# Supplementary material for: Transcriptional and post-transcriptional regulation of the ionizing radiation response by ATM and p53
Source: Sci Rep. 2017 Mar 3;7:43598. doi: 10.1038/srep43598 (PMC5335570; doi:10.1038/srep43598)
Supplement: Supplemental Table 1 [file srep43598-s2.xls]

## Sheet: DESeq_IR 0h samples
chr	start	end	name	score	strand	glen	nfeat	featlen	RPKM..nf0h3a.	RPKM..nf0h3b.	RPKM..irpre0h2a.	RPKM..irpre0h2b.	Mean RPKM	baseMean	baseMeanA	baseMeanB	foldChange	log2FoldChange	pval	padj
chr1	14361	29370	WASH7P	0	-	15009	21	15009	0.0119899	0.0236128	0.0208104	0.0184306	0.0187109	10.624	10.0537	11.1944	1.11346	0.155049	0.838619	1
chr1	34610	36081	FAM138	0	-	1471	5	1471	0	0	0	0	0	0	0	0	NA	NA	NA	NA
chr1	69090	70008	OR4F5	0	+	918	1	918	0	0	0	0	0	0	0	0	NA	NA	NA	NA
chr1	136697	140566	LOC729737	0	-	3869	9	3869	0	0	0	0	0	0	0	0	NA	NA	NA	NA
chr1	323891	324345	LOC10013	0	+	454	3	454	0	0	0	0	0	0	0	0	NA	NA	NA	NA
chr1	326938	327035	LOC100132	0	+	4143	1	97	0	0	0	0	0	0	0	0	NA	NA	NA	NA
chr1	367658	368597	OR4F	0	+	254376	1	939	0	0	0	0	0	0	0	0	NA	NA	NA	NA
chr1	621095	622034	OR4F	0	-	254376	1	939	0	0	0	0	0	0	0	0	NA	NA	NA	NA
chr1	661138	665731	LOC100133331	0	-	341293	5	4593	0.00489756	0.00643017	0	0.00602275	0.00433762	0.756527	0.983899	0.529155	0.537815	-0.894818	1	1
chr1	700244	714068	LOC100288069	0	-	13824	13	13824	0.0390529	0.0235005	0.0338914	0.0320167	0.0321154	16.9206	16.5205	17.3207	1.04844	0.0682378	1	1
chr1	761585	762902	LINC00115	0	-	1317	1	1317	0.239121	0.13455	0.217399	0.185806	0.194219	9.79146	9.40962	10.1733	1.08116	0.112579	1	1
chr1	763063	789740	LOC643837	0	+	26677	13	26677	0.123953	0.139493	0.137573	0.122897	0.130979	132.751	133.175	132.327	0.993635	-0.0092125	1	1
chr1	803450	812182	FAM41C	0	-	8732	5	8732	0	0	0	0	0	0	0	0	NA	NA	NA	NA
chr1	852952	854817	LOC100130417	0	-	1865	7	1865	0.232877	0.262204	0.315628	0.385643	0.299088	21.3373	17.6028	25.0717	1.4243	0.510254	0.318538	1
chr1	861120	879961	SAMD11	0	+	18841	27	18841	0.120906	0.238294	0.300898	0.369988	0.257522	183.891	127.2	240.581	1.89136	0.919422	0.010316	0.315643
chr1	879582	894679	NOC2L	0	-	15097	37	15097	0.515796	0.677733	0.812046	0.765908	0.692871	396.65	340.429	452.872	1.3303	0.411749	0.00688554	0.242722
chr1	895966	901099	KLHL17	0	+	5133	23	5133	0.416321	0.707705	0.578075	0.495697	0.549449	106.753	108.748	104.759	0.96332	-0.0539125	0.984502	1
chr1	901876	910484	PLEKHN1	0	+	8608	31	8608	0.39982	0.524938	0.5794	0.599085	0.525811	171.702	150.536	192.868	1.2812	0.357498	0.0656069	0.914038
chr1	910578	917473	C1orf170	0	-	6895	9	6895	0.0130497	0.00428336	0.00754999	0.00802393	0.00822674	2.17042	2.29873	2.04211	0.888363	-0.170779	1	1
chr1	934341	935552	HES4	0	-	1211	5	1211	0.70514	0.808083	1.15527	0.914146	0.89566	41.1944	34.66	47.7288	1.37706	0.461587	0.197288	1
chr1	948846	949919	ISG15	0	+	1073	3	1073	1.52877	1.98176	2.06144	1.64995	1.80548	73.4782	71.279	75.6774	1.06171	0.0863866	0.721181	1
chr1	955502	991499	AGRN	0	+	35997	71	35997	0.651492	0.918904	1.33006	1.1942	1.02366	1397.57	1068.22	1726.91	1.61663	0.692987	8.16526e-05	0.00670536
chr1	1007125	1009687	RNF223	0	-	2562	3	2562	0	0	0.0101595	0	0.00253988	0.24595	0	0.4919	Inf	Inf	0.99194	1
chr1	1017197	1051736	C1orf159	0	-	34539	19	34539	0.371867	0.428874	0.458565	0.426975	0.42157	552.883	524.158	581.607	1.1096	0.150042	0.285794	1
chr1	1072396	1079434	LOC254099	0	+	7038	5	7038	0	0	0	0	0	0	0	0	NA	NA	NA	NA
chr1	1102483	1102578	MIR200B	0	+	95	1	95	0	0	0	0	0	0	0	0	NA	NA	NA	NA
chr1	1103242	1103332	MIR200A	0	+	90	1	90	0	0	0	0	0	0	0	0	NA	NA	NA	NA
chr1	1104384	1104467	MIR429	0	+	83	1	83	0	0	0	0	0	0	0	0	NA	NA	NA	NA
chr1	1109285	1133313	TTLL10	0	+	24028	31	24028	0	0	0	0	0	0	0	0	NA	NA	NA	NA
chr1	1138887	1142089	TNFRSF18	0	-	3202	9	3202	0.00702514	0.00922354	0.00812886	0	0.00609439	0.737899	0.983899	0.4919	0.49995	-1.00014	1	1
chr1	1146705	1149548	TNFRSF4	0	-	2843	13	2843	0.0158245	0.0207765	0.0547559	0.0194601	0.0277042	2.98875	1.9678	4.00971	2.03766	1.02692	0.5319	1
chr1	1152287	1167447	SDF4	0	-	15160	13	15160	1.82003	2.45034	2.35734	2.11767	2.18635	1256.94	1224.16	1289.73	1.05356	0.0752773	0.604504	1
chr1	1167628	1170420	B3GALT6	0	+	2792	1	2792	1.75219	2.04725	2.21966	1.94364	1.99069	210.872	200.957	220.787	1.09868	0.135768	0.44232	1
chr1	1177825	1182102	FAM132A	0	-	4277	15	4277	0.157681	0.170241	0.3408	0.232838	0.22539	36.6924	26.7889	46.596	1.73938	0.798573	0.0352368	0.670113
chr1	1189291	1209234	UBE2J2	0	-	19943	15	19943	2.20173	2.93083	2.92742	2.65348	2.67836	2025.45	1935.3	2115.61	1.09317	0.128512	0.391818	1
chr1	1215815	1227409	SCNN1D	0	+	11594	35	11594	0.0989493	0.137556	0.0898002	0.0787357	0.10126	44.4769	51.8157	37.1381	0.716735	-0.480488	0.199555	1
chr1	1227763	1243269	ACAP3	0	-	15506	47	15506	0.529057	0.832375	0.816968	0.844305	0.755676	444.127	398.408	489.846	1.22951	0.298082	0.208466	1
chr1	1243993	1247057	PUSL1	0	+	3064	15	3064	0.601723	0.925339	0.925951	0.839624	0.823159	95.5734	88.3184	102.829	1.16429	0.219455	0.346434	1
chr1	1246964	1260046	CPSF3L	0	-	13082	33	13082	1.47199	2.001	2.01077	1.82274	1.82662	906.014	858.586	953.443	1.11048	0.151184	0.352845	1
chr1	1260142	1264276	GLTPD1	0	+	4134	5	4134	1.11683	1.50521	1.2814	1.19108	1.27363	199.755	204.973	194.537	0.949087	-0.075387	0.789071	1
chr1	1266725	1269844	TAS1R3	0	+	3119	11	3119	0.0432725	0.113628	0.0667613	0.0608893	0.0711378	8.4082	9.17711	7.63929	0.832428	-0.264602	0.886831	1
chr1	1270657	1284492	DVL1	0	-	13835	29	13835	0.557687	0.948756	0.899288	0.861765	0.816874	427.889	392.585	463.194	1.17986	0.238613	0.381522	1
chr1	1288070	1293915	MXRA8	0	-	5845	19	5845	5.70606	6.95132	7.89138	7.38542	6.98355	1549.2	1400.74	1697.66	1.21197	0.277357	0.0240573	0.543988
chr1	1309109	1310818	AURKAIP1	0	-	1709	7	1709	2.75726	3.57058	3.35066	2.90669	3.1463	204.005	204.544	203.466	0.994732	-0.00762074	0.964547	1
chr1	1321090	1334718	CCNL2	0	-	13628	23	13628	2.35799	2.83236	2.91555	2.88942	2.74883	1421.77	1339.43	1504.12	1.12296	0.167305	0.17149	1
chr1	1334909	1337426	LOC148413	0	+	2517	5	2517	0.823236	1.2713	1.10809	0.892746	1.02384	97.3717	99.2486	95.4949	0.962179	-0.0556232	0.965245	1
chr1	1337275	1342693	MRPL20	0	-	5418	7	5418	2.106	2.38095	2.47337	2.34104	2.32534	478.427	460.643	496.211	1.07721	0.107303	0.458719	1
chr1	1353799	1356824	ANKRD65	0	-	3025	7	3025	0	0	0.0086045	0.0182893	0.00672345	0.775105	0	1.55021	Inf	Inf	0.44396	1
chr1	1361507	1363167	TMEM88B	0	+	1660	3	1660	0	0	0	0.0166642	0.00416605	0.264578	0	0.529155	Inf	Inf	0.991941	1
chr1	1370902	1378262	VWA1	0	+	7360	5	7360	0.0122253	0.016051	0.0424379	0.022551	0.0233163	6.50666	3.93559	9.07773	2.30657	1.20575	0.204232	1
chr1	1385068	1405538	ATAD3C	0	+	20470	23	20470	0.0021978	0	0.00127155	0.00135137	0.00120518	0.948806	0.876558	1.02106	1.16485	0.22014	1	1
chr1	1407163	1431582	ATAD3B	0	+	24419	31	24419	0.712502	0.885253	0.8975	0.850229	0.836371	774.879	738.183	811.575	1.09942	0.136746	0.282419	1
chr1	1447522	1470067	ATAD3A	0	+	22545	33	22545	0.387188	0.539716	0.57264	0.440088	0.484908	414.398	394.848	433.949	1.09903	0.13623	0.546055	1
chr1	1470157	1475740	TMEM240	0	-	5583	7	5583	0.161164	0.407325	0.251754	0.287376	0.276905	58.3987	59.5439	57.2536	0.961536	-0.0565865	1	1
chr1	1477052	1510262	SSU72	0	-	33210	9	33210	1.94189	2.26107	2.05346	1.91274	2.04229	2573.89	2644.06	2503.72	0.946923	-0.0786806	0.575098	1
chr1	1533387	1535476	LOC643988	0	-	2089	1	2089	0.226129	0.268617	0.249197	0.357533	0.275369	21.8479	19.5706	24.1252	1.23272	0.30185	0.571561	1
chr1	1550794	1565990	MIB2	0	+	15196	41	15196	0.269412	0.388742	0.364838	0.358615	0.345402	198.954	188.891	209.018	1.10656	0.146078	0.435778	1
chr1	1567559	1570030	MMP23B	0	+	2471	7	742	0	0	0	0	0	0	0	0	NA	NA	NA	NA
chr1	1568158	1633247	MMP23A	0	+	65089	15	63220	0.00640463	0.00373727	0.00452886	0.00350048	0.00454281	10.9491	12.254	9.64414	0.787021	-0.345525	0.629441	1
chr1	1568566	1569707	MMP23	0	+	1141	7	571	0	0	0	0	0	0	0	0	NA	NA	NA	NA
chr1	1571099	1654271	CDK11B	0	-	84676	37	31840	0.147547	0.153049	0.134507	0.126711	0.140453	170.024	181.628	158.42	0.872226	-0.197227	0.336015	1
chr1	1592938	1624243	SLC35E2B	0	-	31305	17	6003	0.77005	0.720566	0.737441	0.659491	0.721887	164.4	169.508	159.292	0.939735	-0.0896746	0.650245	1
chr1	1634169	1655791	CDK11A	0	-	21622	33	1919	0.100538	0.114834	0.112943	0.130844	0.11479	8.23072	7.76385	8.6976	1.12027	0.163845	0.928013	1
chr1	1647915	1653150	CDK11	0	-	9448	7	148	1.59297	0.882635	0.432907	0.366628	0.818785	4.30369	6.56527	2.04211	0.311048	-1.68479	0.168466	1
chr1	1656276	1677438	SLC35E2	0	-	21162	15	21162	0.272119	0.256791	0.274259	0.266664	0.267458	215.117	212.593	217.641	1.02374	0.033856	0.904109	1
chr1	1682670	1711508	NADK	0	-	28838	33	28838	1.01149	1.17767	1.36289	1.20781	1.18997	1302.44	1195.91	1408.98	1.17816	0.236537	0.0586798	0.868765
chr1	1716724	1822526	GNB1	0	-	105802	23	105802	3.97455	4.42164	4.52961	4.45952	4.34633	17459.2	16835.8	18082.7	1.07406	0.103075	0.360622	1
chr1	1846265	1848733	CALML6	0	+	2468	11	2468	0.0324264	0.119667	0	0.0224169	0.0436276	4.13381	7.20931	1.05831	0.146798	-2.7681	0.127846	1
chr1	1849028	1850740	TMEM52	0	-	1712	9	1712	0.0131393	0.0345021	0.0152036	0	0.0157112	1.01071	1.52952	0.4919	0.321605	-1.63664	0.777139	1
chr1	1884751	1935276	KIAA1751	0	-	50525	35	50525	0	0	0	0.000547501	0.000136875	0.264578	0	0.529155	Inf	Inf	0.991941	1
chr1	1950767	1962192	GABRD	0	+	11425	17	11425	0	0	0	0	0	0	0	0	NA	NA	NA	NA
chr1	1981908	2116834	PRKCZ	0	+	134926	41	134926	0.00883601	0.0107255	0.00829514	0.00963593	0.00937314	47.9931	49.9641	46.022	0.9211	-0.11857	0.768608	1
chr1	2115898	2139172	C1orf86	0	-	23274	21	23274	0.421266	0.499969	0.459643	0.4314	0.45307	400.159	406.064	394.254	0.970917	-0.0425799	0.8473	1
chr1	2160133	2241652	SKI	0	+	81519	13	81519	2.93527	3.6425	4.26257	3.81449	3.66371	11331.4	10147.6	12515.1	1.2333	0.302527	0.0159916	0.42169
chr1	2252695	2322993	MORN1	0	-	70298	27	68050	0.169576	0.199206	0.183214	0.140978	0.173243	447.257	475.276	419.237	0.882091	-0.181001	0.38097	1
chr1	2281852	2284100	LOC100129534	0	-	2248	1	2248	0.0400258	0.0131378	0.0347357	0.0638933	0.0379481	3.21011	2.29873	4.12148	1.79293	0.842321	0.674522	1
chr1	2323213	2336885	RER1	0	+	13672	13	13672	2.77906	3.38119	3.10672	2.96194	3.05723	1585.81	1594.15	1577.46	0.989534	-0.0151782	0.982422	1
chr1	2336240	2344010	PEX10	0	-	7770	11	7770	0.955419	1.18766	1.23727	1.08893	1.11732	329.149	314.865	343.433	1.09073	0.125292	0.401234	1
chr1	2407753	2436964	PLCH2	0	+	29211	43	29211	0.00154013	0.0020221	0.000891055	0.000946989	0.00135007	1.49443	1.9678	1.02106	0.518882	-0.946521	0.82296	1
chr1	2439974	2458035	PANK4	0	-	18061	37	18061	1.6023	1.8478	2.06084	1.84495	1.83897	1260.61	1180.18	1341.05	1.13631	0.184359	0.139372	1
chr1	2460183	2461684	HES5	0	-	1501	5	1501	0.0149863	0.0196761	0	0.0552881	0.0224876	1.28568	0.983899	1.58747	1.61344	0.690144	0.97385	1
chr1	2481358	2484284	LOC115110	0	-	2926	3	2926	0.0153756	0.0201871	0	0	0.00889068	0.983899	1.9678	0	0	#NAME?	0.325213	1
chr1	2487207	2488450	LOC100133445	0	-	1243	3	1243	0.0361938	0.0237601	0.0418803	0	0.0254585	1.20299	1.42218	0.9838	0.691756	-0.531664	1	1
chr1	2487804	2495267	TNFRSF14	0	+	7463	15	7463	0.675165	0.775641	1.21787	1.02509	0.923442	261.683	205.116	318.249	1.55156	0.633717	0.000283296	0.0197477
chr1	2517898	2522908	FAM213B	0	+	5010	15	5010	0.395112	0.554013	0.607853	0.541102	0.52452	99.6332	89.8568	109.41	1.2176	0.284039	0.215992	1
chr1	2522080	2564481	MMEL1	0	-	42401	47	42401	0.00212207	0.0020896	0.00368321	0	0.00197372	3.17069	3.38997	2.9514	0.870626	-0.199875	1	1
chr1	2572806	2706230	TTC34	0	-	133424	13	133424	0.00289203	0.0056828	0.00581493	0.00352457	0.00447858	22.6947	21.6369	23.7526	1.09779	0.134597	0.77328	1
chr1	2938045	2939467	ACTRT2	0	+	1422	1	1422	0	0	0	0	0	0	0	0	NA	NA	NA	NA
chr1	2976180	2984289	FLJ42875	0	-	8109	11	8109	0	0	0	0	0	0	0	0	NA	NA	NA	NA
chr1	2985741	3355185	PRDM16	0	+	369444	33	369383	0.00371475	0.00583667	0.00521442	0.00479286	0.00488968	68.4159	66.5652	70.2665	1.0556	0.0780686	0.723861	1
chr1	3044538	3044599	MIR4251	0	+	61	1	61	0	0	0	0	0	0	0	0	NA	NA	NA	NA
chr1	3371146	3397677	ARHGEF16	0	+	26531	29	26531	0.00339143	0.00445272	0.00294319	0.00312795	0.00347882	3.49938	3.93559	3.06317	0.778324	-0.361558	0.906409	1
chr1	3404505	3528059	MEGF6	0	-	123554	73	123459	0.302637	0.394233	0.437889	0.394276	0.382259	1790.08	1627.16	1952.99	1.20024	0.263326	0.07249	0.955082
chr1	3477259	3477354	MIR551A	0	-	95	1	95	0	0	0	0	0	0	0	0	NA	NA	NA	NA
chr1	3541555	3546694	TPRG1L	0	+	5139	9	5139	1.01198	1.08618	1.11428	1.0803	1.07319	209.471	204.365	214.578	1.04998	0.0703587	0.713787	1
chr1	3547330	3566671	WRAP73	0	-	19341	23	19341	0.540794	0.652	0.631167	0.502018	0.581495	426.607	436.779	416.435	0.953421	-0.0688145	0.778978	1
chr1	3569128	3652765	TP73	0	+	83637	31	83637	0.000268954	0.000353119	0.000311209	0.00066149	0.000398693	1.26705	0.983899	1.55021	1.57558	0.655883	0.973732	1
chr1	3668964	3688209	CCDC27	0	+	19245	23	19245	0	0	0.00135249	0	0.000338123	0.24595	0	0.4919	Inf	Inf	0.99194	1
chr1	3689351	3692546	LOC388588	0	+	3195	7	3195	0.0281621	0.0735944	0.02444	0	0.0315491	3.79689	6.11807	1.4757	0.241203	-2.05168	0.186031	1
chr1	3696783	3713068	LRRC47	0	-	16285	13	16285	1.48745	1.72134	1.78928	1.48589	1.62099	1001.63	989.819	1013.45	1.02387	0.0340333	0.752102	1
chr1	3728644	3773797	CEP104	0	-	45153	43	45153	0.472268	0.510825	0.541866	0.486423	0.502845	862.076	841.617	882.535	1.04862	0.0684895	0.598229	1
chr1	3773844	3801993	DFFB	0	+	28149	13	28149	0.439885	0.484727	0.46326	0.361809	0.43742	467.15	493.13	441.171	0.894635	-0.160629	0.361952	1
chr1	3805696	3816857	C1orf174	0	-	11161	7	11161	1.12059	1.25957	1.25732	1.08058	1.17952	499.622	503.398	495.846	0.984998	-0.021808	0.937646	1
chr1	3816967	3832011	LOC100133612	0	+	15044	7	15044	0.146534	0.180611	0.150524	0.169521	0.161798	92.313	93.1483	91.4776	0.982063	-0.0261118	0.969114	1
chr1	4000671	4012643	LOC728716	0	+	11972	5	11972	0.00375785	0.0049338	0	0	0.00217291	0.983899	1.9678	0	0	#NAME?	0.325213	1
chr1	4472110	4484744	LOC284661	0	+	12634	11	12634	0	0	0	0	0	0	0	0	NA	NA	NA	NA
chr1	4715104	4843851	AJAP1	0	+	128747	13	128747	0.62153	0.764776	0.819225	0.759692	0.741306	3621.16	3378.05	3864.27	1.14393	0.194004	0.0878438	1
chr1	5624130	5624203	MIR4417	0	+	73	1	73	0	0	0	0	0	0	0	0	NA	NA	NA	NA
chr1	5922731	5922801	MIR4689	0	-	70	1	70	0	0	0	0	0	0	0	0	NA	NA	NA	NA
chr1	5922869	6052533	NPHP4	0	-	129664	59	129664	0.350855	0.426611	0.430673	0.39593	0.401017	1972.69	1908.15	2037.24	1.06765	0.0944431	0.394804	1
chr1	6052357	6161253	KCNAB2	0	+	108896	41	108896	0.374334	0.437337	0.409749	0.3536	0.393755	1626.97	1674.25	1579.7	0.94353	-0.0838601	0.572969	1
chr1	6161846	6240194	CHD5	0	-	78348	83	78348	0.0140684	0.0150782	0.0139531	0.0141229	0.0143057	42.5632	43.3005	41.826	0.965949	-0.0499817	0.925358	1
chr1	6245079	6259679	RPL22	0	-	14600	7	14600	2.32461	2.57502	2.54996	2.5078	2.48935	1379.98	1355.94	1404.02	1.03546	0.0502722	0.679017	1
chr1	6266188	6281359	RNF207	0	+	15171	35	15171	0.502645	0.543136	0.454655	0.402967	0.475851	274.051	300.804	247.297	0.822118	-0.282582	0.112931	1
chr1	6281252	6296044	ICMT	0	-	14792	9	14792	0.82727	1.02222	0.940493	0.897646	0.921907	517.225	517.781	516.669	0.997853	-0.00310129	0.954125	1
chr1	6304251	6305638	HES3	0	+	1387	7	1387	0	0	0	0	0	0	0	0	NA	NA	NA	NA
chr1	6307405	6321035	GPR153	0	-	13630	11	13630	0.14739	0.23185	0.280719	0.217628	0.219397	113.159	97.3881	128.929	1.32387	0.404758	0.173991	1
chr1	6324331	6453826	ACOT7	0	-	129495	23	129495	0.464652	0.623816	0.701589	0.628349	0.604602	2968.82	2664.67	3272.98	1.22829	0.296649	0.0693963	0.937861
chr1	6475293	6479979	HES2	0	-	4686	7	4686	0	0	0.0166636	0.0354193	0.0130207	2.32532	0	4.65063	Inf	Inf	0.0362232	0.679121
chr1	6484847	6521004	ESPN	0	+	36157	25	36157	0	0	0	0	0	0	0	0	NA	NA	NA	NA
chr1	6489893	6489956	MIR4252	0	-	63	1	63	0	0	0	0	0	0	0	0	NA	NA	NA	NA
chr1	6521213	6526151	TNFRSF25	0	-	5042	19	4938	0.300655	0.412338	0.449055	0.390629	0.388169	72.7133	66.5742	78.8524	1.18443	0.244192	0.350769	1
chr1	6526255	6580069	PLEKHG5	0	-	53918	51	53814	0.159259	0.230015	0.267473	0.242231	0.224744	458.426	395.599	521.253	1.31763	0.397945	0.0422527	0.732881
chr1	6581406	6614658	NOL9	0	-	33252	23	33252	1.04704	1.20815	1.19775	1.10517	1.13953	1437.91	1420.5	1455.33	1.02452	0.0349443	0.738014	1
chr1	6615337	6639817	TAS1R1	0	+	24480	11	24480	0.00275668	0.00241289	0.0053163	0.00339001	0.00346897	3.22652	2.40608	4.04697	1.68198	0.750158	0.674205	1
chr1	6640062	6649340	ZBTB48	0	+	9278	21	9278	0.50187	0.792617	0.597552	0.533691	0.606433	213.038	226.583	199.493	0.880443	-0.183698	0.641265	1
chr1	6650783	6662929	KLHL21	0	-	12146	7	12146	5.83976	7.60241	8.40866	6.8832	7.18351	3308.68	3088.05	3529.32	1.1429	0.192697	0.292851	1
chr1	6673755	6684093	PHF13	0	+	10338	7	10338	1.77729	2.04081	2.17108	2.08965	2.01971	792.467	747.646	837.288	1.1199	0.163368	0.221302	1
chr1	6684924	6695646	THAP3	0	+	10722	13	10722	0.778348	1.00523	0.8096	0.717976	0.827789	336.576	361.753	311.4	0.860809	-0.216236	0.260669	1
chr1	6694227	6761966	DNAJC11	0	-	67739	31	67739	0.980465	1.1175	1.15618	1.04172	1.07397	2761.33	2692.66	2830	1.05101	0.0717707	0.515908	1
chr1	6845383	7829766	CAMTA1	0	+	984383	49	984383	0.206526	0.210711	0.238378	0.244329	0.224986	8414.27	7793.05	9035.48	1.15943	0.213413	0.0766796	0.972053
chr1	7831328	7841492	VAMP3	0	+	10164	9	10164	2.78512	2.83174	2.73731	2.7919	2.78652	1076.04	1083.33	1068.75	0.986542	-0.0195477	0.865705	1
chr1	7844762	7905237	PER3	0	+	60475	41	60475	0.670012	0.676411	0.669888	0.692718	0.677257	1555.78	1545.02	1566.54	1.01392	0.0199505	0.907365	1
chr1	7907671	7913551	UTS2	0	-	5880	9	5880	0	0	0	0	0	0	0	0	NA	NA	NA	NA
chr1	7975930	8003225	TNFRSF9	0	-	27295	17	27295	0	0	0	0	0	0	0	0	NA	NA	NA	NA
chr1	8021713	8045342	PARK7	0	+	23629	13	23629	1.36608	1.61568	1.41443	1.41655	1.45318	1303.15	1334.42	1271.88	0.953134	-0.0692493	0.643668	1
chr1	8071778	8086393	ERRFI1	0	-	14615	7	14615	1.14973	1.06293	0.847732	0.886278	0.986667	548.09	614.39	481.789	0.784174	-0.350754	0.0145832	0.393575
chr1	8384389	8404227	SLC45A1	0	+	19838	15	19838	0.0192765	0.0327524	0.023617	0.0376493	0.0283238	21.2979	19.4544	23.1414	1.18952	0.250381	0.62076	1
chr1	8412463	8877699	RERE	0	-	465236	49	465236	0.881875	0.888269	0.857105	0.878862	0.876528	15493	15628.6	15357.4	0.982643	-0.0252613	0.799968	1
chr1	8921058	8939151	ENO1	0	-	18093	23	18093	9.56979	11.6527	11.2235	10.3956	10.7104	7352.07	7268.61	7435.53	1.02296	0.0327559	0.702188	1
chr1	9005921	9035148	CA6	0	+	29227	15	29227	0	0.0010105	0	0	0.000252625	0.27281	0.54562	0	0	#NAME?	1	1
chr1	9063358	9086404	SLC2A7	0	-	23046	23	23046	0	0	0.00112942	0	0.000282355	0.24595	0	0.4919	Inf	Inf	0.99194	1
chr1	9097004	9129887	SLC2A5	0	-	32883	23	32883	0.00410446	0.00179629	0.00237466	0.00252372	0.00269978	3.39204	3.72091	3.06317	0.82323	-0.280633	0.908195	1
chr1	9164475	9189229	GPR157	0	-	24754	7	24754	0.370758	0.441443	0.487891	0.461053	0.440286	413.74	380.697	446.783	1.17359	0.23093	0.125769	1
chr1	9211726	9211836	MIR34A	0	-	110	1	110	3.67305	3.258	8.18171	6.34979	5.36564	22.4409	14.4365	30.4454	2.10892	1.07651	0.0297198	0.611414
chr1	9294862	9331394	H6PD	0	+	36532	9	36532	1.28198	1.48867	1.38965	1.26074	1.35526	1878.62	1916.98	1840.25	0.959972	-0.0589365	0.69812	1
chr1	9352940	9429590	SPSB1	0	+	76650	5	76650	0.890003	1.19328	1.36744	1.21856	1.16732	3393.46	3019.08	3767.84	1.24801	0.319626	0.0516608	0.814485
chr1	9599527	9642831	SLC25A33	0	+	43304	13	43304	0.883332	0.882127	0.884307	0.917595	0.89184	1467.23	1451	1483.45	1.02237	0.031912	0.840817	1
chr1	9648931	9674935	TMEM201	0	+	26004	21	26004	0.548418	0.817032	0.788244	0.691292	0.711246	700.869	670.169	731.568	1.09162	0.126466	0.540966	1
chr1	9711789	9789172	PIK3CD	0	+	77383	47	77383	0.273618	0.339682	0.396899	0.343533	0.338433	993.491	898.022	1088.96	1.21262	0.278129	0.0499466	0.79984
chr1	9712667	9714644	C1orf200	0	-	1977	3	1977	0	0	0	0	0	0	0	0	NA	NA	NA	NA
chr1	9789078	9884550	CLSTN1	0	-	95472	37	95472	0.612617	0.675781	0.67487	0.666044	0.657328	2382.84	2331.7	2433.98	1.04386	0.0619329	0.599811	1
chr1	9908333	9970316	CTNNBIP1	0	-	61983	11	61983	0.540936	0.602263	0.739555	0.681057	0.640953	1508.43	1343.14	1673.73	1.24613	0.317458	0.0120205	0.35225
chr1	9989775	10002826	LZIC	0	-	13051	13	13051	0.204012	0.203622	0.194873	0.175924	0.194608	96.4744	100.823	92.1261	0.913744	-0.130139	0.613825	1
chr1	10003485	10045556	NMNAT1	0	+	42071	9	42071	0.187014	0.168871	0.15962	0.168173	0.17092	273.633	284.892	262.374	0.92096	-0.11879	0.45442	1
chr1	10057254	10076078	RBP7	0	+	18824	7	18824	0.00477996	0.00313789	0.00691368	0.00734767	0.0055448	3.97482	2.84435	5.10528	1.79488	0.843888	0.576816	1
chr1	10093040	10241296	UBE4B	0	+	148256	55	148256	0.818976	0.827409	0.831479	0.851237	0.832275	4687.99	4632.33	4743.64	1.02403	0.0342569	0.803938	1
chr1	10270763	10441661	KIF1B	0	+	170898	95	170898	0.988309	0.946122	1.0516	1.14104	1.03177	6702.44	6278.3	7126.58	1.13511	0.182836	0.146706	1
chr1	10459084	10480201	PGD	0	+	21117	25	21117	1.42071	1.64712	1.71996	1.63702	1.6062	1287.52	1227.4	1347.64	1.09796	0.13483	0.27468	1
chr1	10490158	10502872	APITD1	0	+	12714	11	12714	0.580456	0.641129	0.578502	0.636406	0.609123	294.298	294.346	294.25	0.999673	-0.000472106	1	1
chr1	10509775	10512060	CORT	0	+	2285	3	2285	0.423309	0.588835	0.615117	0.605306	0.558142	48.4824	43.9445	53.0204	1.20653	0.270864	0.397378	1
chr1	10520602	10532613	DFFA	0	-	12011	9	12011	0.627395	0.759797	0.80027	0.753909	0.735343	334.982	315.42	354.545	1.12404	0.168695	0.278118	1
chr1	10535002	10690815	PEX14	0	+	155813	17	155813	1.38067	1.39867	1.41385	1.41141	1.40115	8294.03	8217.83	8370.23	1.01854	0.0265097	0.845738	1
chr1	10696665	10856707	CASZ1	0	-	160042	41	160042	0.0647168	0.0882089	0.0845707	0.0743234	0.0779549	472.87	462.414	483.325	1.04522	0.0638063	0.671762	1
chr1	11006529	11042094	C1orf127	0	-	35565	25	35565	0.00189747	0.000830417	0.00219558	0.0015556	0.00161977	2.19723	1.86046	2.53401	1.36204	0.445766	0.963	1
chr1	11072678	11085549	TARDBP	0	+	12871	11	12871	3.77581	3.97084	3.62833	3.60505	3.74501	1830.51	1891.15	1769.86	0.935865	-0.0956269	0.449412	1
chr1	11086579	11107296	MASP2	0	-	20717	23	20717	0.010858	0.00142558	0.00753833	0.00667627	0.00662454	5.26279	4.92841	5.59718	1.1357	0.183578	1	1
chr1	11114648	11120091	SRM	0	-	5443	15	5443	0.894577	1.52878	1.21399	1.31483	1.23804	255.263	248.533	261.994	1.05416	0.0760954	0.754384	1
chr1	11126675	11159938	EXOSC10	0	-	33263	49	33263	0.953332	0.987841	1.01276	0.99933	0.988316	1248.91	1225.25	1272.56	1.03862	0.0546637	0.686831	1
chr1	11166587	11322608	MTOR	0	-	156021	115	156021	0.873844	0.94354	0.936354	0.903011	0.914187	5416.17	5376.32	5456.02	1.01482	0.02123	0.844052	1
chr1	11249397	11256038	ANGPTL7	0	+	6641	9	6641	0	0	0	0	0	0	0	0	NA	NA	NA	NA
chr1	11333254	11348491	UBIAD1	0	+	15237	3	15237	0.739629	0.940071	0.732838	0.729788	0.785582	453.974	484.203	423.746	0.87514	-0.192415	0.249398	1
chr1	11539294	11597640	PTCHD2	0	+	58346	41	58346	0.0042409	0.0091113	0.00446108	0.00616345	0.00599418	13.2201	14.6422	11.798	0.805753	-0.31159	0.727584	1
chr1	11708417	11714888	FBXO2	0	-	6471	11	6471	0.00501375	0.00912804	0.00804469	0.00427484	0.00661533	1.52124	1.52952	1.51296	0.989171	-0.015708	1	1
chr1	11714431	11723384	FBXO44	0	+	8953	15	8953	0.358805	0.484219	0.468067	0.559243	0.467584	158.926	142.88	174.973	1.22462	0.292329	0.170789	1
chr1	11724149	11734409	FBXO6	0	+	10260	11	10260	0.178768	0.284034	0.226223	0.232128	0.230288	89.6208	89.9552	89.2865	0.992566	-0.0107657	0.969273	1
chr1	11734536	11751678	MAD2L2	0	-	17142	19	17142	0.398493	0.555896	0.505338	0.43403	0.473439	307.809	309.472	306.145	0.989251	-0.0155913	0.974392	1
chr1	11751780	11780336	C1orf187	0	+	28556	13	28556	0	0.00103424	0.00182299	0.00193742	0.00119866	1.29387	0.54562	2.04211	3.74274	1.90409	0.539517	1
chr1	11796141	11810828	AGTRAP	0	+	14687	11	14687	0.676963	0.868698	0.894357	0.85676	0.824194	459.301	429.427	489.175	1.13913	0.187938	0.18613	1
chr1	11845786	11866160	MTHFR	0	-	20374	23	20374	1.18181	1.39876	1.30948	1.22452	1.27864	988.488	995.481	981.496	0.985951	-0.0204126	0.944687	1
chr1	11866206	11903201	CLCN6	0	+	36995	45	36995	2.58077	2.60366	2.68534	2.50158	2.59284	3643.73	3639.32	3648.14	1.00242	0.00349003	0.990334	1
chr1	11905766	11907840	NPPA	0	-	2074	5	2074	0	0	0	0	0	0	0	0	NA	NA	NA	NA
chr1	11917520	11918992	NPPB	0	-	1472	5	1472	0	0	0	0	0	0	0	0	NA	NA	NA	NA
chr1	11979644	11986485	KIAA2013	0	-	6841	5	6841	0.516245	0.617355	0.570718	0.513696	0.554503	143.911	146.833	140.988	0.960188	-0.0586106	0.845367	1
chr1	11994723	12035599	PLOD1	0	+	40876	37	40876	0.917408	1.13359	1.01467	0.969093	1.00869	1564.02	1586.69	1541.35	0.971424	-0.0418269	0.824971	1
chr1	12040237	12073572	MFN2	0	+	33335	37	33335	1.0966	1.30542	1.32895	1.27282	1.25095	1582.42	1515.9	1648.94	1.08776	0.121362	0.305786	1
chr1	12079298	12092106	MIIP	0	+	12808	19	12808	0.593623	0.730965	0.650698	0.685813	0.665275	323.39	321.1	325.679	1.01426	0.0204311	0.8645	1
chr1	12123433	12204264	TNFRSF8	0	+	80831	29	80831	0.0027829	0.000730754	0.00289811	0.00136891	0.00194517	6.00887	5.47403	6.54372	1.19541	0.257509	0.942817	1
chr1	12227059	12269277	TNFRSF1B	0	+	42218	19	42140	0.0170817	0.0273331	0.0247068	0.0181279	0.0218124	34.8982	35.3041	34.4923	0.977007	-0.0335591	1	1
chr1	12251761	12251830	MIR4632	0	+	78	1	69	0	0	0	0.084807	0.0212017	0	0	0	NA	NA	NA	NA
chr1	12290112	12572098	VPS13D	0	+	281986	139	281834	0.850066	0.830467	0.832856	0.861713	0.843776	9036.78	8992.14	9081.41	1.00993	0.0142509	0.952355	1
chr1	12567299	12567451	SNORA59	0	+	152	1	152	0.352899	0.332553	0.316136	0.902949	0.476134	2.79869	1.9678	3.62958	1.84449	0.88322	0.653754	1
chr1	12627938	12677820	DHRS3	0	-	49882	11	49882	0.019391	0.0236829	0.0407007	0.0438101	0.0318962	60.4211	40.6708	80.1715	1.97123	0.979096	0.001322	0.0710373
chr1	12704565	12727097	AADACL4	0	+	22532	7	22532	0	0	0	0	0	0	0	0	NA	NA	NA	NA
chr1	12776117	12788726	AADACL3	0	+	12609	7	12609	0	0	0	0	0	0	0	0	NA	NA	NA	NA
chr1	12806162	12821102	C1orf158	0	+	14940	7	14940	0	0	0.00522663	0.00185157	0.00176955	1.00243	0	2.00486	Inf	Inf	0.297342	1
chr1	12834983	12838048	PRAMEF12	0	+	3065	5	3065	0	0	0	0	0	0	0	0	NA	NA	NA	NA
chr1	12851545	12856777	PRAMEF1	0	+	5232	7	5232	0	0	0	0	0	0	0	0	NA	NA	NA	NA
chr1	12884467	12891264	PRAMEF11	0	-	6797	7	6797	0	0	0	0	0	0	0	0	NA	NA	NA	NA
chr1	12907235	12907260	LOC649330	0	-	1002	1	25	0	0	0	0	0	0	0	0	NA	NA	NA	NA
chr1	12908237	12908578	HNRNPCL1	0	-	1318	3	341	0	0	0	0	0	0	0	0	NA	NA	NA	NA
chr1	12916940	12921764	PRAMEF2	0	+	4824	7	4824	0	0	0	0	0	0	0	0	NA	NA	NA	NA
chr1	12939032	12946025	PRAMEF4	0	-	6993	7	6993	0	0	0	0	0	0	0	0	NA	NA	NA	NA
chr1	12952726	12958094	PRAMEF10	0	-	5368	7	5368	0	0	0	0	0	0	0	0	NA	NA	NA	NA
chr1	12976449	12980568	PRAMEF8	0	+	635101	5	1398	0	0	0	0	0	0	0	0	NA	NA	NA	NA
chr1	12978181	13747803	PRAMEF	0	+	769622	25	443003	0	0	0	0	0	0	0	0	NA	NA	NA	NA
chr1	12998301	13007406	PRAMEF6	0	-	370635	7	9105	0	0	0	0	0	0	0	0	NA	NA	NA	NA
chr1	13035542	13038381	PRAMEF22	0	+	296129	5	1446	0	0	0	0	0	0	0	0	NA	NA	NA	NA
chr1	13108513	13117751	PRAMEF5	0	-	260544	7	9238	0	0	0	0	0	0	0	0	NA	NA	NA	NA
chr1	13182959	13184326	LOC440563	0	-	1367	3	1367	0	0	0	0	0	0	0	0	NA	NA	NA	NA
chr1	13328195	13331692	PRAMEF3	0	-	3497	3	658	0	0	0	0	0	0	0	0	NA	NA	NA	NA
chr1	13330413	13698405	PRAMEF	0	-	769622	19	84399	0	0	0	0	0	0	0	0	NA	NA	NA	NA
chr1	13359818	13369057	PRAMEF5	0	+	260544	3	135	0	0	0	0	0	0	0	0	NA	NA	NA	NA
chr1	13386646	13611550	PRAMEF8	0	-	635101	13	2262	0	0	0	0	0	0	0	0	NA	NA	NA	NA
chr1	13428190	13648988	PRAMEF9	0	+	221691	3	2	0	0	0	0	0	0	0	0	NA	NA	NA	NA
chr1	13449559	13449703	PRAMEF13	0	-	1302	1	144	0	0	0	0	0	0	0	0	NA	NA	NA	NA
chr1	13450861	13673511	PRAMEF14	0	-	223808	11	2180	0	0	0	0	0	0	0	0	NA	NA	NA	NA
chr1	13495253	13498259	PRAMEF16	0	+	3006	5	1586	0	0	0	0	0	0	0	0	NA	NA	NA	NA
chr1	13516065	13737001	PRAMEF20	0	+	227033	5	190	0	0	0	0	0	0	0	0	NA	NA	NA	NA
chr1	13521962	13742807	PRAMEF21	0	+	221136	3	12	0	0	0	0	0	0	0	0	NA	NA	NA	NA
chr1	13716087	13719064	PRAMEF17	0	+	2977	5	1557	0	0	0	0	0	0	0	0	NA	NA	NA	NA
chr1	13801444	13840242	LRRC38	0	-	38798	3	38798	0	0	0	0	0	0	0	0	NA	NA	NA	NA
chr1	13910251	13944452	PDPN	0	+	34201	13	34201	0	0	0.000761048	0	0.000190262	0.24595	0	0.4919	Inf	Inf	0.99194	1
chr1	14026734	14151574	PRDM2	0	+	124840	23	124840	1.60483	1.58243	1.45152	1.4984	1.5343	7278.08	7553.4	7002.76	0.9271	-0.109203	0.331174	1
chr1	14925212	15444544	KAZN	0	+	519332	35	519332	0.294148	0.344901	0.357544	0.332051	0.332161	6546.75	6285.54	6807.97	1.08312	0.115189	0.29447	1
chr1	15438310	15478960	C1orf126	0	-	40650	9	40650	0.0260084	0.0303888	0.0236915	0.0205983	0.0251717	38.795	43.5151	34.075	0.78306	-0.352805	0.374752	1
chr1	15479027	15546974	TMEM51	0	+	67947	9	67947	1.09978	1.30602	1.28579	1.12539	1.20425	3104.72	3095.55	3113.89	1.00593	0.00852403	0.866426	1
chr1	15573767	15724622	FHAD1	0	+	150855	61	150855	0.00402606	0.00254509	0.00362335	0.00220046	0.00309874	17.8032	18.9266	16.6798	0.881288	-0.182315	0.74592	1
chr1	15736390	15756839	EFHD2	0	+	20449	7	20449	1.31796	1.60533	1.60857	1.45671	1.49714	1161.72	1131.79	1191.66	1.0529	0.0743722	0.50861	1
chr1	15764937	15773153	CTRC	0	+	8216	15	8216	0.0410683	0.0368453	0.0380164	0.0466834	0.0406534	12.6707	12.0304	13.311	1.10645	0.145934	0.910627	1
chr1	15783222	15798586	CELA2A	0	+	15364	15	15364	0	0.00192227	0	0	0.000480568	0.27281	0.54562	0	0	#NAME?	1	1
chr1	15802595	15817895	CELA2B	0	+	15300	15	15300	0	0	0	0	0	0	0	0	NA	NA	NA	NA
chr1	15818768	15851285	CASP9	0	-	32517	19	32517	0.310966	0.320247	0.348447	0.348398	0.332014	410.38	389.829	430.93	1.10543	0.144612	0.369472	1
chr1	15853351	15898228	DNAJC16	0	+	44877	29	44877	0.624139	0.610227	0.643173	0.656508	0.633512	1080.26	1051.45	1109.07	1.0548	0.0769715	0.600711	1
chr1	15898193	15911605	AGMAT	0	-	13412	13	13412	0.0117403	0.00880816	0.00776278	0.0103126	0.00965596	4.9319	5.25043	4.61338	0.878666	-0.186613	0.938751	1
chr1	15943952	15986363	DDI2	0	+	43600	19	42411	0.713714	0.733344	0.807351	0.868605	0.780753	1258.32	1164.46	1352.18	1.1612	0.21562	0.107262	1
chr1	15987552	15988217	RSC1A1	0	+	1854	1	665	1.78694	1.4263	1.78241	1.7255	1.68029	42.5057	40.6886	44.3228	1.08932	0.123423	0.804294	1
chr1	16010826	16061264	PLEKHM2	0	+	50438	39	50438	1.90057	2.08849	2.19253	2.10074	2.07058	3965.46	3814.17	4116.75	1.07933	0.110136	0.346387	1
chr1	16062808	16067884	SLC25A34	0	+	5076	9	5076	0.355204	0.32493	0.339419	0.310631	0.332546	64.1221	65.617	62.6272	0.954436	-0.0672793	0.82352	1
chr1	16068916	16074477	TMEM82	0	+	5561	11	5561	0.00809009	0.00531088	0.00936112	0	0.00569052	1.20299	1.42218	0.9838	0.691756	-0.531664	1	1
chr1	16085254	16113084	FBLIM1	0	+	27830	17	27830	1.47791	1.61093	1.5853	1.42206	1.52405	1610.21	1629.42	1590.99	0.976413	-0.0344362	0.821166	1
chr1	16133656	16134194	UQCRHL	0	-	538	1	538	0.209056	0.274477	0.435422	0.205669	0.281156	5.73161	4.91949	6.54372	1.33016	0.411602	0.72547	1
chr1	16160709	16174642	FLJ37453	0	-	13933	3	13933	0.155859	0.178095	0.139355	0.138787	0.153024	81.1392	88.3451	73.9334	0.83687	-0.256925	0.35896	1
chr1	16174358	16266950	SPEN	0	+	92592	29	92592	1.14844	1.16401	1.26162	1.28659	1.21516	4274.45	4062.71	4486.19	1.10424	0.143048	0.249387	1
chr1	16268363	16302627	ZBTB17	0	-	34264	31	34264	1.81249	2.14169	2.03926	1.93819	1.98291	2578.36	2565.95	2590.76	1.00967	0.0138815	0.850039	1
chr1	16330730	16333184	C1orf64	0	+	2454	3	2454	0	0	0	0	0	0	0	0	NA	NA	NA	NA
chr1	16340522	16345285	HSPB7	0	-	4763	5	4763	0.831204	1.01071	1.02138	1.18825	1.01289	183.268	166.073	200.462	1.20707	0.271511	0.161965	1
chr1	16348485	16360545	CLCNKA	0	+	12060	39	12060	0.0130565	0.00979561	0.0215826	0.00917496	0.0134024	6.14303	5.25043	7.03562	1.34001	0.422242	0.731867	1
chr1	16370246	16383803	CLCNKB	0	+	13557	39	13557	0.00165925	0.00435698	0.00959969	0	0.00390398	1.99451	1.52952	2.4595	1.60802	0.685288	0.829865	1
chr1	16384263	16400127	FAM131C	0	-	15864	13	15864	0.0184335	0.0577122	0.0689108	0.0418495	0.0467265	27.9857	22.6118	33.3595	1.47531	0.561021	0.388888	1
chr1	16450831	16482582	EPHA2	0	-	31751	33	31751	5.38774	6.96391	9.09536	8.14834	7.39884	8912.49	7418.17	10406.8	1.40288	0.488395	0.000618141	0.0375349
chr1	16524598	16539104	ARHGEF19	0	-	14506	31	14506	0.21176	0.305199	0.353483	0.277757	0.28705	158.024	141.887	174.161	1.22746	0.295677	0.233829	1
chr1	16558181	16563659	RSG1	0	-	5478	9	5478	0.12319	0.124001	0.114035	0.0785623	0.109947	22.9849	25.6976	20.2721	0.78887	-0.34214	0.508006	1
chr1	16576558	16678948	FBXO42	0	-	102390	19	102390	0.987575	0.942395	0.997926	0.99178	0.979919	3813.17	3752.6	3873.73	1.03228	0.0458311	0.754765	1
chr1	16693582	16724640	C1orf144	0	+	31058	7	31058	3.03068	3.48648	3.41985	3.17803	3.27876	3864.74	3834	3895.47	1.01603	0.0229468	0.797541	1
chr1	16725137	16763919	SPATA21	0	-	38782	25	38782	0	0.000761533	0	0	0.000190383	0.27281	0.54562	0	0	#NAME?	1	1
chr1	16767166	16786584	NECAP2	0	+	19418	15	19418	1.44657	1.72522	1.86679	1.70845	1.68676	1242.91	1166.14	1319.67	1.13166	0.178437	0.148329	1
chr1	16793930	16819196	CROCCP3	0	-	25266	29	25266	0.351636	0.398599	0.402801	0.382102	0.383784	368.092	359.176	377.008	1.04965	0.0699027	0.642655	1
chr1	16875408	17007823	MIR3675	0	+	310108	3	127568	0.000705333	0.00115757	0.000408074	0.000650535	0.000730378	3.52624	4.48121	2.57127	0.573788	-0.801411	0.635405	1
chr1	16890411	16939982	NBPF1	0	-	49571	57	49571	0.341419	0.378324	0.389385	0.372983	0.370528	697.26	676.054	718.466	1.06273	0.08778	0.517961	1
chr1	16944750	16957401	CROCCP2	0	-	12651	13	12651	0.630328	0.841362	0.904795	0.685368	0.765463	367.037	352.012	382.062	1.08537	0.11818	0.583494	1
chr1	16972068	16976915	MST1P2	0	+	4847	27	2636	0.00853357	0.00258554	0	0	0.00277978	0.219139	0.438279	0	0	#NAME?	1	1
chr1	17017712	17046652	ESPNP	0	-	28940	21	28940	0.00466368	0.00408207	0.00719518	0.00286757	0.00470212	5.16741	4.81215	5.52267	1.14765	0.198683	0.942399	1
chr1	17081400	17090975	MST1P9	0	-	9575	29	9575	0	0	0	0	0	0	0	0	NA	NA	NA	NA
chr1	17185443	17185516	MIR3675	0	-	310108	1	73	0	0	0	0	0	0	0	0	NA	NA	NA	NA
chr1	17248444	17299474	CROCC	0	+	51030	73	51030	0.235409	0.307674	0.304597	0.267486	0.278791	539.424	524.311	554.538	1.05765	0.0808642	0.570157	1
chr1	17300998	17308081	MFAP2	0	-	7083	19	7083	1.25763	1.86384	1.86475	1.80823	1.69861	455.921	417.45	494.392	1.18431	0.244051	0.230346	1
chr1	17312452	17338423	ATP13A2	0	-	25971	57	25971	0.216568	0.270912	0.269596	0.283345	0.260105	256.252	239.427	273.076	1.14054	0.189718	0.262116	1
chr1	17345224	17380665	SDHB	0	-	35441	15	35441	0.991404	1.0605	1.03772	1.00247	1.02302	1376.83	1379.17	1374.49	0.99661	-0.00489905	0.983542	1
chr1	17393255	17445948	PADI2	0	-	52693	31	52693	0.000426897	0.000560488	0.000493967	0.00104995	0.000632826	1.26705	0.983899	1.55021	1.57558	0.655883	0.973732	1
chr1	17531620	17572501	PADI1	0	+	40881	31	40881	0.00220097	0.00144487	0.00254677	0.00202998	0.00205565	3.19971	2.84435	3.55507	1.24987	0.321775	0.955087	1
chr1	17575592	17610727	PADI3	0	+	35135	31	35135	0.00256092	0.00336232	0.00518572	0.00708588	0.00454871	6.07065	3.93559	8.2057	2.085	1.06004	0.299888	1
chr1	17634689	17690495	PADI4	0	+	55806	31	55806	0.000403084	0	0	0	0.000100771	0.219139	0.438279	0	0	#NAME?	1	1
chr1	17698740	17728195	PADI6	0	+	29455	31	29455	0	0	0	0	0	0	0	0	NA	NA	NA	NA
chr1	17733250	17766250	RCC2	0	-	33000	25	33000	1.97671	2.41664	4.96692	4.51267	3.46823	4345.06	2744.18	5945.94	2.16674	1.11553	2.58931e-20	1.92044e-17
chr1	17866329	18024370	ARHGEF10L	0	+	158041	57	158041	1.16537	1.37762	1.40455	1.24413	1.29792	7783.55	7610.94	7956.16	1.04536	0.0639983	0.524015	1
chr1	18081807	18153558	ACTL8	0	+	71751	5	71751	0.000627015	0	0.000362763	0.00154214	0.00063298	1.74254	0.876558	2.60852	2.97587	1.57331	0.596143	1
chr1	18434239	18704977	IGSF21	0	+	270738	19	270738	0	0.000109086	9.61e-05	0.000102174	7.684e-05	0.783337	0.54562	1.02106	1.87137	0.904093	0.980933	1
chr1	18807423	18812480	KLHDC7A	0	+	5057	1	5057	0	0	0	0	0	0	0	0	NA	NA	NA	NA
chr1	18957499	19075360	PAX7	0	+	117861	17	117861	0	0.000751744	0	0	0.000187936	0.81843	1.63686	0	0	#NAME?	0.568296	1
chr1	19166092	19186155	TAS1R2	0	-	20063	11	20063	0	0	0	0	0	0	0	0	NA	NA	NA	NA
chr1	19197923	19229293	ALDH4A1	0	-	31370	31	31283	0.757713	0.901	1.00227	0.822367	0.870837	1033.66	982.467	1084.85	1.10421	0.14302	0.337624	1
chr1	19209692	19209772	MIR4695	0	-	87	1	80	0.210886	0.844835	1.93337	0.345781	0.833718	2.50504	1.52952	3.48056	2.27559	1.18624	0.531717	1
chr1	19230773	19282826	IFFO2	0	-	52053	17	52053	1.22567	1.50417	1.72272	1.49173	1.48607	2934.67	2689.4	3179.93	1.1824	0.241714	0.0750589	0.96804
chr1	19400999	19536746	UBR4	0	-	135747	211	135747	2.44201	2.53361	2.59462	2.57113	2.53534	13072.7	12812.7	13332.7	1.04059	0.0574039	0.634023	1
chr1	19544583	19578046	KIAA0090	0	-	33463	45	33463	0.810954	0.90982	0.961399	0.886893	0.892267	1133.44	1091.1	1175.77	1.0776	0.107827	0.389601	1
chr1	19578074	19586622	MRTO4	0	+	8548	15	8548	1.04098	1.53351	1.19697	1.19737	1.24221	402.459	415.814	389.104	0.935766	-0.0957805	0.780997	1
chr1	19592475	19600568	AKR7L	0	-	8093	13	8093	0.16677	0.145972	0.212268	0.174322	0.174833	53.7869	48.1215	59.4523	1.23546	0.305051	0.367564	1
chr1	19609056	19615280	AKR7A3	0	-	6224	13	6224	0.256605	0.206414	0.284374	0.200002	0.236849	56.1931	55.1251	57.2612	1.03875	0.0548491	0.918922	1
chr1	19619740	19622230	LOC100506730	0	-	2490	1	2490	0.362399	0.478087	0.674435	0.48091	0.498958	47.0416	39.3559	54.7272	1.39057	0.475676	0.145199	1
chr1	19629201	19638640	AKR7A2	0	-	9439	13	9439	1.13914	1.27346	1.33328	1.24553	1.24785	447.022	431.564	462.479	1.07163	0.0998107	0.498283	1
chr1	19638739	19655794	PQLC2	0	+	17055	15	17055	1.35191	1.79312	1.78363	1.51731	1.61149	1041.87	1013.95	1069.79	1.05507	0.0773397	0.615653	1
chr1	19665266	19812066	CAPZB	0	-	146800	21	146800	4.84646	5.30023	5.00546	4.55055	4.92568	27450.8	28236.2	26665.4	0.944368	-0.0825788	0.506885	1
chr1	19923470	19956315	MINOS1	0	+	32845	13	32845	2.17619	2.24321	2.37783	2.34101	2.28456	2850.71	2754.17	2947.24	1.0701	0.097748	0.435244	1
chr1	19969722	19984949	NBL1	0	+	15227	15	15227	0.93324	1.32316	1.52417	1.30689	1.27187	734.171	649.105	819.237	1.2621	0.33583	0.101508	1
chr1	19991779	20006055	HTR6	0	+	14276	5	14276	0.0189082	0.0310316	0.0182324	0.0213146	0.0223717	12.0917	13.4436	10.7397	0.798869	-0.323969	0.711042	1
chr1	20008705	20126410	TMCO4	0	-	117705	31	117705	0.910196	1.05208	1.01635	0.903118	0.970436	4334.81	4375.31	4294.32	0.981489	-0.0269554	0.888327	1
chr1	20140521	20141771	RNF186	0	-	1250	1	1250	0	0	0	0	0	0	0	0	NA	NA	NA	NA
chr1	20208887	20239437	OTUD3	0	+	30550	15	30550	1.96572	1.94851	2.05074	2.09845	2.01585	2340.11	2270.17	2410.06	1.06162	0.0862639	0.518146	1
chr1	20246799	20250110	PLA2G2E	0	-	3311	7	3311	0	0	0	0	0	0	0	0	NA	NA	NA	NA
chr1	20301923	20306932	PLA2G2A	0	-	5009	11	5009	0	0	0	0	0	0	0	0	NA	NA	NA	NA
chr1	20396700	20418394	PLA2G5	0	+	21694	9	21694	0.00207379	0	0	0	0.000518447	0.438279	0.876558	0	0	#NAME?	0.714885	1
chr1	20438433	20446008	PLA2G2D	0	-	7575	7	7575	0	0	0	0	0	0	0	0	NA	NA	NA	NA
chr1	20465822	20476879	PLA2G2F	0	+	11057	9	11057	0	0	0.00235404	0	0.00058851	0.24595	0	0.4919	Inf	Inf	0.99194	1
chr1	20490483	20501687	PLA2G2C	0	-	11204	5	11204	0	0	0	0	0	0	0	0	NA	NA	NA	NA
chr1	20512577	20519942	UBXN10	0	+	7365	3	7365	0	0	0	0	0	0	0	0	NA	NA	NA	NA
chr1	20617411	20681387	VWA5B1	0	+	63976	43	63976	0.000351608	0	0	0.000432389	0.000195999	0.483717	0.438279	0.529155	1.20735	0.271842	1	1
chr1	20686293	20755287	LOC339505	0	-	68994	23	68994	0.00163018	0.00470869	0.00264081	0.00120282	0.00254563	6.61199	8.19321	5.03077	0.614016	-0.703651	0.603191	1
chr1	20808883	20812728	CAMK2N1	0	-	3845	3	3845	3.84253	4.94779	4.28442	4.08241	4.28929	625.366	639.328	611.404	0.956322	-0.0644316	0.752765	1
chr1	20825940	20834674	MUL1	0	-	8734	7	8734	1.73738	1.93465	1.90603	1.71968	1.82444	605.04	607.933	602.147	0.990484	-0.0137951	0.966654	1
chr1	20878931	20881513	FAM43B	0	+	2582	1	2582	0.00871204	0.0114383	0.0403232	0	0.0151184	1.47575	0.983899	1.9676	1.9998	0.999855	0.791621	1
chr1	20915443	20945400	CDA	0	+	29957	7	29957	1.20846	1.4053	1.30669	1.19757	1.2795	1454.42	1482.7	1426.13	0.961849	-0.056118	0.720411	1
chr1	20959947	20978004	PINK1	0	+	18057	15	18057	1.78765	2.11654	2.10163	1.74796	1.93844	1327.96	1334.96	1320.96	0.989509	-0.0152159	0.993636	1
chr1	20978259	20988037	DDOST	0	-	9778	21	9778	2.33582	3.10796	3.03739	2.86017	2.83534	1051.26	1006.3	1096.23	1.08938	0.123501	0.388808	1
chr1	20990506	21044317	KIF17	0	-	53811	29	53811	0.185604	0.218439	0.175082	0.175297	0.188606	385.131	411.752	358.51	0.870692	-0.199765	0.232923	1
chr1	21046224	21059133	SH2D5	0	-	12909	19	12909	1.15886	1.59405	1.45609	1.25561	1.36615	668.495	671.752	665.237	0.990301	-0.0140616	0.967277	1
chr1	21069170	21113181	HP1BP3	0	-	44011	25	44011	3.10635	3.05839	2.97095	3.26403	3.09993	5185	5150.79	5219.21	1.01328	0.0190365	0.928424	1
chr1	21132784	21503381	EIF4G3	0	-	370597	83	370597	1.34198	1.21015	1.11812	1.21736	1.2219	17218.1	17975.1	16461	0.915767	-0.126948	0.298264	1
chr1	21543739	21672034	ECE1	0	-	128295	39	128295	1.16163	1.47202	1.92347	1.65912	1.55406	7564.19	6392.84	8735.55	1.36646	0.450443	0.00341172	0.146435
chr1	21619782	21626362	LOC100506801	0	+	6580	5	6580	0.0376048	0.0179537	0.0316457	0.0420402	0.0323111	8.11515	7.00355	9.22675	1.31744	0.397737	0.748658	1
chr1	21766630	21811393	NBPF3	0	+	44763	29	44763	0.396994	0.354302	0.337256	0.305209	0.34844	592.971	639.238	546.705	0.855244	-0.225592	0.106538	1
chr1	21835857	21904905	ALPL	0	+	69048	23	69048	0.000977341	0.000855456	0.00301571	0.000400627	0.00131228	3.43522	2.40608	4.46436	1.85545	0.89177	0.645112	1
chr1	21922707	21995856	RAP1GAP	0	-	73149	55	73149	0.0145065	0.0199079	0.0142332	0.00887964	0.0143818	39.5905	47.3345	31.8466	0.672799	-0.571753	0.14971	1
chr1	22004791	22109688	USP48	0	-	104897	53	104897	1.07838	1.01694	1.06966	1.14001	1.07625	4291.5	4174.88	4408.12	1.05587	0.0784276	0.574774	1
chr1	22138757	22151714	LDLRAD2	0	+	12957	9	12957	0	0.00227937	0	0	0.000569843	0.27281	0.54562	0	0	#NAME?	1	1
chr1	22148736	22263750	HSPG2	0	-	115014	193	115014	0.928829	1.20061	1.32867	1.19487	1.16324	5074.75	4632.7	5516.79	1.19084	0.251974	0.0782784	0.978717
chr1	22303417	22315847	CELA3B	0	+	12430	15	12430	0	0	0	0	0	0	0	0	NA	NA	NA	NA
chr1	22328148	22339035	CELA3A	0	+	10887	15	10887	0	0	0	0	0	0	0	0	NA	NA	NA	NA
chr1	22351706	22357715	LINC00339	0	+	6009	5	6009	0.700027	0.85028	0.879314	0.552421	0.74551	169.852	176.35	163.354	0.926306	-0.11044	0.799174	1
chr1	22379119	22419436	CDC42	0	+	40317	15	40317	4.40792	4.34843	4.12425	4.50951	4.34753	6660.53	6701.2	6619.87	0.987863	-0.0176178	0.831255	1
chr1	22443797	22469519	WNT4	0	-	25722	9	25722	0	0.00229638	0.00101192	0	0.000827075	0.79157	1.09124	0.4919	0.450772	-1.14953	1	1
chr1	22778343	22857650	ZBTB40	0	+	79307	37	79307	0.508312	0.518005	0.462434	0.472379	0.490283	1476.96	1544.35	1409.56	0.912721	-0.131754	0.294935	1
chr1	22890003	22930087	EPHA8	0	+	40084	33	40084	0	0	0	0	0	0	0	0	NA	NA	NA	NA
chr1	22963117	22966175	C1QA	0	+	3058	5	3058	0	0	0	0	0	0	0	0	NA	NA	NA	NA
chr1	22970117	22974603	C1QC	0	+	4486	5	4486	0	0	0	0	0	0	0	0	NA	NA	NA	NA
chr1	22979681	22988029	C1QB	0	+	8348	5	8348	0	0	0	0	0	0	0	0	NA	NA	NA	NA
chr1	23037330	23241823	EPHB2	0	+	204493	31	204411	0.0460476	0.0580819	0.0603419	0.057379	0.0554626	430.031	402.54	457.522	1.13659	0.184711	0.202195	1
chr1	23046009	23046091	MIR4684	0	+	82	1	82	0	0	0.0366256	0	0.0091564	0	0	0	NA	NA	NA	NA
chr1	23189651	23189719	MIR4253	0	-	68	1	68	0	0	0	0	0	0	0	0	NA	NA	NA	NA
chr1	23337326	23342343	LOC729059	0	-	5017	5	5017	0.00896731	0	0	0	0.00224183	0.438279	0.876558	0	0	#NAME?	0.714885	1
chr1	23345940	23410184	KDM1A	0	+	64244	41	64176	1.20523	1.12515	1.15783	1.19881	1.17175	2858.4	2840.84	2875.96	1.01236	0.0177222	0.955099	1
chr1	23370797	23370865	MIR3115	0	+	68	1	68	0	0	0	0	0	0	0	0	NA	NA	NA	NA
chr1	23410515	23495351	LUZP1	0	-	84836	9	84836	1.59384	1.48448	1.6653	1.64097	1.59615	5147.14	4961.02	5333.27	1.07504	0.104385	0.428925	1
chr1	23518387	23521222	HTR1D	0	-	2835	1	2835	0.0555419	0.0729229	0.0183623	0	0.0367068	3.93554	6.88729	0.9838	0.142843	-2.8075	0.0563967	0.855035
chr1	23636275	23670853	HNRNPR	0	-	34578	21	34578	3.66936	3.70847	3.61265	3.81944	3.70248	4863.89	4840.97	4886.82	1.00947	0.0135974	0.944544	1
chr1	23685940	23696357	ZNF436	0	-	10417	7	10417	1.13468	1.24583	1.86304	1.9017	1.53631	607.728	469.623	745.833	1.58815	0.667347	4.49444e-06	0.000513601
chr1	23695463	23698330	C1orf213	0	+	2867	1	2867	0.572757	0.618076	0.817081	0.704346	0.678065	73.8154	64.7315	82.8993	1.28066	0.356892	0.199287	1
chr1	23707554	23751261	TCEA3	0	-	43707	21	43707	0.169839	0.181093	0.291807	0.279648	0.230597	382.888	290.858	474.918	1.63282	0.707362	1.0455e-05	0.00110146
chr1	23755055	23810750	ASAP3	0	-	55695	49	55695	0.407087	0.434052	0.620917	0.569212	0.507817	1074.4	888.648	1260.15	1.41805	0.503909	0.000150402	0.0114293
chr1	23832919	23857712	E2F2	0	-	24793	13	24793	0.307537	0.469338	0.403662	0.34811	0.382162	359.014	363.551	354.478	0.975044	-0.0364607	0.992778	1
chr1	23884420	23886285	ID3	0	-	1865	5	1865	54.6788	71.12	60.0726	52.5336	59.6013	4214.25	4437.1	3991.41	0.899554	-0.152719	0.459139	1
chr1	23953823	23967056	MDS2	0	+	13233	13	13233	0.00169988	0.00446366	0.0137686	0	0.00498304	2.48641	1.52952	3.4433	2.25123	1.17071	0.675027	1
chr1	24018268	24022915	RPL11	0	+	4647	11	4647	7.35023	8.81976	7.7521	8.74895	8.16776	1440.64	1422.63	1458.65	1.02532	0.0360737	0.755326	1
chr1	24069855	24088549	TCEB3	0	+	18694	21	18694	1.75712	1.83536	1.74614	1.6728	1.75286	1244.34	1273.9	1214.79	0.9536	-0.0685442	0.604204	1
chr1	24086871	24104787	LOC100506963	0	-	17916	7	17916	0.21721	0.217596	0.159809	0.176017	0.192658	131.138	147.844	114.433	0.77401	-0.369577	0.0918041	1
chr1	24104875	24114722	PITHD1	0	+	9847	11	9847	1.0647	1.34067	1.34295	1.18128	1.2324	460.13	448.13	472.13	1.05356	0.0752683	0.553836	1
chr1	24117645	24122029	LYPLA2	0	+	4384	19	4384	0.729298	0.88795	1.16209	1.05569	0.958757	159.519	134.257	184.781	1.37632	0.460817	0.0223507	0.523927
chr1	24122088	24127294	GALE	0	-	5206	25	5206	0.632592	0.833934	0.867356	0.913935	0.811954	160.154	144.195	176.113	1.22136	0.288486	0.144012	1
chr1	24128366	24151949	HMGCL	0	-	23583	17	23583	0.650685	0.692395	0.695331	0.719039	0.689362	617.452	600.634	634.269	1.056	0.0786094	0.5942	1
chr1	24171571	24194859	FUCA1	0	-	23288	15	23288	0.0376711	0.0507279	0.070414	0.0724584	0.0578179	51.0929	38.9177	63.2682	1.62569	0.701055	0.0296156	0.610563
chr1	24200459	24239817	CNR2	0	-	39358	3	39358	0	0.00150078	0.00198399	0.00210853	0.00139832	2.0772	1.09124	3.06317	2.80705	1.48906	0.45356	1
chr1	24255559	24255637	MIR378F	0	+	78	1	78	0	0	0	0	0	0	0	0	NA	NA	NA	NA
chr1	24286300	24289949	PNRC2	0	+	3649	5	3649	3.88213	3.44089	3.28519	3.74143	3.58741	498.086	508.004	488.169	0.960954	-0.0574605	0.653907	1
chr1	24292936	24306953	SRSF10	0	-	14017	15	14017	4.66289	4.40325	4.06307	4.24506	4.34357	2314.24	2413.98	2214.49	0.917359	-0.124441	0.280732	1
chr1	24382530	24438665	MYOM3	0	-	56135	73	56135	0	0	0.000927357	0.00147836	0.000601429	1.28563	0	2.57127	Inf	Inf	0.193653	1
chr1	24446260	24469775	IL22RA1	0	-	23515	13	23515	0.0124358	0.0188393	0.0110689	0.0176456	0.0149974	13.3691	13.8819	12.8563	0.92612	-0.110728	0.945674	1
chr1	24480646	24513765	IL28RA	0	-	33119	13	33119	0.00203761	0.000891747	0.00157182	0	0.00112529	1.42213	1.86046	0.9838	0.528795	-0.919219	0.826606	1
chr1	24526729	24538180	LOC284632	0	+	11451	5	11451	0	0	0	0	0	0	0	0	NA	NA	NA	NA
chr1	24645811	24690970	GRHL3	0	+	45159	35	45159	0.000996235	0.00261598	0.00461101	0.00306279	0.0028215	4.82001	3.05904	6.58098	2.15132	1.10522	0.320331	1
chr1	24683488	24741587	C1orf201	0	-	58099	21	58099	0.556578	0.584819	0.540594	0.549926	0.557979	1231.3	1257.71	1204.9	0.958011	-0.061886	0.633731	1
chr1	24742244	24799473	NIPAL3	0	+	57229	23	57229	1.68788	1.78346	1.91175	1.83977	1.80571	3924.53	3767.63	4081.42	1.08329	0.115414	0.337532	1
chr1	24822822	24828850	RCAN3AS	0	-	6028	5	6028	0.0820966	0.137184	0.112267	0.100958	0.108126	24.6752	24.9195	24.4308	0.98039	-0.0285723	1	1
chr1	24828840	24863510	RCAN3	0	+	34670	13	34670	0.75884	0.794942	0.971184	0.986347	0.877828	1156.2	1021.85	1290.55	1.26296	0.336808	0.0112762	0.337985
chr1	24882566	24935818	C1orf130	0	+	53252	7	53252	0.000844832	0	0.000977564	0	0.000455599	0.930179	0.876558	0.9838	1.12234	0.166516	1	1
chr1	24969593	24999772	SRRM1	0	+	30179	33	30179	2.65929	2.5366	2.42768	2.58067	2.55106	2926.15	2978.03	2874.27	0.96516	-0.0511601	0.621363	1
chr1	25071759	25170815	CLIC4	0	+	99056	11	99056	3.84629	3.39458	3.2615	3.54038	3.51069	13224.6	13635	12814.1	0.939794	-0.0895843	0.476222	1
chr1	25226001	25291501	RUNX3	0	-	65500	11	65500	0	0	0	0.000422328	0.000105582	0.264578	0	0.529155	Inf	Inf	0.991941	1
chr1	25548766	25559013	SYF2	0	-	10247	13	10247	1.0559	1.15154	0.977944	0.939449	1.03121	401.294	429.06	373.528	0.870572	-0.199965	0.21649	1
chr1	25568739	25573985	C1orf63	0	-	5246	9	5246	7.98642	8.30152	6.66505	6.02579	7.2447	1443.37	1621.3	1265.45	0.780512	-0.357507	0.00587638	0.218795
chr1	25598980	25656936	RHD	0	+	57956	19	57956	0.00232878	0.00305754	0.00314377	0.00381841	0.00308713	6.78997	5.90339	7.67654	1.30036	0.378913	0.736288	1
chr1	25664788	25688852	TMEM50A	0	+	24064	13	24064	1.79997	1.74834	1.71332	1.96978	1.80785	1653.89	1621.63	1686.14	1.03978	0.0562783	0.721332	1
chr1	25688739	25747363	RHCE	0	-	58624	19	58624	0.000767416	0.0030227	0.00355194	0.00235932	0.00242534	5.36563	4.15028	6.58098	1.58567	0.665094	0.512782	1
chr1	25757387	25826698	TMEM57	0	+	69311	21	69311	0.719876	0.670582	0.6921	0.789194	0.717938	1891.81	1830.91	1952.71	1.06653	0.0929197	0.564936	1
chr1	25870075	25895377	LDLRAP1	0	+	25302	17	25302	0.673002	0.74264	0.797472	0.733977	0.736773	707.538	678.791	736.286	1.0847	0.117298	0.388687	1
chr1	25943958	26111258	MAN1C1	0	+	167300	23	167300	0.00658834	0.00741433	0.00731228	0.00628317	0.00689953	43.8094	44.3917	43.2272	0.973768	-0.0383503	0.969209	1
chr1	26126666	26144713	SEPN1	0	+	18047	25	18047	1.10696	1.48266	1.50062	1.37339	1.36591	934.611	883.523	985.699	1.11565	0.15788	0.305083	1
chr1	26146396	26159433	FAM54B	0	+	13037	17	13037	1.28269	1.39299	1.36454	1.25605	1.32407	655.212	661.197	649.228	0.981897	-0.0263565	0.882643	1
chr1	26146444	26150097	LOC646471	0	-	3653	1	3653	0.262654	0.242544	0.230749	0.218584	0.238633	33.1504	35.2146	31.0863	0.882768	-0.179894	0.664737	1
chr1	26160496	26185848	C1orf135	0	-	25352	5	25352	0.393067	0.408896	0.456856	0.443148	0.425492	409.701	385.67	433.733	1.12462	0.169439	0.286494	1
chr1	26187974	26197744	PAQR7	0	-	9770	3	9770	1.32432	1.63981	1.87555	1.8209	1.66514	617.14	547.736	686.544	1.25342	0.325872	0.019629	0.477884
chr1	26210676	26233368	STMN1	0	-	22692	15	22599	3.42723	4.25564	3.64141	3.60727	3.73289	3200.17	3285.53	3114.81	0.948038	-0.0769835	0.598239	1
chr1	26232852	26232879	MIR3917	0	-	93	1	27	0	0	0	0	0	0	0	0	NA	NA	NA	NA
chr1	26286257	26324648	PAFAH2	0	-	38391	21	38391	0.26777	0.266174	0.271195	0.232016	0.259289	378.113	389.078	367.148	0.943636	-0.0836971	0.60528	1
chr1	26348270	26362954	EXTL1	0	+	14684	21	14684	0.282577	0.349964	0.242912	0.239865	0.27883	155.087	175.581	134.593	0.766557	-0.383534	0.0776901	0.975184
chr1	26364513	26372604	SLC30A2	0	-	8091	15	8091	0	0	0	0	0	0	0	0	NA	NA	NA	NA
chr1	26377797	26394121	TRIM63	0	-	16324	17	16324	0	0.00180922	0.0015945	0	0.00085093	0.51876	0.54562	0.4919	0.901544	-0.149531	1	1
chr1	26437655	26452039	PDIK1L	0	+	14384	9	14384	0.448826	0.486617	0.348234	0.415399	0.424769	231.92	255.098	208.742	0.818283	-0.289328	0.112438	1
chr1	26485510	26489119	FAM110D	0	+	3609	3	3609	0	0	0	0	0	0	0	0	NA	NA	NA	NA
chr1	26496387	26497364	ZNF593	0	+	977	5	977	0.888196	1.56551	1.32899	1.11567	1.22459	45.3486	45.4651	45.2321	0.994874	-0.00741398	0.95845	1
chr1	26503980	26516375	CNKSR1	0	+	12395	41	12395	0.00725921	0.0147545	0.0137707	0.00669524	0.0106199	5.0288	5.02683	5.03077	1.00078	0.00112806	1	1
chr1	26517118	26529033	CATSPER4	0	+	11915	19	11915	0	0	0	0.00232165	0.000580413	0.264578	0	0.529155	Inf	Inf	0.991941	1
chr1	26560692	26605299	CEP85	0	+	44607	27	44607	0.680304	0.775903	0.653877	0.63254	0.685656	1160.93	1230.7	1091.16	0.886613	-0.173624	0.207191	1
chr1	26606212	26608013	SH3BGRL3	0	+	1801	5	1801	15.5909	20.6763	18.7571	18.9406	18.4912	1262.97	1235	1290.93	1.04529	0.0639067	0.621285	1
chr1	26608772	26644756	UBXN11	0	-	35984	33	35984	0.32819	0.41252	0.401438	0.368228	0.377594	515.506	504.543	526.47	1.04346	0.0613734	0.613083	1
chr1	26644410	26647014	CD52	0	+	2604	3	2604	0	0	0	0	0	0	0	0	NA	NA	NA	NA
chr1	26648349	26680621	AIM1L	0	-	32272	39	32272	0.000697028	0.0018303	0	0.00171433	0.00106041	1.29391	1.52952	1.05831	0.691924	-0.531314	1	1
chr1	26688124	26699266	ZNF683	0	-	11142	11	11142	0	0	0	0	0	0	0	0	NA	NA	NA	NA
chr1	26737268	26756219	LIN28A	0	+	18951	7	18951	0	0	0	0.00145969	0.000364923	0.264578	0	0.529155	Inf	Inf	0.991941	1
chr1	26758772	26797795	DHDDS	0	+	39023	17	39023	1.27773	1.37944	1.39972	1.34138	1.34957	1999.99	1966.33	2033.66	1.03424	0.0485737	0.685569	1
chr1	26798901	26803133	HMGN2	0	+	4232	11	4232	8.15381	9.27465	8.1208	8.02405	8.39333	1348.28	1397.45	1299.11	0.929631	-0.105271	0.445885	1
chr1	26856248	26901520	RPS6KA1	0	+	45272	45	45220	0.128016	0.180674	0.231645	0.213494	0.188457	323.097	263.774	382.419	1.4498	0.53585	0.00229871	0.10901
chr1	26881032	26881084	MIR1976	0	+	52	1	52	0.207974	0.207522	0	0	0.103874	0	0	0	NA	NA	NA	NA
chr1	27022521	27108601	ARID1A	0	+	86080	39	86080	2.81905	2.9499	2.73865	2.73033	2.80948	9185.12	9419.39	8950.84	0.950257	-0.0736104	0.529239	1
chr1	27114453	27124894	PIGV	0	+	10441	7	10441	0.872919	0.919631	0.730042	0.659295	0.795472	315.358	354.829	275.886	0.777518	-0.363051	0.0322043	0.632925
chr1	27153200	27182211	ZDHHC18	0	+	29011	15	29011	0.87385	1.1188	1.09458	1.03688	1.03103	1134.44	1093.58	1175.31	1.07474	0.103987	0.389192	1
chr1	27189632	27190947	SFN	0	+	1315	1	1315	0.0171061	0.134755	0.0395872	0.0618947	0.0633357	3.14163	3.712	2.57127	0.692691	-0.529717	0.899997	1
chr1	27205872	27216869	GPN2	0	-	10997	9	10997	1.83407	2.2428	2.04476	1.81466	1.98407	827.626	848.729	806.523	0.950271	-0.0735884	0.671091	1
chr1	27216978	27226962	GPATCH3	0	-	9984	13	9984	1.19048	1.45653	1.32953	1.297	1.31838	499.185	499.856	498.514	0.997314	-0.00387985	0.965868	1
chr1	27237974	27240567	NR0B2	0	-	2593	3	2593	0	0	0.010038	0	0.0025095	0.24595	0	0.4919	Inf	Inf	0.99194	1
chr1	27248223	27272887	NUDC	0	+	24664	17	24664	1.19961	1.44865	1.33562	1.29354	1.31936	1234.7	1236.54	1232.86	0.997028	-0.00429421	0.962931	1
chr1	27276046	27286901	C1orf172	0	-	10855	7	10855	0	0	0	0	0	0	0	0	NA	NA	NA	NA
chr1	27320194	27327377	TRNP1	0	+	7183	3	7183	8.99041	10.5009	13.3667	13.4089	11.5667	3154.47	2651.81	3657.14	1.37911	0.463737	0.000120879	0.00937343
chr1	27331510	27339333	FAM46B	0	-	7823	3	7823	0.455866	0.668218	0.500805	0.406645	0.507883	150.695	166.261	135.13	0.812757	-0.299105	0.361898	1
chr1	27425299	27481451	SLC9A1	0	-	56152	23	56152	1.39418	1.6556	3.31667	3.08115	2.3619	5035.85	3242.82	6828.88	2.10585	1.0744	4.26718e-19	2.55232e-16
chr1	27561006	27635110	WDTC1	0	+	74104	31	74104	0.273063	0.312459	0.316822	0.312446	0.303698	854.407	822.217	886.597	1.0783	0.108759	0.405109	1
chr1	27648635	27662891	TMEM222	0	+	14256	15	11604	1.99402	2.49594	2.16935	1.92489	2.14605	944.469	986.242	902.696	0.915288	-0.127702	0.457233	1
chr1	27650364	27653016	LOC644961	0	+	2652	1	2652	4.76448	6.87052	5.22746	4.01686	5.21983	524.434	582.96	465.907	0.79921	-0.323354	0.328094	1
chr1	27668482	27680423	SYTL1	0	+	11941	29	11941	0.00753521	0.00989323	0.00217977	0.0134095	0.00825443	3.80121	3.93559	3.66683	0.93171	-0.102047	1	1
chr1	27681669	27693337	MAP3K6	0	-	11668	57	11668	1.0531	1.45148	1.45257	1.32664	1.32095	584.247	551.94	616.554	1.11707	0.159715	0.344029	1
chr1	27695600	27701315	FCN3	0	-	5715	15	5715	0	0	0	0	0	0	0	0	NA	NA	NA	NA
chr1	27705595	27709805	CD164L2	0	-	4210	9	4210	0.00534311	0	0	0.00657067	0.00297844	0.483717	0.438279	0.529155	1.20735	0.271842	1	1
chr1	27719151	27722317	GPR3	0	+	3166	3	3166	0.991695	1.25933	0.926791	0.821311	0.999782	120.171	135.018	105.325	0.780085	-0.358297	0.140179	1
chr1	27730733	27816678	WASF2	0	-	85945	17	85945	1.95132	1.91043	2.03853	2.05311	1.98835	6493.46	6300.47	6686.46	1.06126	0.0857835	0.504731	1
chr1	27860755	27930143	AHDC1	0	-	69388	13	69388	1.70696	2.17499	2.5165	2.24727	2.16143	5689.33	5095.65	6283.01	1.23301	0.302187	0.0296358	0.610563
chr1	27938800	27961727	FGR	0	-	22927	29	22927	0.00883022	0.0103053	0.00681169	0.0108589	0.00920153	8.01163	8.30947	7.7138	0.928314	-0.107315	0.977423	1
chr1	27992571	27998724	IFI6	0	-	6153	9	6153	0.720203	0.700784	0.626643	0.612635	0.665066	155.384	166.001	144.766	0.872079	-0.19747	0.336519	1
chr1	28052489	28089423	FAM76A	0	+	36934	19	36934	0.616119	0.611721	0.675865	0.674837	0.644636	904.719	860.937	948.501	1.10171	0.139741	0.324689	1
chr1	28099693	28150963	STX12	0	+	51270	17	51270	1.35451	1.0952	1.05091	1.04328	1.13597	2215.9	2390.19	2041.62	0.854166	-0.227411	0.231464	1
chr1	28157251	28178183	PPP1R8	0	+	20932	13	20766	1.38127	1.44347	1.28695	1.33011	1.36045	1072.94	1112.61	1033.28	0.928698	-0.106719	0.417405	1
chr1	28160911	28161077	SCARNA1	0	+	166	1	166	0.700997	0.677443	0.539749	0.653747	0.642984	3.9831	4.37387	3.59232	0.821314	-0.283995	0.918677	1
chr1	28199054	28213193	C1orf38	0	+	14139	11	14139	0.152731	0.18474	0.217227	0.174125	0.182206	97.6142	90.0893	105.139	1.16705	0.22287	0.345836	1
chr1	28218048	28241236	RPA2	0	-	23188	17	23188	0.237672	0.282754	0.246519	0.273831	0.260194	229.215	228.506	229.924	1.0062	0.00892389	0.948062	1
chr1	28261503	28285663	SMPDL3B	0	+	24160	15	24160	0.000931063	0	0	0	0.000232766	0.219139	0.438279	0	0	#NAME?	1	1
chr1	28286503	28294604	XKR8	0	+	8101	5	8101	0.758694	0.959658	1.01568	0.743419	0.869363	266.972	263.148	270.796	1.02906	0.0413327	0.811128	1
chr1	28296854	28415148	EYA3	0	-	118294	35	118294	0.831824	0.773329	0.74383	0.847328	0.799078	3593.53	3606.82	3580.24	0.992633	-0.0106681	0.861662	1
chr1	28421445	28423069	LOC653566	0	-	1624	1	1624	0.0415538	0.0181858	0.0320549	0.102201	0.0484989	3.00959	1.86046	4.15873	2.23533	1.16049	0.531234	1
chr1	28473676	28520447	PTAFR	0	-	46771	7	46771	0.0346283	0.0404131	0.0445209	0.0348953	0.0386144	68.5239	66.4757	70.5722	1.06162	0.0862713	0.750846	1
chr1	28526789	28559542	DNAJC8	0	-	32753	17	32753	1.01582	1.07389	1.02647	1.05782	1.0435	1298.04	1298.05	1298.04	0.999992	-1.14271e-05	0.997501	1
chr1	28562601	28564616	ATPIF1	0	+	2015	3	2015	3.46498	4.78436	4.19816	3.99493	4.11061	313.795	313.738	313.852	1.00036	0.000520511	0.919014	1
chr1	28585962	28609002	SESN2	0	+	23040	19	23040	2.91571	3.3449	7.48258	7.03487	5.19451	4545.2	2732.22	6358.17	2.32711	1.21854	1.22386e-23	1.13464e-20
chr1	28655512	28662478	MED18	0	+	6966	5	6966	0.410106	0.513003	0.351233	0.365338	0.40992	108.301	121.681	94.9209	0.780077	-0.358311	0.15045	1
chr1	28696092	28826881	PHACTR4	0	+	130789	29	130789	0.899679	0.874865	0.85962	0.91359	0.886939	4408.15	4406.37	4409.94	1.00081	0.0011685	0.954604	1
chr1	28832731	28837404	SNHG3	0	+	4950	7	2095	38.4625	44.7056	44.1628	40.9472	42.0695	3344.84	3300.07	3389.61	1.02713	0.0386226	0.696264	1
chr1	28837404	28865708	RCC1	0	+	33254	29	28304	2.15354	2.53672	2.22556	2.14679	2.26565	2433.54	2514.14	2352.95	0.935889	-0.0955914	0.486595	1
chr1	28879528	28905057	TRNAU1AP	0	+	25529	19	25529	0.521614	0.534474	0.533823	0.588358	0.544567	528.312	511.537	545.087	1.06559	0.0916466	0.56679	1
chr1	28905049	28908366	SNHG12	0	-	3317	11	2841	10.0682	12.3317	11.0665	11.568	11.2586	1213.72	1204.6	1222.85	1.01516	0.0217004	0.81322	1
chr1	28905254	28905334	SNORD99	0	-	80	1	80	10.0306	12.9778	13.9653	9.0036	11.4943	34.8922	34.8747	34.9097	1.001	0.00144751	0.985578	1
chr1	28906275	28906405	SNORA61	0	-	130	1	130	5.78999	8.66352	9.6144	3.51919	6.89677	33.9018	35.1968	32.6068	0.926416	-0.110268	0.955951	1
chr1	28906892	28907024	SNORA44	0	-	132	1	132	12.8006	13.2308	15.5474	15.5803	14.2898	71.54	65.0625	78.0176	1.19912	0.261974	0.368208	1
chr1	28907431	28907565	SNORA16A	0	-	134	1	134	4.72616	6.18394	5.50231	7.04662	5.86476	29.6568	27.5492	31.7645	1.15301	0.205406	0.641851	1
chr1	28918711	28921088	RAB42	0	+	2377	5	2377	0.0094634	0.0372744	0.0657011	0.0581879	0.0426567	3.83616	2.07514	5.59718	2.69725	1.43149	0.266705	1
chr1	28929608	28969604	TAF12	0	-	39996	11	39996	0.351489	0.346431	0.312374	0.32645	0.334186	507.847	529.82	485.873	0.917054	-0.124922	0.384468	1
chr1	28975111	28975246	RNU11	0	+	135	1	135	0	0.117798	0	0.0472863	0.0412711	0.27281	0.54562	0	0	#NAME?	1	1
chr1	28995239	29042115	GMEB1	0	+	46876	19	46876	0.356452	0.383064	0.337579	0.342667	0.354941	631.946	657.378	606.514	0.922627	-0.116181	0.426377	1
chr1	29063132	29096287	YTHDF2	0	+	33155	9	33155	2.74556	2.69229	2.60257	2.76394	2.70109	3403.16	3422.58	3383.74	0.988653	-0.0164644	0.845	1
chr1	29138653	29190208	OPRD1	0	+	51555	5	51555	0	0.00057286	0.000504871	0.000536563	0.000403574	0.783337	0.54562	1.02106	1.87137	0.904093	0.980933	1
chr1	29213602	29446558	EPB41	0	+	232956	45	232956	0.0733864	0.0580644	0.0515084	0.0561666	0.0597814	530.021	582.986	477.056	0.818298	-0.289301	0.186948	1
chr1	29445936	29450421	TMEM200B	0	-	4485	5	4485	1.90588	2.24536	2.32719	2.3931	2.21788	377.583	352.602	402.564	1.14169	0.191177	0.218495	1
chr1	29474249	29508637	SRSF4	0	-	34388	11	34388	3.84707	3.7884	3.57495	3.81822	3.75716	4909.69	4984.25	4835.14	0.970085	-0.0438166	0.670772	1
chr1	29519384	29557454	MECR	0	-	38070	19	38070	0.534693	0.610982	0.592087	0.577664	0.578856	836.627	826.591	846.664	1.02428	0.0346162	0.769675	1
chr1	29563027	29653325	PTPRU	0	+	90298	63	90298	0.329256	0.412391	0.562573	0.505153	0.452343	1550.1	1267.43	1832.77	1.44605	0.532115	2.86484e-05	0.00275233
chr1	31184123	31196432	MATN1	0	-	12309	15	12309	0.00365497	0	0.0126876	0.00898936	0.00633298	2.97229	0.876558	5.06802	5.78173	2.5315	0.147332	1
chr1	31191618	31199593	LOC100129196	0	+	7975	7	7975	0.330013	0.371825	0.287212	0.267086	0.314034	94.9364	105.841	84.0322	0.79395	-0.33288	0.199201	1
chr1	31205314	31230683	LAPTM5	0	-	25369	15	25292	0.000889392	0.00233542	0.00308737	0	0.00157805	1.50261	1.52952	1.4757	0.964814	-0.0516779	1	1
chr1	31212002	31212079	MIR4420	0	-	77	1	77	0	0	0	0	0	0	0	0	NA	NA	NA	NA
chr1	31342312	31381480	SDC3	0	-	39168	9	39168	0.474201	0.652755	0.706696	0.682701	0.629088	934.554	834.525	1034.58	1.23973	0.310022	0.0553782	0.847499
chr1	31404352	31538564	PUM1	0	-	134212	43	121199	2.70561	2.49331	2.51423	2.66979	2.59574	11960.1	11972	11948.2	0.998011	-0.00287176	0.898357	1
chr1	31408535	31422052	SNORD103	0	-	13517	3	176	0	0	0	0	0	0	0	0	NA	NA	NA	NA
chr1	31441009	31441084	SNORD85	0	-	75	1	75	5.51979	5.95218	5.00549	4.52529	5.25069	14.6549	16.0733	13.2365	0.823506	-0.28015	0.693286	1
chr1	31460911	31461481	PRO0611	0	+	570	1	570	0	0	0	0	0	0	0	0	NA	NA	NA	NA
chr1	31652591	31712734	NKAIN1	0	-	60143	13	60143	0.000374017	0.000982119	0.000432779	0.000459946	0.000562215	1.27529	1.52952	1.02106	0.667567	-0.583016	1	1
chr1	31732414	31769644	SNRNP40	0	-	37230	19	37230	0.857363	0.867404	0.852225	0.814345	0.847834	1198.93	1218.28	1179.58	0.968234	-0.0465722	0.713204	1
chr1	31769841	31837780	ZCCHC17	0	+	67939	15	67939	0.725397	0.712589	0.749848	0.776059	0.740973	1912.88	1854.54	1971.22	1.06292	0.0880264	0.520474	1
chr1	31838099	31845923	FABP3	0	-	7824	7	7824	0.592594	0.506036	0.730799	0.716569	0.636499	189.517	163.398	215.637	1.3197	0.400207	0.0496938	0.79984
chr1	31882411	31907527	SERINC2	0	+	25116	27	25116	0.630329	0.80759	0.886265	0.796452	0.780159	743.271	683.389	803.154	1.17525	0.232969	0.0939393	1
chr1	31971838	31974167	LOC149086	0	+	2329	5	2329	0	0	0	0	0	0	0	0	NA	NA	NA	NA
chr1	31984035	31989846	LOC284551	0	+	5811	5	5811	0	0	0	0	0	0	0	0	NA	NA	NA	NA
chr1	32042085	32053287	TINAGL1	0	+	11202	25	11202	0.00602422	0.00790942	0.00232357	0	0.0040643	1.7218	2.9517	0.4919	0.16665	-2.58511	0.32666	1
chr1	32083300	32092919	HCRTR1	0	+	9619	17	9619	0	0	0	0	0	0	0	0	NA	NA	NA	NA
chr1	32095462	32110838	PEF1	0	-	15376	11	15376	2.25706	2.82648	2.5187	2.27101	2.46831	1439.58	1479.42	1399.74	0.946144	-0.0798682	0.655946	1
chr1	32117847	32169768	COL16A1	0	-	51921	141	51921	1.09231	1.33477	1.53375	1.40498	1.34145	2642.79	2385.47	2900.1	1.21574	0.281831	0.0168876	0.437332
chr1	32192717	32229648	BAI2	0	-	36931	65	36855	0.131073	0.20194	0.264135	0.210508	0.201914	281.93	231.726	332.134	1.4333	0.519345	0.0573097	0.858436
chr1	32224260	32224336	MIR4254	0	-	76	1	76	0	0	0	0	0	0	0	0	NA	NA	NA	NA
chr1	32256024	32281580	SPOCD1	0	-	25556	31	25556	1.51745	1.67887	1.57051	1.2242	1.49776	1452.68	1548.38	1356.98	0.876391	-0.190354	0.272396	1
chr1	32372021	32403988	PTP4A2	0	-	31967	11	31967	3.7221	3.43178	3.29348	3.59828	3.51141	4267.5	4345.03	4189.96	0.964311	-0.0524299	0.592713	1
chr1	32479490	32509472	KHDRBS1	0	+	29982	17	29982	3.49534	3.59548	3.84681	3.68219	3.65496	4162.46	4033.45	4291.47	1.06397	0.0894556	0.465066	1
chr1	32538502	32568467	TMEM39B	0	+	29965	17	29965	0.963844	1.13343	1.03336	0.94109	1.01793	1157.39	1190.21	1124.57	0.944848	-0.0818457	0.592249	1
chr1	32573643	32642168	KPNA6	0	+	68525	27	68525	1.41172	1.38866	1.40579	1.43694	1.41078	3673.67	3643.02	3704.31	1.01682	0.0240702	0.884622	1
chr1	32645344	32663886	TXLNA	0	+	18542	21	18542	3.57206	4.29848	4.38411	4.13056	4.0963	2882.18	2762.92	3001.43	1.08633	0.119458	0.287319	1
chr1	32666201	32670991	CCDC28B	0	+	4790	11	4790	0.23887	0.290855	0.233659	0.218785	0.245542	44.628	47.9963	41.2596	0.85964	-0.218195	0.576804	1
chr1	32671235	32674288	IQCC	0	+	3053	9	3053	0.205453	0.47401	0.349548	0.371491	0.350125	40.4352	39.0072	41.8633	1.07322	0.101945	0.789959	1
chr1	32674694	32681797	DCDC2B	0	+	7103	17	7103	0.0158345	0.0124738	0.0176176	0.0116834	0.0144023	3.93761	3.82825	4.04697	1.05713	0.0801544	1	1
chr1	32681797	32687926	TMEM234	0	-	6129	9	6129	1.08425	1.3534	1.30164	1.17391	1.2283	285.603	282.611	288.594	1.02117	0.03022	0.80055	1
chr1	32687970	32697205	EIF3I	0	+	9235	21	9235	1.72453	2.23542	1.87304	1.83658	1.91739	671.588	691.69	651.486	0.941876	-0.0863913	0.651601	1
chr1	32697260	32707311	MTMR9LP	0	-	10051	13	10051	0.315563	0.384929	0.29781	0.272469	0.317693	121.114	133.273	108.955	0.817528	-0.290659	0.23052	1
chr1	32712817	32714461	FAM167B	0	+	1644	3	1644	0.397853	0.606304	0.696628	0.490552	0.547834	34.1251	31.2612	36.9891	1.18323	0.242729	0.499352	1
chr1	32716839	32751766	LCK	0	+	34927	27	34927	0.000644043	0	0	0.00237602	0.000755016	1.01287	0.438279	1.58747	3.62205	1.8568	0.765682	1
chr1	32757707	32799224	HDAC1	0	+	41517	27	41517	0.761748	0.877893	0.841073	0.756549	0.809316	1275.12	1289.51	1260.72	0.977671	-0.0325792	0.862055	1
chr1	32799439	32801834	MARCKSL1	0	-	2395	3	2395	1.67182	2.20732	1.97795	2.10078	1.98947	180.756	175.68	185.832	1.05779	0.081053	0.63846	1
chr1	32826870	32827844	LOC100128071	0	-	974	5	974	1.11033	1.13358	1.4148	1.22124	1.21999	45.0248	41.2253	48.8244	1.18433	0.244071	0.499951	1
chr1	32827861	32829924	TSSK3	0	+	2063	3	2063	0.185364	0.214739	0.126169	0.260441	0.196678	15.304	15.635	14.9729	0.957654	-0.062424	0.962604	1
chr1	32830704	32860062	BSDC1	0	-	29358	21	29358	1.60213	1.67295	1.63399	1.63822	1.63682	1825.29	1823.81	1826.77	1.00163	0.00234437	0.995157	1
chr1	32930657	32953459	ZBTB8B	0	+	22802	7	22802	0	0	0	0	0	0	0	0	NA	NA	NA	NA
chr1	33004771	33071542	ZBTB8A	0	+	66771	9	66771	0.440315	0.437627	0.55199	0.548518	0.494613	1254.79	1112.45	1397.13	1.25591	0.32873	0.0135255	0.376562
chr1	33087306	33116185	ZBTB8OS	0	-	28879	13	28879	0.931949	0.88227	0.912563	0.930059	0.91421	1003.33	995.051	1011.61	1.01664	0.0238141	0.91671	1
chr1	33116748	33151812	RBBP4	0	+	35064	25	35064	1.5887	1.69739	1.57656	1.62364	1.62157	2159.2	2184.6	2133.8	0.976744	-0.0339475	0.786892	1
chr1	33145506	33168361	SYNC	0	-	22855	9	22855	1.71092	1.82489	1.94626	2.0298	1.87797	1630.1	1532.14	1728.05	1.12786	0.173594	0.176348	1
chr1	33207511	33240571	KIAA1522	0	+	33060	15	33060	0.571835	0.680723	0.769992	0.621565	0.661029	829.078	783.916	874.241	1.11522	0.15733	0.327159	1
chr1	33240839	33283633	YARS	0	-	42794	25	42794	1.32244	1.33722	1.32368	1.28951	1.31821	2143.08	2160.12	2126.04	0.984222	-0.0229437	0.838497	1
chr1	33283175	33324476	S100PBP	0	+	41301	17	41301	0.642945	0.583895	0.582271	0.64032	0.612358	961.664	962.94	960.388	0.997349	-0.00382897	0.897861	1
chr1	33327868	33338082	FNDC5	0	-	10214	11	10214	0.00220232	0.005783	0	0.00541659	0.00335048	1.29391	1.52952	1.05831	0.691924	-0.531314	1	1
chr1	33352097	33360247	HPCA	0	+	8150	7	8150	0	0.00362378	0.00638739	0	0.00250279	0.76471	0.54562	0.9838	1.80309	0.850469	0.980818	1
chr1	33360195	33366953	TMEM54	0	-	6758	11	6758	0.256172	0.336505	0.30664	0.278344	0.294415	75.5474	75.7602	75.3346	0.994382	-0.0081281	0.995221	1
chr1	33402049	33430286	RNF19B	0	-	28237	17	28237	0.77218	0.894928	2.20933	2.14911	1.50639	1615.9	891.743	2340.05	2.62413	1.39184	9.77411e-27	1.1327e-23
chr1	33473540	33502512	AK2	0	-	28972	15	28972	1.54974	1.74519	1.61136	1.72147	1.65694	1822.72	1808.91	1836.54	1.01527	0.0218698	0.847082	1
chr1	33546713	33585995	ADC	0	+	39282	23	39282	0.300978	0.334395	0.348162	0.304771	0.322076	480.354	473.335	487.372	1.02965	0.0421596	0.752057	1
chr1	33611002	33647671	TRIM62	0	-	36669	9	36669	0.896492	1.03717	1.02218	0.940135	0.973994	1355.37	1343.08	1367.66	1.0183	0.0261642	0.789192	1
chr1	33722173	33766320	ZNF362	0	+	44147	17	44147	0.991262	1.14691	1.1102	1.03472	1.07077	1793.76	1787.64	1799.88	1.00685	0.00984328	0.886217	1
chr1	33789223	33841194	PHC2	0	-	51971	29	51871	3.87703	4.10013	3.87568	3.72422	3.89426	7670.87	7847.22	7494.53	0.955055	-0.0663443	0.582052	1
chr1	33798005	33798093	MIR3605	0	-	100	1	88	8.72053	10.9719	8.92457	5.70659	8.5809	28.5944	32.9069	24.2818	0.737893	-0.438516	0.354552	1
chr1	33938231	33961995	ZSCAN20	0	+	23764	15	23764	0.725042	0.78296	0.696502	0.690281	0.723696	653.05	679.462	626.637	0.922255	-0.116762	0.425513	1
chr1	33979608	34631443	CSMD2	0	-	651835	139	651835	0.209883	0.267952	0.255503	0.251675	0.246253	6088.98	5892.41	6285.56	1.06672	0.093184	0.41961	1
chr1	34326075	34330392	HMGB4	0	+	4317	3	4317	0	0	0	0	0	0	0	0	NA	NA	NA	NA
chr1	34334556	34351059	LOC402779	0	+	16503	15	16503	0	0	0.0015772	0	0.0003943	0.24595	0	0.4919	Inf	Inf	0.99194	1
chr1	34632623	34684731	C1orf94	0	+	52108	15	52108	0	0.00113356	0.00149854	0	0.000658025	1.28347	1.09124	1.4757	1.35232	0.435432	0.977184	1
chr1	35220720	35224112	GJB5	0	+	3392	3	3392	0	0	0	0	0	0	0	0	NA	NA	NA	NA
chr1	35225341	35229325	GJB4	0	+	3984	3	3984	0	0	0	0	0	0	0	0	NA	NA	NA	NA
chr1	35246789	35251967	GJB3	0	+	5178	5	5178	0	0	0	0	0	0	0	0	NA	NA	NA	NA
chr1	35258598	35261348	GJA4	0	+	2750	3	2750	0	0	0	0	0	0	0	0	NA	NA	NA	NA
chr1	35315962	35325417	C1orf212	0	-	9455	7	9455	2.01927	2.27086	2.35303	2.13508	2.19456	787.811	768.764	806.858	1.04955	0.0697732	0.583634	1
chr1	35331036	35370984	DLGAP3	0	-	39948	19	39948	0.00450475	0.00369652	0.00130312	0.00415477	0.00341479	5.19653	6.23433	4.15873	0.66707	-0.584091	0.6122	1
chr1	35441299	35444307	LOC653160	0	-	3008	5	3008	0.944268	1.14913	0.987453	0.882845	0.990924	112.968	119.061	106.876	0.897656	-0.155765	0.559032	1
chr1	35447126	35450948	ZMYM6NB	0	-	3822	5	3822	1.27818	1.14364	1.28621	1.21593	1.23099	178.863	175.858	181.867	1.03417	0.0484725	0.866529	1
chr1	35451766	35497569	ZMYM6	0	-	45803	31	45803	0.631458	0.594691	0.552022	0.625675	0.600961	1046.26	1066.69	1025.84	0.961706	-0.0563328	0.610195	1
chr1	35544971	35581455	ZMYM1	0	+	36484	19	36484	0.562667	0.497032	0.457305	0.513715	0.50768	704.617	735.159	674.075	0.916911	-0.125147	0.38038	1
chr1	35649200	35658743	SFPQ	0	-	9543	19	9543	13.1522	12.5329	11.991	11.7082	12.3461	4477.5	4655.36	4299.65	0.923592	-0.114672	0.311283	1
chr1	35734567	35887545	ZMYM4	0	+	152978	59	152978	1.2916	1.13523	1.19621	1.32122	1.23606	7191.59	7058.09	7325.09	1.03783	0.0535689	0.811209	1
chr1	35899090	36023037	KIAA0319L	0	-	123947	41	123947	0.897528	0.867232	0.796501	0.820173	0.845359	3981.88	4153.34	3810.42	0.917435	-0.124323	0.275367	1
chr1	36023392	36032380	NCDN	0	+	8988	13	8988	1.70686	2.13142	2.08323	1.73648	1.9145	652.567	653.013	652.12	0.998631	-0.00197578	0.93344	1
chr1	36038970	36060927	TFAP2E	0	+	21957	13	21957	0.0925774	0.103571	0.0995765	0.105827	0.100388	83.6132	81.4578	85.7686	1.05292	0.0743972	0.792183	1
chr1	36065142	36107445	PSMB2	0	-	42303	13	42303	1.97144	2.00797	1.90446	2.00132	1.9713	3168.04	3193.9	3142.17	0.983804	-0.0235566	0.820722	1
chr1	36179476	36184790	C1orf216	0	-	5314	3	5314	1.60856	2.29534	2.21093	1.81455	1.98235	399.204	391.887	406.522	1.03735	0.0528964	0.754136	1
chr1	36197712	36235551	CLSPN	0	-	37839	49	37839	0.384387	0.430947	0.391045	0.42913	0.408877	587.381	584.748	590.013	1.009	0.0129313	0.926371	1
chr1	36273827	36323490	EIF2C4	0	+	49663	35	49663	0.906006	0.892413	0.915378	1.04327	0.939267	1772.99	1695.53	1850.46	1.09137	0.126143	0.35714	1
chr1	36348809	36389899	EIF2C1	0	+	41090	37	41090	0.511776	0.540464	0.576491	0.596172	0.556226	868.279	820.097	916.461	1.1175	0.160279	0.247439	1
chr1	36396682	36522063	EIF2C3	0	+	125381	37	125381	0.76384	0.659695	0.673241	0.760078	0.714214	3406.32	3394.47	3418.17	1.00698	0.0100376	0.960711	1
chr1	36549675	36553876	TEKT2	0	+	4201	19	4201	0.0589001	0.0210905	0.0123916	0.0197542	0.0280341	4.5146	6.45793	2.57127	0.398157	-1.32859	0.258532	1
chr1	36554452	36559533	ADPRHL2	0	+	5081	11	5081	1.91007	2.38595	2.53151	2.35529	2.2957	442.363	412.602	472.123	1.14426	0.194411	0.178795	1
chr1	36560843	36565850	COL8A2	0	-	5007	3	5007	0.0269556	0.0943759	0.0623813	0.0276238	0.0528342	9.95408	11.3596	8.54858	0.752543	-0.410155	0.823186	1
chr1	36602172	36615067	TRAPPC3	0	-	12895	9	12895	2.16665	2.22857	2.16981	2.10152	2.16664	1061.3	1075.23	1047.36	0.974084	-0.0378819	0.772014	1
chr1	36621802	36646441	MAP7D1	0	+	24639	33	24639	3.60818	4.57495	4.64126	4.38256	4.30174	4020.72	3814.71	4226.74	1.10801	0.147972	0.212624	1
chr1	36690016	36770957	THRAP3	0	+	80941	23	80941	2.9527	2.94165	3.00155	3.11965	3.00389	9238.51	9055.5	9421.52	1.04042	0.0571663	0.664067	1
chr1	36771993	36786948	SH3D21	0	+	14955	31	14955	0.519363	0.600883	0.652672	0.58892	0.590459	334.904	317.075	352.734	1.11246	0.153758	0.327216	1
chr1	36787631	36789755	FAM176B	0	-	2124	5	2124	2.50672	3.0307	3.39992	2.96942	2.97669	239.86	222.817	256.904	1.15298	0.205367	0.230557	1
chr1	36805224	36851485	STK40	0	-	46261	23	46261	1.68071	1.95744	1.96506	1.83206	1.85882	3263.55	3187.56	3339.54	1.04768	0.0671954	0.532484	1
chr1	36859030	36863493	LSM10	0	-	4463	3	4463	1.5675	2.00954	1.72865	1.85397	1.78992	302.996	302.173	303.82	1.00545	0.00784072	0.913525	1
chr1	36883506	36916086	OSCP1	0	-	32580	21	32580	0.170724	0.173507	0.173717	0.18085	0.1747	215.96	212.468	219.452	1.03287	0.0466607	0.834061	1
chr1	36921361	36930040	MRPS15	0	-	8679	15	8679	1.36181	1.65034	1.49502	1.52187	1.50726	496.294	494.722	497.865	1.00635	0.00913715	0.906501	1
chr1	36931643	36948915	CSF3R	0	-	17272	33	17272	0	0	0	0	0	0	0	0	NA	NA	NA	NA
chr1	37261127	37499844	GRIK3	0	-	238717	31	238717	0	0	0	0.00011588	2.897e-05	0.264578	0	0.529155	Inf	Inf	0.991941	1
chr1	37627163	37627235	MIR4255	0	+	72	1	72	0	0	0	0	0	0	0	0	NA	NA	NA	NA
chr1	37920479	37940044	LOC728431	0	-	19565	5	19565	0.428849	0.390965	0.407091	0.383133	0.402509	299.358	304.794	293.922	0.964333	-0.0523965	0.723447	1
chr1	37940118	37949978	ZC3H12A	0	+	9860	11	9860	3.84883	4.79549	5.23744	4.22841	4.52754	1693.14	1612.91	1773.37	1.09948	0.136822	0.4187	1
chr1	37958175	37980364	MEAF6	0	-	22189	15	22189	0.963078	0.971636	1.03243	1.01978	0.996731	840.194	814.667	865.721	1.06267	0.0876912	0.543874	1
chr1	38002141	38019903	SNIP1	0	-	17762	7	17762	2.33823	2.39423	2.20025	2.17029	2.27575	1535.37	1594.76	1475.98	0.925524	-0.111657	0.376446	1
chr1	38022519	38032458	DNALI1	0	+	9939	11	9939	0.190113	0.264464	0.193794	0.130812	0.194796	73.3232	85.3756	61.2709	0.717663	-0.478621	0.18066	1
chr1	38032412	38061586	GNL2	0	-	29174	31	29174	1.54409	1.56604	1.57558	1.6778	1.59088	1763.36	1721.95	1804.77	1.0481	0.0677758	0.622876	1
chr1	38076950	38100595	RSPO1	0	-	23645	17	23645	0.000951342	0.0024981	0	0	0.000862361	0.764759	1.52952	0	0	#NAME?	0.473094	1
chr1	38147241	38156192	C1orf109	0	-	8951	9	8951	0.694814	0.777157	0.73279	0.637758	0.71063	241.348	249.731	232.965	0.932862	-0.100264	0.620364	1
chr1	38158158	38175391	CDCA8	0	+	17233	21	17233	3.04572	3.69121	2.93565	2.62059	3.07329	2009.07	2197.77	1820.36	0.828278	-0.271813	0.0448902	0.758424
chr1	38181645	38230824	EPHA10	0	-	49179	33	49179	0.0004574	0	0.000529263	0.00112497	0.000527908	0.994245	0.438279	1.55021	3.53704	1.82254	0.734885	1
chr1	38259773	38267278	MANEAL	0	+	7505	7	7505	0.182833	0.165279	0.163004	0.173236	0.171088	48.8203	49.651	47.9896	0.966538	-0.0491021	0.882482	1
chr1	38268613	38273865	YRDC	0	-	5252	9	5252	3.79904	4.15564	3.41216	3.28815	3.66375	730.293	791.966	668.62	0.844253	-0.244252	0.087809	1
chr1	38273472	38275126	C1orf122	0	+	1654	5	1654	1.38197	1.16922	1.14848	1.29583	1.24887	78.4117	80.1697	76.6537	0.956142	-0.0647029	0.774068	1
chr1	38275238	38325292	MTF1	0	-	50054	21	50054	1.09229	1.16591	1.08518	1.06448	1.10196	2094.67	2143.6	2045.75	0.954352	-0.0674073	0.597952	1
chr1	38326368	38412729	INPP5B	0	-	86361	47	86361	0.812481	0.848117	0.824958	0.825758	0.827828	2715.31	2720.13	2710.49	0.996458	-0.00511979	0.961079	1
chr1	38422651	38455761	SF3A3	0	-	33110	33	33110	1.13972	1.06001	1.20552	1.25922	1.16612	1467.57	1383.63	1551.52	1.12134	0.165226	0.233094	1
chr1	38462441	38471187	FHL3	0	-	8746	11	8746	1.85766	2.12461	2.32945	2.0229	2.08366	691.725	659.632	723.817	1.0973	0.133963	0.313979	1
chr1	38478383	38490497	UTP11L	0	+	12114	15	12114	2.157	2.19484	1.80808	1.95969	2.0299	934.02	1000.34	867.703	0.86741	-0.205214	0.121685	1
chr1	38509522	38512450	POU3F1	0	-	2928	1	2928	0	0	0.0177791	0.00944758	0.00680667	0.756478	0	1.51296	Inf	Inf	0.447477	1
chr1	38554902	38555001	MIR3659	0	+	99	1	99	0	0	0	0	0	0	0	0	NA	NA	NA	NA
chr1	38674705	38680439	LOC339442	0	-	5734	7	5734	0	0	0	0	0	0	0	0	NA	NA	NA	NA
chr1	39305014	39325340	RRAGC	0	-	20326	13	20326	2.02523	1.93247	2.07317	2.24495	2.06895	1598.61	1527.72	1669.49	1.0928	0.128025	0.358141	1
chr1	39328161	39339050	MYCBP	0	-	10889	9	10889	0.107421	0.122052	0.129079	0.132101	0.122663	50.711	47.3434	54.0787	1.14226	0.191897	0.570565	1
chr1	39339266	39339738	GJA9-MYCBP	0	-	2599	1	472	0	0.0625716	0	0	0.0156429	0.27281	0.54562	0	0	#NAME?	1	1
chr1	39341865	39347298	GJA9	0	-	7560	3	5433	0.00828069	0.005436	0.00479083	0.0101831	0.00717266	1.48619	1.42218	1.55021	1.09003	0.124363	1	1
chr1	39351478	39407456	RHBDL2	0	-	55978	15	55978	0.0510343	0.0564528	0.0590523	0.0499109	0.0541126	114.979	114.043	115.916	1.01643	0.0235051	0.913239	1
chr1	39456915	39471737	AKIRIN1	0	+	14822	9	14822	3.78873	3.45154	3.34961	3.38997	3.49496	1968.98	2038.96	1899	0.931358	-0.102592	0.364194	1
chr1	39491966	39500308	NDUFS5	0	+	8342	5	8342	1.14058	1.46564	1.15849	1.2733	1.2595	398.485	411.279	385.691	0.937784	-0.092672	0.634507	1
chr1	39547088	39952810	MACF1	0	+	405722	189	398743	1.59326	1.52121	1.53311	1.62385	1.56786	23761.5	23584.2	23938.7	1.01503	0.0215213	0.918208	1
chr1	39875175	39882154	KIAA0754	0	+	6979	1	6979	3.24548	3.3904	3.41728	3.29724	3.3376	884.613	878.388	890.838	1.01417	0.0203038	0.887247	1
chr1	39957317	39995541	BMP8A	0	+	38224	13	38224	0.0129468	0.015453	0.0102142	0.0159213	0.0136338	19.7872	20.5545	19.0199	0.925339	-0.111945	0.875244	1
chr1	39987951	40025370	PPIEL	0	-	37419	17	37419	0.192969	0.205195	0.191985	0.196644	0.196698	279.534	282.549	276.52	0.978662	-0.0311169	0.866897	1
chr1	40026484	40042521	PABPC4	0	-	16037	31	15900	4.47318	5.24117	5.29219	5.22539	5.05798	3052.47	2925.58	3179.37	1.08675	0.120018	0.296167	1
chr1	40033045	40033182	SNORA55	0	-	137	1	137	1.78086	2.28841	2.37852	2.66374	2.27788	12.0483	10.8229	13.2737	1.22645	0.294488	0.692847	1
chr1	40089102	40105348	HEYL	0	-	16246	9	16246	0	0	0	0	0	0	0	0	NA	NA	NA	NA
chr1	40124792	40137710	NT5C1A	0	-	12918	11	12918	0	0	0	0	0	0	0	0	NA	NA	NA	NA
chr1	40144644	40157089	HPCAL4	0	-	12445	7	12445	0	0.00237314	0	0	0.000593285	0.27281	0.54562	0	0	#NAME?	1	1
chr1	40204516	40229586	PPIE	0	+	25070	23	25070	0.789594	0.984261	0.866008	0.863948	0.875953	833.198	841.823	824.573	0.979508	-0.0298702	0.90519	1
chr1	40223902	40254533	BMP8B	0	-	30631	13	28807	0.00156174	0	0	0	0.000390435	0.438279	0.876558	0	0	#NAME?	0.714885	1
chr1	40235196	40237020	OXCT2	0	-	1824	1	1824	0	0	0.0142701	0	0.00356753	0.24595	0	0.4919	Inf	Inf	0.99194	1
chr1	40306705	40349177	TRIT1	0	-	42472	21	42472	1.14845	1.05905	1.07162	1.05095	1.08252	1747.78	1781.17	1714.39	0.962509	-0.055128	0.609637	1
chr1	40361095	40367687	MYCL1	0	-	6592	3	6592	0.00682478	0.0134407	0.00789703	0.0125891	0.0101879	2.54234	2.51342	2.57127	1.02302	0.0328288	1	1
chr1	40420783	40435628	MFSD2A	0	+	14845	27	14845	0.509399	0.599329	0.575101	0.555729	0.55989	315.262	311.493	319.031	1.0242	0.034498	0.805113	1
chr1	40506254	40538321	CAP1	0	+	32067	25	32067	3.38389	3.21697	3.06951	3.11186	3.19556	3894.57	4020.11	3769.03	0.937544	-0.093041	0.401885	1
chr1	40538381	40563142	PPT1	0	-	24761	17	24761	0.839665	0.896904	0.856721	0.854513	0.861951	810.489	815.276	805.702	0.988257	-0.0170411	0.911067	1
chr1	40627040	40706593	RLF	0	+	79553	15	79553	1.34287	1.20467	1.23435	1.36169	1.2859	3890.02	3851.92	3928.11	1.01978	0.0282571	0.927797	1
chr1	40713572	40717365	TMCO2	0	+	3793	3	3793	0.00593053	0.0155728	0	0.0145861	0.00902236	1.29391	1.52952	1.05831	0.691924	-0.531314	1	1
chr1	40723732	40759856	ZMPSTE24	0	+	36124	19	36124	1.15301	1.0105	1.05126	1.08278	1.07439	1475.99	1486.08	1465.91	0.986427	-0.019716	0.802794	1
chr1	40766162	40782939	COL9A2	0	-	16777	63	16777	0.0160895	0.014083	0.00775723	0.0164883	0.0136045	8.68768	9.6243	7.75105	0.805362	-0.31229	0.722852	1
chr1	40839377	40888998	SMAP2	0	+	49621	25	49621	1.0176	1.02551	0.925332	0.995436	0.99097	1868.41	1924.04	1812.78	0.942176	-0.0859317	0.469006	1
chr1	40916336	40929390	ZNF643	0	+	13054	9	13054	0.203601	0.239469	0.24019	0.239456	0.230679	114.188	109.553	118.823	1.08462	0.117185	0.605984	1
chr1	40943301	40962015	ZNF642	0	+	18714	11	18714	0.168282	0.170442	0.167652	0.214619	0.180249	128.267	120.286	136.247	1.1327	0.179761	0.458101	1
chr1	40974432	40982214	DEM1	0	+	7782	5	7782	0.559882	0.686919	0.663733	0.639841	0.637594	188.214	183.783	192.644	1.04821	0.067933	0.694411	1
chr1	40997232	41013841	ZNF684	0	+	16609	9	16609	0.356195	0.382308	0.31186	0.309785	0.340037	214.443	232.576	196.311	0.844074	-0.244559	0.197915	1
chr1	41086351	41131324	RIMS3	0	-	44973	15	44973	0.00500178	0.0085371	0.00926017	0.00922637	0.00800635	13.6418	11.4758	15.8077	1.37748	0.46203	0.455548	1
chr1	41154751	41157933	LOC100130557	0	-	3182	1	3182	1.66835	1.63908	1.4716	1.42254	1.55039	187.666	200.008	175.323	0.87658	-0.190042	0.325496	1
chr1	41157241	41237275	NFYC	0	+	80034	33	79853	0.881006	0.805436	0.946532	0.946126	0.894775	2716.23	2558.86	2873.6	1.123	0.16736	0.205521	1
chr1	41220026	41220118	MIR30E	0	+	92	1	92	0.380863	1.03096	2.0566	0.844214	1.07816	3.77209	2.51342	5.03077	2.00156	1.00113	0.454589	1
chr1	41222955	41223044	MIR30C1	0	+	89	1	89	0.0291631	0.33184	0.326201	0	0.171801	0.51876	0.54562	0.4919	0.901544	-0.149531	1	1
chr1	41249683	41306124	KCNQ4	0	+	56441	27	56441	0.0330795	0.0313961	0.0350485	0.0274464	0.0317426	68.0657	69.1143	67.0171	0.969656	-0.0444556	0.899064	1
chr1	41326727	41328018	CITED4	0	-	1291	1	1291	0.247958	0.282878	0.362908	0.421126	0.328717	16.0603	12.6833	19.4373	1.53251	0.615893	0.301045	1
chr1	41445006	41478235	CTPS	0	+	33229	37	33229	2.32396	2.75071	2.65707	2.58546	2.5793	3252.69	3193.3	3312.08	1.0372	0.052688	0.612992	1
chr1	41480261	41509562	LOC100507178	0	+	29301	7	29301	0.964987	1.30492	1.29363	0.983313	1.13671	1262.54	1257.49	1267.59	1.00803	0.0115323	0.887141	1
chr1	41481268	41487427	SLFNL1	0	-	6159	11	6159	0.0728352	0.108077	0.0972817	0.0621885	0.0850956	20.0184	21.3148	18.7219	0.87835	-0.187133	0.820034	1
chr1	41492870	41707815	SCMH1	0	-	214945	37	214945	0.981824	0.926582	0.890489	0.961754	0.940162	7681.7	7791.59	7571.81	0.971792	-0.0412798	0.660771	1
chr1	41944445	41950344	EDN2	0	-	5899	9	5899	0.0114398	0.0150197	0.0132371	0.00937871	0.0122688	2.74285	2.9517	2.53401	0.858493	-0.220121	1	1
chr1	41972035	42501596	HIVEP3	0	-	529561	23	529561	0.292787	0.33613	0.35103	0.35219	0.333034	6695.11	6309.51	7080.71	1.12223	0.166368	0.14778	1
chr1	42619091	42621495	GUCA2B	0	+	2404	5	2404	0	0	0	0	0	0	0	0	NA	NA	NA	NA
chr1	42628361	42630395	GUCA2A	0	-	2034	5	2034	0.0221185	0.0368586	0	0	0.0147443	1.25671	2.51342	0	0	#NAME?	0.217449	1
chr1	42642209	42801548	FOXJ3	0	-	159339	33	159339	1.32331	1.26437	1.25054	1.32393	1.29054	7815.47	7830.1	7800.83	0.996262	-0.00540223	0.901144	1
chr1	42846467	42889900	RIMKLA	0	+	43433	9	43433	0	0	0	0	0	0	0	0	NA	NA	NA	NA
chr1	42896000	42921938	ZMYND12	0	-	25938	15	25938	0.00693792	0.00683178	0.00501746	0.00426594	0.00576327	5.67803	6.77995	4.57612	0.674949	-0.567149	0.633234	1
chr1	42922172	42926086	PPCS	0	+	3914	5	3914	2.0828	2.29388	2.07484	1.7268	2.04458	303.556	324.525	282.587	0.870769	-0.199638	0.262134	1
chr1	43000559	43120335	CCDC30	0	+	119776	31	119776	0.00882682	0.009863	0.00565008	0.00484999	0.00729747	33.1628	42.4239	23.9017	0.563401	-0.827766	0.0433786	0.742683
chr1	43124047	43142429	PPIH	0	+	18382	19	18382	0.728797	0.883635	0.848799	0.770463	0.807924	563.44	561.305	565.576	1.00761	0.0109349	0.877794	1
chr1	43148065	43168020	YBX1	0	+	19955	15	19955	5.41355	5.40479	5.28708	5.56238	5.41695	4107.19	4097.22	4117.17	1.00487	0.00700859	0.993837	1
chr1	43198763	43205925	CLDN19	0	-	7162	7	7162	0.00314081	0	0	0	0.000785202	0.219139	0.438279	0	0	#NAME?	1	1
chr1	43212005	43232755	LEPRE1	0	-	20750	27	20750	1.28229	1.41904	1.47014	1.24648	1.35449	1066.87	1062.47	1071.27	1.00828	0.0119004	0.886518	1
chr1	43232915	43241413	C1orf50	0	+	8498	9	8498	0.6473	0.76104	0.667596	0.859366	0.733826	236.9	226.869	246.931	1.08843	0.122249	0.570218	1
chr1	43253660	43263901	LOC100129924	0	+	10241	13	10241	0.0680919	0.0720968	0.0660818	0.0472182	0.0633722	24.5061	27.2271	21.785	0.800122	-0.321708	0.527936	1
chr1	43272722	43283059	CCDC23	0	-	10337	5	10337	0.3917	0.40285	0.360026	0.329156	0.370933	145.625	155.823	135.428	0.869115	-0.20238	0.350895	1
chr1	43282775	43310660	ERMAP	0	+	27885	23	27885	1.4238	1.30798	1.2461	1.17455	1.28811	1365.3	1447.4	1283.21	0.886558	-0.173713	0.159475	1
chr1	43312243	43318146	ZNF691	0	+	5903	7	5903	0.854472	1.00775	0.996266	0.939847	0.949584	212.687	207.844	217.53	1.0466	0.0657105	0.699642	1
chr1	43391045	43424847	SLC2A1	0	-	33802	19	33802	6.13868	7.44273	8.50202	7.95508	7.50963	9632.63	8690.27	10575	1.21688	0.283182	0.0125366	0.362673
chr1	43424719	43449029	FLJ32224	0	+	24310	7	24310	0.246134	0.267928	0.230199	0.221891	0.241538	223.054	237.164	208.944	0.881009	-0.182771	0.338259	1
chr1	43613593	43622067	FAM183A	0	+	8474	7	8474	0.00530906	0.00348522	0.00307158	0.00652879	0.00459866	1.48619	1.42218	1.55021	1.09003	0.124363	1	1
chr1	43629844	43638241	EBNA1BP2	0	-	8397	17	8397	2.04825	2.11416	1.94402	1.95607	2.01562	642.97	663.201	622.74	0.938991	-0.0908168	0.521318	1
chr1	43638000	43720029	WDR65	0	+	82029	47	82029	0.00548452	0.0122414	0.0117405	0.00539565	0.00871552	26.9917	27.3166	26.6668	0.97621	-0.0347366	0.985834	1
chr1	43735664	43739673	TMEM125	0	+	4009	7	4009	0	0	0	0	0	0	0	0	NA	NA	NA	NA
chr1	43747556	43751288	C1orf210	0	-	3732	5	3732	0	0	0.00697444	0	0.00174361	0.24595	0	0.4919	Inf	Inf	0.99194	1
chr1	43766663	43788779	TIE1	0	+	22116	45	22116	0	0.0013354	0	0	0.00033385	0.27281	0.54562	0	0	#NAME?	1	1
chr1	43803474	43820135	MPL	0	+	16661	23	16661	0.00675064	0.0106358	0.00781123	0.00830157	0.00837481	5.28519	5.46511	5.10528	0.934158	-0.0982621	1	1
chr1	43824625	43828873	CDC20	0	+	4248	21	4248	2.9784	3.80295	2.96005	2.93836	3.16994	510.502	544.767	476.237	0.874203	-0.19396	0.234778	1
chr1	43829071	43833699	ELOVL1	0	-	4628	15	4628	3.20308	4.63152	3.95334	3.86403	3.91299	686.293	684.946	687.64	1.00393	0.00566391	0.898069	1
chr1	43849587	43855483	MED8	0	-	5896	15	5896	2.08494	2.40447	2.2692	2.00418	2.1907	489.992	501.198	478.786	0.955283	-0.0659992	0.717468	1
chr1	43855555	43919918	SZT2	0	+	64363	141	64363	0.760061	0.941346	0.891303	0.83326	0.856493	2091.25	2072.32	2110.18	1.01827	0.0261173	0.751963	1
chr1	43916673	43919660	HYI	0	-	2987	17	2987	0.835628	1.12831	1.31028	1.29653	1.14269	129.358	110.85	147.867	1.33394	0.415694	0.0526789	0.824281
chr1	43996546	44089343	PTPRF	0	+	92797	67	92797	0.637632	0.869479	0.831494	0.791727	0.782583	2753.37	2643.31	2863.43	1.08328	0.1154	0.450694	1
chr1	44115796	44171189	KDM4A	0	+	55393	43	55393	1.85325	1.96797	1.99258	1.98895	1.95069	4103.98	4014.19	4193.77	1.04474	0.0631411	0.600929	1
chr1	44165408	44173012	LOC100132774	0	-	7604	9	7604	0.0863579	0.120403	0.0992673	0.0909471	0.0992438	28.5591	29.6243	27.494	0.928089	-0.107665	0.888972	1
chr1	44173217	44396831	ST3GAL3	0	+	223614	25	223614	1.09129	1.2318	1.15094	1.12573	1.14994	9761.33	9843.44	9679.22	0.983316	-0.0242723	0.873946	1
chr1	44398991	44402912	ARTN	0	+	3921	9	3921	0.183582	0.206266	0.203616	0.178138	0.192901	28.6172	28.7567	28.4778	0.990302	-0.0140591	1	1
chr1	44412477	44433694	IPO13	0	+	21217	39	21217	0.452974	0.539019	0.53523	0.464374	0.497899	400.574	398.3	402.848	1.01142	0.0163793	0.862231	1
chr1	44435652	44439043	DPH2	0	+	3391	11	3391	0.749594	0.836107	1.02088	0.848392	0.863743	111.18	101.905	120.455	1.18203	0.241268	0.296315	1
chr1	44440601	44443972	ATP6V0B	0	+	3371	15	3371	4.27453	5.8777	5.27143	4.93639	5.09001	650.783	647.048	654.519	1.01155	0.0165637	0.847731	1
chr1	44444873	44456843	B4GALT2	0	+	11970	17	11970	0.751694	1.1473	1.15139	1.04221	1.02315	464.19	429.025	499.356	1.16393	0.219008	0.32996	1
chr1	44457279	44462198	CCDC24	0	+	4919	17	4919	0.114324	0.192128	0.169631	0.194447	0.167633	31.339	28.4168	34.2612	1.20567	0.269833	0.487636	1
chr1	44462154	44497134	SLC6A9	0	-	34980	31	34980	0.219929	0.282842	0.226206	0.209214	0.234548	311.219	332.674	289.764	0.871014	-0.199232	0.283496	1
chr1	44584521	44600809	KLF17	0	+	16288	7	16288	0.0234778	0.0199454	0.0255684	0.0424584	0.0278625	17.2759	13.4526	21.0993	1.56842	0.649313	0.27872	1
chr1	44679124	44686351	DMAP1	0	+	7227	19	7227	1.13872	1.38299	1.26997	1.10796	1.22491	335.698	344.83	326.567	0.947038	-0.0785062	0.705079	1
chr1	44686741	44820939	ERI3	0	-	134198	17	134198	0.777631	0.88746	0.822569	0.764063	0.812931	4140.69	4233.66	4047.73	0.956082	-0.0647936	0.637404	1
chr1	44870959	45117396	RNF220	0	+	246437	29	246437	0.145551	0.18719	0.170519	0.151466	0.163682	1529.53	1551.31	1507.76	0.971923	-0.0410856	0.890305	1
chr1	45119500	45140099	TMEM53	0	-	20599	5	20599	0.549831	0.550559	0.537023	0.507979	0.536348	419.744	430.41	409.078	0.950437	-0.0733367	0.632618	1
chr1	45140393	45191263	C1orf228	0	+	50870	23	50870	0.0402398	0.0388984	0.0342818	0.0342586	0.0369196	71.367	76.4399	66.2941	0.867271	-0.205446	0.466644	1
chr1	45205489	45233438	KIF2C	0	+	27949	41	27949	1.5908	1.98448	1.64652	1.53312	1.68873	1790.25	1891.15	1689.34	0.893287	-0.162804	0.270338	1
chr1	45241245	45244412	RPS8	0	+	3167	11	2855	5.90468	7.55213	7.68374	6.65401	6.94864	752.387	726.573	778.201	1.07106	0.0990353	0.485458	1
chr1	45241536	45241610	SNORD55	0	+	74	1	74	14.0766	9.2101	12.9061	13.2633	12.364	34.7154	32.7101	36.7207	1.12261	0.16686	0.77147	1
chr1	45242163	45242261	SNORD46	0	+	98	1	98	4.44504	3.18172	5.92487	6.3565	4.97703	18.6607	14.3291	22.9924	1.60459	0.682206	0.230323	1
chr1	45243513	45243584	SNORD38A	0	+	71	1	71	5.34944	11.9271	8.24849	7.11042	8.15886	21.8102	23.2737	20.3466	0.874231	-0.193914	0.859342	1
chr1	45244061	45244130	SNORD38B	0	+	69	1	69	2.34474	3.83576	3.91009	3.70066	3.44781	8.82996	7.97853	9.6814	1.21343	0.279092	0.751217	1
chr1	45249256	45253426	BEST4	0	-	4170	17	4170	0.0323662	0.0283298	0.0312093	0.0398022	0.0329269	5.22329	4.81215	5.63443	1.17088	0.227588	0.942636	1
chr1	45266035	45271667	PLK3	0	+	5632	29	5632	4.66719	6.15041	12.0574	10.2045	8.26987	1767.66	1152.36	2382.95	2.06789	1.04816	8.70164e-09	1.58182e-06
chr1	45271585	45272957	TCTEX1D4	0	-	1372	3	1372	0.227644	0.10763	0.132799	0.141135	0.152302	8.00569	8.864	7.14739	0.806339	-0.310542	0.713477	1
chr1	45274153	45279801	BTBD19	0	+	5648	15	5648	3.56875	3.95478	7.25965	5.9696	5.1882	1112.48	805.186	1419.78	1.7633	0.818276	1.60504e-06	0.000206671
chr1	45285515	45308616	PTCH2	0	-	23101	45	23101	0.130538	0.163864	0.147515	0.105445	0.136841	119.787	128.569	111.005	0.863387	-0.21192	0.469889	1
chr1	45316193	45452361	EIF2B3	0	-	136168	23	136168	0.399032	0.424749	0.391623	0.406881	0.405571	2097.5	2127.21	2067.8	0.972074	-0.0408617	0.741803	1
chr1	45468219	45477027	HECTD3	0	-	8808	41	8808	1.5115	2.20509	2.2311	1.97544	1.98078	661.351	618.479	704.223	1.13864	0.187308	0.36077	1
chr1	45477804	45481341	UROD	0	+	3537	19	3537	3.64536	4.49532	4.04416	3.79132	3.99404	535.931	544.677	527.185	0.967886	-0.0470913	0.827305	1
chr1	45482075	45672250	ZSWIM5	0	-	190175	27	190175	0.0406894	0.0387647	0.041639	0.0394191	0.040128	290.056	287.173	292.939	1.02008	0.0286793	0.908405	1
chr1	45769581	45771291	LOC400752	0	+	1710	1	1710	0.184165	0.207254	0.167435	0.242653	0.200377	13.0158	12.6833	13.3482	1.05242	0.0737136	0.982937	1
chr1	45792544	45794346	HPDL	0	+	1802	1	1802	0.0249661	0.0491683	0	0.061404	0.0338846	2.31502	2.51342	2.11662	0.842129	-0.247887	1	1
chr1	45794913	45806142	MUTYH	0	-	11229	35	11229	0.513717	0.665423	0.581812	0.559211	0.580041	246.913	250.241	243.585	0.973402	-0.038893	0.914159	1
chr1	45805341	45809650	TOE1	0	+	4309	15	4309	2.40316	3.5116	2.53701	2.638	2.77244	452.523	480.966	424.081	0.881728	-0.181594	0.534032	1
chr1	45809554	45956840	TESK2	0	-	147286	21	147286	0.0833887	0.0850204	0.0733394	0.0773797	0.079782	446.397	470.643	422.15	0.896965	-0.156876	0.299463	1
chr1	45959597	45965751	CCDC163P	0	-	6154	11	6154	0.124279	0.129576	0.0634431	0.112376	0.107419	25.1203	29.6332	20.6074	0.695415	-0.524054	0.251299	1
chr1	45965855	45976739	MMACHC	0	+	10884	7	10884	0.160332	0.249642	0.188925	0.203326	0.200556	82.7876	84.3828	81.1925	0.962193	-0.0556015	0.945519	1
chr1	45976706	45988562	PRDX1	0	-	11856	13	11856	3.17175	3.72558	3.54636	3.33509	3.4447	1549.82	1549.05	1550.58	1.00099	0.00142617	0.934362	1
chr1	46016454	46035723	AKR1A1	0	+	19269	19	19269	0.743897	0.793942	0.81887	0.812546	0.792314	579.704	561.815	597.593	1.06368	0.0890697	0.54389	1
chr1	46049659	46084578	NASP	0	+	34919	29	34919	1.5505	1.75668	1.40955	1.40734	1.53102	2029.34	2188.19	1870.49	0.854813	-0.22632	0.0784352	0.979358
chr1	46085715	46089731	CCDC17	0	-	4016	25	4016	1.30594	1.5138	1.36629	1.23522	1.35531	206.513	214.517	198.51	0.925381	-0.11188	0.600942	1
chr1	46092975	46152302	GPBP1L1	0	-	59327	25	58421	1.95835	1.79273	1.88091	1.91919	1.8878	4192.66	4163.85	4221.47	1.01384	0.0198255	0.947185	1
chr1	46111451	46112357	RPS15AP10	0	-	906	1	906	2.14287	1.9797	1.86739	2.05214	2.01052	69.2008	70.9748	67.4269	0.950012	-0.0739822	0.787123	1
chr1	46153846	46160108	TMEM69	0	+	6262	5	6262	0.703038	0.704277	0.78056	0.705103	0.723245	172.171	167.2	177.142	1.05946	0.0833319	0.698695	1
chr1	46159997	46216485	IPP	0	-	56488	19	56488	0.291893	0.27317	0.267713	0.278153	0.277732	596.213	606.072	586.354	0.967466	-0.0477167	0.694226	1
chr1	46269284	46501796	MAST2	0	+	232512	57	232512	0.786921	0.798251	0.75544	0.770876	0.777872	6870.69	6993.63	6747.74	0.96484	-0.0516384	0.641367	1
chr1	46505811	46598708	PIK3R3	0	-	92897	21	92897	0.391528	0.349442	0.399402	0.447832	0.397051	1402.57	1308.33	1496.81	1.14406	0.194159	0.234633	1
chr1	46640748	46651634	TSPAN1	0	+	10886	17	10886	0.00826546	0	0.0143461	0.00762331	0.00755872	3.14599	1.75312	4.53887	2.58903	1.37241	0.430951	1
chr1	46654352	46685977	POMGNT1	0	-	31625	45	31625	0.268867	0.346467	0.359667	0.375247	0.337562	405.031	368.094	441.968	1.20069	0.263866	0.0794735	0.985167
chr1	46669005	46686928	C1orf190	0	+	17923	3	17923	0.263394	0.278575	0.350884	0.353113	0.311492	212.232	184.248	240.216	1.30376	0.382683	0.0429741	0.739857
chr1	46713366	46744145	RAD54L	0	+	30779	35	30779	0.639047	0.79546	0.74153	0.745889	0.730482	852.985	835.374	870.595	1.04216	0.059579	0.604709	1
chr1	46744071	46769038	LRRC41	0	-	24967	19	24967	2.29336	2.55697	2.40758	2.46519	2.43077	2304.11	2295.05	2313.17	1.00789	0.0113445	0.908228	1
chr1	46769379	46782447	UQCRH	0	+	13068	7	13068	1.05776	1.17003	1.02975	1.1592	1.10418	548.231	552.172	544.289	0.985723	-0.0207451	0.895714	1
chr1	46806389	46830690	NSUN4	0	+	24301	11	24301	1.43087	1.63431	1.52593	1.37431	1.49135	1375.54	1411.44	1339.65	0.949137	-0.0753115	0.609521	1
chr1	46859938	46879520	FAAH	0	+	19582	29	19582	0.0413544	0.0714079	0.0638021	0.0339036	0.052617	38.8665	41.4222	36.3109	0.876606	-0.189999	0.830071	1
chr1	46899498	46911374	LOC729041	0	+	11876	17	11876	0.0132588	0.00296508	0.0021917	0.00698782	0.00635085	2.84647	3.61357	2.07937	0.575432	-0.797282	0.646788	1
chr1	46972667	46979886	DMBX1	0	+	7219	7	7219	0.00311601	0	0	0	0.000779002	0.219139	0.438279	0	0	#NAME?	1	1
chr1	47004367	47035927	LOC100507423	0	+	31560	15	31560	0.000712753	0	0	0	0.000178188	0.219139	0.438279	0	0	#NAME?	1	1
chr1	47011315	47016887	KNCN	0	-	5572	5	5572	0	0	0.00125766	0	0.000314415	0	0	0	NA	NA	NA	NA
chr1	47023089	47069966	MKNK1	0	-	46877	29	46877	0.818736	0.844126	0.8214	0.704747	0.797252	1419.08	1478.83	1359.33	0.919191	-0.121563	0.356962	1
chr1	47073386	47082563	MOB3C	0	-	9177	9	9177	0.956525	1.37282	1.13735	1.10319	1.14247	397.416	403.908	390.923	0.96785	-0.0471446	0.925705	1
chr1	47100710	47134099	ATPAF1	0	-	33389	21	33389	0.656451	0.572464	0.60528	0.61756	0.612939	777.917	779.9	775.935	0.994917	-0.00735235	0.875795	1
chr1	47139707	47157769	LOC100130197	0	+	18062	7	18062	0	0	0	0	0	0	0	0	NA	NA	NA	NA
chr1	47140830	47184736	KIAA0494	0	-	43906	21	43906	1.55898	1.43521	1.42061	1.47773	1.47313	2458.75	2498.03	2419.46	0.968546	-0.0461077	0.642018	1
chr1	47264669	47285021	CYP4B1	0	+	20352	23	20352	0	0.00145115	0	0	0.000362788	0.27281	0.54562	0	0	#NAME?	1	1
chr1	47323905	47366147	CYP4Z2P	0	-	42242	19	42242	0	0	0	0	0	0	0	0	NA	NA	NA	NA
chr1	47394845	47407156	CYP4A11	0	-	12311	23	12311	0	0	0	0	0	0	0	0	NA	NA	NA	NA
chr1	47489239	47516423	CYP4X1	0	+	27184	23	27184	0	0.00108644	0	0	0.00027161	0.27281	0.54562	0	0	#NAME?	1	1
chr1	47533159	47583992	CYP4Z1	0	+	50833	23	50833	0	0	0	0	0	0	0	0	NA	NA	NA	NA
chr1	47603106	47614526	CYP4A22	0	+	11420	23	11420	0	0	0	0	0	0	0	0	NA	NA	NA	NA
chr1	47649260	47655771	PDZK1IP1	0	-	6511	7	6511	0	0	0	0	0	0	0	0	NA	NA	NA	NA
chr1	47681962	47695443	TAL1	0	-	13481	7	13481	0	0	0	0	0	0	0	0	NA	NA	NA	NA
chr1	47715810	47779819	STIL	0	-	64009	33	64009	0.94435	0.998575	0.862067	0.960886	0.941469	2288.76	2358.38	2219.14	0.940961	-0.0877931	0.466623	1
chr1	47799468	47844511	CMPK1	0	+	45043	11	45043	1.04551	1.00463	1.08696	1.13119	1.06707	1826.81	1753.65	1899.97	1.08344	0.115618	0.398711	1
chr1	47881743	47883724	FOXE3	0	+	1981	1	1981	0	0.029817	0.0131391	0.0139639	0.01423	1.05615	1.09124	1.02106	0.935684	-0.0959068	1	1
chr1	47897806	47900313	MGC12982	0	-	2507	1	2507	1.95759	2.0412	2.41569	2.22528	2.15994	205.72	189.937	221.502	1.16619	0.221799	0.245318	1
chr1	47901688	47906363	FOXD2	0	+	4675	1	4675	0.096233	0.0884433	0.100217	0.0828395	0.0919332	16.3333	16.4043	16.2624	0.991351	-0.012532	1	1
chr1	48226199	48462562	LOC388630	0	-	236363	13	236363	0.000285508	0.000124951	0.000330364	0.000351102	0.000272981	2.46181	1.86046	3.06317	1.64646	0.719367	0.799347	1
chr1	48567386	48648100	SKINTL	0	-	80714	19	80714	0	0	0.000322479	0.000342723	0.0001663	0.510528	0	1.02106	Inf	Inf	0.670542	1
chr1	48688356	48714316	SLC5A9	0	+	25960	29	25960	0	0	0	0	0	0	0	0	NA	NA	NA	NA
chr1	48761043	48937876	SPATA6	0	-	176833	25	176833	0.0957872	0.0821714	0.0772764	0.0787609	0.083499	561.441	598.469	524.413	0.876257	-0.190574	0.198611	1
chr1	48998526	50489626	AGBL4	0	-	1491100	27	1442092	7.8e-05	0.000143359	7.22e-05	9.59e-05	9.73647e-05	5.31205	6.01073	4.61338	0.767523	-0.381718	0.827077	1
chr1	49193539	49242547	BEND5	0	-	49008	11	1328	0	0	0	0	0	0	0	0	NA	NA	NA	NA
chr1	50513685	50667540	ELAVL4	0	+	153855	19	153855	0	0	0	0.000179796	4.4949e-05	0.264578	0	0.529155	Inf	Inf	0.991941	1
chr1	50883222	50889119	DMRTA2	0	-	5897	5	5897	0.00381457	0.00500827	0.00441387	0.00469095	0.00448192	1.00248	0.983899	1.02106	1.03776	0.0534795	1	1
chr1	50906934	51425936	FAF1	0	-	519002	37	519002	0.877208	0.832063	0.797567	0.881206	0.847011	16709.8	16848.4	16571.2	0.983549	-0.0239307	0.765387	1
chr1	51434366	51440309	CDKN2C	0	+	5943	5	5943	2.91943	3.24938	2.55075	2.39436	2.77848	626.51	694.748	558.272	0.80356	-0.315523	0.0322231	0.632925
chr1	51567905	51613754	C1orf185	0	+	45849	9	45849	0.00245311	0.00515323	0.00170311	0.0030167	0.00308154	5.33891	6.55635	4.12148	0.628623	-0.669732	0.608632	1
chr1	51701944	51739119	RNF11	0	+	37175	5	37175	1.82329	1.70714	1.59634	1.76999	1.72419	2436.73	2493.07	2380.39	0.954803	-0.0667245	0.525681	1
chr1	51752929	51810785	TTC39A	0	-	57856	37	57856	0.015552	0.0127618	0.0152961	0.0143438	0.0144884	31.8855	31.1716	32.5993	1.0458	0.0646048	0.950799	1
chr1	51819934	51984995	EPS15	0	-	165061	49	165061	0.94923	0.859981	0.920116	1.02884	0.939542	5896.79	5674.86	6118.72	1.07822	0.108645	0.506143	1
chr1	52082545	52254891	OSBPL9	0	+	172346	51	172346	1.06347	0.985996	1.04883	1.15917	1.06437	6974.2	6710.59	7237.8	1.07856	0.109112	0.434308	1
chr1	52254865	52344609	NRD1	0	-	89744	67	89685	1.12519	1.06131	1.04272	1.12033	1.08739	3706.97	3724.65	3689.29	0.990506	-0.0137627	0.840857	1
chr1	52302015	52302040	MIR761	0	-	59	1	25	0	0	0.50055	0.234067	0.183654	0	0	0	NA	NA	NA	NA
chr1	52373627	52456436	RAB3B	0	-	82809	9	82809	1.24412	1.47055	1.47919	1.43088	1.40619	4419.08	4256.91	4581.25	1.07619	0.105937	0.339593	1
chr1	52485803	52521047	TXNDC12	0	-	35244	13	33548	0.608145	0.597109	0.515455	0.558261	0.569743	726.154	767.449	684.86	0.892385	-0.164263	0.222931	1
chr1	52497776	52499472	KTI12	0	-	1696	1	1696	4.97269	6.24685	5.59606	4.09893	5.22863	336.297	360.232	312.361	0.867112	-0.20571	0.453609	1
chr1	52521856	52556388	BTF3L4	0	+	34532	11	34532	1.20011	1.21507	1.09945	1.09709	1.15293	1512.63	1582.64	1442.62	0.911533	-0.133633	0.287691	1
chr1	52608045	52812358	ZFYVE9	0	+	204313	37	204313	0.347808	0.337764	0.321377	0.339731	0.33667	2614.18	2659.64	2568.71	0.965814	-0.0501824	0.638114	1
chr1	52816264	52831877	CC2D1B	0	-	15613	47	15613	1.95502	2.34767	2.37348	2.03279	2.17724	1289.63	1271.86	1307.41	1.02795	0.0397699	0.704808	1
chr1	52838500	52870143	ORC1	0	-	31643	33	31643	0.319186	0.424671	0.412123	0.368477	0.381114	457.395	445.044	469.745	1.0555	0.0779306	0.587841	1
chr1	52870218	52883992	PRPF38A	0	+	13774	19	13774	1.27631	1.30543	1.22761	1.16602	1.24384	651.095	675.016	627.174	0.929124	-0.106056	0.457433	1
chr1	52888947	53018762	ZCCHC11	0	-	129815	59	129815	0.733701	0.657152	0.687925	0.742615	0.705348	3481.89	3431.97	3531.81	1.02909	0.0413737	0.843168	1
chr1	53068042	53074723	GPX7	0	+	6681	5	6681	0.406363	0.404141	0.386969	0.322957	0.380107	96.3277	102.683	89.9722	0.876212	-0.190648	0.455489	1
chr1	53099065	53122737	FAM159A	0	+	23672	5	23672	0.00190051	0.00249525	0.0021991	0.00116857	0.00194086	1.74038	1.9678	1.51296	0.768857	-0.379212	1	1
chr1	53152013	53164038	SELRC1	0	-	12025	5	12025	0.800526	0.849691	0.831058	0.864955	0.836558	382.11	376.368	387.852	1.03051	0.0433631	0.799047	1
chr1	53192130	53293013	ZYG11B	0	+	100883	27	100883	0.657036	0.626918	0.684211	0.718824	0.671747	2575.87	2459.78	2691.96	1.09439	0.13013	0.32923	1
chr1	53308182	53360247	ZYG11A	0	+	52065	27	52065	0.428415	0.432286	0.427935	0.460438	0.437268	865.189	850.535	879.844	1.03446	0.0488775	0.757353	1
chr1	53361581	53387446	ECHDC2	0	-	25865	19	25865	0.419156	0.445318	0.431713	0.428867	0.431264	423.629	424.042	423.216	0.998053	-0.00281206	0.99627	1
chr1	53392900	53517289	SCP2	0	+	124389	33	124389	0.599104	0.547638	0.573345	0.628234	0.58708	2776.72	2710.76	2842.67	1.04866	0.0685478	0.666431	1
chr1	53527723	53551174	PODN	0	+	23451	25	23451	0.478646	0.6108	0.574423	0.590972	0.56371	501.619	483.327	519.911	1.07569	0.105266	0.434391	1
chr1	53552854	53608289	SLC1A7	0	-	55435	21	55435	0.00365203	0.00799146	0.00610393	0.00349306	0.00531012	11.1138	12.1288	10.0988	0.832628	-0.264255	0.845004	1
chr1	53662100	53679869	CPT2	0	+	17769	9	17769	0.8102	0.769549	0.665005	0.668907	0.728415	491.99	533.12	450.859	0.845699	-0.241784	0.0989572	1
chr1	53679771	53686289	C1orf123	0	-	6518	15	6518	1.19064	1.32003	1.19623	1.1427	1.2124	299.947	309.982	289.913	0.935258	-0.0965634	0.59708	1
chr1	53692563	53704282	MAGOH	0	-	11719	9	11719	1.25365	1.21724	1.1394	1.31256	1.23071	548.143	549.73	546.555	0.994224	-0.0083575	0.905462	1
chr1	53704281	53708455	LOC100507564	0	+	4174	5	4174	0.0700594	0.0636809	0.0498871	0.0795279	0.0657888	10.4466	10.6082	10.2851	0.969539	-0.0446295	1	1
chr1	53708040	53793821	LRP8	0	-	85781	37	85781	1.0402	1.25234	1.50581	1.33846	1.2842	4180.45	3723.07	4637.82	1.2457	0.316955	0.00636611	0.229379
chr1	53904042	53905693	FLJ40434	0	-	1651	3	1651	0	0	0	0	0	0	0	0	NA	NA	NA	NA
chr1	53925071	53933158	DMRTB1	0	+	8087	7	8087	0	0	0	0	0	0	0	0	NA	NA	NA	NA
chr1	53971905	54199877	GLIS1	0	-	227972	19	227972	1.63722	1.84408	1.78698	1.69539	1.74092	15065.7	15039.3	15092.1	1.00351	0.00505873	0.924511	1
chr1	54231133	54304225	TMEM48	0	-	73092	35	73092	0.483022	0.519407	0.489825	0.513368	0.501405	1391.8	1389.22	1394.39	1.00372	0.00535888	0.971134	1
chr1	54317391	54355487	YIPF1	0	-	38096	23	38096	0.612928	0.620271	0.559728	0.503931	0.574214	830.765	891.429	770.1	0.863893	-0.211075	0.125688	1
chr1	54359860	54376759	DIO1	0	+	16899	7	16899	0	0	0	0	0	0	0	0	NA	NA	NA	NA
chr1	54387233	54411288	HSPB11	0	-	24055	11	24055	0.814477	0.826848	0.759595	0.797104	0.799506	730.481	748.943	712.018	0.950698	-0.0729413	0.585383	1
chr1	54412036	54433839	LRRC42	0	+	21803	15	21803	1.92853	2.03733	1.92194	1.93964	1.95686	1620.4	1639.76	1601.04	0.976388	-0.0344734	0.786973	1
chr1	54474505	54483803	LDLRAD1	0	-	9298	11	9298	0	0	0	0	0	0	0	0	NA	NA	NA	NA
chr1	54497348	54519111	TMEM59	0	-	21763	15	21763	1.00238	0.978441	0.844354	1.02962	0.963699	797.21	818.522	775.897	0.947924	-0.0771562	0.579471	1
chr1	54519273	54565416	TCEANC2	0	+	46143	9	46067	0.136282	0.132067	0.120098	0.106886	0.123833	216.821	234.677	198.964	0.84782	-0.238169	0.199012	1
chr1	54519751	54519827	MIR4781	0	+	76	1	76	0	0	0	0	0	0	0	0	NA	NA	NA	NA
chr1	54604667	54619443	CDCP2	0	-	14776	7	14776	0.00304473	0.00399753	0	0.00374425	0.00269663	1.51305	1.9678	1.05831	0.537815	-0.894818	0.822057	1
chr1	54638026	54665746	CYB5RL	0	-	27720	15	27720	0.154994	0.185385	0.155871	0.138712	0.158741	166.929	178.649	155.208	0.868787	-0.202926	0.356807	1
chr1	54665839	54684056	MRPL37	0	+	18217	13	18217	1.71524	1.97436	1.86599	1.96152	1.87928	1299.71	1273.33	1326.09	1.04143	0.0585677	0.628549	1
chr1	54692194	54872092	SSBP3	0	-	179898	35	179898	0.885317	1.01981	0.977256	0.967399	0.962446	6571.81	6492.4	6651.21	1.02446	0.0348637	0.727777	1
chr1	55013806	55100417	ACOT11	0	+	86611	35	86611	0.172058	0.199566	0.245602	0.222374	0.2099	689.751	609.328	770.174	1.26397	0.337966	0.0145862	0.393575
chr1	55074849	55089200	FAM151A	0	-	14351	15	14351	0	0	0	0.00192757	0.000481892	0.264578	0	0.529155	Inf	Inf	0.991941	1
chr1	55107426	55175939	HEATR8	0	+	68513	47	14084	0.0143745	0.0188728	0.0129367	0.00687438	0.0132646	7.2075	8.85509	5.55992	0.627879	-0.671442	0.510974	1
chr1	55117516	55181494	HEATR8-TTC4	0	+	79857	8	5735	0	0	0	0.00241173	0.000602932	0.264578	0	0.529155	Inf	Inf	0.991941	1
chr1	55181494	55208328	TTC4	0	+	26834	19	11828	0.831524	0.812848	0.835674	0.755094	0.808785	363.62	369.4	357.839	0.968704	-0.0458721	0.76959	1
chr1	55222570	55230226	PARS2	0	-	7656	3	7656	0.243866	0.270032	0.2202	0.252922	0.246755	71.7924	74.5705	69.0144	0.925491	-0.111709	0.713478	1
chr1	55246751	55266941	TTC22	0	-	20190	15	20190	0	0.00146279	0	0	0.000365698	0.27281	0.54562	0	0	#NAME?	1	1
chr1	55271735	55307937	C1orf177	0	+	36202	21	36202	0	0.000815805	0.000718983	0	0.000383697	0.51876	0.54562	0.4919	0.901544	-0.149531	1	1
chr1	55315299	55352921	DHCR24	0	-	37622	17	37622	1.42277	1.52963	1.74845	1.58413	1.57125	2244.67	2106.52	2382.83	1.13117	0.177818	0.145593	1
chr1	55446464	55457966	TMEM61	0	+	11502	5	11502	0.0117342	0.00256771	0.00452593	0.00481003	0.00590947	2.6087	3.17529	2.04211	0.643125	-0.636829	0.735513	1
chr1	55464616	55474465	BSND	0	+	9849	7	9849	0	0.00299866	0	0.00280866	0.00145183	0.537387	0.54562	0.529155	0.969824	-0.0442048	1	1
chr1	55505148	55530526	PCSK9	0	+	25378	23	25378	0.00354551	0.00232751	0.00410255	0.00327006	0.00331141	3.19971	2.84435	3.55507	1.24987	0.321775	0.955087	1
chr1	55532031	55681039	USP24	0	-	149008	135	149008	1.49577	1.3515	1.36126	1.45254	1.41527	8018.27	8063.05	7973.49	0.988893	-0.0161143	0.811524	1
chr1	55681080	55683128	LOC100507634	0	+	2048	1	2048	0.199817	0.300895	0.152511	0.135071	0.197074	15.2707	19.347	11.1944	0.578608	-0.789341	0.213469	1
chr1	55691313	55691396	MIR4422	0	+	83	1	83	0	0	0	0	0	0	0	0	NA	NA	NA	NA
chr1	56960418	57045257	PPAP2B	0	-	84839	11	84839	4.55026	4.44724	4.04494	4.07252	4.27874	13793.2	14492	13094.4	0.903556	-0.146315	0.194285	1
chr1	57110989	57181008	PRKAA2	0	+	70019	17	70019	0.0353389	0.0279684	0.0260215	0.0272599	0.0291472	77.5831	84.2216	70.9447	0.842358	-0.247495	0.329242	1
chr1	57184476	57285369	C1orf168	0	-	100893	39	100893	0.00245249	0.00146362	0.00128991	0.00246759	0.0019184	7.38553	7.54917	7.2219	0.956648	-0.0639393	0.973002	1
chr1	57320442	57383894	C8A	0	+	63452	21	63452	0.000709024	0.000465451	0.000820419	0.000871919	0.000716703	1.73214	1.42218	2.04211	1.4359	0.52196	0.967932	1
chr1	57394882	57431688	C8B	0	-	36806	23	36806	0	0.000802417	0	0	0.000200604	0.27281	0.54562	0	0	#NAME?	1	1
chr1	57463578	58716211	DAB1	0	-	1252633	33	1252633	0.0950445	0.0862396	0.0791672	0.077589	0.0845101	4024.37	4315.69	3733.06	0.864998	-0.209231	0.0685515	0.933247
chr1	58946390	59012446	OMA1	0	-	66056	17	66056	0.183209	0.170569	0.127274	0.131905	0.153239	384.894	444.221	325.568	0.732896	-0.44832	0.00415561	0.168935
chr1	59041094	59043166	TACSTD2	0	-	2072	1	2072	0.195415	0.142537	0.175869	0.22696	0.185195	14.6137	13.3452	15.8822	1.19011	0.251092	0.77041	1
chr1	59120410	59165747	MYSM1	0	-	45337	39	45337	2.18266	1.88596	1.88577	2.02962	1.996	3441.71	3507.56	3375.86	0.962454	-0.0552109	0.648046	1
chr1	59246462	59249785	JUN	0	-	3323	1	3323	43.5504	47.7499	38.5668	34.6807	41.1369	5188.82	5751.06	4626.58	0.804473	-0.313883	0.0101712	0.31328
chr1	59250822	59365384	LOC100131060	0	+	114562	7	114562	0.0391835	0.0363296	0.0336257	0.0299414	0.0347701	151.502	164.588	138.416	0.840987	-0.249845	0.226464	1
chr1	59597607	59612479	HSD52	0	-	14872	5	14872	0.0106169	0.0139011	0.0122512	0.00744015	0.0110523	6.22361	6.88729	5.55992	0.807273	-0.308872	0.85233	1
chr1	59762624	60228402	FGGY	0	+	465778	35	465778	0.312126	0.309664	0.255795	0.25193	0.282379	4996.75	5497.4	4496.1	0.817859	-0.290075	0.0141728	0.388172
chr1	60198898	60198968	MIR4711	0	-	70	1	70	0	0	0	0	0	0	0	0	NA	NA	NA	NA
chr1	60280532	60342050	HOOK1	0	+	61518	43	61518	0.00182829	0.00144025	0.00126932	0.00089933	0.0013593	3.18113	3.82825	2.53401	0.661923	-0.595264	0.759031	1
chr1	60358979	60392423	CYP2J2	0	-	33444	17	33444	0.0013452	0.00176616	0.00544792	0.000827129	0.0023466	2.97013	1.9678	3.97246	2.01873	1.01345	0.591059	1
chr1	60456065	60539442	C1orf87	0	-	83377	23	83377	0	0.000708439	0	0	0.00017711	0.54562	1.09124	0	0	#NAME?	0.688954	1
chr1	61542945	61928460	NFIA	0	+	385515	25	385515	0.0626087	0.0568907	0.0544637	0.057579	0.0578855	848.507	875.669	821.346	0.937964	-0.0923952	0.445572	1
chr1	62146718	62191095	TM2D1	0	-	44377	13	44377	1.4869	1.38391	1.29087	1.3632	1.38122	2329.87	2419.82	2239.93	0.925663	-0.11144	0.324264	1
chr1	62208148	62629591	INADL	0	+	421443	85	421443	0.20137	0.178274	0.160177	0.1775	0.17933	2874.25	3041.68	2706.82	0.88991	-0.168268	0.234059	1
chr1	62660473	62678001	L1TD1	0	+	17528	9	17528	0	0	0	0	0	0	0	0	NA	NA	NA	NA
chr1	62701836	62785083	KANK4	0	-	83247	19	83247	0.000540428	0.000354773	0.000625334	0.00132918	0.000712429	2.2613	1.42218	3.10042	2.18005	1.12436	0.629809	1
chr1	62901974	62917475	USP1	0	+	15501	19	15501	1.57233	1.64426	1.34106	1.48441	1.51051	889.406	945.526	833.285	0.881293	-0.182306	0.174607	1
chr1	62920396	63153969	DOCK7	0	-	233573	97	233573	1.21655	1.04413	1.03189	1.15083	1.11085	9869.43	10042.1	9696.8	0.965618	-0.0504761	0.690611	1
chr1	63063186	63071180	ANGPTL3	0	+	7994	13	7994	0	0	0	0	0	0	0	0	NA	NA	NA	NA
chr1	63249776	63330941	ATG4C	0	+	81165	21	81165	0.205642	0.162287	0.173171	0.18589	0.181747	561.282	568.549	554.016	0.974437	-0.0373588	0.78358	1
chr1	63624753	63782901	LINC00466	0	-	158148	23	158148	0	0.000373495	0	0.000349831	0.000180832	1.07477	1.09124	1.05831	0.969824	-0.0442048	1	1
chr1	63788729	63790797	FOXD3	0	+	2068	1	2068	0	0	0	0	0	0	0	0	NA	NA	NA	NA
chr1	63833260	63904233	ALG6	0	+	70973	29	70973	0.168602	0.142731	0.135129	0.148499	0.14874	401.47	420.312	382.627	0.910341	-0.13552	0.398841	1
chr1	63906440	63988944	ITGB3BP	0	-	82504	21	82504	0.260367	0.268634	0.262657	0.2632	0.263714	826.455	827.771	825.14	0.996821	-0.00459364	0.966166	1
chr1	63989012	64038364	EFCAB7	0	+	49352	27	47695	0.170041	0.147375	0.130755	0.157176	0.151337	274.767	288.076	261.457	0.907597	-0.139876	0.431726	1
chr1	64014650	64016307	DLEU2L	0	+	1657	1	1657	0.230782	0.285178	0.273384	0.46744	0.314196	19.6797	16.1807	23.1786	1.43249	0.518526	0.338365	1
chr1	64058946	64125916	PGM1	0	+	66970	25	66970	0.556231	0.543701	0.569387	0.579297	0.562154	1430.52	1398.54	1462.51	1.04574	0.0645253	0.656409	1
chr1	64239689	64644707	ROR1	0	+	405018	17	405018	0.0715348	0.068651	0.0748369	0.0738973	0.07223	1111.77	1077.93	1145.61	1.06279	0.0878501	0.546313	1
chr1	64669489	64710027	UBE2U	0	+	40538	17	40538	0	0	0.00128416	0	0.00032104	0.4919	0	0.9838	Inf	Inf	0.674752	1
chr1	64936475	65158741	CACHD1	0	+	222266	53	222191	0.29858	0.287323	0.250961	0.252656	0.27238	2299.71	2472.11	2127.31	0.860521	-0.216718	0.0718839	0.951848
chr1	65045529	65045604	MIR4794	0	+	75	1	75	0.126892	0	0	0	0.031723	0	0	0	NA	NA	NA	NA
chr1	65210777	65298914	RAVER2	0	+	88137	23	88137	0.155175	0.156822	0.134666	0.154732	0.150349	503.502	521.824	485.18	0.929778	-0.105042	0.459547	1
chr1	65298905	65432187	JAK1	0	-	133282	49	133282	1.65772	1.66822	1.73963	1.67066	1.68406	8526.87	8412.2	8641.54	1.02726	0.0388062	0.761815	1
chr1	65523437	65523525	MIR3671	0	-	88	1	88	0	0.0903568	0.119449	0.181354	0.0977899	0.264578	0	0.529155	Inf	Inf	0.991941	1
chr1	65524116	65524191	MIR101-1	0	-	75	1	75	0.138428	0.30291	0.206894	0.0922083	0.18511	0.51876	0.54562	0.4919	0.901544	-0.149531	1	1
chr1	65613231	65697828	AK4	0	+	84597	13	84597	0.0175495	0.0153609	0.0215374	0.0192925	0.0184351	59.2934	52.9337	65.6532	1.24029	0.310679	0.339834	1
chr1	65730429	65881552	DNAJC6	0	+	151123	37	151123	1.32171	1.25451	1.27735	1.32169	1.29382	7431.6	7394.25	7468.96	1.0101	0.0145039	0.965727	1
chr1	65886130	65901690	LEPROT	0	+	15560	9	4956	3.36703	3.68713	3.10621	3.16155	3.33048	626.578	662.941	590.215	0.890297	-0.167642	0.253743	1
chr1	65890985	66103176	LEPR	0	+	216842	47	201562	0.182126	0.168805	0.14434	0.139051	0.158581	1214.9	1343.82	1085.98	0.808125	-0.30735	0.016183	0.423822
chr1	66258192	66840262	PDE4B	0	+	582070	37	582070	0.729765	0.636226	0.552907	0.601671	0.630142	13949.7	15118	12781.4	0.845447	-0.242214	0.110287	1
chr1	66999824	67210768	SGIP1	0	+	210944	49	210866	7.66487	6.53047	6.28963	6.80873	6.82343	54729.9	56931.3	52528.5	0.922665	-0.116121	0.434403	1
chr1	67094122	67094200	MIR3117	0	+	78	1	78	8.28014	10.529	10.1265	8.49107	9.35668	27.7221	27.9874	27.4567	0.981037	-0.0276198	1	1
chr1	67218139	67244730	TCTEX1D1	0	+	26591	9	26591	0.131935	0.162072	0.113471	0.116033	0.130878	132.179	148.032	116.326	0.785815	-0.347738	0.130949	1
chr1	67263423	67266942	INSL5	0	-	3519	3	3519	0.0063923	0	0	0	0.00159808	0.219139	0.438279	0	0	#NAME?	1	1
chr1	67278571	67390570	WDR78	0	-	111999	33	111999	0.116564	0.0917461	0.0776216	0.0626021	0.0871335	371.124	444.077	298.171	0.671439	-0.574672	0.0347634	0.663834
chr1	67390577	67454302	MIER1	0	+	63725	31	63725	3.26584	2.75391	2.62899	2.9339	2.89566	7019.73	7297.03	6742.43	0.923997	-0.114041	0.475506	1
chr1	67465014	67520080	SLC35D1	0	-	55066	23	55066	1.27788	1.12519	1.23985	1.28156	1.23112	2577.89	2515.65	2640.13	1.04948	0.0696792	0.678594	1
chr1	67557858	67594220	C1orf141	0	-	36362	13	36362	0	0	0.000715819	0	0.000178955	0.24595	0	0.4919	Inf	Inf	0.99194	1
chr1	67632168	67725650	IL23R	0	+	93482	21	93482	0	0	0	0	0	0	0	0	NA	NA	NA	NA
chr1	67773046	67862583	IL12RB2	0	+	89537	31	89537	0.000502462	0	0.000290702	0.000926852	0.000430004	1.47796	0.876558	2.07937	2.3722	1.24622	0.767089	1
chr1	67873492	67896123	SERBP1	0	-	22631	15	22631	2.41603	2.31707	2.318	2.47277	2.38097	2048.07	2034.48	2061.66	1.01336	0.0191486	0.939825	1
chr1	68150859	68154021	GADD45A	0	+	3162	7	3162	10.3223	11.3789	24.7565	21.5552	17.0032	2041.74	1300.51	2782.98	2.13992	1.09756	5.69211e-18	3.10421e-15
chr1	68167148	68299155	GNG12	0	-	132007	7	132007	3.33562	3.3267	3.18329	3.16987	3.25387	16318.9	16692.1	15945.8	0.955287	-0.0659945	0.548215	1
chr1	68297970	68668670	LOC100289178	0	+	370700	19	370700	0.0817981	0.0753313	0.0719701	0.0672031	0.0740757	1043.96	1106.96	980.966	0.886184	-0.174322	0.171989	1
chr1	68511644	68516460	DIRAS3	0	-	4816	3	4816	0.00934157	0	0.0108092	0.0229755	0.0107816	1.98849	0.876558	3.10042	3.53704	1.82254	0.458656	1
chr1	68564141	68698284	WLS	0	-	134143	25	134050	0.519952	0.513313	0.520963	0.49658	0.512702	2611.22	2629.52	2592.92	0.986079	-0.0202244	0.845481	1
chr1	68649200	68649293	MIR1262	0	-	93	1	93	1.07449	0.653456	0	0.297446	0.506348	1.68675	2.84435	0.529155	0.186037	-2.42634	0.329849	1
chr1	68894506	68915642	RPE65	0	-	21136	27	21136	0	0.00139732	0	0	0.00034933	0.27281	0.54562	0	0	#NAME?	1	1
chr1	68939834	68962799	DEPDC1	0	-	22965	23	22965	0.776168	0.771298	0.606675	0.640287	0.698607	609.583	674.489	544.677	0.807541	-0.308393	0.0304689	0.617437
chr1	70225857	70589171	LRRC7	0	+	363314	49	362318	0.000186255	0	0.000287356	0.000381743	0.000213839	2.96411	1.31484	4.61338	3.50871	1.81094	0.307377	1
chr1	70385004	70386000	PIN1P1	0	+	996	1	996	0.0903392	0.474438	0.391997	0.277736	0.308628	11.5765	10.483	12.6701	1.20862	0.273367	0.728847	1
chr1	70610484	70671361	LRRC40	0	-	60877	29	60877	0.596014	0.544549	0.561386	0.619914	0.580466	1343.38	1319.13	1367.63	1.03677	0.0520949	0.77397	1
chr1	70671364	70717701	SRSF11	0	+	46337	25	46337	3.44739	3.0987	2.95924	3.22667	3.183	5608.22	5765.02	5451.41	0.945602	-0.0806955	0.487791	1
chr1	70724684	70820417	ANKRD13C	0	-	95733	25	95733	1.25445	1.12925	1.07776	1.2128	1.16857	4253.85	4336.94	4170.76	0.961682	-0.0563681	0.629657	1
chr1	70820492	70833705	HHLA3	0	+	13213	7	13213	0.105552	0.119884	0.108421	0.138176	0.118008	59.3077	56.6368	61.9787	1.09432	0.130035	0.696535	1
chr1	70876900	70905534	CTH	0	+	28634	23	28634	0.190112	0.183593	0.146351	0.156485	0.169135	184.051	203.184	164.919	0.811674	-0.301027	0.117848	1
chr1	71318035	71513491	PTGER3	0	-	195456	19	195456	0.00080561	0.000604408	0.000399506	0.000849168	0.000664673	4.95053	5.25043	4.65063	0.885762	-0.175009	0.938545	1
chr1	71528973	71546972	ZRANB2	0	-	17999	21	17913	4.87854	4.30259	3.64993	4.05501	4.22152	2876	3126.78	2625.21	0.83959	-0.252243	0.0939579	1
chr1	71533313	71533399	MIR186	0	-	86	1	86	4.23531	2.60203	1.29794	2.58563	2.68023	8.78913	11.3774	6.20084	0.545013	-0.875637	0.258301	1
chr1	71868624	72748277	NEGR1	0	-	879653	13	879653	0.187937	0.158513	0.157503	0.169809	0.16844	5636.3	5796.78	5475.82	0.944631	-0.0821766	0.566651	1
chr1	74491701	74663871	LRRIQ3	0	-	172170	15	172170	0.00209044	0.00240154	0.00181416	0.00192804	0.00205855	13.4519	14.6511	12.2527	0.836294	-0.257917	0.738388	1
chr1	74663895	74674148	FPGT	0	+	10253	7	10253	0.501737	0.375517	0.411258	0.41025	0.42469	165.708	171.296	160.119	0.93475	-0.0973468	0.642238	1
chr1	74701070	75010116	TNNI3K	0	+	309046	49	308755	0.00800709	0.00660015	0.00556392	0.0043005	0.00611791	71.8616	85.8584	57.8649	0.673957	-0.569272	0.0402428	0.709974
chr1	74930318	74930609	FPGT-TNNI3K	0	+	291	1	291	0	0	0	0	0	0	0	0	NA	NA	NA	NA
chr1	75033794	75139422	C1orf173	0	-	105628	29	105628	0.00021296	0.000559204	0	0.000261886	0.000258512	1.02934	1.52952	0.529155	0.345962	-1.53131	0.775572	1
chr1	75171171	75199092	CRYZ	0	-	27921	19	27921	0.912007	0.815005	0.814188	0.746028	0.821807	872.344	916.804	827.883	0.903009	-0.147188	0.251023	1
chr1	75198835	75232360	TYW3	0	+	33525	11	33525	0.963198	0.929449	0.795877	0.809849	0.874593	1114.15	1205	1023.3	0.849213	-0.235802	0.0671202	0.923251
chr1	75594118	75627218	LHX8	0	+	33100	19	33100	0.00407755	0.00178452	0.00314545	0.00417863	0.00329654	4.16714	3.72091	4.61338	1.23985	0.310167	0.948256	1
chr1	75667815	76076799	SLC44A5	0	-	408984	49	408984	0.00137502	0.00122761	0.00127284	0.00196148	0.00145924	22.708	20.2325	25.1835	1.24471	0.315804	0.576354	1
chr1	76190042	76229355	ACADM	0	+	39313	23	39313	0.724699	0.670111	0.621966	0.681522	0.674575	1008.32	1041.99	974.646	0.935368	-0.0963947	0.418209	1
chr1	76251885	76260764	RABGGTB	0	+	8879	17	8646	10.9122	10.2961	9.88686	10.4968	10.398	3417.1	3482.64	3351.56	0.962362	-0.0553491	0.589995	1
chr1	76252756	76252834	SNORD45C	0	+	78	1	78	6.31131	7.52178	5.17234	5.58569	6.14778	18.4457	20.5545	16.3369	0.794807	-0.331323	0.579731	1
chr1	76253573	76253657	SNORD45A	0	+	84	1	84	12.4626	9.6485	9.19461	12.1213	10.8568	34.8333	35.3308	34.3357	0.971835	-0.0412167	0.887369	1
chr1	76255161	76255232	SNORD45B	0	+	71	1	71	3.58254	2.48781	4.03964	1.54346	2.91336	7.81115	8.09479	7.52752	0.929922	-0.104818	0.978787	1
chr1	76262555	76378923	MSH4	0	+	116368	39	116368	0.0474116	0.0566307	0.0489976	0.0369967	0.0475091	209.663	229.052	190.274	0.830705	-0.267591	0.216145	1
chr1	76384557	76398116	ASB17	0	-	13559	5	13559	0.00165901	0	0	0.00204016	0.000924792	0.483717	0.438279	0.529155	1.20735	0.271842	1	1
chr1	76540388	77096669	ST6GALNAC3	0	+	556281	11	556281	0.00299236	0.0037164	0.00233952	0.00353066	0.00314473	66.3955	70.626	62.165	0.8802	-0.184097	0.579678	1
chr1	77333185	77529737	ST6GALNAC5	0	+	196552	9	196552	0.213885	0.201498	0.14805	0.149887	0.17833	1332.16	1550.82	1113.49	0.718004	-0.477936	0.000188601	0.0139325
chr1	77554666	77685132	PIGK	0	-	130466	21	130466	0.248014	0.225231	0.194609	0.218813	0.221667	1099.41	1173.14	1025.69	0.874315	-0.193775	0.150392	1
chr1	77747661	78025654	AK5	0	+	277993	29	277993	0.518442	0.564988	0.428344	0.438529	0.487576	5146.04	5709.66	4582.43	0.802575	-0.317292	0.00852178	0.280378
chr1	78030189	78148343	ZZZ3	0	-	118154	29	118154	2.96906	2.62984	2.59423	2.84531	2.75961	12399.4	12575.4	12223.4	0.97201	-0.0409568	0.700256	1
chr1	78161673	78225537	USP33	0	-	63864	49	63864	1.0933	0.913618	0.951031	1.03071	0.997165	2422.78	2438.56	2406.99	0.987054	-0.0187992	0.831452	1
chr1	78245308	78344081	FAM73A	0	+	98773	31	98773	0.745617	0.700893	0.686989	0.754716	0.722054	2711.16	2713.86	2708.46	0.99801	-0.00287392	0.907741	1
chr1	78354199	78409578	NEXN	0	+	55379	25	55379	2.71287	2.23311	1.87892	2.01364	2.20964	4655.71	5211.77	4099.64	0.786611	-0.346277	0.0761667	0.971409
chr1	78413590	78444777	FUBP1	0	-	31187	39	31187	5.33566	4.79812	4.32915	4.83167	4.82365	5720.42	6007.04	5433.79	0.904571	-0.144695	0.27705	1
chr1	78470635	78482995	DNAJB4	0	+	12360	5	12360	4.10795	3.13171	2.60407	2.96057	3.20108	1506.53	1704.5	1308.55	0.767703	-0.381379	0.142005	1
chr1	78511588	78603112	GIPC2	0	+	91524	11	91524	0.0293845	0.0374319	0.0250264	0.0287131	0.030139	104.721	115.885	93.5569	0.807323	-0.308781	0.223005	1
chr1	78695282	78835147	MGC27382	0	+	139865	11	139865	0.00096498	0.000633477	0.000372196	0.00039556	0.000591553	3.15432	4.26653	2.04211	0.478635	-1.063	0.498595	1
chr1	78956727	79006386	PTGFR	0	+	49659	7	49659	1.23727	1.1885	1.14764	1.19933	1.19318	2251.81	2287.09	2216.53	0.969151	-0.0452073	0.667129	1
chr1	79086087	79111830	IFI44L	0	+	25743	17	25743	0.0445643	0.0240923	0.0262885	0.0204167	0.0288405	28.3268	33.8102	22.8433	0.675634	-0.565686	0.315292	1
chr1	79115476	79129763	IFI44	0	+	14287	17	14287	0.680171	0.551936	0.501005	0.575051	0.577041	313.724	335.017	292.432	0.872886	-0.196135	0.33433	1
chr1	79355448	79472495	ELTD1	0	-	117047	29	117047	0.261535	0.214203	0.231477	0.246135	0.238337	1061.32	1059.73	1062.92	1.00301	0.00433616	0.932178	1
chr1	82266081	82458107	LPHN2	0	+	192026	39	192026	0.00667715	0.00492163	0.00569038	0.00533007	0.00565481	41.3401	42.4417	40.2385	0.948089	-0.0769051	0.80774	1
chr1	84335056	84464833	TTLL7	0	-	129777	41	129777	0.271361	0.260344	0.239512	0.263032	0.258562	1275.42	1310.53	1240.31	0.946413	-0.079458	0.495339	1
chr1	84543744	84704181	PRKACB	0	+	160437	35	160437	0.654388	0.537685	0.540138	0.586654	0.579716	3538.46	3639.2	3437.72	0.944636	-0.0821697	0.598999	1
chr1	84764048	84816481	SAMD13	0	+	52433	11	52433	0.0356081	0.0416817	0.0347491	0.0305995	0.0356596	70.9385	76.753	65.124	0.848488	-0.237034	0.4394	1
chr1	84830640	84863576	UOX	0	-	32936	17	32936	0	0	0.000790278	0.00167977	0.000617512	0.775105	0	1.55021	Inf	Inf	0.44396	1
chr1	84864214	84880691	DNASE2B	0	+	16477	11	16477	0	0	0	0	0	0	0	0	NA	NA	NA	NA
chr1	84944919	84964033	RPF1	0	+	19114	17	19114	1.55508	1.39291	1.37322	1.36552	1.42168	1032.96	1070.57	995.358	0.929746	-0.105092	0.381291	1
chr1	84964005	84972262	GNG5	0	-	8257	7	8257	4.84117	4.76672	4.43238	4.65514	4.67385	1466.63	1506.13	1427.14	0.947551	-0.0777247	0.513469	1
chr1	85018803	85040163	CTBS	0	-	21360	13	21360	1.18475	1.18473	1.03091	1.09951	1.12498	913.03	960.66	865.4	0.900839	-0.150658	0.250963	1
chr1	85093912	85100703	C1orf180	0	-	6791	5	6791	0.0397488	0.0304427	0.0229968	0.0162936	0.0273705	7.07335	9.07868	5.06802	0.558233	-0.841061	0.365692	1
chr1	85109389	85156240	SSX2IP	0	-	46851	29	46851	1.24335	1.2679	1.08636	1.29049	1.22202	2175.39	2232.38	2118.4	0.94894	-0.0756112	0.530974	1
chr1	85279085	85358896	LPAR3	0	-	79811	5	79811	0.231954	0.245711	0.260902	0.285312	0.25597	776.005	722.995	829.015	1.14664	0.197412	0.163073	1
chr1	85391265	85462796	MCOLN2	0	-	71531	27	71531	0.190878	0.212872	0.227417	0.24286	0.218507	593.661	547.575	639.747	1.16833	0.224445	0.121224	1
chr1	85483764	85514169	MCOLN3	0	-	30405	25	30405	0.04291	0.05051	0.0453713	0.0627762	0.0503919	58.1874	53.7924	62.5824	1.16341	0.218355	0.498375	1
chr1	85527992	85598821	WDR63	0	+	70829	45	70829	0.0419217	0.0423067	0.13303	0.124834	0.0855231	230.179	112.96	347.397	3.07539	1.62077	2.13947e-17	1.04395e-14
chr1	85599476	85599556	MIR4423	0	+	80	1	80	0	0	0.187706	0	0.0469265	0.24595	0	0.4919	Inf	Inf	0.99194	1
chr1	85623355	85666728	SYDE2	0	-	43373	13	43373	0.462357	0.392867	0.417192	0.475699	0.437029	721.194	705.767	736.62	1.04372	0.0617286	0.82826	1
chr1	85715636	85725355	C1orf52	0	-	9719	7	9719	1.70693	1.48882	1.48326	1.61945	1.57462	581.984	590.365	573.602	0.971605	-0.0415577	0.711983	1
chr1	85731459	85742587	BCL10	0	-	11128	5	11128	2.53689	2.27468	2.19867	2.23716	2.31185	978.131	1017.64	938.626	0.922359	-0.1166	0.337826	1
chr1	85742040	85743771	LOC646626	0	+	1731	3	1731	0.194926	0.187678	0.120294	0.245856	0.187188	12.2243	12.576	11.8725	0.944062	-0.0830458	0.937172	1
chr1	85784167	86044046	DDAH1	0	-	259879	15	259879	6.60286	5.83539	5.94263	6.27144	6.16308	60906.2	61449.7	60362.7	0.98231	-0.0257494	0.765454	1
chr1	86046443	86049648	CYR61	0	+	3205	9	3205	172.902	167.525	124.436	100.145	141.252	17196.5	20716.4	13676.7	0.660187	-0.599053	1.68825e-05	0.00171057
chr1	86115105	86174116	ZNHIT6	0	-	59011	19	59011	1.10991	0.932767	0.908022	0.961335	0.978008	2195.71	2293.3	2098.12	0.91489	-0.12833	0.407718	1
chr1	86194915	86622121	COL24A1	0	-	427206	119	427206	0.0702801	0.0567204	0.0532202	0.0628556	0.0607691	988.12	1032.51	943.73	0.914015	-0.12971	0.51488	1
chr1	86812506	86862025	ODF2L	0	-	49519	39	49519	1.11484	0.933729	0.862798	0.955418	0.966696	1821.02	1929.98	1712.06	0.88709	-0.172847	0.315856	1
chr1	86889768	86922240	CLCA2	0	+	32472	27	32472	0.013162	0.0118237	0.0232455	0.0264085	0.0186599	23.0446	15.4204	30.6689	1.98886	0.991941	0.0443883	0.754398
chr1	86934525	86965974	CLCA1	0	+	31449	27	31449	0.000715269	0	0.000827645	0	0.000385729	0.465089	0.438279	0.4919	1.12234	0.166516	1	1
chr1	87012758	87046432	CLCA4	0	+	33674	27	33674	0	0	0	0	0	0	0	0	NA	NA	NA	NA
chr1	87099958	87121059	CLCA3P	0	+	21101	29	21101	0.00106604	0.00139964	0.00123352	0.00131096	0.00125254	1.00248	0.983899	1.02106	1.03776	0.0534795	1	1
chr1	87170252	87213867	SH3GLB1	0	+	43615	21	43615	2.59741	2.24409	2.16301	2.27843	2.32073	3849.36	4015.36	3683.37	0.917321	-0.124501	0.367367	1
chr1	87328127	87380107	2016-09-15	0	-	51980	9	51980	1.4188	1.20625	1.21427	1.33332	1.29316	2556.93	2595.47	2518.39	0.970304	-0.0434916	0.721218	1
chr1	87380334	87575681	HS2ST1	0	+	195347	13	195347	0.363568	0.301401	0.320923	0.326118	0.328002	2437.62	2471.61	2403.63	0.972496	-0.0402364	0.739108	1
chr1	87595447	87634886	LOC339524	0	+	39439	11	39439	0.0159701	0.0179723	0.0158393	0.0119238	0.0154264	23.084	25.3667	20.8012	0.820022	-0.286265	0.598194	1
chr1	87794150	87814607	LMO4	0	+	20457	9	20457	0.751934	0.725792	0.70278	0.613286	0.698448	542.997	574.229	511.765	0.891221	-0.166145	0.254882	1
chr1	87819209	87837338	LOC100505768	0	-	18129	7	18129	0	0	0	0	0	0	0	0	NA	NA	NA	NA
chr1	89149921	89301938	PKN2	0	+	152017	43	152017	1.41369	1.26222	1.30683	1.42124	1.35099	7809.55	7732.21	7886.88	1.02	0.028575	0.923894	1
chr1	89318320	89357301	GTF2B	0	-	38981	13	38981	1.32026	1.28116	1.30606	1.38238	1.32247	1959.19	1925.42	1992.95	1.03507	0.0497293	0.743584	1
chr1	89401455	89445138	CCBL2	0	-	57188	24	43683	0.952465	0.940717	0.887406	0.92991	0.927624	1539.51	1569.77	1509.24	0.961438	-0.0567345	0.62353	1
chr1	89445138	89449749	RBMXL1	0	-	13505	1	4611	2.02624	1.81941	1.8969	1.80877	1.88783	330.698	336.842	324.554	0.963521	-0.0536117	0.703676	1
chr1	89472359	89488549	GBP3	0	-	16190	21	16190	1.12542	1.01538	0.914747	0.939738	0.998821	614.921	658.916	570.926	0.866463	-0.20679	0.130491	1
chr1	89517986	89531043	GBP1	0	-	13057	21	13057	0.437588	0.287262	0.255163	0.197029	0.294261	146.396	180.617	112.175	0.621065	-0.687183	0.107728	1
chr1	89573309	89591799	GBP2	0	-	18490	21	18490	0.115575	0.084656	0.073201	0.0748039	0.087059	61.2954	70.5543	52.0366	0.737539	-0.439209	0.130896	1
chr1	89597433	89641723	GBP7	0	-	44290	21	44290	0	0	0.000587686	0	0.000146922	0.24595	0	0.4919	Inf	Inf	0.99194	1
chr1	89646830	89664633	GBP4	0	-	17803	21	17803	0.00379056	0.00497676	0	0.00155381	0.00258028	1.74043	2.9517	0.529155	0.179272	-2.47978	0.325006	1
chr1	89724633	89738544	GBP5	0	-	13911	23	13911	0.0226384	0.0233536	0.022453	0.0238624	0.0230769	12.1952	12.1377	12.2527	1.00947	0.0135979	1	1
chr1	89829435	89853719	GBP6	0	+	24284	21	24284	0	0	0	0	0	0	0	0	NA	NA	NA	NA
chr1	89873237	89890493	GBP1P1	0	+	17256	9	17256	0	0	0	0	0	0	0	0	NA	NA	NA	NA
chr1	89990396	90063420	LRRC8B	0	+	73024	17	73024	0.00554476	0.00525771	0.00392083	0.00568221	0.00510138	14.1652	14.9821	13.3482	0.890947	-0.166589	0.817598	1
chr1	90090407	90098453	FLJ27354	0	-	8046	5	8046	0.17054	0.168425	0.138668	0.116497	0.148532	45.4882	51.8335	39.143	0.755167	-0.405132	0.248987	1
chr1	90098643	90185094	LRRC8C	0	+	86451	5	86451	0.787442	0.821816	0.765371	0.803214	0.794461	2608.79	2638.99	2578.59	0.977111	-0.0334053	0.773206	1
chr1	90286572	90401989	LRRC8D	0	+	115417	7	115417	0.68687	0.61284	0.566171	0.591156	0.614259	2695.92	2851.25	2540.59	0.891042	-0.166435	0.175697	1
chr1	90458823	90460525	GEMIN8P4	0	-	1702	1	1702	0.0132165	0.0173524	0.0611717	0.0325058	0.0310616	2.0049	0.983899	3.02591	3.07543	1.62079	0.45769	1
chr1	90460677	90494094	ZNF326	0	+	33417	23	33417	1.75814	1.61092	1.38841	1.51768	1.56879	1993.22	2139.45	1847	0.863306	-0.212056	0.0793194	0.985167
chr1	91177578	91182794	BARHL2	0	-	5216	5	5216	0	0	0	0	0	0	0	0	NA	NA	NA	NA
chr1	91380856	91487812	ZNF644	0	-	106956	13	106956	2.55098	2.12832	2.11027	2.27356	2.26578	9219.29	9521.52	8917.07	0.936517	-0.0946224	0.535123	1
chr1	91726322	91870426	HFM1	0	-	144104	77	144104	0.16514	0.270649	0.259146	0.261382	0.239079	1305.52	1184.46	1426.59	1.20442	0.268334	0.29387	1
chr1	91966403	91991321	CDC7	0	+	24918	25	24918	0.609349	0.623457	0.525418	0.585471	0.585924	554.562	582.834	526.291	0.902985	-0.147226	0.303623	1
chr1	92100567	92109335	HSP90B3P	0	+	8768	5	8768	0.115448	0.094314	0.115775	0.132507	0.114511	38.2043	34.9999	41.4086	1.18311	0.24258	0.582454	1
chr1	92145899	92371559	TGFBR3	0	-	225660	39	225660	1.14343	1.07256	1.17562	1.09757	1.1223	9625.18	9498.85	9751.5	1.0266	0.0378714	0.797038	1
chr1	92414927	92479985	BRDT	0	+	65058	41	65058	0.000345761	0	0	0.000425198	0.00019274	0.483717	0.438279	0.529155	1.20735	0.271842	1	1
chr1	92495532	92529093	EPHX4	0	+	33561	13	33561	0.166894	0.1804	0.189595	0.178845	0.178933	227.917	220.983	234.85	1.06275	0.0878029	0.631357	1
chr1	92545861	92613401	BTBD8	0	+	67540	17	67540	0.127374	0.117191	0.10097	0.0974781	0.110753	284.233	313.649	254.817	0.812428	-0.299689	0.0741259	0.964091
chr1	92632608	92650280	KIAA1107	0	+	17672	17	17672	0.126946	0.0969306	0.0972095	0.0751358	0.0990555	66.6693	75.4738	57.8649	0.766688	-0.383289	0.202033	1
chr1	92683572	92711367	C1orf146	0	+	27795	11	27795	0.0008093	0	0	0	0.000202325	0.219139	0.438279	0	0	#NAME?	1	1
chr1	92711954	92764566	GLMN	0	-	52612	37	52612	0.409596	0.392362	0.370341	0.382557	0.388714	777.459	801.259	753.658	0.940592	-0.0883589	0.489799	1
chr1	92764521	92853732	RPAP2	0	+	89211	25	89211	0.697778	0.609115	0.691313	0.733295	0.682875	2316.71	2216.66	2416.76	1.09027	0.12469	0.444039	1
chr1	92940317	92952433	GFI1	0	-	12116	17	12116	0.159667	0.146255	0.146083	0.105024	0.139257	64.1098	70.4292	57.7903	0.820546	-0.285345	0.341524	1
chr1	92974252	93257961	EVI5	0	-	283709	35	283709	0.717847	0.617065	0.623906	0.674758	0.658394	7104.89	7202.61	7007.17	0.972865	-0.0396887	0.723973	1
chr1	93297593	93307481	RPL5	0	+	9888	15	9660	5.81125	6.11752	5.42951	6.24448	5.90069	2165.5	2185.73	2145.27	0.981488	-0.0269579	0.804461	1
chr1	93298285	93427079	FAM69A	0	-	128794	13	128794	0.411204	0.34232	0.309632	0.31479	0.344487	1687.83	1846.32	1529.33	0.828314	-0.271749	0.121936	1
chr1	93302845	93302940	SNORD21	0	+	95	1	95	7.45869	6.74971	8.0404	7.10601	7.3387	26.4967	26.0286	26.9648	1.03597	0.0509835	0.972077	1
chr1	93306275	93306408	SNORA66	0	+	133	1	133	3.3566	3.83904	2.8377	4.20377	3.55928	17.7554	18.0411	17.4697	0.968328	-0.046433	0.980438	1
chr1	93544791	93604638	MTF2	0	+	59847	29	59847	0.925924	0.843863	0.75087	0.79132	0.827994	1883.71	2012.49	1754.93	0.872021	-0.197566	0.095848	1
chr1	93615298	93646246	TMED5	0	-	30948	11	30948	2.26186	2.20091	1.95353	2.13144	2.13693	2513.42	2622.12	2404.72	0.917089	-0.124867	0.280633	1
chr1	93646280	93744287	CCDC18	0	+	98007	55	98007	0.547707	0.510997	0.47152	0.515985	0.511552	1905.76	1971.1	1840.42	0.933699	-0.0989704	0.37957	1
chr1	93775665	93811368	LOC100131564	0	-	35703	17	35703	0.179563	0.173713	0.141839	0.162677	0.164448	223.266	239.49	207.043	0.864518	-0.210032	0.237567	1
chr1	93811477	93828148	DR1	0	+	16671	5	16671	2.17998	2.04261	1.85156	2.05752	2.03292	1288.45	1337.36	1239.55	0.926862	-0.109574	0.352592	1
chr1	93913687	94020218	FNBP1L	0	+	106531	31	106531	0.288014	0.245899	0.282444	0.302351	0.279677	1133.18	1081.78	1184.57	1.09503	0.130964	0.476777	1
chr1	94027348	94147385	BCAR3	0	-	120037	23	120037	8.21524	8.82017	8.27844	7.95822	8.31802	37913.4	38773.6	37053.1	0.955626	-0.0654823	0.586907	1
chr1	94057524	94065587	LOC100129046	0	+	8063	7	8063	0	0	0	0.0034308	0.0008577	0.264578	0	0.529155	Inf	Inf	0.991941	1
chr1	94312387	94312467	MIR760	0	+	80	1	80	0	0	0	0	0	0	0	0	NA	NA	NA	NA
chr1	94335013	94344762	DNTTIP2	0	-	9749	13	9749	2.40467	2.45848	2.31904	2.31526	2.37436	879.491	899.73	859.252	0.955011	-0.0664108	0.617431	1
chr1	94352589	94375012	GCLM	0	-	22423	13	22423	1.06207	0.846198	0.843878	0.97023	0.930594	793.976	814.425	773.527	0.949783	-0.0743298	0.672286	1
chr1	94458393	94586705	ABCA4	0	-	128312	99	128312	0.00192842	0.00276206	0.00101427	0.00129353	0.00174957	8.50147	11.3685	5.63443	0.495618	-1.0127	0.237909	1
chr1	94634462	94703307	ARHGAP29	0	-	68845	45	68845	2.93556	2.43262	2.4505	2.43737	2.56401	6715.03	7031.71	6398.35	0.909929	-0.136175	0.396215	1
chr1	94883932	94984219	ABCD3	0	+	100287	47	100287	0.682414	0.632275	0.708531	0.809686	0.708227	2700.32	2504.69	2895.96	1.15621	0.209409	0.170003	1
chr1	94994731	95007413	F3	0	-	12682	11	12682	2.83971	2.84014	2.36156	2.03073	2.51803	1213.08	1367.34	1058.82	0.774365	-0.368915	0.00504648	0.196168
chr1	95285900	95360802	SLC44A3	0	+	74902	31	74902	0.0264281	0.0205035	0.0222401	0.0199431	0.0222787	63.4984	66.9408	60.056	0.897151	-0.156577	0.568743	1
chr1	95362506	95392735	CNN3	0	-	30229	13	30229	4.10702	3.98971	3.73037	3.64949	3.86915	4444.18	4647.17	4241.18	0.912637	-0.131887	0.252887	1
chr1	95393583	95428826	LOC729970	0	+	35243	7	35243	0.113415	0.116354	0.0964229	0.127034	0.113306	152.008	153.855	150.162	0.975999	-0.0350489	0.847194	1
chr1	95448278	95538507	ALG14	0	-	90229	7	90229	0.482538	0.494253	0.47193	0.470507	0.479807	1644.7	1672.39	1617	0.966879	-0.0485932	0.690919	1
chr1	95558072	95663161	TMEM56	0	+	105089	15	31946	0.00540293	0.00195565	0.00488861	0.00519549	0.00436067	5.3619	4.59747	6.12633	1.33254	0.414183	0.830338	1
chr1	95583478	95710509	TMEM56-RWDD3	0	+	127031	5	36956	0.00951652	0.0147076	0.0108491	0.0134447	0.0121295	16.8685	16.8336	16.9033	1.00414	0.00595934	1	1
chr1	95699710	95712781	RWDD3	0	+	13071	9	2566	0.767393	0.71559	0.638854	0.80998	0.732954	71.5367	72.397	70.6763	0.976234	-0.0347017	0.88145	1
chr1	95940292	95944912	FLJ31662	0	+	4620	7	4620	0	0	0	0	0	0	0	0	NA	NA	NA	NA
chr1	97187174	97280605	PTBP2	0	+	93431	27	93431	2.11114	1.81468	1.72564	1.89142	1.88572	6701.37	6975.67	6427.07	0.921356	-0.11817	0.421847	1
chr1	97543299	98386615	DPYD	0	-	843316	47	843316	1.16009	0.981637	0.930145	1.04484	1.02918	33017.2	34355.3	31679.1	0.922101	-0.117004	0.465548	1
chr1	98510798	98510907	MIR2682	0	-	109	1	109	0.980264	0.68259	0.486773	0.610058	0.689921	2.93518	3.82825	2.04211	0.533431	-0.906625	0.60627	1
chr1	98511625	98511727	MIR137	0	-	102	1	102	0.199329	0.328524	0.0196294	0.0730155	0.155124	0.491949	0.983899	0	0	#NAME?	0.700827	1
chr1	99127235	99226056	SNX7	0	+	98821	19	98821	0.768254	0.686081	0.835471	0.87504	0.791211	2973.19	2731.93	3214.45	1.17662	0.234648	0.0725274	0.955082
chr1	99355800	99470449	LPPR5	0	-	114649	11	114649	0.00686711	0.00798565	0.00771897	0.00675584	0.00733189	31.8975	32.254	31.5409	0.977893	-0.0322508	1	1
chr1	99469831	99614408	LOC100129620	0	+	144577	5	144577	0.00093353	0.000408554	0.000360066	0.000574002	0.000569038	3.14609	3.72091	2.57127	0.691031	-0.533178	0.760098	1
chr1	99729847	99775138	LPPR4	0	+	45291	13	45291	0.424257	0.39973	0.355737	0.382038	0.39044	672.246	708.755	635.737	0.896978	-0.156856	0.241485	1
chr1	100111430	100160097	PALMD	0	+	48667	15	44505	0.000505437	0.00199082	0.000584847	0.00248624	0.00139184	2.34183	2.07514	2.60852	1.25703	0.330025	0.963813	1
chr1	100154610	100178513	MIR548D1	0	-	23903	5	19676	0.0898766	0.0904643	0.103056	0.0931408	0.0941344	70.3268	67.3612	73.2924	1.08805	0.121746	0.69468	1
chr1	100160097	100178513	MIR548AA1	0	+	23903	5	18416	0	0	0.00141337	0	0.000353342	0.24595	0	0.4919	Inf	Inf	0.99194	1
chr1	100174258	100231349	FRRS1	0	-	57091	33	53589	0.306416	0.282277	0.266635	0.285467	0.285199	580.988	599.301	562.676	0.938887	-0.0909761	0.483373	1
chr1	100315639	100389579	AGL	0	+	73940	71	73940	0.240058	0.193323	0.190194	0.210414	0.208497	586.447	609.882	563.011	0.923148	-0.115366	0.525317	1
chr1	100435539	100489006	SLC35A3	0	+	53467	15	53467	0.855301	0.789341	0.833737	0.891964	0.842586	1712.8	1670.71	1754.89	1.05038	0.0709167	0.647054	1
chr1	100503788	100548929	HIAT1	0	+	45141	23	45141	3.00001	2.56218	2.67941	2.74639	2.747	4716.31	4775.09	4657.53	0.975382	-0.0359605	0.735602	1
chr1	100549101	100598511	SASS6	0	-	49410	33	49410	0.468919	0.418697	0.390329	0.461084	0.434757	816.941	833.361	800.522	0.960594	-0.0580008	0.672636	1
chr1	100598705	100616054	CCDC76	0	+	17349	21	17349	0.778225	0.65435	0.709638	0.675902	0.704529	464.758	472.485	457.031	0.967291	-0.0479788	0.709431	1
chr1	100614412	100643771	LRRC39	0	-	29359	19	29359	0.0794182	0.0598542	0.0652987	0.0623674	0.0667346	74.8215	78.3182	71.3248	0.910706	-0.134942	0.583026	1
chr1	100652477	100715409	DBT	0	-	62932	21	62932	0.584092	0.567	0.540955	0.529299	0.555336	1327.88	1375.26	1280.51	0.931105	-0.102984	0.403861	1
chr1	100731713	100758325	RTCD1	0	+	26612	23	26544	2.08769	1.86398	1.85172	1.97862	1.9455	1963.7	1993.83	1933.57	0.969777	-0.0442746	0.662694	1
chr1	100746796	100746864	MIR553	0	+	68	1	68	1.47588	0.116932	2.7383	3.42651	1.93941	4.71483	1.75312	7.67654	4.3788	2.13054	0.0991738	1
chr1	100818022	100985833	CDC14A	0	+	167811	31	167811	0.404993	0.383017	0.400721	0.433198	0.405482	2586.5	2511.31	2661.69	1.05988	0.0839029	0.555093	1
chr1	101003727	101007583	GPR88	0	+	3856	3	3856	0	0.00765917	0	0	0.00191479	0.27281	0.54562	0	0	#NAME?	1	1
chr1	101092605	101112560	LOC100128787	0	-	19955	9	19955	0.00112726	0	0	0.00138624	0.000628375	0.483717	0.438279	0.529155	1.20735	0.271842	1	1
chr1	101185195	101204601	VCAM1	0	+	19406	17	19406	0.00115915	0.00152189	0	0	0.00067026	0.491949	0.983899	0	0	#NAME?	0.700827	1
chr1	101337940	101360418	EXTL2	0	-	22478	9	22478	0.353239	0.330369	0.270962	0.289202	0.310943	265.56	291.663	239.456	0.821003	-0.284541	0.0939891	1
chr1	101361631	101447311	SLC30A7	0	+	85680	21	85680	1.54368	1.25284	1.30306	1.40985	1.37736	4490.49	4560.41	4420.58	0.969339	-0.0449269	0.740443	1
chr1	101455179	101491362	DPH5	0	-	36183	15	36183	0.380651	0.335581	0.3127	0.351074	0.345001	474.668	492.476	456.859	0.927677	-0.108306	0.440079	1
chr1	101702304	101707076	S1PR1	0	+	4772	3	4772	2.65933	2.87787	2.38359	2.16801	2.5222	456.883	500.902	412.864	0.824241	-0.278862	0.0747253	0.966219
chr1	102268126	102462790	OLFM3	0	-	194664	11	194664	0.000693333	0.000606867	0.000267421	0.000852623	0.000605061	4.48544	4.81215	4.15873	0.864215	-0.210539	0.929027	1
chr1	102337566	102360299	DNAJA1P5	0	+	22733	3	22733	0	0	0	0	0	0	0	0	NA	NA	NA	NA
chr1	103342022	103574052	COL11A1	0	-	232030	135	232030	3.97066	2.99229	2.34792	2.67543	2.99657	26473.9	30777.6	22170.2	0.720338	-0.473254	0.0882411	1
chr1	104068577	104097859	RNPC3	0	+	29282	29	28872	1.38329	1.25935	1.20855	1.23787	1.27226	1396.45	1449.6	1343.31	0.926672	-0.109869	0.347565	1
chr1	104097321	104122149	AMY2B	0	+	24828	23	22641	0.161028	0.134357	0.115846	0.0965212	0.126938	109.343	127.2	91.4852	0.719223	-0.475489	0.0406038	0.713627
chr1	104112025	104114008	LOC648740	0	+	1983	1	1983	0.190661	0.148935	0.168112	0.111599	0.154827	11.7674	12.9069	10.6279	0.823429	-0.280284	0.714529	1
chr1	104159998	104168400	AMY2A	0	+	8402	19	8402	0	0	0	0	0	0	0	0	NA	NA	NA	NA
chr1	104198140	104301311	AMY1A	0	+	103171	7	326	0	0	0	0	0	0	0	0	NA	NA	NA	NA
chr1	104198906	104299771	AMY1	0	+	102404	37	2784	0	0	0	0	0	0	0	0	NA	NA	NA	NA
chr1	104230039	104239073	AMY1A	0	-	103171	3	519	0	0	0	0	0	0	0	0	NA	NA	NA	NA
chr1	104231579	104238307	AMY1	0	-	102404	19	1392	0	0	0	0	0	0	0	0	NA	NA	NA	NA
chr1	104615644	104619693	LOC100129138	0	+	4049	3	4049	0.00555557	0	0	0.00683193	0.00309687	0.483717	0.438279	0.529155	1.20735	0.271842	1	1
chr1	107599266	107601916	PRMT6	0	+	2650	1	2650	0.962626	1.02982	1.07061	0.741145	0.95105	95.4548	99.7225	91.1871	0.914409	-0.129089	0.652884	1
chr1	107682628	108024475	NTNG1	0	+	341847	19	341847	0.0410609	0.038964	0.0417253	0.0472577	0.042252	549.074	519.56	578.588	1.11361	0.155244	0.335254	1
chr1	108113781	108507545	VAV3	0	-	393764	53	393764	0.000171381	0.000225011	6.61e-05	0	0.000115623	1.7218	2.9517	0.4919	0.16665	-2.58511	0.32666	1
chr1	108677446	108742974	SLC25A24	0	-	65528	21	65528	2.86896	2.65306	2.43611	2.57895	2.63427	6561.82	6874.21	6249.43	0.909112	-0.13747	0.210154	1
chr1	108765962	108786703	NBPF4	0	-	20741	29	20741	0	0	0	0	0	0	0	0	NA	NA	NA	NA
chr1	108992903	109013260	NBPF6	0	+	20357	31	20357	0	0	0	0	0	0	0	0	NA	NA	NA	NA
chr1	109102970	109181949	FAM102B	0	+	78979	21	78979	0.453136	0.469286	0.418393	0.423945	0.44119	1323.52	1382.05	1264.99	0.915297	-0.127687	0.320541	1
chr1	109190909	109204148	HENMT1	0	-	13239	17	13239	0.0203893	0.0111541	0.0117963	0.0125368	0.0139691	7.05689	7.98744	6.12633	0.766995	-0.382711	0.685923	1
chr1	109234931	109244422	PRPF38B	0	+	9491	13	9491	4.69796	4.64837	4.22648	4.28183	4.46366	1609.59	1683.82	1535.35	0.911821	-0.133177	0.278914	1
chr1	109255555	109285367	FNDC7	0	+	29812	25	29812	0.0067909	0.00495334	0.00698473	0.0102069	0.00723397	8.21426	6.67261	9.75591	1.46208	0.548025	0.581135	1
chr1	109289284	109352148	STXBP3	0	+	62864	37	62864	1.48288	1.33437	1.65134	1.76607	1.55866	3725.49	3365.79	4085.2	1.21374	0.279462	0.0289945	0.607475
chr1	109358524	109399716	AKNAD1	0	-	41192	31	41192	0.0098296	0.0150565	0.0139015	0.0114164	0.012551	19.5822	19.347	19.8174	1.02431	0.0346582	0.949806	1
chr1	109399838	109401146	SRG7	0	+	1308	5	1308	0	0	0	0.0211487	0.00528717	0.264578	0	0.529155	Inf	Inf	0.991941	1
chr1	109419602	109473044	GPSM2	0	+	53442	29	53442	1.07652	1.0304	0.995516	1.02358	1.0315	2095.14	2138.7	2051.58	0.959268	-0.0599949	0.586034	1
chr1	109472129	109506111	CLCC1	0	-	33982	23	33982	0.979689	0.967107	1.00403	1.04913	0.999989	1291.44	1255.93	1326.96	1.05656	0.079374	0.579552	1
chr1	109512837	109584850	WDR47	0	-	72013	29	72013	0.850592	0.837853	0.919149	1.01492	0.905628	2478.53	2308.13	2648.93	1.14765	0.198682	0.124629	1
chr1	109606997	109618624	TAF13	0	-	11627	7	11627	2.12152	1.88275	1.84239	1.54215	1.8472	816.411	885.096	747.726	0.844797	-0.243324	0.150484	1
chr1	109633402	109639554	TMEM167B	0	+	6152	5	6152	2.27797	2.03336	1.81913	2.27964	2.10252	492.095	504.39	479.799	0.951245	-0.0721117	0.66528	1
chr1	109642814	109643234	SCARNA2	0	+	420	1	420	7.30246	9.94329	10.0825	16.9179	11.0615	176.355	136.538	216.173	1.58324	0.662878	0.171484	1
chr1	109648572	109656479	C1orf194	0	-	7907	9	7907	0.0113795	0.0149406	0.0131674	0.00699697	0.0116211	3.48075	3.93559	3.02591	0.768857	-0.379212	0.906714	1
chr1	109656584	109749403	KIAA1324	0	+	92819	43	92819	0.0252042	0.0245004	0.0392592	0.0351671	0.0310327	109.45	87.5937	131.306	1.49904	0.584037	0.014989	0.40047
chr1	109756514	109780804	SARS	0	+	24290	23	24290	2.48387	2.60463	2.86212	2.88918	2.70995	2500.26	2344.18	2656.33	1.13316	0.180351	0.148003	1
chr1	109792640	109818378	CELSR2	0	+	25738	67	25738	0.0332112	0.0447516	0.0444968	0.0419161	0.0410939	40.1072	37.9338	42.2807	1.11459	0.156515	0.656732	1
chr1	109822175	109825790	PSRC1	0	-	3615	15	3615	1.51315	2.26193	1.69204	1.69274	1.78996	245.089	257.638	232.54	0.902582	-0.14787	0.65391	1
chr1	109834986	109849663	MYBPHL	0	-	14677	17	14677	0.0413811	0.0261592	0.0494513	0.0209135	0.0344763	19.2602	18.9266	19.5939	1.03526	0.0499911	1	1
chr1	109852187	109940563	SORT1	0	-	88376	41	88376	0.524227	0.491904	0.475645	0.451401	0.485794	1631.73	1706.01	1557.46	0.912928	-0.131428	0.276406	1
chr1	109941652	109969108	PSMA5	0	-	27456	17	27456	2.30336	2.26839	2.17692	2.22164	2.24258	2339.45	2382.71	2296.19	0.963687	-0.0533638	0.633807	1
chr1	110009099	110024764	SYPL2	0	+	15665	11	15665	0.739524	0.845209	0.817463	0.769141	0.792834	471.439	470.151	472.726	1.00548	0.00788083	0.927929	1
chr1	110026560	110035420	ATXN7L2	0	+	8860	21	8860	1.861	2.21336	1.8757	1.6048	1.88872	634.684	683.55	585.818	0.857023	-0.222594	0.147205	1
chr1	110036657	110043063	CYB561D1	0	+	6406	7	6406	1.25008	1.53985	1.4221	1.38914	1.40029	340.409	338.264	342.553	1.01268	0.0181765	0.862937	1
chr1	110049445	110052336	AMIGO1	0	-	2891	3	2891	0.264549	0.275825	0.297109	0.19137	0.257213	28.2245	29.6332	26.8158	0.904924	-0.144131	0.795498	1
chr1	110082493	110088455	GPR61	0	+	5962	5	5962	0.00377298	0	0.00436575	0	0.00203468	0.465089	0.438279	0.4919	1.12234	0.166516	1	1
chr1	110091185	110138452	GNAI3	0	+	47267	17	47267	2.53878	2.31953	2.28106	2.4092	2.38714	4289.77	4363.56	4215.98	0.96618	-0.0496362	0.605911	1
chr1	110141514	110141589	MIR197	0	+	75	1	75	5.53133	5.37665	7.71513	6.44039	6.26587	17.6726	15.5277	19.8174	1.27626	0.351927	0.549026	1
chr1	110145888	110155705	GNAT2	0	-	9817	15	9817	0.0206224	0.0090253	0.00265138	0.00845345	0.0101881	3.83037	5.58137	2.07937	0.372555	-1.42448	0.265419	1
chr1	110162458	110174677	AMPD2	0	+	12219	35	12219	2.24265	2.75319	2.75857	2.24761	2.5005	1158.87	1155.28	1162.46	1.00621	0.00893501	0.887356	1
chr1	110198697	110208123	GSTM4	0	+	9426	17	9426	0.307849	0.410452	0.370022	0.322817	0.352785	126.068	128.014	124.122	0.969593	-0.0445482	0.937746	1
chr1	110210643	110226619	GSTM2	0	+	15976	19	15976	0.133761	0.183014	0.193878	0.219901	0.182639	110.696	95.6528	125.739	1.31453	0.39455	0.084648	1
chr1	110230417	110236367	GSTM1	0	+	5950	15	5950	0.245738	0.208473	0.241778	0.227809	0.23095	52.1936	51.4042	52.9831	1.03072	0.0436476	0.963782	1
chr1	110254863	110260890	GSTM5	0	+	6027	15	6027	0	0	0	0	0	0	0	0	NA	NA	NA	NA
chr1	110276553	110283660	GSTM3	0	-	7107	17	7107	0.69949	0.745767	0.6119	0.688934	0.686523	185.167	194.526	175.808	0.903777	-0.145961	0.457448	1
chr1	110292701	110306644	EPS8L3	0	-	13943	37	13943	0	0	0	0	0	0	0	0	NA	NA	NA	NA
chr1	110453232	110473616	CSF1	0	+	20384	19	20384	2.0057	2.51735	3.2756	2.76385	2.64062	2042.07	1744.53	2339.61	1.34111	0.423429	0.00918441	0.291605
chr1	110527386	110566364	AHCYL1	0	+	38978	39	38978	1.66586	1.60452	1.61787	1.79985	1.67202	2477.37	2420.93	2533.81	1.04663	0.0657457	0.654971	1
chr1	110577240	110597263	FAM40A	0	+	20023	41	20023	1.99489	2.45217	2.32976	2.22281	2.24991	1709.05	1685.2	1732.9	1.0283	0.0402622	0.679569	1
chr1	110602996	110613322	ALX3	0	-	10326	7	10326	0	0	0	0	0	0	0	0	NA	NA	NA	NA
chr1	110655061	110656569	UBL4B	0	+	1508	1	1508	0	0	0	0	0	0	0	0	NA	NA	NA	NA
chr1	110693131	110744823	SLC6A17	0	+	51692	23	51692	0.00652746	0.0068561	0.0115812	0.0133785	0.00958581	18.8321	13.1216	24.5426	1.87039	0.903341	0.095475	1
chr1	110753335	110776674	KCNC4	0	+	23339	7	23339	0.427767	0.607404	0.722096	0.714362	0.617907	546.917	456.493	637.34	1.39617	0.481469	0.00493068	0.192473
chr1	110828998	110881793	LOC440600	0	-	52795	7	52795	0.0439182	0.0425363	0.0345109	0.0303897	0.0378388	75.8669	86.6098	65.124	0.751924	-0.411341	0.135983	1
chr1	110881944	110889303	RBM15	0	+	7359	5	7359	5.26733	5.53532	5.06474	4.76583	5.15831	1441.47	1507.56	1375.37	0.912313	-0.1324	0.310272	1
chr1	110905472	110933704	SLC16A4	0	-	28232	17	28232	0.262138	0.220729	0.194532	0.160692	0.209523	224.946	259.319	190.572	0.734894	-0.444392	0.0368963	0.684786
chr1	110943876	110950546	HBXIP	0	-	6670	7	6670	1.46353	1.69586	1.54713	1.59607	1.57565	398.851	399.185	398.517	0.998326	-0.00241692	0.990945	1
chr1	110993787	110999976	PROK1	0	+	6189	5	6189	0.00363459	0	0	0	0.000908648	0.219139	0.438279	0	0	#NAME?	1	1
chr1	111023387	111033891	CYMP	0	+	10504	17	10504	0	0	0	0	0	0	0	0	NA	NA	NA	NA
chr1	111059838	111061797	KCNA10	0	-	1959	1	1959	0	0	0	0	0	0	0	0	NA	NA	NA	NA
chr1	111136201	111174096	KCNA2	0	-	37895	11	37895	0	0	0	0	0	0	0	0	NA	NA	NA	NA
chr1	111214309	111217655	KCNA3	0	-	3346	1	3346	0	0	0	0	0	0	0	0	NA	NA	NA	NA
chr1	111413820	111442558	CD53	0	+	28738	17	28738	0.000782744	0	0	0.000962576	0.00043633	0.483717	0.438279	0.529155	1.20735	0.271842	1	1
chr1	111489811	111506566	LRIF1	0	-	16755	7	16755	1.20881	1.09168	0.970119	0.97574	1.06159	675.933	732.19	619.676	0.846333	-0.240702	0.0764335	0.972053
chr1	111659953	111682838	DRAM2	0	-	22885	17	22885	1.11442	1.00835	0.976842	0.950015	1.01241	880.798	923.137	838.458	0.90827	-0.138806	0.274154	1
chr1	111682248	111727724	CEPT1	0	+	45476	19	45476	1.1853	1.07454	1.04398	1.1018	1.1014	1904.32	1953.12	1855.53	0.950033	-0.0739501	0.490531	1
chr1	111729800	111743281	DENND2D	0	-	13481	23	13481	0.0967791	0.135828	0.127987	0.112858	0.118363	60.4088	59.2486	61.5689	1.03916	0.0554218	0.818565	1
chr1	111770280	111786062	CHI3L2	0	+	15782	21	15782	0	0	0	0	0	0	0	0	NA	NA	NA	NA
chr1	111823145	111828730	RP11-165H20.1	0	+	5585	15	5585	0	0	0	0	0	0	0	0	NA	NA	NA	NA
chr1	111833483	111863185	CHIA	0	+	29702	23	29702	0	0	0	0	0	0	0	0	NA	NA	NA	NA
chr1	111889194	111895639	C1orf88	0	+	6445	11	6445	0.0174511	0.0229122	0.0242314	0.0171684	0.0204408	4.99376	4.91949	5.06802	1.03019	0.0429129	1	1
chr1	111927140	111932473	PGCP1	0	-	5333	9	5333	0	0	0	0	0	0	0	0	NA	NA	NA	NA
chr1	111956936	111970399	OVGP1	0	-	13463	21	13463	0.101921	0.0965227	0.0792671	0.0735347	0.0878114	44.9799	50.7423	39.2175	0.772876	-0.371691	0.285933	1
chr1	111982511	111991830	WDR77	0	-	9319	19	9319	2.06953	2.341	2.4905	2.23794	2.28474	808.288	778.818	837.758	1.07568	0.105247	0.416356	1
chr1	111991742	112004525	ATP5F1	0	+	12783	13	12783	1.67075	1.65277	1.69548	1.68888	1.67697	814.269	806.045	822.494	1.02041	0.029145	0.866861	1
chr1	112016603	112021134	C1orf162	0	+	4531	11	4531	0.11915	0.136881	0.160848	0.103788	0.130167	22.3728	21.9767	22.7688	1.03604	0.0510856	0.937192	1
chr1	112025969	112106597	ADORA3	0	-	80628	15	80628	0.0156235	0.0230767	0.0184009	0.0161185	0.0183049	55.9131	58.9177	52.9086	0.898009	-0.155198	0.714212	1
chr1	112141628	112150940	LOC100129269	0	-	9312	9	9312	0.0217408	0.0190295	0.0251565	0.0148531	0.020195	7.14555	7.21823	7.07288	0.979863	-0.0293476	1	1
chr1	112162404	112256101	RAP1A	0	+	93697	17	93697	2.26339	1.96054	2.0717	2.22195	2.12939	7588.43	7525.85	7651.01	1.01663	0.0237967	0.965983	1
chr1	112264685	112298419	FAM212B	0	-	33734	5	33734	0.389243	0.49024	1.08146	1.02039	0.745333	954.707	561.502	1347.91	2.40055	1.26336	2.1034e-20	1.69571e-17
chr1	112282462	112290420	LOC100506343	0	+	7958	5	7958	0.0593597	0.0593793	0.0752272	0.104282	0.0745621	22.5611	17.9338	27.1884	1.51604	0.60031	0.236315	1
chr1	112298189	112310199	DDX20	0	+	12010	21	12010	0.882172	0.936915	0.907199	0.925921	0.913052	416.568	414.31	418.827	1.0109	0.0156406	0.930703	1
chr1	112318453	112531777	KCND3	0	-	213324	15	213324	0.00105448	0.00110757	0.000610072	0.00116706	0.000984796	7.98482	8.74775	7.2219	0.825572	-0.276533	0.792831	1
chr1	112938799	113003786	CTTNBP2NL	0	+	64987	11	64987	1.86851	1.71691	1.68415	1.81494	1.77113	4375.97	4427.18	4324.76	0.976865	-0.0337689	0.699895	1
chr1	113004391	113004455	MIR4256	0	-	64	1	64	0	0	0	0	0	0	0	0	NA	NA	NA	NA
chr1	113010039	113063910	WNT2B	0	+	53871	13	53871	0.124907	0.119462	0.116424	0.0911651	0.11299	231.364	249.99	212.738	0.850983	-0.232798	0.20446	1
chr1	113066140	113162040	ST7L	0	-	95900	29	95900	0.770418	0.655424	0.59758	0.625079	0.662125	2415.33	2600.82	2229.84	0.85736	-0.222027	0.162506	1
chr1	113162074	113214241	CAPZA1	0	+	52167	19	52167	3.34276	3.21111	2.98416	3.14084	3.16972	6284.27	6492.29	6076.24	0.935916	-0.095549	0.381727	1
chr1	113217047	113243368	MOV10	0	+	26321	41	26321	1.22013	1.35072	1.40865	1.24814	1.30691	1305.95	1282.79	1329.1	1.0361	0.0511688	0.660334	1
chr1	113243748	113250025	RHOC	0	-	6277	13	6277	3.67446	4.7171	4.84896	4.27483	4.37884	1042.4	996.492	1088.31	1.09214	0.127161	0.36892	1
chr1	113252615	113257950	PPM1J	0	-	5335	19	5335	0.021082	0.0221434	0.0926978	0.0311106	0.0417584	8.44745	4.37387	12.521	2.86269	1.51737	0.199198	1
chr1	113263188	113269856	FAM19A3	0	+	6668	9	6668	0.0236145	0.0177167	0.0273246	0.00829709	0.0192382	4.87602	5.25043	4.50161	0.857379	-0.221995	0.939373	1
chr1	113454469	113498975	SLC16A1	0	-	44506	9	44506	0.833242	0.874714	0.918952	1.03325	0.91504	1547.04	1441.85	1652.23	1.14591	0.196496	0.133985	1
chr1	113465971	113467295	AKR7A2P1	0	+	1324	1	1324	0.0509693	0.156145	0.0982952	0.0626794	0.0920222	4.59057	5.13417	4.04697	0.788241	-0.343292	0.92776	1
chr1	113615830	113667342	LRIG2	0	+	51512	35	51512	1.36979	1.26077	1.28524	1.38494	1.32519	2595.39	2574.7	2616.08	1.01607	0.023006	0.935438	1
chr1	113739403	113748875	LOC643441	0	-	9472	5	9472	0	0	0	0	0	0	0	0	NA	NA	NA	NA
chr1	113933474	114228545	MAGI3	0	+	295071	41	295071	0.357632	0.332692	0.300822	0.333173	0.33108	3713.8	3869.61	3558	0.919473	-0.121121	0.278819	1
chr1	114239823	114301777	PHTF1	0	-	61954	35	61954	0.793986	0.716349	0.657071	0.699331	0.716684	1688.29	1778.58	1597.99	0.898462	-0.15447	0.19368	1
chr1	114304453	114355070	RSBN1	0	-	50617	13	50617	0.906817	0.764419	0.775759	0.729269	0.794066	1528.73	1609.29	1448.17	0.899882	-0.152192	0.335635	1
chr1	114356432	114414375	PTPN22	0	-	57943	41	57943	0.0136772	0.00820427	0.0116795	0.01289	0.0116127	25.5731	24.0697	27.0766	1.12493	0.16983	0.824152	1
chr1	114399256	114443859	LOC100287722	0	+	44603	9	44603	0.00252163	0.00198644	0.00175069	0.00434135	0.00265003	4.50402	3.82825	5.17979	1.35304	0.436206	0.824362	1
chr1	114419435	114430169	BCL2L15	0	-	10734	7	10734	0.0398169	0.0467742	0.0436477	0.00862333	0.0347155	14.0222	17.6028	10.4417	0.593181	-0.753456	0.395537	1
chr1	114437676	114447741	AP4B1	0	-	10065	21	10065	0.800101	0.780524	0.623237	0.720076	0.730985	279.613	302.039	257.187	0.851502	-0.231918	0.165133	1
chr1	114447914	114456708	DCLRE1B	0	+	8794	7	8794	0.89016	1.14857	0.997456	0.978284	1.00362	334.73	339.123	330.338	0.974094	-0.0378674	0.903318	1
chr1	114471995	114520491	HIPK1	0	+	48496	35	48496	1.40446	1.345	1.30549	1.2749	1.33246	2455.67	2532.38	2378.96	0.939417	-0.0901625	0.433833	1
chr1	114522029	114524875	OLFML3	0	+	2846	5	2846	2.86622	3.56659	3.13837	2.92565	3.12421	337.393	346.788	327.997	0.945814	-0.0803711	0.696908	1
chr1	114631913	114696472	SYT6	0	-	64559	15	64559	0	0	0	0	0	0	0	0	NA	NA	NA	NA
chr1	114935398	115053781	TRIM33	0	-	118383	39	118383	1.18914	1.10245	1.1136	1.19799	1.1508	5179.15	5153.84	5204.45	1.00982	0.014098	0.987825	1
chr1	115110180	115124265	BCAS2	0	-	14085	13	14085	0.604146	0.564126	0.49895	0.58817	0.563848	301.736	312.441	291.03	0.931473	-0.102414	0.499655	1
chr1	115127195	115212732	DENND2C	0	-	85537	35	85537	0.322863	0.324432	0.436355	0.448702	0.383088	1245.21	1051.09	1439.32	1.36936	0.453506	0.000637924	0.0381561
chr1	115215719	115238239	AMPD1	0	-	22520	31	22520	0	0.00393434	0.0011558	0.00245671	0.00188671	1.59353	1.63686	1.55021	0.947064	-0.0784661	1	1
chr1	115247084	115259515	NRAS	0	-	12431	13	12431	3.19917	3.20822	2.56745	2.89419	2.96726	1401.48	1511.46	1291.5	0.85447	-0.226898	0.0707574	0.945908
chr1	115259533	115300671	CSDE1	0	-	41138	41	41138	4.84723	4.54328	4.25629	4.49323	4.53501	7091.42	7338.02	6844.83	0.932789	-0.100377	0.350089	1
chr1	115312104	115323308	SIKE1	0	-	11204	9	11204	0.776986	0.748624	0.751449	0.753039	0.757524	322.423	324.57	320.276	0.986771	-0.0192133	0.883297	1
chr1	115397454	115537990	SYCP1	0	+	140536	63	140536	0	0	0.00018521	0.000393671	0.00014472	0.775105	0	1.55021	Inf	Inf	0.44396	1
chr1	115572414	115576941	TSHB	0	+	4527	5	4527	0	0	0	0	0	0	0	0	NA	NA	NA	NA
chr1	115590632	115632121	TSPAN2	0	-	41489	15	41489	0.0184341	0.0149488	0.00878306	0.00666743	0.0122083	19.2688	26.3595	12.1782	0.462003	-1.11403	0.0344536	0.660639
chr1	115828536	115880857	NGF	0	-	52321	5	52321	5.13371	5.31063	5.43458	5.40423	5.32079	10574.6	10366.7	10782.5	1.04012	0.0567435	0.641048	1
chr1	116184573	116240845	VANGL1	0	+	56272	17	56272	0.966822	1.11363	1.03931	0.935533	1.01382	2165.14	2218	2112.28	0.952336	-0.0704581	0.625778	1
chr1	116242625	116311426	CASQ2	0	-	68801	21	68801	0	0	0	0	0	0	0	0	NA	NA	NA	NA
chr1	116378998	116383747	NHLH2	0	-	4749	5	4749	0	0	0	0	0	0	0	0	NA	NA	NA	NA
chr1	116519118	116612675	SLC22A15	0	+	93557	23	93557	1.39295	1.34819	1.30094	1.33838	1.34511	4782.45	4869.29	4695.61	0.964331	-0.0523991	0.618089	1
chr1	116654375	116677861	MAB21L3	0	+	23486	13	23486	0.0229868	0.0226351	0.0210569	0.0164896	0.0207921	18.5471	20.3398	16.7543	0.823717	-0.27978	0.638272	1
chr1	116915794	116947396	ATP1A1	0	+	31602	49	31602	2.01331	2.17452	2.39628	2.30564	2.22244	2666.92	2509.11	2824.73	1.12579	0.170939	0.160049	1
chr1	116935486	116961244	ATP1A1OS	0	-	25758	13	25758	0.206015	0.178867	0.187954	0.180421	0.188314	184.471	188.55	180.391	0.956728	-0.0638196	0.704098	1
chr1	117057155	117113715	CD58	0	-	56560	11	56560	0.587211	0.60498	0.65736	0.626749	0.619075	1329.78	1279.27	1380.28	1.07896	0.109638	0.404835	1
chr1	117117030	117210314	IGSF3	0	-	93284	23	93284	0	0.000316601	0	0	7.91503e-05	0.27281	0.54562	0	0	#NAME?	1	1
chr1	117214370	117214449	MIR320B1	0	+	79	1	79	0	0	0	0	0	0	0	0	NA	NA	NA	NA
chr1	117297085	117311851	CD2	0	+	14766	9	14766	0	0	0	0	0	0	0	0	NA	NA	NA	NA
chr1	117452688	117532972	PTGFRN	0	+	80284	17	80284	0.00168112	0.00183933	0.00259365	0.00172279	0.00195922	5.96937	5.35777	6.58098	1.2283	0.296669	0.832177	1
chr1	117544381	117579167	CD101	0	+	34786	19	34786	0	0	0	0	0	0	0	0	NA	NA	NA	NA
chr1	117602948	117645491	TTF2	0	+	42543	45	42457	0.683434	0.685556	0.616783	0.615418	0.650298	1049.13	1103.36	994.903	0.901702	-0.149277	0.252703	1
chr1	117637264	117637350	MIR942	0	+	86	1	86	0.432586	0	0.273556	0.1299	0.209011	0.684229	0.876558	0.4919	0.561172	-0.833484	1	1
chr1	117653676	117664411	TRIM45	0	-	10735	11	10735	0.182303	0.225595	0.206095	0.141727	0.18893	76.8931	82.8711	70.915	0.855727	-0.224777	0.473334	1
chr1	117686208	117753549	VTCN1	0	-	67341	11	67341	0.00100211	0.00175428	0.000773039	0.000821565	0.00108775	2.76971	3.49732	2.04211	0.583908	-0.776187	0.729442	1
chr1	117910084	118068320	MAN1A2	0	+	158236	25	158236	0.883819	0.708248	0.753573	0.814863	0.790126	4757.6	4795.41	4719.79	0.984231	-0.0229314	0.826417	1
chr1	118148603	118171011	FAM46C	0	+	22408	3	22408	0.309188	0.333429	0.30259	0.258009	0.300804	256.006	273.032	238.979	0.875281	-0.192182	0.298858	1
chr1	118406106	118472302	GDAP2	0	-	66196	27	66196	0.970906	0.872149	0.818047	0.904678	0.891445	2243.81	2318.85	2168.77	0.93528	-0.0965298	0.437193	1
chr1	118472371	118503049	WDR3	0	+	30678	53	30678	0.648907	0.612278	0.589359	0.643868	0.623603	727.289	734.891	719.687	0.979312	-0.0301598	0.773615	1
chr1	118496287	118727848	SPAG17	0	-	231561	97	231561	0.00126286	0.00127542	0.00044962	0.000477844	0.000866436	7.61902	11.1538	4.08422	0.366172	-1.44941	0.103233	1
chr1	119425665	119532179	TBX15	0	-	106514	15	106514	1.38897	1.3397	1.32339	1.3219	1.34349	5438.26	5518.99	5357.53	0.970744	-0.0428372	0.67718	1
chr1	119573838	119683295	WARS2	0	-	109457	11	109457	0.613644	0.574702	0.577239	0.592435	0.589505	2452.53	2470.87	2434.18	0.985151	-0.0215829	0.799907	1
chr1	119911401	119936751	HAO2	0	+	25350	17	25350	0	0.00116504	0.00102677	0	0.000547952	0.51876	0.54562	0.4919	0.901544	-0.149531	1	1
chr1	119957553	119965662	HSD3B2	0	+	8109	9	8109	0	0	0	0	0	0	0	0	NA	NA	NA	NA
chr1	120049825	120057681	HSD3B1	0	+	7856	7	7856	0	0	0	0	0	0	0	0	NA	NA	NA	NA
chr1	120106502	120115199	HSD3BP4	0	+	8697	1	8697	0	0	0	0	0	0	0	0	NA	NA	NA	NA
chr1	120140324	120141914	LOC644242	0	-	1590	1	1590	0	0	0	0	0	0	0	0	NA	NA	NA	NA
chr1	120161999	120190390	ZNF697	0	-	28391	5	28391	1.32457	1.5905	1.55456	1.51834	1.49699	1612.87	1567.05	1658.69	1.05847	0.0819855	0.472224	1
chr1	120254418	120286849	PHGDH	0	+	32431	23	32431	0.458156	0.547309	0.429706	0.394922	0.457523	562.893	617.62	508.165	0.82278	-0.281421	0.0675562	0.92722
chr1	120290618	120311555	HMGCS2	0	-	20937	19	20937	0	0	0	0	0	0	0	0	NA	NA	NA	NA
chr1	120336640	120354203	REG4	0	-	17563	13	17563	0	0	0	0	0	0	0	0	NA	NA	NA	NA
chr1	120377387	120387779	NBPF7	0	-	10392	15	10392	0	0.00568394	0.00250468	0.0026619	0.00271263	1.05615	1.09124	1.02106	0.935684	-0.0959068	1	1
chr1	120436155	120439147	ADAM30	0	-	2992	1	2992	0.00751821	0	0	0	0.00187955	0.219139	0.438279	0	0	#NAME?	1	1
chr1	120454175	120612317	NOTCH2	0	-	158142	67	158142	1.59855	1.74055	1.60882	1.61847	1.6416	9857.57	10010.6	9704.6	0.969437	-0.0447816	0.717202	1
chr1	120839004	120855681	FAM72B	0	+	16677	7	16677	0.00269767	0.00531279	0.00156075	0.00165872	0.00280748	1.76724	2.51342	1.02106	0.406242	-1.29959	0.650489	1
chr1	120906033	120914842	HIST2H2BA	0	+	8809	3	8809	0.066393	0.10058	0.0620502	0.062805	0.072957	24.3384	27.7638	20.913	0.753246	-0.408807	0.43616	1
chr1	120926127	120935944	FCGR1B	0	-	9817	11	9817	0	0	0	0	0	0	0	0	NA	NA	NA	NA
chr1	121260909	121313686	EMBP1	0	+	52777	15	52777	0.00554083	0.00615555	0.00443863	0.00524139	0.0053441	10.709	11.6994	9.71865	0.830694	-0.267611	0.76373	1
chr1	143687129	143714180	LOC100130000	0	+	27051	13	27051	0	0	0	0	0	0	0	0	NA	NA	NA	NA
chr1	143718512	147931980	FLJ39739	0	-	4213468	19	565247	0.000557141	0.000626992	0.000736771	0.000831958	0.000688216	14.7747	12.6833	16.866	1.32978	0.411186	0.524967	1
chr1	143744457	143744587	LOC100286793	0	-	387	1	130	0.0931724	0	0	0	0.0232931	0.219139	0.438279	0	0	#NAME?	1	1
chr1	143767143	143767881	PPIAL4G	0	-	738	1	738	0	0	0	0	0	0	0	0	NA	NA	NA	NA
chr1	143896451	143913143	FAM72D	0	-	16692	7	2393	0	0	0	0	0	0	0	0	NA	NA	NA	NA
chr1	143915747	144094477	SRGAP2P2	0	+	178730	7	178730	0.220291	0.238241	0.261306	0.270685	0.247631	1680.87	1553.77	1807.96	1.1636	0.218589	0.0856669	1
chr1	144300511	144340773	LOC728855	0	-	5316275	3	589	0	0	0	0	0	0	0	0	NA	NA	NA	NA
chr1	144341669	144521969	LOC728875	0	-	221453	13	856	0	0	0	0	0	0	0	0	NA	NA	NA	NA
chr1	144363461	148202536	PPIAL4	0	-	5190326	3	49132	0.00274702	0.00120222	0.00317861	0.00394117	0.00276725	5.1882	3.72091	6.65549	1.78867	0.838888	0.515687	1
chr1	144610814	144612727	PFN1P2	0	-	1913	1	1913	0	0	0	0.0144603	0.00361508	0.264578	0	0.529155	Inf	Inf	0.991941	1
chr1	144614958	144828810	NBPF9	0	+	213852	41	213852	0.00822279	0.00925029	0.00769133	0.00651244	0.00791921	64.0949	70.7423	57.4475	0.812067	-0.300329	0.33691	1
chr1	144676436	144680025	LOC653513	0	-	3589	5	870	0	0	0	0	0	0	0	0	NA	NA	NA	NA
chr1	144851423	145076186	PDE4DIP	0	-	224763	101	13141	2.46025	2.34344	2.17288	2.20265	2.29481	1146	1198.89	1093.11	0.91177	-0.133257	0.285566	1
chr1	145096406	145116922	SEC22B	0	+	20516	9	20516	3.9568	3.37111	2.96865	3.31481	3.40284	2655.65	2859.59	2451.71	0.857364	-0.22202	0.192099	1
chr1	145209110	145285912	NOTCH2NL	0	+	76802	9	76802	0.189189	0.201937	0.177547	0.17441	0.185771	541.723	569.578	513.867	0.902188	-0.1485	0.323233	1
chr1	145293370	145368684	NBPF10	0	+	75314	167	75314	0.0470816	0.0545604	0.0590512	0.0547905	0.0538709	154.024	145.089	162.959	1.12316	0.167569	0.408049	1
chr1	145413190	145417545	HFE2	0	+	4355	7	4355	0	0	0	0	0	0	0	0	NA	NA	NA	NA
chr1	145438461	145442628	TXNIP	0	+	4167	15	4167	7.8044	9.15136	8.2763	7.59044	8.20563	1297.37	1338.15	1256.59	0.939054	-0.0907195	0.539077	1
chr1	145456235	145470387	POLR3GL	0	-	14152	15	1165	0.908615	1.00038	0.877357	0.91371	0.925015	40.5851	41.8783	39.292	0.938243	-0.0919664	0.83695	1
chr1	145470507	145475647	ANKRD34A	0	+	5140	7	5140	0.682711	0.749282	0.769716	0.559707	0.690354	134.552	139.302	129.801	0.931795	-0.101916	0.693582	1
chr1	145477084	145499091	LIX1L	0	+	22007	11	22007	1.32777	1.25731	1.19557	1.3026	1.27081	1063.04	1080.57	1045.52	0.96756	-0.0475776	0.664624	1
chr1	145507556	145513535	RBM8A	0	+	5979	11	5979	0.93593	1.07911	0.852583	0.713654	0.895319	202.989	228.077	177.902	0.780011	-0.358433	0.0701804	0.94296
chr1	145509819	145516076	GNRHR2	0	-	6257	1	6257	0.00719018	0.00944024	0.0166397	0.0088421	0.0105281	2.49685	1.9678	3.02591	1.53771	0.620788	0.798868	1
chr1	145516164	145523732	PEX11B	0	+	7568	9	7568	1.20007	1.4283	1.38484	1.24044	1.31341	377.19	376.761	377.619	1.00228	0.00328122	0.933648	1
chr1	145524989	145543868	ITGA10	0	+	18879	59	18879	0.0792811	0.0735254	0.116819	0.0967911	0.0916042	65.8723	55.0088	76.7357	1.39497	0.480236	0.107719	1
chr1	145549208	145568526	ANKRD35	0	+	19318	27	19318	0.0697986	0.0886715	0.0781477	0.0715977	0.0770539	56.4653	57.9427	54.988	0.949006	-0.0755104	0.879866	1
chr1	145575987	145586546	PIAS3	0	+	10559	27	10559	2.55012	2.90847	3.32352	2.90274	2.92121	1170.72	1092.06	1249.39	1.14406	0.194161	0.123856	1
chr1	145586492	145589435	NUDT17	0	-	2943	15	1091	0.504749	0.771504	0.501926	0.452004	0.557546	23.0982	26.3417	19.8547	0.753737	-0.407866	0.458971	1
chr1	145592604	145610884	POLR3C	0	-	18280	29	1851	4.46655	5.28834	5.34893	5.60078	5.17615	363.621	341.887	385.355	1.12714	0.17267	0.27035	1
chr1	145611035	145688776	RNF115	0	+	77741	17	77741	1.88586	1.6999	1.84725	1.97759	1.85265	5476.6	5298.35	5654.86	1.06729	0.0939476	0.524306	1
chr1	145695797	145715565	CD160	0	-	19768	11	1559	0	0	0.0166957	0	0.00417393	0.24595	0	0.4919	Inf	Inf	0.99194	1
chr1	145727665	145764206	PDZK1	0	+	36541	19	36541	0.0410555	0.0428365	0.0433962	0.0432233	0.0426279	59.2251	58.2825	60.1677	1.03235	0.045927	0.914054	1
chr1	145764594	145827103	GPR89A	0	-	62509	29	2032	0.0149021	0	0.0128094	0.0081157	0.0089568	0.729667	0.438279	1.02106	2.32969	1.22014	0.980591	1
chr1	145883867	147465755	GPR89C	0	+	1581888	21	1370114	0.00959124	0.00889089	0.00771403	0.00793192	0.00853202	444.21	480.75	407.669	0.847986	-0.237888	0.108493	1
chr1	145924387	147484331	PDZK1P1	0	-	1559944	35	6996	0	0	0	0	0	0	0	0	NA	NA	NA	NA
chr1	146032541	147624469	NBPF11	0	-	1591928	19	4660	0	0	0	0	0	0	0	0	NA	NA	NA	NA
chr1	146035038	147608092	NBPF	0	-	2561229	75	5310	0	0	0	0	0	0	0	0	NA	NA	NA	NA
chr1	146057586	147607526	NBPF24	0	-	1576063	13	544	0	0	0	0	0	0	0	0	NA	NA	NA	NA
chr1	146490894	146514599	LOC728989	0	-	23705	11	1076	0.0209057	0	0.023725	0.0257086	0.0175848	0.729667	0.438279	1.02106	2.32969	1.22014	0.980591	1
chr1	146626684	146644129	PRKAB2	0	-	17445	15	5423	1.408	1.38821	1.63899	1.50449	1.48492	305.774	287.71	323.839	1.12558	0.170662	0.326495	1
chr1	146649429	146651528	PDIA3P	0	+	2099	1	2099	2.3041	2.70665	2.29409	2.78074	2.5214	200.821	198.989	202.653	1.01841	0.0263252	0.893735	1
chr1	146655883	146697230	FMO5	0	-	41347	17	3178	0.021779	0.0298455	0.0390611	0.0522262	0.035728	4.29306	2.9517	5.63443	1.90888	0.932726	0.477338	1
chr1	146714290	146767443	CHD1L	0	+	53153	45	3010	1.63247	1.63047	1.75126	1.97907	1.74832	199.871	186.118	213.624	1.14779	0.198859	0.324405	1
chr1	146853913	146989699	LOC100289211	0	-	135786	7	3373	0	0	0	0	0	0	0	0	NA	NA	NA	NA
chr1	147013181	147098015	BCL9	0	+	84834	19	6276	1.11083	1.24044	1.06562	0.735316	1.03805	247.349	279.91	214.787	0.767344	-0.382055	0.109705	1
chr1	147119167	147142634	ACP6	0	-	23467	19	1808	0.339991	0.304397	0.334438	0.326008	0.326209	22.3131	22.2003	22.426	1.01016	0.0145904	1	1
chr1	147228331	147245484	GJA5	0	-	17153	5	3285	0.700697	0.897146	0.722863	0.656826	0.744383	92.6517	99.2664	86.037	0.866728	-0.206348	0.47005	1
chr1	147374945	147381395	GJA8	0	+	6450	3	1366	0	0	0	0	0	0	0	0	NA	NA	NA	NA
chr1	147400505	147416212	GPR89B	0	+	65248	9	559	0.00619086	0	0	0	0.00154772	0	0	0	NA	NA	NA	NA
chr1	147426553	147464799	GPR89	0	+	38246	13	625	0	0	0	0	0	0	0	0	NA	NA	NA	NA
chr1	147954634	147954759	PPIAL4B	0	-	785	1	125	0	0	0	0	0	0	0	0	NA	NA	NA	NA
chr1	148003641	148025848	NBPF14	0	-	22207	43	3689	0.0830227	0.0286364	0.0776131	0.0464339	0.0589265	8.45211	8.31838	8.58583	1.03215	0.0456549	1	1
chr1	148558187	148577356	NBPF15	0	+	19325	12	19169	0.129105	0.115553	0.131711	0.111117	0.121871	88.7957	89.1321	88.4593	0.992451	-0.0109328	0.964593	1
chr1	148577356	148758311	NBPF16	0	+	180955	33	161362	0.000139404	0	0.000645222	0	0.000196156	1.20294	0.438279	1.9676	4.48938	2.16652	0.648977	1
chr1	148577614	148596267	NBPF	0	+	2561229	29	3675	0.00612095	0	0	0	0.00153024	0.219139	0.438279	0	0	#NAME?	1	1
chr1	148644010	148644795	PPIAL4E	0	+	785	1	785	0	0	0	0	0	0	0	0	NA	NA	NA	NA
chr1	148806014	149553787	PPIAL4	0	+	5190326	3	701073	0.00170055	0.0022327	0.00155932	0.000907519	0.00160002	42.4885	52.1466	32.8304	0.629578	-0.667543	0.0780541	0.977127
chr1	148928285	148953054	LOC645166	0	+	24769	11	1555	0.0180824	0.0635528	0.087234	0.0629471	0.0579541	3.32563	2.07514	4.57612	2.20521	1.14092	0.424779	1
chr1	149279475	149291742	LOC388692	0	+	12267	1	12267	0.00366748	0.00240758	0.00424368	0.0067651	0.00427096	1.99672	1.42218	2.57127	1.80798	0.854377	0.785821	1
chr1	149369293	149378297	FCGR1C	0	+	9004	11	1338	0	0	0	0	0	0	0	0	NA	NA	NA	NA
chr1	149397113	149783928	HIST2H2BF	0	-	386815	7	386815	0.00075599	0.00106892	0.00148037	0.00100119	0.00107662	15.7831	13.3363	18.23	1.36694	0.450954	0.43002	1
chr1	149576452	149616786	LOC728855	0	+	5316275	3	40334	0.00613476	0.00659006	0.00129065	0.00548668	0.00487554	7.47434	9.73164	5.21704	0.53609	-0.899452	0.308747	1
chr1	149754249	149764074	FCGR1A	0	+	9825	11	9825	0	0	0	0	0	0	0	0	NA	NA	NA	NA
chr1	149784779	149785236	HIST2H3D	0	-	457	1	457	0.295332	0.323126	0.740419	0.484244	0.46078	7.99286	5.35777	10.6279	1.98365	0.988157	0.248443	1
chr1	149804220	149804616	HIST2H4	0	+	28505	1	396	0	0	0	0.0698548	0.0174637	0.264578	0	0.529155	Inf	Inf	0.991941	1
chr1	149812258	149812765	HIST2H3	0	-	12429	1	507	0	0	0	0	0	0	0	0	NA	NA	NA	NA
chr1	149813784	149814318	HIST2H2AA	0	-	9377	1	534	0	0	0	0	0	0	0	0	NA	NA	NA	NA
chr1	149821758	149822340	HIST2H2BC	0	-	582	1	582	0.321838	0.225426	0.268336	0.223939	0.259885	5.64294	5.68871	5.59718	0.98391	-0.0234022	1	1
chr1	149822627	149823161	HIST2H2AA	0	+	9377	1	534	0	0	0	0	0	0	0	0	NA	NA	NA	NA
chr1	149824180	149824687	HIST2H3	0	+	12429	1	507	0.0443678	0	0	0	0.0110919	0.219139	0.438279	0	0	#NAME?	1	1
chr1	149832329	149832725	HIST2H4	0	-	28505	1	396	0	0	0	0	0	0	0	0	NA	NA	NA	NA
chr1	149856009	149858232	HIST2H2BE	0	-	2223	1	2223	8.14576	7.68261	5.66704	5.16368	6.66477	562.931	668.183	457.679	0.684961	-0.545906	0.000185848	0.0138393
chr1	149858524	149858961	HIST2H2AC	0	+	437	1	437	2.85685	5.20258	1.7273	2.05241	2.95979	48.8772	66.5563	31.1981	0.468747	-1.09312	0.0521795	0.820622
chr1	149859018	149859466	HIST2H2AB	0	-	448	1	448	1.18575	2.26295	1.51059	1.60541	1.64118	27.8086	29.0698	26.5474	0.913232	-0.130947	0.881126	1
chr1	149871154	149872348	BOLA1	0	+	1194	3	1194	0.339112	0.616	0.566786	0.671869	0.548442	24.8322	21.5295	28.1349	1.30681	0.386045	0.37895	1
chr1	149874871	149889434	SV2A	0	-	14563	25	14563	0.706401	0.928862	0.853199	0.777335	0.816449	450.624	450.187	451.061	1.00194	0.0027967	0.90454	1
chr1	149895208	149900144	SF3B4	0	-	4936	11	4936	5.25395	5.64642	5.32706	4.83612	5.26589	986.94	1020.4	953.48	0.934417	-0.0978609	0.487301	1
chr1	149900542	149908791	MTMR11	0	-	8249	33	8249	0.687239	0.748279	0.750672	0.797665	0.745964	233.746	224.481	243.011	1.08255	0.114431	0.53777	1
chr1	149912231	149982686	OTUD7B	0	-	70455	23	70455	1.4985	1.49904	1.51679	1.58725	1.5254	4083.55	4007.98	4159.12	1.03771	0.0534021	0.693484	1
chr1	150039341	150117505	VPS45	0	+	78164	29	78164	0.537262	0.479301	0.440225	0.474924	0.482928	1435.54	1510.66	1360.42	0.900547	-0.151127	0.238565	1
chr1	150122169	150131825	PLEKHO1	0	+	9656	11	9656	4.70903	5.41764	5.34068	5.113	5.14509	1885.53	1852.05	1919	1.03614	0.0512255	0.643535	1
chr1	150190716	150208504	ANP32E	0	-	17788	15	17788	1.21417	1.18103	1.09452	1.07824	1.14199	771.665	808.683	734.646	0.908447	-0.138526	0.301776	1
chr1	150230217	150237480	CA14	0	+	7263	21	7263	0	0	0	0	0	0	0	0	NA	NA	NA	NA
chr1	150237798	150241609	APH1A	0	-	3811	11	3811	4.03141	5.42472	5.08417	4.75828	4.82465	697.189	681.278	713.099	1.04671	0.0658592	0.629459	1
chr1	150245182	150253335	C1orf54	0	+	8153	11	8153	0.132434	0.113759	0.134086	0.128866	0.127286	39.3596	37.9516	40.7677	1.0742	0.103266	0.847472	1
chr1	150255228	150259501	C1orf51	0	+	4273	9	4273	1.18275	1.39975	1.25623	1.45	1.32218	214.618	209.374	219.862	1.0501	0.0705203	0.69951	1
chr1	150266268	150280819	MRPS21	0	+	14551	3	14551	1.25634	1.32315	1.30657	1.24147	1.28188	708.345	712.065	704.625	0.989552	-0.015152	0.925177	1
chr1	150293927	150325704	PRPF3	0	+	31777	31	31777	1.072	1.18313	1.07438	1.13018	1.11492	1345.17	1358.13	1332.22	0.980921	-0.0277911	0.8446	1
chr1	150336989	150449041	RPRD2	0	+	112052	21	112052	0.853505	0.861459	0.832447	0.843451	0.847715	3608.87	3646.65	3571.09	0.979281	-0.0302047	0.778968	1
chr1	150459919	150479749	TARS2	0	+	19830	35	19830	0.325497	0.349481	0.363056	0.309686	0.33693	253.868	254.007	253.729	0.998906	-0.00157921	0.995411	1
chr1	150480486	150486265	ECM1	0	+	5779	19	5779	2.62568	3.92803	3.18874	3.36442	3.27672	717.841	715.42	720.261	1.00677	0.00973049	0.895038	1
chr1	150521897	150533412	ADAMTSL4	0	+	11515	37	11429	0.409384	0.527058	0.485002	0.459871	0.470329	203.891	202.468	205.314	1.01406	0.0201365	0.861157	1
chr1	150524404	150524490	MIR4257	0	+	86	1	86	0	0	0.302658	0.643312	0.236492	0.775105	0	1.55021	Inf	Inf	0.44396	1
chr1	150547026	150552214	MCL1	0	-	5188	5	5188	44.9709	41.0702	32.5436	31.2477	37.4581	7387.14	8482.47	6291.81	0.741742	-0.431011	0.000265759	0.0187365
chr1	150594598	150602098	ENSA	0	-	7500	11	7500	1.48227	1.79611	1.42003	1.4215	1.52998	435.112	465.312	404.912	0.870194	-0.200591	0.223157	1
chr1	150618700	150669672	GOLPH3L	0	-	50972	9	50972	0.355238	0.310564	0.288004	0.304632	0.314609	609.777	645.267	574.288	0.890001	-0.168122	0.223944	1
chr1	150670534	150693364	HORMAD1	0	-	22830	29	22830	0.00492652	0.00129364	0.00114011	0.00363502	0.00274882	2.40819	2.73701	2.07937	0.759721	-0.396459	0.877071	1
chr1	150702671	150738433	CTSS	0	-	35762	15	35762	0.068247	0.0635898	0.0502201	0.0386758	0.0551832	75.092	89.7851	60.3989	0.672705	-0.571955	0.0388552	0.695809
chr1	150768683	150780917	CTSK	0	-	12234	15	12234	1.6668	1.68651	1.59346	1.67983	1.65665	770.251	778.907	761.595	0.977774	-0.0324264	0.793497	1
chr1	150782180	150849244	ARNT	0	-	67064	43	67064	0.903267	0.815146	0.886299	0.895856	0.875142	2231.53	2190.23	2272.82	1.03771	0.0534061	0.744529	1
chr1	150898814	150937220	SETDB1	0	+	38406	43	38406	0.727441	0.806831	0.742209	0.72212	0.74965	1093.04	1116.7	1069.37	0.957621	-0.0624728	0.66461	1
chr1	150937648	150947479	CERS2	0	-	9831	21	9831	2.60225	3.23292	3.22707	3.00324	3.01637	1124.82	1085.41	1164.23	1.07262	0.101142	0.386325	1
chr1	150954498	150968114	ANXA9	0	+	13616	27	13616	0.0214768	0.0390428	0.0236379	0.0182846	0.0256105	13.092	15.5188	10.6652	0.687245	-0.541104	0.47325	1
chr1	150969300	150980854	FAM63A	0	-	11554	23	11554	0.543821	0.539347	0.506875	0.501583	0.522907	229.603	237.406	221.8	0.934267	-0.0980936	0.584504	1
chr1	150980972	151008189	PRUNE	0	+	27217	15	27217	0.304973	0.311388	0.331149	0.27137	0.30472	314.9	318.318	311.482	0.978525	-0.0313195	0.873633	1
chr1	151009028	151020076	BNIPL	0	+	11048	19	11048	0.0519589	0.0400983	0.0387826	0.0516177	0.0456144	19.2811	19.5795	18.9827	0.969515	-0.044665	0.93312	1
chr1	151020258	151023871	C1orf56	0	+	3613	3	3613	0.373559	0.392366	0.266553	0.390475	0.355738	48.8368	52.4865	45.1872	0.860931	-0.216031	0.517156	1
chr1	151023446	151032125	CDC42SE1	0	-	8679	11	8679	4.44603	5.1421	5.32898	5.01005	4.98179	1641.01	1576.08	1705.94	1.08239	0.114225	0.337883	1
chr1	151032150	151040973	MLLT11	0	+	8823	3	8823	0.528683	0.684792	0.546616	0.613367	0.593364	198.646	202.576	194.716	0.961201	-0.0570906	0.830634	1
chr1	151043079	151091007	GABPB2	0	+	47928	17	47928	0.127335	0.139394	0.141921	0.145446	0.138524	251.908	242.084	261.733	1.08117	0.112591	0.529765	1
chr1	151104162	151119140	SEMA6C	0	-	14978	39	14978	0.0810991	0.112393	0.102529	0.101294	0.0993288	56.4465	54.7674	58.1256	1.06132	0.0858578	0.759474	1
chr1	151129104	151132225	TNFAIP8L2	0	+	3121	3	3121	0	0	0	0	0	0	0	0	NA	NA	NA	NA
chr1	151132223	151138424	LYSMD1	0	-	6201	5	6201	0.709815	0.664951	0.67192	0.637918	0.671151	158.331	162.289	154.373	0.951222	-0.0721465	0.712653	1
chr1	151138497	151142773	SCNM1	0	+	4276	13	4276	1.29938	1.89978	1.43048	1.35854	1.49704	242.51	258.3	226.719	0.877735	-0.188143	0.526684	1
chr1	151142462	151148547	TMOD4	0	-	6085	19	6085	0.184835	0.334894	0.268906	0.225639	0.253568	58.5046	59.5617	57.4475	0.964503	-0.0521418	1	1
chr1	151148933	151162640	VPS72	0	-	13707	11	13707	0.647853	0.631726	0.61905	0.659927	0.639639	333.19	332.987	333.393	1.00122	0.00175994	0.979316	1
chr1	151171020	151222007	PIP5K1A	0	+	50987	31	50987	2.86726	2.71307	2.8997	2.76208	2.81053	5445.99	5404.06	5487.92	1.01552	0.022217	0.901596	1
chr1	151227196	151239954	PSMD4	0	+	12758	19	12758	0.716184	0.755198	0.774914	0.752381	0.749669	363.176	355.813	370.539	1.04139	0.0585048	0.723861	1
chr1	151254790	151264381	ZNF687	0	+	9591	17	9591	2.26094	3.12989	2.69626	2.50793	2.64875	963.082	976.85	949.314	0.971811	-0.0412528	0.928907	1
chr1	151264272	151300191	PI4KB	0	-	35919	27	35919	1.92009	2.19204	2.1715	1.98647	2.06753	2818.65	2798.39	2838.92	1.01448	0.0207455	0.815718	1
chr1	151313115	151319769	RFX5	0	-	6654	21	6654	0.980827	1.30748	1.13019	0.986951	1.10136	277.814	288.059	267.569	0.928869	-0.106452	0.675826	1
chr1	151336779	151345164	SELENBP1	0	-	8385	23	8385	0.366344	0.387443	0.391067	0.300213	0.361267	115.097	120.062	110.133	0.917294	-0.124543	0.627559	1
chr1	151372040	151374412	PSMB4	0	+	2372	13	2372	5.3486	6.82314	5.84347	5.87253	5.97194	537.533	546.189	528.877	0.968304	-0.0464678	0.834477	1
chr1	151375199	151431941	POGZ	0	-	56742	37	56742	1.49649	1.4509	1.46958	1.4051	1.45552	3138.38	3175.69	3101.07	0.976504	-0.0343027	0.745821	1
chr1	151483861	151511167	CGN	0	+	27306	41	27306	0.00164759	0.00216317	0	0.00101306	0.00120595	1.24848	1.9678	0.529155	0.268907	-1.89482	0.587171	1
chr1	151512780	151556059	TUFT1	0	+	43279	25	43183	0.393528	0.331004	0.313071	0.326207	0.340952	559.808	594.98	524.636	0.88177	-0.181525	0.260372	1
chr1	151518271	151518367	MIR554	0	+	96	1	96	1.9962	0.621202	0.432767	0.387895	0.859516	3.27435	5.03575	1.51296	0.300443	-1.73484	0.267639	1
chr1	151584661	151671559	SNX27	0	+	86898	23	86898	0.562494	0.471042	0.491564	0.522549	0.511912	1692.34	1708.61	1676.08	0.980962	-0.0277304	0.790389	1
chr1	151672533	151689290	CELF3	0	-	16757	25	16757	0.00134239	0	0	0	0.000335597	0.219139	0.438279	0	0	#NAME?	1	1
chr1	151694012	151702082	RIIAD1	0	+	8070	9	8070	0	0	0	0.00342782	0.000856955	0.264578	0	0.529155	Inf	Inf	0.991941	1
chr1	151732122	151736040	MRPL9	0	-	3918	13	3918	2.5052	2.58827	2.76695	2.26963	2.53251	376.363	378.237	374.489	0.990091	-0.0143667	0.954607	1
chr1	151735444	151743806	OAZ3	0	+	8362	11	8362	0.0376612	0.0635742	0.0155636	0.0198487	0.0341619	10.7957	15.9571	5.63443	0.3531	-1.50185	0.0460785	0.768662
chr1	151744040	151763010	TDRKH	0	-	18970	27	18970	0.0106721	0.0171255	0.00960465	0.00729112	0.0111733	8.0177	9.94633	6.08908	0.612193	-0.70794	0.460537	1
chr1	151772764	151777882	LINGO4	0	-	5118	3	5118	0	0	0	0	0	0	0	0	NA	NA	NA	NA
chr1	151778546	151804348	RORC	0	-	25802	23	25802	0	0	0	0	0	0	0	0	NA	NA	NA	NA
chr1	151810338	151813033	C2CD4D	0	-	2695	3	2695	0.00834675	0	0	0	0.00208669	0.219139	0.438279	0	0	#NAME?	1	1
chr1	151810944	151816641	LOC100132111	0	+	5697	7	5697	0.0315878	0.0362886	0.0365506	0.00971125	0.0285346	6.15954	7.32557	4.99351	0.681655	-0.552886	0.652108	1
chr1	151819576	151826173	THEM5	0	-	6597	11	6597	0	0	0	0.00419319	0.0010483	0.264578	0	0.529155	Inf	Inf	0.991941	1
chr1	151843342	151882361	THEM4	0	-	39019	11	39019	0.501965	0.451	0.439987	0.437421	0.457593	679.036	706.93	651.143	0.921085	-0.118594	0.360251	1
chr1	151955385	151966714	S100A10	0	-	11329	5	11329	8.70227	9.58487	9.85149	8.3175	9.11403	3919.39	3927.22	3911.57	0.996015	-0.00576056	0.989419	1
chr1	152004981	152009511	S100A11	0	-	4530	5	4530	10.8914	12.3154	11.0354	11.7014	11.4859	1975.31	1991.82	1958.8	0.983422	-0.024117	0.871525	1
chr1	152056619	152061540	TCHHL1	0	-	4921	5	4921	0	0	0	0	0	0	0	0	NA	NA	NA	NA
chr1	152078792	152086556	TCHH	0	-	7764	3	7764	0.00579456	0	0.00335247	0	0.00228676	0.684229	0.876558	0.4919	0.561172	-0.833484	1	1
chr1	152126070	152131704	RPTN	0	-	5634	5	5634	0	0	0	0	0	0	0	0	NA	NA	NA	NA
chr1	152184557	152196669	HRNR	0	-	12112	5	12112	0	0	0	0	0	0	0	0	NA	NA	NA	NA
chr1	152274650	152297679	FLG	0	-	23029	5	23029	0	0	0	0	0	0	0	0	NA	NA	NA	NA
chr1	152321212	152332482	FLG2	0	-	11270	5	11270	0	0	0	0	0	0	0	0	NA	NA	NA	NA
chr1	152381718	152386750	CRNN	0	-	5032	5	5032	0	0	0	0	0	0	0	0	NA	NA	NA	NA
chr1	152483319	152484653	LCE5A	0	+	1334	3	1334	0	0	0	0	0	0	0	0	NA	NA	NA	NA
chr1	152486977	152488481	CRCT1	0	+	1504	3	1504	0	0	0	0	0	0	0	0	NA	NA	NA	NA
chr1	152538129	152539248	LCE3E	0	-	1119	3	1119	0	0	0	0	0	0	0	0	NA	NA	NA	NA
chr1	152551859	152552980	LCE3D	0	-	1121	3	1121	0	0	0	0	0	0	0	0	NA	NA	NA	NA
chr1	152573137	152573562	LCE3C	0	+	425	1	425	0	0	0	0	0	0	0	0	NA	NA	NA	NA
chr1	152586286	152586574	LCE3B	0	+	288	1	288	0	0	0	0	0	0	0	0	NA	NA	NA	NA
chr1	152595309	152595579	LCE3A	0	-	270	1	270	0	0	0	0	0	0	0	0	NA	NA	NA	NA
chr1	152635871	152637135	LCE2D	0	+	1264	3	1264	0	0	0	0	0	0	0	0	NA	NA	NA	NA
chr1	152647770	152649049	LCE2C	0	+	1279	3	1279	0	0	0	0	0	0	0	0	NA	NA	NA	NA
chr1	152658598	152659876	LCE2B	0	+	1278	3	1278	0	0	0	0	0	0	0	0	NA	NA	NA	NA
chr1	152670839	152671918	LCE2A	0	+	1079	3	1079	0	0	0	0	0	0	0	0	NA	NA	NA	NA
chr1	152681522	152681910	LCE4A	0	+	388	1	388	0	0	0	0	0	0	0	0	NA	NA	NA	NA
chr1	152691997	152692905	C1orf68	0	+	908	1	908	0	0	0	0	0	0	0	0	NA	NA	NA	NA
chr1	152730505	152734529	KPRP	0	+	4024	3	4024	0	0	0	0	0	0	0	0	NA	NA	NA	NA
chr1	152748847	152749445	LCE1F	0	+	598	1	598	0	0	0	0	0	0	0	0	NA	NA	NA	NA
chr1	152758752	152760901	LCE1E	0	+	2149	3	2149	0	0	0	0	0	0	0	0	NA	NA	NA	NA
chr1	152769226	152770657	LCE1D	0	+	1431	3	1431	0	0	0	0	0	0	0	0	NA	NA	NA	NA
chr1	152777310	152779107	LCE1C	0	-	1797	3	1797	0	0	0	0	0	0	0	0	NA	NA	NA	NA
chr1	152784446	152785585	LCE1B	0	+	1139	1	1139	0	0	0	0	0	0	0	0	NA	NA	NA	NA
chr1	152799948	152800573	LCE1A	0	+	625	1	625	0	0	0	0	0	0	0	0	NA	NA	NA	NA
chr1	152815329	152816459	LCE6A	0	+	1130	3	1130	0	0	0	0	0	0	0	0	NA	NA	NA	NA
chr1	152850797	152857523	SMCP	0	+	6726	3	6726	0	0	0.00386985	0	0.000967463	0.24595	0	0.4919	Inf	Inf	0.99194	1
chr1	152881038	152884362	IVL	0	+	3324	3	3324	0	0	0	0	0	0	0	0	NA	NA	NA	NA
chr1	152943127	152945069	SPRR4	0	+	1942	3	1942	0	0	0	0	0	0	0	0	NA	NA	NA	NA
chr1	152956563	152958290	SPRR1A	0	+	1727	3	1727	0	0	0	0	0	0	0	0	NA	NA	NA	NA
chr1	152974222	152976332	SPRR3	0	+	2110	5	2110	0	0	0	0	0	0	0	0	NA	NA	NA	NA
chr1	153003678	153005376	SPRR1B	0	+	1698	3	1698	0	0	0	0	0	0	0	0	NA	NA	NA	NA
chr1	153012200	153013594	SPRR2D	0	-	1394	3	1394	0	0	0	0	0	0	0	0	NA	NA	NA	NA
chr1	153028595	153029988	SPRR2A	0	-	1393	3	1393	0	0	0	0	0	0	0	0	NA	NA	NA	NA
chr1	153042717	153044084	SPRR2B	0	-	1367	5	1367	0	0	0	0	0	0	0	0	NA	NA	NA	NA
chr1	153065610	153067001	SPRR2E	0	-	1391	3	1391	0	0	0	0	0	0	0	0	NA	NA	NA	NA
chr1	153084612	153085989	SPRR2F	0	-	1377	3	1377	0	0	0	0	0	0	0	0	NA	NA	NA	NA
chr1	153112593	153113969	SPRR2C	0	-	1376	3	1376	0	0	0	0	0	0	0	0	NA	NA	NA	NA
chr1	153122057	153123427	SPRR2G	0	-	1370	3	1370	0	0	0	0	0	0	0	0	NA	NA	NA	NA
chr1	153175918	153177596	LELP1	0	+	1678	3	1678	0	0	0	0	0	0	0	0	NA	NA	NA	NA
chr1	153190059	153191793	PRR9	0	+	1734	3	1734	0	0	0	0	0	0	0	0	NA	NA	NA	NA
chr1	153232178	153234600	LOR	0	+	2422	3	2422	0	0	0	0	0	0	0	0	NA	NA	NA	NA
chr1	153270337	153283194	PGLYRP3	0	-	12857	13	12857	0	0	0	0	0	0	0	0	NA	NA	NA	NA
chr1	153302596	153321022	PGLYRP4	0	-	18426	17	18426	0	0	0	0	0	0	0	0	NA	NA	NA	NA
chr1	153330329	153333503	S100A9	0	+	3174	5	3174	0	0	0	0	0	0	0	0	NA	NA	NA	NA
chr1	153346183	153348075	S100A12	0	-	1892	5	1892	0	0	0	0	0	0	0	0	NA	NA	NA	NA
chr1	153362507	153363664	S100A8	0	-	1157	5	1157	0	0	0	0	0	0	0	0	NA	NA	NA	NA
chr1	153388999	153395701	S100A7A	0	+	6702	5	6702	0	0	0	0	0	0	0	0	NA	NA	NA	NA
chr1	153409470	153412503	S100A7L2	0	-	3033	5	3033	0	0	0	0	0	0	0	0	NA	NA	NA	NA
chr1	153430219	153433137	S100A7	0	-	2918	5	2918	0	0	0	0	0	0	0	0	NA	NA	NA	NA
chr1	153507075	153508717	S100A6	0	-	1642	5	1642	35.1767	59.1238	48.6865	53.6467	49.1584	3057.2	2918.95	3195.46	1.09473	0.130571	0.619902	1
chr1	153509622	153514241	S100A5	0	-	4619	7	4619	0.0881281	0.211001	0.132534	0.143732	0.143849	25.1999	25.8945	24.5053	0.946354	-0.0795487	1	1
chr1	153516094	153518282	S100A4	0	-	2188	7	2188	14.0624	19.2576	18.5494	17.7833	17.4132	1444.78	1378.16	1511.39	1.09667	0.133131	0.396606	1
chr1	153519808	153521734	S100A3	0	-	1926	5	1926	0.0817556	0.138008	0.040543	0.100539	0.0902114	6.57916	7.97853	5.17979	0.649216	-0.62323	0.56474	1
chr1	153533584	153538306	S100A2	0	-	4722	5	4722	0.140439	0.118835	0.191125	0.163016	0.153354	27.5549	23.0769	32.0328	1.38809	0.473105	0.305206	1
chr1	153579366	153585514	S100A16	0	-	6148	5	6148	3.03654	3.61079	4.53702	4.63164	3.954	922.947	774.077	1071.82	1.38464	0.46951	0.000455647	0.0294377
chr1	153586731	153588790	S100A14	0	-	2059	7	2059	0.0546248	0.0286875	0.00559138	0	0.0222259	1.64132	3.28263	0	0	#NAME?	0.105703	1
chr1	153591275	153606568	S100A13	0	-	15293	17	15293	2.40831	2.68235	2.77664	2.97932	2.71165	1574.57	1475.33	1673.81	1.13453	0.182098	0.151514	1
chr1	153600872	153604513	S100A1	0	+	3641	5	3641	0.00617811	0.00811145	0.0357438	0.0227925	0.0182065	2.51543	0.983899	4.04697	4.11319	2.04026	0.262238	1
chr1	153606457	153618782	CHTOP	0	+	12325	11	12325	5.05197	5.36902	4.67154	4.88057	4.99327	2337.44	2435.89	2239	0.91917	-0.121597	0.325184	1
chr1	153631144	153634326	SNAPIN	0	+	3182	7	3182	0.812968	0.92815	1.03885	0.925181	0.926287	111.763	104.964	118.562	1.12955	0.175744	0.443843	1
chr1	153634513	153643479	ILF2	0	-	8966	27	8966	2.44537	2.77346	2.46037	2.4373	2.52913	860.949	886.734	835.164	0.941843	-0.0864416	0.558618	1
chr1	153651163	153666468	NPR1	0	+	15305	43	15305	0	0	0	0	0	0	0	0	NA	NA	NA	NA
chr1	153700566	153746555	INTS3	0	+	45989	59	45989	0.544887	0.585678	0.552956	0.498645	0.545542	952.552	985.848	919.256	0.932452	-0.100898	0.476229	1
chr1	153747767	153752633	SLC27A3	0	+	4866	19	4866	0.323595	0.387275	0.465369	0.352461	0.382175	70.6011	65.5992	75.6029	1.1525	0.204764	0.448733	1
chr1	153777202	153895451	GATAD2B	0	-	118249	21	118249	1.03823	1.01752	1.08208	1.13715	1.06874	4802.69	4614.98	4990.4	1.08135	0.112832	0.380402	1
chr1	153901976	153919154	DENND4B	0	-	17178	55	17178	1.0661	1.4601	1.46907	1.26591	1.3153	856.525	819.99	893.059	1.08911	0.123149	0.482466	1
chr1	153920147	153931132	CRTC2	0	-	10985	27	10985	2.11666	2.46375	2.67089	2.27234	2.38091	992.319	952.968	1031.67	1.08259	0.114481	0.351283	1
chr1	153931587	153940188	SLC39A1	0	-	8601	9	8601	1.59575	2.25485	1.81719	1.67094	1.83468	598.061	625.822	570.301	0.911282	-0.13403	0.631283	1
chr1	153940396	153946832	CREB3L4	0	+	6436	19	6436	0.0733971	0.168463	0.0970612	0.0945579	0.10837	26.4194	29.3918	23.447	0.79774	-0.326009	0.69414	1
chr1	153946744	153950451	JTB	0	-	3707	9	3707	1.94588	2.39715	2.20947	2.09861	2.16278	304.28	304.919	303.641	0.995809	-0.00605902	0.978291	1
chr1	153954127	153958806	RAB13	0	-	4679	15	4679	0.91075	1.15024	0.959698	0.914548	0.983809	174.628	182.137	167.118	0.917536	-0.124163	0.597412	1
chr1	153963238	153964631	RPS27	0	+	1393	7	1393	6.19129	7.57996	6.47911	6.79112	6.76037	357.427	363.193	351.66	0.968248	-0.0465521	0.831515	1
chr1	153965167	154127592	NUP210L	0	-	162425	79	162425	0.0193169	0.0208755	0.0225952	0.0204437	0.0208078	128.262	123.667	132.857	1.07431	0.103408	0.64331	1
chr1	154127779	154164609	TPM3	0	-	36830	25	36830	4.23163	4.58792	4.35993	4.37144	4.38773	6136.05	6157.89	6114.21	0.992908	-0.010268	0.943502	1
chr1	154166140	154166219	MIR190B	0	-	79	1	79	0	0	0	0	0	0	0	0	NA	NA	NA	NA
chr1	154171847	154178809	C1orf189	0	-	6962	7	6962	0.0743138	0.0462556	0.0560799	0.0367535	0.0533507	14.1116	16.0822	12.1409	0.754926	-0.405592	0.511659	1
chr1	154179182	154193273	C1orf43	0	-	14091	13	14091	1.84857	1.91528	1.6161	1.77463	1.78865	957.496	1006.22	908.769	0.903148	-0.146965	0.265343	1
chr1	154192654	154243329	UBAP2L	0	+	50675	57	50675	3.26451	3.17035	3.33707	3.29909	3.26776	6292.68	6191.27	6394.09	1.03276	0.0465025	0.736762	1
chr1	154245038	154248355	HAX1	0	+	3317	13	3317	0.705283	0.633365	0.698385	0.792262	0.707324	89.1844	84.32	94.0488	1.11538	0.157535	0.599566	1
chr1	154293591	154297801	AQP10	0	+	4210	11	4210	0	0	0	0	0	0	0	0	NA	NA	NA	NA
chr1	154298035	154323780	ATP8B2	0	+	25745	57	25745	1.09537	1.22994	1.32999	1.28336	1.23467	1206.58	1134.51	1278.66	1.12706	0.172568	0.177036	1
chr1	154377668	154441926	IL6R	0	+	64258	21	64258	0.138276	0.138803	0.146633	0.139049	0.14069	343.441	337.897	348.985	1.03281	0.04658	0.798192	1
chr1	154451953	154474526	SHE	0	-	22573	11	22573	0.000996522	0	0	0	0.00024913	0.219139	0.438279	0	0	#NAME?	1	1
chr1	154474694	154520623	TDRD10	0	+	45929	23	45929	0	0	0	0	0	0	0	0	NA	NA	NA	NA
chr1	154521050	154531120	UBE2Q1	0	-	10070	25	10070	1.37598	1.76552	1.67493	1.62898	1.61135	615.492	598.443	632.54	1.05698	0.0799439	0.514163	1
chr1	154540256	154552353	CHRNB2	0	+	12097	11	12097	0.00929755	0.0122071	0.00215166	0.00457345	0.00705744	3.23485	4.91949	1.55021	0.315116	-1.66605	0.282438	1
chr1	154554533	154600456	ADAR	0	-	45923	33	45923	1.74018	1.88211	1.91007	1.82161	1.83849	3206.05	3154.23	3257.87	1.03286	0.0466389	0.686409	1
chr1	154669941	154842754	KCNN3	0	-	172813	19	172813	0.00247316	0.0018799	0.00376542	0.00176079	0.00246982	16.2237	14.3291	18.1182	1.26443	0.338491	0.640128	1
chr1	154897207	154909484	PMVK	0	-	12277	9	12277	0.280333	0.358437	0.337505	0.351542	0.331954	154.557	148.354	160.76	1.08363	0.115868	0.547743	1
chr1	154916558	154928567	PBXIP1	0	-	12009	21	12009	0.453262	0.495549	0.49634	0.495558	0.485177	221.346	216.279	226.413	1.04686	0.0660685	0.722526	1
chr1	154929501	154934258	PYGO2	0	-	4757	5	4757	2.411	2.70833	3.04507	2.43362	2.6495	478.294	461.412	495.175	1.07317	0.101882	0.503138	1
chr1	154934773	154946959	SHC1	0	-	12186	25	12186	5.21584	6.4188	6.66294	6.27468	6.14306	2840.1	2683.38	2996.82	1.11681	0.159383	0.161001	1
chr1	154947117	154951725	CKS1B	0	+	4608	5	4517	1.51419	1.86758	1.83509	1.68624	1.72578	295.613	289.284	301.942	1.04376	0.0617844	0.665503	1
chr1	154948168	154948259	MIR4258	0	+	91	1	91	0.551428	1.72883	3.46534	2.85861	2.15105	7.13493	3.60466	10.6652	2.95873	1.56498	0.0761659	0.971409
chr1	154955769	154965587	FLAD1	0	+	9818	11	9818	0.888964	1.06511	1.07885	0.918459	0.987846	367.955	363.202	372.708	1.02617	0.037275	0.759956	1
chr1	154966061	154966791	LENEP	0	+	730	3	730	0.171849	0.560176	0.183078	0.227363	0.285616	7.95139	10.2683	5.63443	0.548718	-0.865862	0.464417	1
chr1	154975105	154991001	ZBTB7B	0	+	15896	13	15896	1.12218	1.51236	2.32842	2.15864	1.7804	1073.66	791.69	1355.63	1.71233	0.775961	3.20297e-08	5.24368e-06
chr1	154991002	155006257	DCST2	0	-	15255	29	15255	0.00737282	0	0.00170623	0	0.00226976	1.34165	2.19139	0.4919	0.224469	-2.15541	0.594341	1
chr1	155006281	155023406	DCST1	0	+	17125	33	17125	0	0	0.00675195	0	0.00168799	0.9838	0	1.9676	Inf	Inf	0.474057	1
chr1	155017667	155036467	LOC100505666	0	-	18800	9	18800	0.0227338	0.0267061	0.0373815	0.0458683	0.0331724	23.644	17.6028	29.6851	1.68638	0.753932	0.115264	1
chr1	155023761	155035252	ADAM15	0	+	11491	45	11491	0.364108	0.534594	0.62744	0.551229	0.519343	226.221	195.009	257.433	1.32011	0.400657	0.0605325	0.883324
chr1	155036212	155042029	EFNA4	0	+	5817	7	5817	0.471776	0.553311	0.548995	0.542121	0.529051	116.885	112.943	120.827	1.06981	0.0973583	0.663953	1
chr1	155051347	155060014	EFNA3	0	+	8667	9	8667	0.0155725	0.0238533	0.0240255	0.00957511	0.0182566	5.98584	6.44901	5.52267	0.856359	-0.223713	0.953681	1
chr1	155100348	155107386	EFNA1	0	+	7038	9	7038	0.00319615	0.00419633	0	0.0078609	0.00381335	1.0211	0.983899	1.05831	1.07563	0.105182	1	1
chr1	155108287	155111334	SLC50A1	0	+	3047	11	3047	0.339595	0.494516	0.478372	0.499322	0.452951	52.3187	47.9874	56.6499	1.18052	0.239418	0.433556	1
chr1	155112366	155112996	DPM3	0	-	630	3	630	2.40806	3.36447	3.84231	3.70353	3.32959	79.4225	68.6493	90.1957	1.31386	0.393814	0.126711	1
chr1	155141883	155145804	KRTCAP2	0	-	3921	9	3921	1.64462	2.15551	2.0313	1.83809	1.91738	285.232	281.833	288.631	1.02412	0.034384	0.767299	1
chr1	155146359	155157445	TRIM46	0	+	11086	19	11086	0.274512	0.29571	0.27407	0.251877	0.274042	115.364	119.731	110.997	0.92705	-0.109281	0.665966	1
chr1	155158299	155162706	MUC1	0	-	4407	17	4407	0.237152	0.308271	0.230341	0.131816	0.226895	37.7778	45.2593	30.2964	0.669395	-0.579071	0.152029	1
chr1	155164967	155165063	MIR92B	0	+	96	1	96	0	0.538375	0	0.831204	0.342395	1.33935	1.09124	1.58747	1.45474	0.540758	0.978437	1
chr1	155165378	155177690	THBS3	0	-	12312	45	12312	1.10511	1.40328	1.36338	1.24921	1.28025	597.916	584.346	611.486	1.04644	0.0654956	0.579024	1
chr1	155178489	155183624	MTX1	0	+	5135	15	5135	0.464345	0.506128	0.537299	0.371706	0.46987	91.5626	94.4721	88.6531	0.938405	-0.0917169	0.774561	1
chr1	155183615	155197325	GBAP1	0	-	13710	25	13710	0.442809	0.54832	0.456482	0.405555	0.463291	240.942	257.468	224.416	0.871627	-0.198218	0.317469	1
chr1	155204238	155214653	GBA	0	-	10415	23	10415	0.891048	1.18657	1.07103	0.953512	1.02554	405.035	409.078	400.992	0.980233	-0.0288038	0.972064	1
chr1	155216995	155225274	FAM189B	0	-	8279	23	8279	0.50835	0.571661	0.641845	0.494895	0.554188	173.96	169.257	178.663	1.05557	0.0780195	0.667959	1
chr1	155225769	155232176	SCAMP3	0	-	6407	17	6407	1.27399	1.58384	1.58407	1.40328	1.4613	355.302	346.788	363.816	1.0491	0.0691552	0.609599	1
chr1	155232658	155243281	CLK2	0	-	10623	25	10623	2.06336	2.53332	2.56504	2.28287	2.36115	951.516	923.943	979.088	1.05968	0.0836351	0.471246	1
chr1	155247373	155259638	HCN3	0	+	12265	15	12265	0.155893	0.260014	0.258906	0.244754	0.229892	106.935	96.1806	117.69	1.22363	0.29117	0.279145	1
chr1	155259083	155271225	PKLR	0	-	12142	23	12142	0	0.00243237	0.00214368	0	0.00114401	0.51876	0.54562	0.4919	0.901544	-0.149531	1	1
chr1	155278538	155290457	FDPS	0	+	11919	21	11919	0.924766	0.987527	1.0504	1.05466	1.00434	454.65	432.459	476.84	1.10263	0.140943	0.36103	1
chr1	155290639	155300909	RUSC1	0	+	10270	21	10270	0.979404	1.17042	1.44102	1.34329	1.23353	480.959	417.978	543.94	1.30136	0.38002	0.0102331	0.314664
chr1	155305051	155532324	ASH1L	0	-	227273	55	227177	0.985283	0.961143	0.951843	0.98468	0.970737	8380.53	8395.08	8365.98	0.996534	-0.00500872	0.918366	1
chr1	155316140	155316173	MIR555	0	-	96	1	33	1.41573	0.808908	1.41064	0.161203	0.94912	1.20299	1.42218	0.9838	0.691756	-0.531664	1	1
chr1	155402970	155404053	POU5F1P4	0	+	1083	1	1083	0	0	0	0	0	0	0	0	NA	NA	NA	NA
chr1	155531771	155533735	LOC645676	0	+	1964	1	1964	0.412322	0.542508	0.444989	0.408458	0.452069	33.7452	35.4203	32.0701	0.905415	-0.143349	0.790272	1
chr1	155580006	155584758	MSTO1	0	+	4752	27	4752	0.217749	0.22374	0.257438	0.186503	0.221358	39.9277	39.8031	40.0523	1.00626	0.00900185	1	1
chr1	155629232	155658823	YY1AP1	0	-	29591	27	29591	1.67239	1.70654	1.57178	1.66787	1.65464	1860.13	1897.22	1823.04	0.960898	-0.0575445	0.625364	1
chr1	155658881	155708800	DAP3	0	+	49919	27	49919	0.637253	0.674086	0.68482	0.656281	0.66311	1256.79	1241.19	1272.38	1.02514	0.0358141	0.781549	1
chr1	155715608	155721369	MSTO2P	0	+	5761	27	5761	0.0898061	0.165428	0.189759	0.183664	0.157164	34.154	27.5402	40.7677	1.4803	0.565885	0.129367	1
chr1	155719509	155826972	GON4L	0	-	107463	63	107463	0.63162	0.619074	0.640034	0.634025	0.631188	2577.24	2551.57	2602.91	1.02012	0.0287407	0.85351	1
chr1	155829259	155854990	SYT11	0	+	25731	7	25731	0.158906	0.184154	0.146677	0.136533	0.156567	152.797	167.066	138.528	0.829183	-0.270237	0.21723	1
chr1	155867600	155881177	RIT1	0	-	13577	11	13577	1.99285	2.05421	2.0735	1.95681	2.01934	1041.27	1042.31	1040.22	0.997995	-0.00289516	0.983527	1
chr1	155882835	155904188	KIAA0907	0	-	21353	27	21090	2.04901	1.97573	1.9121	2.01337	1.98755	1593	1611.8	1574.21	0.976674	-0.0340507	0.741391	1
chr1	155889699	155889833	SNORA42	0	-	134	1	134	3.37029	2.96694	2.71567	2.19934	2.81306	14.283	15.8586	12.7073	0.801286	-0.31961	0.627555	1
chr1	155895748	155895877	SCARNA4	0	-	129	1	129	4.20513	4.04614	3.63965	3.66194	3.88821	19.0948	20.3398	17.8498	0.87758	-0.188398	0.755928	1
chr1	155911479	155912625	RXFP4	0	+	1146	1	1146	0.0392574	0.0312228	0.0227126	0.0241383	0.0293328	1.22162	1.42218	1.02106	0.717952	-0.47804	1	1
chr1	155916629	155948336	ARHGEF2	0	-	31707	45	31707	2.37239	2.86332	2.72051	2.56798	2.63105	3165.15	3142.84	3187.46	1.0142	0.0203389	0.795408	1
chr1	155978838	155990758	SSR2	0	-	11920	11	11920	1.71267	2.03054	1.76271	1.85493	1.84021	832.562	845.365	819.758	0.969709	-0.0443763	0.792392	1
chr1	156005091	156023516	UBQLN4	0	-	18425	21	18425	0.16848	0.229217	0.22179	0.206985	0.206618	144.379	138.506	150.252	1.0848	0.117432	0.529137	1
chr1	156024516	156028301	LAMTOR2	0	+	3785	7	3785	0.475444	0.741269	0.770198	0.679685	0.666649	95.6002	86.8962	104.304	1.20033	0.263433	0.284182	1
chr1	156030965	156040295	RAB25	0	+	9330	9	9330	0.00463651	0.0189928	0.0139489	0.00866663	0.0115612	4.09862	4.15028	4.04697	0.975108	-0.0363667	1	1
chr1	156041803	156051789	MEX3A	0	-	9986	3	9986	0.0855988	0.0813317	0.0834082	0.0415519	0.0729727	27.805	31.9319	23.6781	0.741518	-0.431445	0.350332	1
chr1	156084460	156109878	LMNA	0	+	25418	23	25418	23.0489	26.668	31.8948	27.4274	27.2598	26297.5	23938	28657	1.19713	0.259582	0.0309914	0.621964
chr1	156119734	156147542	SEMA4A	0	+	27808	31	27808	0.0420639	0.0435445	0.0434705	0.0338221	0.0407252	42.8898	45.1609	40.6187	0.899421	-0.152931	0.703741	1
chr1	156163729	156182587	SLC25A44	0	+	18858	7	18858	2.01593	2.22828	2.19872	2.12182	2.14119	1532.93	1517.11	1548.76	1.02086	0.0297853	0.79361	1
chr1	156182778	156209868	PMF1	0	+	27090	11	27090	17.4684	12.8325	17.9686	13.8138	15.5208	16000	15642.6	16357.4	1.0457	0.0644697	0.888719	1
chr1	156211950	156213123	BGLAP	0	+	1173	7	1173	0.522201	0.604271	0.532554	0.471653	0.53267	23.6586	24.9284	22.3887	0.89812	-0.155019	0.802464	1
chr1	156213206	156217843	PAQR6	0	-	4637	13	4637	0.407491	0.539908	0.511992	0.381798	0.460297	80.911	83.1931	78.6288	0.945137	-0.0814053	0.85806	1
chr1	156219014	156252620	SMG5	0	-	33606	43	33606	1.77962	2.10194	2.16568	2.05348	2.02518	2583.05	2470.51	2695.59	1.09111	0.125797	0.273276	1
chr1	156252703	156262234	TMEM79	0	+	9531	9	9531	0.10194	0.114652	0.128302	0.118997	0.115973	41.9243	39.0339	44.8147	1.1481	0.199243	0.588914	1
chr1	156262483	156265449	C1orf85	0	-	2966	11	2966	1.86773	2.36853	2.45887	2.23209	2.23181	250.937	237.674	264.2	1.11161	0.152646	0.349496	1
chr1	156268414	156269428	VHLL	0	-	1014	1	1014	0.0665517	0.029126	0	0.136403	0.0580202	2.25312	1.86046	2.64578	1.42211	0.508035	0.972241	1
chr1	156278751	156308206	CCT3	0	-	29455	31	29455	1.02302	1.03545	1.1062	1.05477	1.05486	1180.51	1150.92	1210.1	1.05142	0.0723404	0.597396	1
chr1	156307104	156316785	C1orf182	0	+	9681	7	9681	0.0139414	0.0183042	0.0134431	0.0114296	0.0142796	5.23976	5.90339	4.57612	0.775168	-0.367419	0.828229	1
chr1	156339002	156355011	RHBG	0	+	16009	21	16009	0	0	0	0	0	0	0	0	NA	NA	NA	NA
chr1	156374054	156399184	C1orf61	0	-	25130	13	25041	0.000898306	0	0.00311831	0.00110469	0.00128033	1.22157	0.438279	2.00486	4.57438	2.19358	0.546102	1
chr1	156390132	156390221	MIR9-1	0	-	89	1	89	0	0	0	0	0	0	0	0	NA	NA	NA	NA
chr1	156433518	156470529	MEF2D	0	-	37011	23	37011	3.37237	4.04918	3.85655	3.58473	3.71571	5217.95	5200.48	5235.41	1.00672	0.00965623	0.860323	1
chr1	156495196	156542396	IQGAP3	0	-	47200	75	47200	1.64825	2.17639	1.89115	1.82882	1.88615	3375.68	3413.67	3337.69	0.977742	-0.0324746	0.929709	1
chr1	156549518	156556562	TTC24	0	+	7044	21	7044	0	0	0	0	0	0	0	0	NA	NA	NA	NA
chr1	156561557	156564091	APOA1BP	0	+	2534	11	2534	1.13882	1.50798	1.17572	1.22349	1.2615	120.913	126.485	115.342	0.911905	-0.133044	0.623689	1
chr1	156564099	156571279	GPATCH4	0	-	7180	15	7180	1.78836	2.03025	2.07742	2.06105	1.98927	542.375	519.793	564.957	1.08689	0.120202	0.400066	1
chr1	156589085	156595517	HAPLN2	0	+	6432	13	6432	0.00349728	0	0	0	0.00087432	0.219139	0.438279	0	0	#NAME?	1	1
chr1	156611739	156629324	BCAN	0	+	17585	27	17585	0.00127919	0	0	0.00157307	0.000713065	0.483717	0.438279	0.529155	1.20735	0.271842	1	1
chr1	156638555	156647189	NES	0	-	8634	7	8634	0.828045	1.26563	1.20157	1.2396	1.13371	371.152	341.252	401.051	1.17523	0.232949	0.29526	1
chr1	156669399	156675608	CRABP2	0	-	6209	9	6209	0.463729	0.594575	0.489263	0.464285	0.502963	118.443	124.302	112.584	0.905732	-0.142844	0.59723	1
chr1	156692412	156697705	ISG20L2	0	-	5293	5	5293	1.58544	1.66599	1.62336	1.51762	1.5981	321.2	326.618	315.782	0.966823	-0.0486766	0.786047	1
chr1	156698262	156706752	RRNAD1	0	+	8490	15	8490	0.588194	0.629635	0.545652	0.606033	0.592379	191.018	196.055	185.981	0.948617	-0.0761031	0.700204	1
chr1	156707093	156710923	MRPL24	0	-	3830	11	3830	1.4665	1.57604	1.4116	1.37201	1.45654	211.865	220.876	202.855	0.918409	-0.122791	0.528807	1
chr1	156711898	156722240	HDGF	0	-	10342	13	10342	3.76837	4.66974	4.6546	3.97388	4.26665	1673.74	1651.63	1695.85	1.02678	0.0381202	0.730592	1
chr1	156737273	156770609	PRCC	0	+	33336	13	33336	1.63203	1.63775	1.74536	1.71828	1.68335	2132.16	2069.05	2195.28	1.06101	0.0854364	0.514949	1
chr1	156776034	156786640	SH2D2A	0	-	10606	17	10606	0.0148464	0.00278463	0.00736242	0.013041	0.00950861	3.86752	3.61357	4.12148	1.14055	0.189736	1	1
chr1	156785541	156851642	NTRK1	0	+	66101	37	66101	0.032931	0.0469051	0.0318954	0.0309681	0.0356749	89.4023	99.8031	79.0014	0.791572	-0.337207	0.230055	1
chr1	156810664	156828712	INSRR	0	-	18048	43	18048	0	0	0	0	0	0	0	0	NA	NA	NA	NA
chr1	156863522	156886226	PEAR1	0	+	22704	45	22704	0.491918	0.567156	0.622512	0.611026	0.573153	494.007	455.276	532.738	1.17014	0.226682	0.12327	1
chr1	156890423	156902880	LRRC71	0	+	12457	29	12457	0.0126404	0.0189669	0.0125369	0.00444128	0.0121464	5.72131	7.43291	4.00971	0.539454	-0.890429	0.446752	1
chr1	156904631	157015162	ARHGEF11	0	-	110531	81	110417	1.15659	1.13199	1.15093	1.11349	1.13825	4775.36	4797.17	4753.55	0.990907	-0.0131784	0.879731	1
chr1	156905922	156906036	MIR765	0	-	114	1	114	0.277007	0.911719	1.87047	0.265986	0.831295	3.54256	2.62076	4.46436	1.70346	0.768468	0.67768	1
chr1	157061834	157069600	ETV3L	0	-	7766	9	7766	0	0.00380296	0	0	0.00095074	0.27281	0.54562	0	0	#NAME?	1	1
chr1	157094458	157108383	ETV3	0	-	13925	9	13925	1.83118	1.98628	1.98135	1.78788	1.89667	1002.95	1008.25	997.654	0.989487	-0.0152479	0.94095	1
chr1	157098153	157098463	CYCSP52	0	+	310	1	310	0	0	0	0	0	0	0	0	NA	NA	NA	NA
chr1	157483166	157522310	FCRL5	0	-	39144	33	39144	0	0	0	0	0	0	0	0	NA	NA	NA	NA
chr1	157543538	157567870	FCRL4	0	-	24332	23	24332	0	0	0	0	0	0	0	0	NA	NA	NA	NA
chr1	157647977	157670647	FCRL3	0	-	22670	29	22670	0	0	0	0	0	0	0	0	NA	NA	NA	NA
chr1	157715522	157746922	FCRL2	0	-	31400	23	31400	0	0	0	0.000880971	0.000220243	0.264578	0	0.529155	Inf	Inf	0.991941	1
chr1	157764193	157789940	FCRL1	0	-	25747	23	25747	0	0	0	0.0010744	0.0002686	0.264578	0	0.529155	Inf	Inf	0.991941	1
chr1	157800703	157811634	CD5L	0	-	10931	11	10931	0.00205786	0	0	0.00253065	0.00114713	0.483717	0.438279	0.529155	1.20735	0.271842	1	1
chr1	157963062	158065844	KIRREL	0	+	102782	29	102782	3.88432	4.31415	4.76805	4.45436	4.35522	16994.8	15970.5	18019	1.12827	0.17411	0.125953	1
chr1	158101833	158110430	LOC646268	0	-	8597	5	8597	0.00261655	0.00343536	0.0211935	0.0193062	0.0116379	3.80107	0.983899	6.61823	6.72654	2.74986	0.0573155	0.858436
chr1	158149736	158156216	CD1D	0	+	6480	13	6480	0	0	0.00401676	0	0.00100419	0.24595	0	0.4919	Inf	Inf	0.99194	1
chr1	158223926	158228058	CD1A	0	+	4132	11	4132	0	0	0	0	0	0	0	0	NA	NA	NA	NA
chr1	158259562	158264564	CD1C	0	+	5002	11	5002	0	0	0	0	0	0	0	0	NA	NA	NA	NA
chr1	158297739	158301321	CD1B	0	-	3582	11	3582	0	0	0	0	0	0	0	0	NA	NA	NA	NA
chr1	158323485	158327343	CD1E	0	+	3858	11	3858	0	0	0	0	0	0	0	0	NA	NA	NA	NA
chr1	158368311	158369256	OR10T2	0	-	945	1	945	0	0	0	0	0	0	0	0	NA	NA	NA	NA
chr1	158389717	158390656	OR10K2	0	-	939	1	939	0	0	0	0	0	0	0	0	NA	NA	NA	NA
chr1	158435351	158436293	OR10K1	0	+	942	1	942	0	0	0	0	0	0	0	0	NA	NA	NA	NA
chr1	158449667	158450675	OR10R2	0	+	1008	1	1008	0	0	0	0	0	0	0	0	NA	NA	NA	NA
chr1	158516917	158517895	OR6Y1	0	-	978	1	978	0	0	0	0	0	0	0	0	NA	NA	NA	NA
chr1	158532440	158533394	OR6P1	0	-	954	1	954	0	0	0	0	0	0	0	0	NA	NA	NA	NA
chr1	158548708	158549689	OR10X1	0	-	981	1	981	0	0	0	0	0	0	0	0	NA	NA	NA	NA
chr1	158576228	158577170	OR10Z1	0	+	942	1	942	0.0238795	0	0	0	0.00596988	0.219139	0.438279	0	0	#NAME?	1	1
chr1	158580495	158656506	SPTA1	0	-	76011	103	76011	0	0	0	0.000363928	9.0982e-05	0.264578	0	0.529155	Inf	Inf	0.991941	1
chr1	158669467	158670442	OR6K2	0	-	975	1	975	0	0	0	0	0	0	0	0	NA	NA	NA	NA
chr1	158686957	158687905	OR6K3	0	-	948	1	948	0	0	0	0	0	0	0	0	NA	NA	NA	NA
chr1	158724605	158725637	OR6K6	0	+	1032	1	1032	0	0	0	0	0	0	0	0	NA	NA	NA	NA
chr1	158735533	158736472	OR6N1	0	-	939	1	939	0	0	0	0	0	0	0	0	NA	NA	NA	NA
chr1	158746471	158747425	OR6N2	0	-	954	1	954	0	0	0	0	0	0	0	0	NA	NA	NA	NA
chr1	158801167	158819270	MNDA	0	+	18103	13	18103	0	0	0	0.00305612	0.00076403	0.529155	0	1.05831	Inf	Inf	0.666523	1
chr1	158901336	158946849	PYHIN1	0	+	45513	17	45513	0	0.000648909	0.00171568	0.00243117	0.00119894	2.06897	0.54562	3.59232	6.58393	2.71895	0.203559	1
chr1	158979681	159024945	IFI16	0	+	45264	23	45264	2.66112	2.29836	2.27446	2.35722	2.39779	4127.81	4269.2	3986.42	0.933762	-0.0988738	0.451119	1
chr1	159032274	159046647	AIM2	0	-	14373	11	14373	0.00626021	0.00821924	0.003796	0.00769845	0.00649347	3.51801	3.93559	3.10042	0.78779	-0.344117	0.906107	1
chr1	159141376	159172932	CADM3	0	+	31556	19	31556	0	0	0	0	0	0	0	0	NA	NA	NA	NA
chr1	159165774	159172212	LOC100131825	0	-	6438	7	6438	0	0	0	0	0	0	0	0	NA	NA	NA	NA
chr1	159173802	159176290	DARC	0	+	2488	3	2488	0	0	0	0	0	0	0	0	NA	NA	NA	NA
chr1	159259503	159278014	FCER1A	0	+	18511	11	18511	0	0	0	0	0	0	0	0	NA	NA	NA	NA
chr1	159283459	159284449	OR10J3	0	-	990	1	990	0	0	0	0	0	0	0	0	NA	NA	NA	NA
chr1	159409511	159410600	OR10J1	0	+	1089	1	1089	0	0	0	0	0	0	0	0	NA	NA	NA	NA
chr1	159504867	159505797	OR10J5	0	-	930	1	930	0	0	0	0	0	0	0	0	NA	NA	NA	NA
chr1	159557615	159558661	APCS	0	+	1046	3	1046	0	0	0	0	0	0	0	0	NA	NA	NA	NA
chr1	159682078	159684379	CRP	0	-	2301	3	2301	0	0	0	0	0	0	0	0	NA	NA	NA	NA
chr1	159750758	159752333	DUSP23	0	+	1575	5	1575	0.411163	0.675417	0.392176	0.579932	0.514672	30.8101	32.3524	29.2677	0.904654	-0.144562	0.816858	1
chr1	159772172	159786047	FCRL6	0	+	13875	19	13875	0	0	0.00187594	0	0.000468985	0.24595	0	0.4919	Inf	Inf	0.99194	1
chr1	159796478	159807282	SLAMF8	0	+	10804	9	10804	0	0.00546719	0	0.00256039	0.00200689	0.810197	1.09124	0.529155	0.484912	-1.0442	1	1
chr1	159804263	159825137	C1orf204	0	-	20874	11	20014	0.138244	0.151992	0.161264	0.158948	0.152612	115.978	110.107	121.848	1.10664	0.14618	0.532761	1
chr1	159824105	159832447	VSIG8	0	-	8342	13	7751	0.0377278	0.0381032	0.033581	0.0426208	0.0380082	11.2113	11.1538	11.2689	1.01031	0.0148038	1	1
chr1	159842153	159869906	CCDC19	0	-	27753	23	27753	0.0948313	0.112801	0.119109	0.120605	0.111837	117.807	109.114	126.499	1.15933	0.213287	0.344904	1
chr1	159887902	159895284	TAGLN2	0	-	7382	9	7382	6.44489	7.79313	7.68318	6.82409	7.18632	2012.63	1989.83	2035.44	1.02292	0.032699	0.715714	1
chr1	159896828	159915386	IGSF9	0	-	18558	41	18558	0.00121212	0	0	0	0.00030303	0.219139	0.438279	0	0	#NAME?	1	1
chr1	159921281	159924044	SLAMF9	0	-	2763	7	2763	0	0	0	0	0	0	0	0	NA	NA	NA	NA
chr1	159931013	159948876	LOC100505633	0	+	17863	5	17863	0.0780752	0.0727473	0.0655705	0.047232	0.0659062	44.8599	51.1806	38.5393	0.753007	-0.409265	0.245656	1
chr1	159997461	160001783	PIGM	0	-	4322	1	4322	0.611045	0.560335	0.603972	0.628099	0.600863	98.5333	96.0194	101.047	1.05236	0.0736312	0.8235	1
chr1	160007256	160040051	KCNJ10	0	-	32795	3	32795	0	0	0	0	0	0	0	0	NA	NA	NA	NA
chr1	160051359	160059212	KCNJ9	0	+	7853	5	7853	0	0	0	0	0	0	0	0	NA	NA	NA	NA
chr1	160061128	160068618	IGSF8	0	-	7490	15	7490	0.515522	0.682154	0.80275	0.589642	0.647517	184.035	169.776	198.294	1.16797	0.224005	0.369269	1
chr1	160085519	160113374	ATP1A2	0	+	27855	45	27855	0	0	0.000934432	0	0.000233608	0.24595	0	0.4919	Inf	Inf	0.99194	1
chr1	160121351	160156767	ATP1A4	0	+	35416	43	35416	0	0.000833911	0	0	0.000208478	0.27281	0.54562	0	0	#NAME?	1	1
chr1	160160284	160171676	CASQ1	0	+	11392	21	11392	0	0	0.00228481	0.00242824	0.00117826	0.510528	0	1.02106	Inf	Inf	0.670542	1
chr1	160175124	160185162	PEA15	0	+	10038	7	10038	9.05043	11.3575	10.0081	9.4965	9.97813	3799.25	3876.3	3722.2	0.960246	-0.0585236	0.737688	1
chr1	160185504	160232350	DCAF8	0	-	46846	27	46846	1.51256	1.49166	1.51606	1.41304	1.48333	2640.09	2671.51	2608.66	0.976474	-0.0343469	0.760162	1
chr1	160246598	160254941	PEX19	0	-	8343	15	8343	1.44957	1.64961	1.51623	1.55836	1.54344	488.91	490.053	487.766	0.995334	-0.00674689	0.997047	1
chr1	160258376	160313354	COPA	0	-	54978	65	54978	3.22431	2.95406	3.16503	3.18308	3.13162	6544.89	6454	6635.79	1.02817	0.0400742	0.809121	1
chr1	160287054	160288260	SUMO1P3	0	+	1206	1	1206	0.0373042	0	0.0215826	0.0917495	0.0376591	1.74254	0.876558	2.60852	2.97587	1.57331	0.596143	1
chr1	160313062	160328742	NCSTN	0	+	15680	33	15680	1.994	2.02479	1.99019	1.8868	1.97395	1175.6	1195.75	1155.46	0.966303	-0.0494531	0.700623	1
chr1	160336860	160342638	NHLH1	0	+	5778	3	5778	0.128473	0.122674	0.0765812	0.086176	0.103476	22.7226	27.5581	17.8871	0.649069	-0.623556	0.197554	1
chr1	160370363	160398468	VANGL2	0	+	28105	15	28105	0	0.00105084	0.00185224	0	0.00072577	0.76471	0.54562	0.9838	1.80309	0.850469	0.980818	1
chr1	160454819	160493052	SLAMF6	0	-	38233	15	38233	0	0	0	0	0	0	0	0	NA	NA	NA	NA
chr1	160510883	160549306	CD84	0	-	38423	15	38423	0	0	0	0	0	0	0	0	NA	NA	NA	NA
chr1	160579890	160617081	SLAMF1	0	-	37191	13	37191	0	0	0	0.000743796	0.000185949	0.264578	0	0.529155	Inf	Inf	0.991941	1
chr1	160648535	160681585	CD48	0	-	33050	7	33050	0	0	0	0	0	0	0	0	NA	NA	NA	NA
chr1	160709076	160724601	SLAMF7	0	+	15525	13	15525	0.00144892	0.00190234	0.00167656	0.0017818	0.0017024	1.00248	0.983899	1.02106	1.03776	0.0534795	1	1
chr1	160765927	160798045	LY9	0	+	32118	21	32118	0.00070037	0	0	0	0.000175092	0.219139	0.438279	0	0	#NAME?	1	1
chr1	160799949	160832692	CD244	0	-	32743	17	32743	0	0	0	0	0	0	0	0	NA	NA	NA	NA
chr1	160846329	160854960	ITLN1	0	-	8631	15	8631	0	0	0	0	0	0	0	0	NA	NA	NA	NA
chr1	160914815	160924589	ITLN2	0	-	9774	15	9774	0	0	0	0	0	0	0	0	NA	NA	NA	NA
chr1	160965000	160991133	F11R	0	-	26133	19	26133	0.00086077	0.00226027	0.00498003	0.00105853	0.0022899	2.25909	1.52952	2.98866	1.95398	0.966419	0.629888	1
chr1	161007421	161008774	TSTD1	0	-	1353	5	1353	0.241071	0.218284	0.231962	0.259498	0.237704	12.4061	12.0304	12.7818	1.06246	0.0874109	0.985638	1
chr1	161009040	161015757	USF1	0	-	6717	21	6717	1.24289	1.37622	1.38719	1.33432	1.33515	340.463	333.38	347.546	1.04249	0.0600367	0.70322	1
chr1	161016731	161039760	ARHGAP30	0	-	23029	23	23029	0.00879111	0.00256492	0.00226051	0.00720722	0.00520594	4.59724	5.03575	4.15873	0.825842	-0.276063	0.838882	1
chr1	161040780	161059385	PVRL4	0	-	18605	17	18605	0.00483622	0.00634964	0.0125911	0.00892099	0.00817449	5.76881	3.93559	7.60203	1.93161	0.949804	0.362054	1
chr1	161068150	161070138	KLHDC9	0	+	1988	7	1988	0.0339454	0.0891361	0.0785571	0.0278295	0.057367	4.29913	4.58855	4.00971	0.87385	-0.194542	1	1
chr1	161070345	161087866	PFDN2	0	-	17521	7	17521	1.41856	1.64435	1.5019	1.47644	1.51031	1004.45	1016.82	992.071	0.975658	-0.0355531	0.838065	1
chr1	161087861	161095235	NIT1	0	+	7374	15	7374	0.821115	0.915015	0.808319	0.739016	0.820866	229.593	242.298	216.889	0.895131	-0.159829	0.409554	1
chr1	161090768	161102478	DEDD	0	-	11710	13	11710	1.84043	2.19374	2.21097	2.08681	2.08299	925.622	894.56	956.685	1.06945	0.0968647	0.431277	1
chr1	161123533	161128646	UFC1	0	+	5113	11	5113	1.06459	1.10792	1.02587	1.10098	1.07484	208.802	210.822	206.782	0.980836	-0.0279158	0.883339	1
chr1	161129253	161135516	USP21	0	+	6263	27	6263	0.885409	1.07044	0.950189	0.876651	0.945672	224.764	232.111	217.418	0.9367	-0.0943417	0.667766	1
chr1	161136180	161141010	PPOX	0	+	4830	25	4830	0.544897	0.692366	0.658797	0.481086	0.594286	108.697	112.934	104.461	0.924975	-0.112513	0.736852	1
chr1	161141099	161147758	B4GALT3	0	-	6659	15	6659	1.78679	2.12845	2.15652	1.76919	1.96024	495.348	493.747	496.949	1.00649	0.00932575	0.890113	1
chr1	161159537	161168845	ADAMTS4	0	-	9308	17	9308	0.628337	0.773526	0.766204	0.530827	0.674724	238.292	247.084	229.499	0.928833	-0.10651	0.760893	1
chr1	161169104	161184184	NDUFS2	0	+	15080	27	15080	1.49781	1.60173	1.51283	1.49784	1.52755	874.787	886.349	863.224	0.97391	-0.0381393	0.790316	1
chr1	161185086	161189038	FCER1G	0	+	3952	9	3952	0.136606	0.149462	0.156295	0.149549	0.147978	22.1745	21.4311	22.9179	1.06937	0.0967674	0.883428	1
chr1	161192082	161193418	APOA2	0	-	1336	7	1336	0	0	0	0	0	0	0	0	NA	NA	NA	NA
chr1	161195832	161200407	TOMM40L	0	+	4575	19	4575	0.992442	1.08452	1.03545	1.0158	1.03205	179.31	180.196	178.424	0.990163	-0.0142617	0.970014	1
chr1	161199455	161208000	NR1I3	0	-	8545	17	8545	0	0	0	0	0	0	0	0	NA	NA	NA	NA
chr1	161228516	161255240	PCP4L1	0	+	26724	5	26724	0	0	0	0.00207024	0.00051756	0.529155	0	1.05831	Inf	Inf	0.666523	1
chr1	161274524	161279762	MPZ	0	-	5238	11	5238	0.0644171	0.0451069	0.0645994	0.0316867	0.0514525	10.2544	10.9391	9.56963	0.874807	-0.192964	0.840052	1
chr1	161284165	161334535	SDHC	0	+	50370	11	50370	0.836221	0.780244	0.831725	0.848988	0.824295	1578.36	1546.68	1610.03	1.04096	0.0579176	0.711746	1
chr1	161334520	161337664	C1orf192	0	-	3144	9	3144	0	0	0.00827882	0	0.0020697	0.24595	0	0.4919	Inf	Inf	0.99194	1
chr1	161475204	161489360	FCGR2A	0	+	14156	13	14156	0	0.00208631	0	0.00195412	0.00101011	0.537387	0.54562	0.529155	0.969824	-0.0442048	1	1
chr1	161494035	161496687	HSPA6	0	+	2652	1	2652	0	0.0334092	0.0392588	0.0104308	0.0207747	2.06681	1.63686	2.49676	1.52533	0.609124	0.790177	1
chr1	161511550	161520413	FCGR3A	0	-	8863	11	8863	0	0	0	0	0	0	0	0	NA	NA	NA	NA
chr1	161551128	161570032	FCGR2C	0	+	18904	13	18904	0	0	0	0	0	0	0	0	NA	NA	NA	NA
chr1	161575848	161578341	HSPA7	0	+	2493	1	2493	0	0	0	0	0	0	0	0	NA	NA	NA	NA
chr1	161592987	161601753	FCGR3B	0	-	8766	11	8766	0	0	0	0	0	0	0	0	NA	NA	NA	NA
chr1	161632904	161648444	FCGR2B	0	+	15540	15	15540	0	0	0	0.00178008	0.00044502	0.264578	0	0.529155	Inf	Inf	0.991941	1
chr1	161653494	161655042	RPL31P11	0	-	1548	1	1548	0	0	0	0.0178698	0.00446745	0.264578	0	0.529155	Inf	Inf	0.991941	1
chr1	161676761	161684142	FCRLA	0	+	7381	11	7381	0.20419	0.236078	0.271535	0.224868	0.234168	65.5909	61.5562	69.6256	1.13109	0.177713	0.535331	1
chr1	161692456	161697933	FCRLB	0	+	5477	11	5477	0.235525	0.256031	0.245934	0.237381	0.243718	50.5376	50.626	50.4491	0.996505	-0.00505061	1	1
chr1	161719580	161726952	DUSP12	0	+	7372	11	7372	1.74208	1.98692	1.81079	1.86839	1.85204	518.374	520.885	515.864	0.990361	-0.0139729	0.958557	1
chr1	161736033	161933860	ATF6	0	+	197827	31	197827	0.812754	0.756752	0.746967	0.776942	0.773354	5815.53	5898.56	5732.5	0.971847	-0.0411984	0.663508	1
chr1	161952981	161993644	OLFML2B	0	-	40663	15	40663	0.165405	0.215713	0.230782	0.178654	0.197638	304.919	293.094	316.744	1.08069	0.111951	0.572559	1
chr1	162039580	162339813	NOS1AP	0	+	300233	19	300062	0.013863	0.0170276	0.0151802	0.0140128	0.0150209	170.994	175.474	166.514	0.94894	-0.0756113	0.772637	1
chr1	162126896	162126972	MIR4654	0	+	76	1	76	0.0227677	0	0	0	0.00569192	0	0	0	NA	NA	NA	NA
chr1	162312335	162312430	MIR556	0	+	95	1	95	0	0	0	0	0	0	0	0	NA	NA	NA	NA
chr1	162343514	162346644	C1orf111	0	-	3130	5	3130	0	0	0	0	0	0	0	0	NA	NA	NA	NA
chr1	162348695	162356608	C1orf226	0	+	7913	5	7913	0.0113709	0.0261261	0.00328935	0.0139833	0.0136924	4.09049	5.57245	2.60852	0.46811	-1.09508	0.435063	1
chr1	162365055	162381928	SH2D1B	0	-	16873	7	16873	0	0.00175036	0	0	0.00043759	0.27281	0.54562	0	0	#NAME?	1	1
chr1	162466963	162499419	UHMK1	0	+	32456	17	32456	1.83362	1.63994	1.57291	1.79615	1.71066	2111.22	2142.89	2079.55	0.970439	-0.0432909	0.708644	1
chr1	162531295	162569633	UAP1	0	+	38338	19	38338	3.41965	3.22422	2.85348	3.12684	3.15605	4599.26	4837.71	4360.81	0.901422	-0.149726	0.181112	1
chr1	162602227	162750247	DDR2	0	+	148020	37	148020	4.28445	4.28865	4.37535	4.32015	4.31715	24277.9	24083.9	24471.9	1.01611	0.0230566	0.870652	1
chr1	162760495	162782608	HSD17B7	0	+	22113	17	22113	0.0622675	0.0454098	0.0682701	0.0592041	0.0587879	49.3433	45.2861	53.4005	1.17918	0.237786	0.539505	1
chr1	162824086	162838605	C1orf110	0	-	14519	7	14519	0	0.00203415	0.00358545	0.00381052	0.00235753	1.29387	0.54562	2.04211	3.74274	1.90409	0.539517	1
chr1	163038395	163046592	RGS4	0	+	8197	11	8197	1.06202	1.0432	0.990718	1.11034	1.05157	327.704	327.844	327.565	0.99915	-0.00122714	0.96245	1
chr1	163112088	163172963	RGS5	0	-	60875	9	60875	0.0668474	0.051557	0.0551489	0.0636181	0.0592928	137.35	137.164	137.537	1.00272	0.00391454	0.939976	1
chr1	163291722	163325553	NUF2	0	+	33831	27	33831	1.73316	1.58526	1.39793	1.52811	1.56111	2008.11	2133.44	1882.77	0.882507	-0.180321	0.134159	1
chr1	164528596	164821060	PBX1	0	+	292464	17	292464	1.03567	0.891562	0.954046	0.993659	0.968734	10775.6	10718.7	10832.5	1.01061	0.0152326	0.991874	1
chr1	164738352	164743878	LOC100505795	0	-	5526	7	5526	0	0.00534451	0.0141306	0.00500588	0.00612025	1.27524	0.54562	2.00486	3.67446	1.87753	0.541166	1
chr1	165171103	165325952	LMX1A	0	-	154849	19	154849	0.000145267	0.000190726	0	0.000178642	0.000128659	0.756527	0.983899	0.529155	0.537815	-0.894818	1	1
chr1	165370158	165414592	RXRG	0	-	44434	21	44434	0	0	0.00117156	0	0.00029289	0.4919	0	0.9838	Inf	Inf	0.674752	1
chr1	165446078	165551341	LOC400794	0	-	105263	13	105263	0	0.000280571	0	0	7.01428e-05	0.27281	0.54562	0	0	#NAME?	1	1
chr1	165513477	165533185	LRRC52	0	+	19708	3	19708	0	0	0	0	0	0	0	0	NA	NA	NA	NA
chr1	165600109	165625372	MGST3	0	+	25263	11	25263	2.0469	2.26794	2.27582	2.28762	2.21957	2129.06	2066.11	2192.01	1.06094	0.0853422	0.479896	1
chr1	165631448	165667900	ALDH9A1	0	-	36452	21	36452	1.06559	1.07434	1.08247	1.08029	1.07567	1489.82	1480.4	1499.24	1.01273	0.0182426	0.91325	1
chr1	165667986	165679199	LOC440700	0	+	11213	7	11213	0.0100305	0.0131694	0.0116064	0.00740101	0.0105518	4.48323	4.91949	4.04697	0.822639	-0.281669	0.929054	1
chr1	165693527	165738135	TMCO1	0	-	44608	13	44608	1.32144	1.16587	1.09639	1.22696	1.20267	2040.3	2109.13	1971.48	0.934737	-0.097368	0.474039	1
chr1	165796731	165880855	UCK2	0	+	84124	13	84068	2.12299	2.32441	2.78662	2.69016	2.48104	7920.3	7087.12	8753.47	1.23512	0.304655	0.00946051	0.296771
chr1	166039255	166135958	FAM78B	0	-	96703	3	96647	0.0183872	0.0140569	0.0169669	0.0143111	0.0159305	58.585	59.7225	57.4475	0.961906	-0.0560322	0.831471	1
chr1	166123979	166124035	MIR921	0	-	56	1	56	0	0	0	0	0	0	0	0	NA	NA	NA	NA
chr1	166573152	166594473	FMO9P	0	+	21321	13	21321	0	0	0.0012208	0	0.0003052	0.24595	0	0.4919	Inf	Inf	0.99194	1
chr1	166808723	166823709	POGK	0	+	14986	11	14986	2.90805	3.04671	2.98132	2.81299	2.93727	1671.5	1692.47	1650.53	0.975219	-0.0362018	0.783043	1
chr1	166825748	166845654	TADA1	0	-	19906	15	19906	1.26168	1.21215	1.07935	1.08211	1.15882	876.46	934.89	818.029	0.875	-0.192645	0.144676	1
chr1	166882440	166944561	ILDR2	0	-	62121	19	62121	0.00181054	0.00237711	0.00167599	0.0022265	0.00202253	4.76643	4.91949	4.61338	0.937775	-0.0926866	1	1
chr1	166958518	166991447	MAEL	0	+	32929	23	32929	0.000683121	0	0.000790446	0	0.000368392	0.465089	0.438279	0.4919	1.12234	0.166516	1	1
chr1	167022081	167059868	GPA33	0	-	37787	13	37787	0.00357178	0.00390793	0.00482176	0.00219619	0.00362442	5.19427	5.35777	5.03077	0.938966	-0.090855	1	1
chr1	167064086	167098402	DUSP27	0	+	34316	9	34316	0	0.000860642	0	0	0.000215161	0.27281	0.54562	0	0	#NAME?	1	1
chr1	167190065	167396582	POU2F1	0	+	206517	35	206517	0.531188	0.47304	0.456885	0.46238	0.480873	3776.09	3942.4	3609.78	0.915631	-0.127161	0.274887	1
chr1	167399876	167487847	CD247	0	-	87971	15	87971	0.000255703	0.00100717	0.00118351	0	0.000611596	2.02137	2.07514	1.9676	0.948178	-0.0767704	1	1
chr1	167510250	167523056	CREG1	0	-	12806	7	12806	0.173899	0.163743	0.186993	0.162009	0.171661	83.535	82.1286	84.9414	1.03425	0.0485839	0.893778	1
chr1	167599473	167675486	RCSD1	0	+	76013	13	76013	0.00029593	0	0	0.000363918	0.000164962	0.483717	0.438279	0.529155	1.20735	0.271842	1	1
chr1	167691186	167761156	MPZL1	0	+	69970	11	69970	1.74765	1.66008	1.9001	2.00499	1.82821	4862.19	4528.41	5195.97	1.14742	0.19839	0.116706	1
chr1	167778624	167883453	ADCY10	0	-	104829	65	104829	0.0445465	0.0373187	0.0429265	0.0371211	0.0404782	161.447	163.184	159.71	0.97871	-0.0310469	0.840147	1
chr1	167885912	167906307	BRP44	0	-	20395	11	20395	1.16746	1.03104	0.934391	1.00111	1.0335	801.603	852.619	750.587	0.880332	-0.18388	0.177353	1
chr1	167905796	168045083	DCAF6	0	+	139287	43	139287	1.54178	1.30904	1.43747	1.57636	1.46616	7768.25	7552.9	7983.6	1.05702	0.080008	0.722606	1
chr1	168053996	168105624	GPR161	0	-	51628	15	51628	0.614785	0.68713	0.764407	0.678338	0.686165	1344.67	1273.7	1415.63	1.11143	0.152419	0.220328	1
chr1	168148170	168171351	TIPRL	0	+	23181	15	23181	1.18191	1.14846	1.01954	1.04772	1.09941	968.335	1025.43	911.244	0.888648	-0.170316	0.189455	1
chr1	168195254	168212088	SFT2D2	0	+	16834	15	16834	2.63807	2.96229	2.9821	2.93832	2.8802	1840.59	1786.17	1895	1.06093	0.0853333	0.477146	1
chr1	168214818	168216668	ANKRD36BP1	0	-	1850	1	1850	0	0	0.0140695	0.0149527	0.00725555	0.510528	0	1.02106	Inf	Inf	0.670542	1
chr1	168250277	168283664	TBX19	0	+	33387	15	33387	0.182029	0.189064	0.178814	0.208187	0.189524	240.28	235.098	245.463	1.04409	0.0622443	0.765146	1
chr1	168344761	168344859	MIR557	0	+	98	1	98	0	0	0	0	0	0	0	0	NA	NA	NA	NA
chr1	168369426	168391894	LOC100505918	0	-	22468	7	22468	0	0	0	0	0	0	0	0	NA	NA	NA	NA
chr1	168510002	168513235	XCL2	0	-	3233	5	3233	0.00695778	0	0	0	0.00173945	0.219139	0.438279	0	0	#NAME?	1	1
chr1	168545710	168551315	XCL1	0	+	5605	5	5605	0	0.00526918	0	0.00493533	0.00255113	0.537387	0.54562	0.529155	0.969824	-0.0442048	1	1
chr1	168664694	168698442	DPT	0	-	33748	7	33748	0	0.000875127	0	0.00163936	0.000628622	0.801965	0.54562	1.05831	1.93965	0.955795	0.981045	1
chr1	168756178	168762126	MGC4473	0	+	5948	5	5948	0	0.00496533	0	0	0.00124133	0.27281	0.54562	0	0	#NAME?	1	1
chr1	169075946	169101960	ATP1B1	0	+	26014	11	26014	1.09819	1.21584	1.04559	1.05061	1.10256	1088.91	1140.97	1036.84	0.908734	-0.13807	0.312796	1
chr1	169101768	169337186	NME7	0	-	235418	23	235418	0.324977	0.284837	0.235106	0.25369	0.274653	2458.68	2729.14	2188.23	0.8018	-0.318687	0.0354533	0.670148
chr1	169337193	169365780	BLZF1	0	+	28587	15	28587	1.64394	1.41491	1.19826	1.39272	1.41246	1535.93	1663.06	1408.79	0.847108	-0.239382	0.177357	1
chr1	169364113	169396670	C1orf114	0	-	32557	11	32557	0	0	0	0	0	0	0	0	NA	NA	NA	NA
chr1	169433148	169455208	SLC19A2	0	-	22060	11	22060	0.632544	0.536109	0.512598	0.568673	0.562481	471.851	489.981	453.721	0.925998	-0.110919	0.481195	1
chr1	169481191	169555769	F5	0	-	74578	49	74578	0.000301624	0	0.000349012	0	0.000162659	0.465089	0.438279	0.4919	1.12234	0.166516	1	1
chr1	169558087	169599377	SELP	0	-	41290	33	41290	0.000544793	0	0	0	0.000136198	0.219139	0.438279	0	0	#NAME?	1	1
chr1	169659805	169680843	SELL	0	-	21038	17	21038	0	0	0.00123722	0.00131488	0.000638025	0.510528	0	1.02106	Inf	Inf	0.670542	1
chr1	169691780	169703220	SELE	0	-	11440	27	11440	0	0	0	0.00241805	0.000604513	0.264578	0	0.529155	Inf	Inf	0.991941	1
chr1	169761672	169764031	METTL18	0	-	2359	3	2359	0.467244	0.681837	0.386181	0.38697	0.480558	42.8089	50.9391	34.6786	0.680786	-0.554728	0.141472	1
chr1	169764549	169822229	C1orf112	0	+	57680	47	57680	0.352128	0.359876	0.319352	0.334206	0.34139	748.211	779.336	717.086	0.920124	-0.120099	0.378754	1
chr1	169821803	169863076	SCYL3	0	-	41273	27	41273	1.04155	0.950773	0.909352	0.92443	0.956526	1500.85	1562.68	1439.02	0.92087	-0.11893	0.310926	1
chr1	169890469	170043879	KIFAP3	0	-	153410	43	153410	0.509609	0.416536	0.404916	0.461064	0.448031	2615.48	2703.74	2527.22	0.934711	-0.0974078	0.574391	1
chr1	170115187	170136923	METTL11B	0	+	21736	7	21651	0.00103896	0	0	0	0.00025974	0.219139	0.438279	0	0	#NAME?	1	1
chr1	170120518	170120603	MIR3119-2	0	+	85	1	85	0	0	0	0	0	0	0	0	NA	NA	NA	NA
chr1	170120518	170120603	MIR3119-1	0	-	85	1	85	0	0	0	0	0	0	0	0	NA	NA	NA	NA
chr1	170240545	170253349	LOC284688	0	-	12804	7	12804	0	0	0	0.00216046	0.000540115	0.264578	0	0.529155	Inf	Inf	0.991941	1
chr1	170501262	170522974	GORAB	0	+	21712	9	21712	1.61829	1.62822	1.4456	1.43712	1.53231	1263.91	1337.7	1190.12	0.889676	-0.168648	0.188595	1
chr1	170633312	170708541	PRRX1	0	+	75229	9	75229	5.36893	5.19462	5.1392	5.42614	5.28222	15102.2	15088.9	15115.4	1.00176	0.0025306	0.960575	1
chr1	170904611	171033906	C1orf129	0	+	129295	43	129295	0.000695912	0.00137053	0.000603935	0.000855795	0.000881543	4.30958	5.02683	3.59232	0.714629	-0.484734	0.796528	1
chr1	171060017	171086959	FMO3	0	+	26942	17	26942	0	0	0	0	0	0	0	0	NA	NA	NA	NA
chr1	171070868	171070947	MIR1295A	0	-	79	1	79	0	0	0	0.0336691	0.00841728	0	0	0	NA	NA	NA	NA
chr1	171106878	171130702	FMO6P	0	+	23824	13	23824	0	0	0	0.00116112	0.00029028	0.264578	0	0.529155	Inf	Inf	0.991941	1
chr1	171154387	171181822	FMO2	0	+	27435	19	27435	0	0.00215299	0	0	0.000538248	0.54562	1.09124	0	0	#NAME?	0.688954	1
chr1	171217662	171255113	FMO1	0	+	37451	17	37451	0	0	0	0	0	0	0	0	NA	NA	NA	NA
chr1	171283485	171311223	FMO4	0	+	27738	19	25309	0.120243	0.103632	0.0709618	0.0826048	0.0943604	90.9423	107.728	74.1569	0.688373	-0.538738	0.029851	0.611414
chr1	171308034	171310463	TOP1P1	0	+	2429	1	2429	0.321456	0.330626	0.225031	0.239157	0.279068	25.7568	30.0715	21.4422	0.713039	-0.487946	0.290081	1
chr1	171454665	171562650	PRRC2C	0	+	107985	67	107985	2.98022	2.76982	2.6979	2.96302	2.85274	11711.3	11795.9	11626.6	0.985642	-0.0208649	0.780398	1
chr1	171604556	171621773	MYOC	0	-	17217	5	17217	0	0	0	0	0	0	0	0	NA	NA	NA	NA
chr1	171669295	171711379	VAMP4	0	-	42084	15	42084	1.0712	0.92936	1.35463	1.51239	1.2169	1947.78	1600.71	2294.85	1.43364	0.519685	0.00136137	0.0725421
chr1	171750760	171766856	METTL13	0	+	16096	15	16096	0.934026	1.07522	1.34824	1.22823	1.14643	700.547	612.503	788.591	1.28749	0.364559	0.00851762	0.280378
chr1	171810620	172381857	DNM3	0	+	571237	41	571156	0.0797203	0.0710568	0.0757823	0.0792578	0.0764543	1660.24	1636.76	1683.73	1.0287	0.040818	0.838001	1
chr1	172107723	172113975	DNM3OS	0	-	6252	1	6032	4.53017	3.67213	2.88289	3.12832	3.55338	815.598	941.724	689.473	0.73214	-0.449809	0.0378832	0.689332
chr1	172107947	172108028	MIR3120	0	+	81	1	81	0	0	0.049437	0.229864	0.0698253	0.264578	0	0.529155	Inf	Inf	0.991941	1
chr1	172389827	172437969	C1orf105	0	+	48142	13	48142	0.00607429	0.00736166	0.00378464	0.00459682	0.00545435	9.9608	12.2451	7.67654	0.626909	-0.673672	0.395609	1
chr1	172410596	172413230	PIGC	0	-	2634	3	2634	2.05454	2.4219	2.07517	1.77303	2.08116	208.103	223.479	192.726	0.862391	-0.213587	0.29294	1
chr1	172502259	172580973	C1orf9	0	+	78714	47	78714	1.61857	1.47959	1.43425	1.52966	1.51552	4535.29	4633.79	4436.78	0.957485	-0.0626786	0.530526	1
chr1	172628184	172636012	FASLG	0	+	7828	7	7828	0	0	0	0	0	0	0	0	NA	NA	NA	NA
chr1	173010359	173020103	TNFSF18	0	-	9744	5	9744	0.0161598	0.0212168	0.00801373	0.0170336	0.015606	5.76896	6.88729	4.65063	0.675248	-0.56651	0.631172	1
chr1	173152869	173176471	TNFSF4	0	-	23602	5	23602	0.18299	0.171431	0.0963901	0.087903	0.134679	120.691	158.899	82.4819	0.519083	-0.945964	3.85895e-05	0.0034939
chr1	173204198	173446294	LOC100506023	0	-	242096	5	242096	0.364273	0.353776	0.305313	0.297722	0.330271	3038.16	3300.35	2775.97	0.841115	-0.249625	0.0370824	0.684786
chr1	173446485	173457946	PRDX6	0	+	11461	9	11461	4.80075	5.01136	4.83053	4.81057	4.8633	2117.07	2133.26	2100.88	0.98482	-0.0220679	0.855694	1
chr1	173469603	173572233	SLC9A11	0	-	102630	55	102630	0.00021918	0.000287769	0	0	0.000126737	0.491949	0.983899	0	0	#NAME?	0.700827	1
chr1	173577474	173639001	ANKRD45	0	-	61527	11	61527	0.00329043	0.00192005	0.00169217	0.00404639	0.00273726	6.42849	6.12699	6.73	1.09842	0.135428	1	1
chr1	173604660	173606272	LOC730159	0	+	1612	3	1612	0.0139544	0	0	0	0.0034886	0.219139	0.438279	0	0	#NAME?	1	1
chr1	173684079	173755840	KLHL20	0	+	71761	23	71761	0.657514	0.580707	0.572352	0.669016	0.619897	1692.11	1689.38	1694.83	1.00323	0.00464954	0.94139	1
chr1	173768687	173793777	CENPL	0	-	25090	13	25090	1.00502	1.04179	0.905378	0.911919	0.966027	920.612	974.184	867.04	0.890017	-0.168096	0.21272	1
chr1	173793796	173827682	DARS2	0	+	33886	33	33886	0.271225	0.277157	0.226182	0.241903	0.254117	327.006	352.763	301.249	0.853968	-0.227745	0.164474	1
chr1	173832385	173833079	LOC100506046	0	+	694	1	694	0.0648256	0.0851117	0	0.118812	0.0671873	1.77763	1.9678	1.58747	0.806722	-0.309856	1	1
chr1	173833038	173837125	GAS5	0	-	4087	23	3426	18.001	21.8696	18.6613	19.6633	19.5488	2541.3	2586	2496.6	0.96543	-0.0507567	0.737688	1
chr1	173833312	173833355	SNORD81	0	-	43	1	43	22.8667	33.166	26.0868	25.2005	26.83	43.6314	45.474	41.7888	0.918959	-0.121928	0.813817	1
chr1	173833506	173833583	SNORD47	0	-	77	1	77	19.0843	25.5138	16.5376	21.3272	20.6157	60.184	65.0446	55.3233	0.850543	-0.233544	0.48492	1
chr1	173833970	173834041	SNORD80	0	-	71	1	71	24.7853	40.4209	28.0237	24.7928	29.5057	79.1806	87.1109	71.2503	0.817927	-0.289956	0.484407	1
chr1	173834487	173834568	SNORD79	0	-	81	1	81	18.5211	20.4324	15.9372	15.3812	17.568	54.1632	59.9194	48.407	0.807869	-0.307808	0.353315	1
chr1	173834770	173834824	SNORD78	0	-	54	1	54	7.43407	10.5493	7.71217	7.68402	8.34489	17.0318	18.2558	15.8077	0.865902	-0.207724	0.786692	1
chr1	173835105	173835166	SNORD44	0	-	61	1	61	17.4169	21.5544	15.8124	24.1916	19.7438	45.6988	45.152	46.2455	1.02422	0.0345242	0.950826	1
chr1	173835448	173835509	SNORD77	0	-	61	1	61	5.85763	10.9588	6.46611	7.21212	7.62366	17.7033	19.5617	15.845	0.81	-0.304007	0.672636	1
chr1	173835772	173835853	SNORD76	0	-	81	1	81	26.1955	36.9873	31.1515	35.4056	32.435	99.5261	96.3058	102.746	1.06688	0.0933939	0.667249	1
chr1	173836016	173836076	SNORD75	0	-	60	1	60	3.75629	3.61599	8.02547	3.80358	4.80033	10.8907	8.20213	13.5793	1.65559	0.727344	0.33489	1
chr1	173836811	173836883	SNORD74	0	-	72	1	72	45.5777	77.3367	57.3824	51.8819	58.0447	158.379	167.111	149.648	0.895502	-0.159232	0.750226	1
chr1	173837492	173855774	ZBTB37	0	+	18282	9	18282	0.577917	0.568702	0.505149	0.538576	0.547586	380.526	398.049	363.004	0.911957	-0.132962	0.385078	1
chr1	173872941	173886516	SERPINC1	0	-	13575	13	13575	0.0239635	0.0304584	0.0233037	0.0142643	0.0229975	11.6907	13.7746	9.60689	0.697436	-0.519867	0.50517	1
chr1	173900351	173962210	RC3H1	0	-	61859	37	61859	1.38903	1.26417	1.2276	1.37262	1.31336	3088.94	3119.03	3058.85	0.980707	-0.0281064	0.760739	1
chr1	174128551	174964445	RABGAP1L	0	+	835894	63	834422	0.414736	0.363157	0.358291	0.396888	0.383268	12162.8	12340.5	11985	0.97119	-0.0421744	0.708803	1
chr1	174417211	174418683	GPR52	0	+	1472	1	1472	1.11555	0.882802	1.30306	1.039	1.0851	60.7529	56.0016	65.5041	1.16968	0.226117	0.504064	1
chr1	174968570	174981163	CACYBP	0	+	12593	13	12593	0.952424	1.04066	0.940602	1.01646	0.987537	472.336	475.858	468.813	0.985196	-0.0215167	0.897121	1
chr1	174982093	174992591	MRPS14	0	-	10498	5	10498	0.949233	1.0381	0.983171	1.10139	1.01797	405.981	395.491	416.471	1.05305	0.0745712	0.645759	1
chr1	175036993	175117202	TNN	0	+	80209	37	80209	0.00112179	0.00110463	0.00064902	0.00034488	0.00080508	2.45146	3.38997	1.51296	0.446303	-1.16391	0.565538	1
chr1	175126122	175162229	KIAA0040	0	-	36107	9	36107	0.117482	0.126782	0.152104	0.144032	0.1351	185.339	167.406	203.272	1.21425	0.280063	0.152988	1
chr1	175291934	175712752	TNR	0	-	420818	45	420818	5.35e-05	0	0.000123705	6.57e-05	6.07262e-05	0.975617	0.438279	1.51296	3.45204	1.78745	0.736261	1
chr1	175913966	176176370	RFWD2	0	-	262404	39	262260	1.21066	1.0398	1.013	1.1169	1.09509	10924	11224	10624	0.946546	-0.0792549	0.56725	1
chr1	175937532	175937676	SCARNA3	0	-	144	1	144	2.7337	2.60708	2.3498	1.56636	2.31424	12.805	14.9821	10.6279	0.709377	-0.495375	0.476889	1
chr1	176432306	176811970	PAPPA2	0	+	379664	45	379664	0.000710981	0.000466735	0.000479899	0.000655744	0.00057834	8.36938	8.53306	8.2057	0.961635	-0.0564379	0.983317	1
chr1	176830202	177134024	ASTN1	0	-	303822	45	303739	7.41e-05	0	0.000171388	0.00027322	0.000129677	1.50477	0.438279	2.57127	5.86674	2.55256	0.397338	1
chr1	176998498	176998581	MIR488	0	-	83	1	83	0	0	0	0	0	0	0	0	NA	NA	NA	NA
chr1	177140632	177251558	FAM5B	0	+	110926	15	110926	0.000202788	0.000266248	0.000234648	0	0.000175921	0.737899	0.983899	0.4919	0.49995	-1.00014	1	1
chr1	177898241	177939050	SEC16B	0	-	40809	51	40809	0.213426	0.195582	0.149886	0.145047	0.175985	272.883	316.931	228.836	0.722036	-0.469858	0.00612826	0.223854
chr1	177975274	178007142	LOC730102	0	-	31868	19	31868	0.212451	0.209874	0.187855	0.187495	0.199419	241.333	255.232	227.435	0.891089	-0.166358	0.347626	1
chr1	178060642	178063128	LOC100302401	0	-	2486	3	2486	0.47052	0.308881	0.272222	0.40743	0.364763	34.6724	36.9766	32.3681	0.875368	-0.192038	0.634392	1
chr1	178062863	178448648	RASAL2	0	+	385785	37	385785	1.7193	1.54919	1.57812	1.77396	1.65514	24280.5	23964.2	24596.8	1.0264	0.0375893	0.88046	1
chr1	178482211	178492635	C1orf49	0	+	10424	21	10424	0.00647386	0.00283325	0.00749095	0	0.00419952	1.66808	1.86046	1.4757	0.793193	-0.334257	1	1
chr1	178511930	178518024	C1orf220	0	+	6094	5	6094	1.16913	1.07002	1.00512	0.912486	1.03919	240.737	259.516	221.957	0.855271	-0.225547	0.198842	1
chr1	178646883	178646969	MIR4424	0	+	86	1	86	0.352105	0	0.174611	0	0.131679	0.465089	0.438279	0.4919	1.12234	0.166516	1	1
chr1	178694299	178889237	RALGPS2	0	+	194938	39	194938	1.8345	1.48234	1.42663	1.52014	1.5659	11615.2	12306.1	10924.3	0.887711	-0.171838	0.355399	1
chr1	178818669	178840215	ANGPTL1	0	-	21546	11	21546	0	0	0	0	0	0	0	0	NA	NA	NA	NA
chr1	178995073	179045702	FAM20B	0	+	50629	15	50629	1.20081	1.19818	1.24914	1.30521	1.23833	2382.42	2305.37	2459.47	1.06684	0.0933482	0.481821	1
chr1	179051111	179065129	TOR3A	0	+	14018	11	14018	0.864801	1.05634	1.15089	1.02899	1.02526	545.128	509.588	580.668	1.13949	0.188383	0.173848	1
chr1	179068461	179198819	ABL2	0	-	130358	27	130358	2.59359	2.50172	2.40507	2.50128	2.50041	12387.1	12612.1	12162.1	0.964322	-0.0524134	0.606865	1
chr1	179263016	179324453	SOAT1	0	+	61437	31	61437	1.22262	1.13787	1.17684	1.28758	1.20623	2817.39	2754.89	2879.88	1.04537	0.0640126	0.675383	1
chr1	179334854	179523870	AXDND1	0	+	189016	51	189016	0.0109076	0.0100932	0.00830207	0.0070248	0.00908192	65.3502	75.7869	54.9135	0.724577	-0.46479	0.112295	1
chr1	179519673	179545084	NPHS2	0	-	25411	15	25411	0	0	0	0	0	0	0	0	NA	NA	NA	NA
chr1	179560747	179660407	TDRD5	0	+	99660	37	99660	0.000225712	0.000296345	0	0.000555138	0.000269299	1.0211	0.983899	1.05831	1.07563	0.105182	1	1
chr1	179712297	179785333	FAM163A	0	+	73036	9	73036	0	0	0	0.000378752	9.4688e-05	0.264578	0	0.529155	Inf	Inf	0.991941	1
chr1	179809101	179846941	TOR1AIP2	0	-	37840	13	37840	1.64234	1.57878	1.42298	1.47751	1.5304	2200.96	2314.75	2087.16	0.901679	-0.149314	0.206906	1
chr1	179851419	179889211	TOR1AIP1	0	+	37792	19	37792	1.26097	1.1157	1.0138	0.99484	1.09633	1575.31	1707.42	1443.2	0.845251	-0.242548	0.0629165	0.897601
chr1	179923907	180084015	CEP350	0	+	160108	75	160108	1.0934	0.970816	0.919295	1.00709	0.99765	6074.21	6282.28	5866.14	0.933759	-0.0988772	0.436977	1
chr1	180123967	180167143	QSOX1	0	+	43202	23	43176	2.12233	2.5053	2.38617	2.25917	2.31824	3798.45	3784.15	3812.74	1.00755	0.0108584	0.866015	1
chr1	180167169	180169859	FLJ23867	0	+	2716	1	2690	1.09256	1.17497	1.28896	1.1826	1.18477	121.036	115.796	126.276	1.0905	0.124992	0.588416	1
chr1	180199432	180244188	LHX4	0	+	44756	11	44756	0.0502603	0.0838052	0.0814193	0.0766411	0.0730315	123.801	113.122	134.481	1.18882	0.249531	0.352647	1
chr1	180238797	180243816	LOC100527964	0	-	5019	9	5019	1.77869	1.91016	1.54234	1.20512	1.60908	306.651	351.323	261.979	0.745693	-0.423346	0.0142683	0.388592
chr1	180257351	180472022	ACBD6	0	-	214671	15	214594	1.28436	1.1681	1.24791	1.34552	1.26147	10292.4	10000.9	10584	1.0583	0.081753	0.579499	1
chr1	180407448	180407525	MIR3121	0	-	77	1	77	0	0.258162	0.689068	0.3178	0.316258	1.02929	0.54562	1.51296	2.77291	1.4714	0.732382	1
chr1	180601145	180859415	XPR1	0	+	258270	29	258270	0.483732	0.448434	0.560558	0.613804	0.526632	5171.33	4574.12	5768.54	1.26112	0.334711	0.00730181	0.255141
chr1	180882312	180915239	KIAA1614	0	+	32927	17	32927	0.601248	0.698721	0.731465	0.596013	0.656862	820.451	810.723	830.179	1.024	0.0342124	0.76985	1
chr1	180942175	180992046	STX6	0	-	49871	15	49871	1.43512	1.40368	1.85511	1.86549	1.63985	3107.74	2687.72	3527.76	1.31255	0.392369	0.00163018	0.0851457
chr1	181002560	181031074	MR1	0	+	28514	13	28514	0.169612	0.174008	0.173439	0.14067	0.164432	178.041	185.894	170.189	0.915513	-0.127347	0.542724	1
chr1	181057637	181059979	IER5	0	+	2342	1	2342	25.0248	26.173	40.1918	35.6656	31.7638	2825.32	2273.88	3376.76	1.48502	0.570485	3.45455e-06	0.000413253
chr1	181452685	181775921	CACNA1E	0	+	323236	95	323236	0	0.000274107	8.05e-05	0	8.86518e-05	1.06438	1.63686	0.4919	0.300515	-1.73449	0.801295	1
chr1	182023704	182030847	ZNF648	0	-	7143	3	7143	0.00314917	0	0	0	0.000787293	0.219139	0.438279	0	0	#NAME?	1	1
chr1	182350838	182361341	GLUL	0	-	10503	17	10503	6.07041	6.64178	6.36646	6.18024	6.31472	2518.23	2530.84	2505.62	0.990036	-0.0144472	0.929855	1
chr1	182367251	182369751	TEDDM1	0	-	2500	1	2500	0	0	0	0	0	0	0	0	NA	NA	NA	NA
chr1	182376755	182383948	LINC00272	0	+	7193	7	7193	0	0	0.0036186	0	0.00090465	0.24595	0	0.4919	Inf	Inf	0.99194	1
chr1	182419255	182529732	RGSL1	0	+	110477	43	110477	0.000610837	0	0.000235602	0.000250392	0.000274208	1.16795	1.31484	1.02106	0.776564	-0.364822	1	1
chr1	182542768	182558394	RNASEL	0	-	15626	13	15626	0.260559	0.270275	0.21821	0.228367	0.244353	145.026	157.352	132.7	0.843331	-0.245829	0.250262	1
chr1	182567757	182573548	RGS16	0	-	5791	9	5791	0.00388439	0	0.00449467	0.0334377	0.0104542	2.31713	0.438279	4.19599	9.57378	3.25909	0.327734	1
chr1	182584274	182585764	LOC284648	0	+	1490	1	1490	0.0452909	0.0396427	0.0349377	0.0185654	0.0346092	1.95952	2.40608	1.51296	0.628806	-0.669313	0.853974	1
chr1	182615791	182642067	RGS8	0	-	26276	13	26276	0	0	0	0.00105277	0.000263192	0.264578	0	0.529155	Inf	Inf	0.991941	1
chr1	182758583	182799519	NPL	0	+	40936	25	40936	0.0230792	0.0266941	0.0241618	0.0250028	0.0247345	38.4333	38.5956	38.2709	0.991587	-0.0121884	1	1
chr1	182808438	182857117	DHX9	0	+	48679	57	48679	4.15158	3.98902	3.87492	4.04434	4.01497	7427.87	7524.95	7330.8	0.974199	-0.0377112	0.697127	1
chr1	182868999	182922553	SHCBP1L	0	-	53554	19	53554	0.000420034	0.000551477	0	0.000516535	0.000372012	0.756527	0.983899	0.529155	0.537815	-0.894818	1	1
chr1	182992594	183114727	LAMC1	0	+	122133	55	122133	4.31851	4.17587	5.09074	5.36758	4.73818	21994.3	19698.6	24289.9	1.23308	0.302263	0.0121306	0.354214
chr1	183155173	183214262	LAMC2	0	+	59089	45	59089	0.0622278	0.0582288	0.0541812	0.0688179	0.0608639	136.783	135.277	138.29	1.02227	0.0317758	0.958938	1
chr1	183217371	183387634	NMNAT2	0	-	170263	23	170263	0.0466369	0.0575886	0.0556457	0.0549145	0.0536964	346.882	335.858	357.906	1.06565	0.0917289	0.532449	1
chr1	183430010	183441117	DKFZP564C196	0	-	11107	9	11107	0.032404	0.0356411	0.0187475	0.0348676	0.030415	12.7244	14.1055	11.3434	0.80418	-0.31441	0.657143	1
chr1	183441505	183523328	SMG7	0	+	81823	45	81823	1.60693	1.48913	1.56123	1.69382	1.58778	4939.14	4812.97	5065.31	1.05243	0.073725	0.610187	1
chr1	183524696	183560056	NCF2	0	-	35360	31	35360	0.0057254	0.00501139	0.00441662	0.00625849	0.00535297	7.20143	7.21823	7.18464	0.995347	-0.00672836	1	1
chr1	183595331	183604985	ARPC5	0	-	9654	7	9654	4.15957	3.95852	3.70212	3.72583	3.88651	1425.82	1488.36	1363.28	0.915962	-0.126641	0.297658	1
chr1	183605207	183897666	RGL1	0	+	292459	37	292459	0.607709	0.609741	0.823881	0.862309	0.72591	8067.56	6757.29	9377.83	1.38781	0.472808	8.39991e-05	0.00686129
chr1	183615410	183622448	APOBEC4	0	-	7038	3	7038	0	0	0	0	0	0	0	0	NA	NA	NA	NA
chr1	183904965	184006863	GLT25D2	0	-	101898	23	101898	0.0637982	0.060286	0.0538974	0.0529319	0.0577284	223.564	240.151	206.976	0.861857	-0.21448	0.232655	1
chr1	184020810	184043344	TSEN15	0	+	22534	11	22534	1.49186	1.29095	1.13493	1.31966	1.30935	1122.3	1192.22	1052.38	0.882703	-0.18	0.288759	1
chr1	184356149	184598155	C1orf21	0	+	242006	11	242006	0.385144	0.394302	0.335292	0.343886	0.364656	3352.3	3579.12	3125.48	0.873253	-0.195529	0.10312	1
chr1	184659624	184724041	EDEM3	0	-	64417	39	64417	0.532027	0.412162	0.435658	0.470719	0.462641	1134.34	1158.45	1110.22	0.95837	-0.0613459	0.713632	1
chr1	184760165	184943682	FAM129A	0	-	183517	27	183517	1.86599	1.67136	1.57511	1.67027	1.69568	11832.1	12338.2	11326.1	0.917973	-0.123476	0.298753	1
chr1	185014550	185071740	RNF2	0	+	57190	13	57190	0.914867	0.84974	0.91466	0.918237	0.899376	1955.02	1916.98	1993.06	1.03968	0.056146	0.716636	1
chr1	185087217	185126230	TRMT1L	0	-	39013	29	39013	0.200076	0.202882	0.162791	0.200663	0.191603	284.042	298.309	269.775	0.904346	-0.145053	0.37781	1
chr1	185126191	185260913	SWT1	0	+	134722	37	134722	0.20079	0.182576	0.16151	0.178021	0.180724	925.878	981.751	870.006	0.886178	-0.174331	0.166958	1
chr1	185265521	185286461	IVNS1ABP	0	-	20940	29	20940	2.62756	2.52174	2.09939	2.32583	2.39363	1905.13	2047.6	1762.66	0.860844	-0.216177	0.0728227	0.956288
chr1	185292978	185304171	LOC100288079	0	-	11193	7	11193	0	0	0	0	0	0	0	0	NA	NA	NA	NA
chr1	185703682	186160085	HMCN1	0	+	456403	213	456403	0.0647121	0.046784	0.0447004	0.0512642	0.0518652	901.629	969.943	833.315	0.859138	-0.219038	0.416151	1
chr1	186029866	186446655	MIR548F1	0	-	416789	7	335588	0.00286295	0.0037961	0.00310245	0.00420392	0.00349135	44.4853	42.3076	46.6629	1.10294	0.141358	0.695354	1
chr1	186265404	186283688	PRG4	0	+	18284	25	18284	0	0	0	0.00151294	0.000378235	0.264578	0	0.529155	Inf	Inf	0.991941	1
chr1	186280785	186344457	TPR	0	-	63672	101	9706	1.46797	1.41796	1.31285	1.5103	1.42727	526.586	531.689	521.483	0.980805	-0.0279624	0.801499	1
chr1	186344889	186390503	C1orf27	0	+	45614	27	44730	1.24651	1.1021	0.945862	1.05135	1.08646	1848.02	1997.13	1698.9	0.85067	-0.233328	0.115943	1
chr1	186369703	186370587	OCLM	0	+	884	1	884	1.86394	1.5092	1.9569	1.36001	1.67251	55.8832	56.5472	55.2191	0.976512	-0.0342899	0.918417	1
chr1	186412697	186430239	PDC	0	-	17542	9	1324	0	0	0	0.0160716	0.0040179	0.264578	0	0.529155	Inf	Inf	0.991941	1
chr1	186640943	186649559	PTGS2	0	-	8616	19	8616	0.522156	0.455894	0.338289	0.330691	0.411757	134.909	160.223	109.596	0.68402	-0.547891	0.0107905	0.32639
chr1	186798031	186958113	PLA2G4A	0	+	160082	35	160082	0	0.000553475	0.000162595	0.000345604	0.000265418	1.59353	1.63686	1.55021	0.947064	-0.0784661	1	1
chr1	190066796	190446759	FAM5C	0	-	379963	15	379963	0	7.77e-05	6.85e-05	0.000436819	0.000145755	2.10623	0.54562	3.66683	6.72049	2.74857	0.326644	1
chr1	190594019	190770788	LOC440704	0	+	176769	9	176769	0.000509014	0	0	0.000625958	0.000283743	1.93487	1.75312	2.11662	1.20735	0.271842	1	1
chr1	192127591	192154945	RGS18	0	+	27354	9	27354	0	0	0	0.00101128	0.00025282	0.264578	0	0.529155	Inf	Inf	0.991941	1
chr1	192286121	192336414	RGS21	0	+	50293	9	50293	0	0	0.000517539	0.000550027	0.000266892	0.510528	0	1.02106	Inf	Inf	0.670542	1
chr1	192544856	192549159	RGS1	0	+	4303	9	4303	0	0	0	0	0	0	0	0	NA	NA	NA	NA
chr1	192605267	192629440	RGS13	0	+	24173	13	24173	0.000930563	0	0	0	0.000232641	0.219139	0.438279	0	0	#NAME?	1	1
chr1	192778168	192781407	RGS2	0	+	3239	9	3239	1.52787	1.28969	1.42237	1.0081	1.31201	161.43	173.354	149.507	0.862437	-0.213509	0.440575	1
chr1	192981495	193029237	UCHL5	0	-	47742	27	47742	0.892572	0.819398	0.764989	0.872188	0.837287	1519.78	1553.05	1486.51	0.95716	-0.0631674	0.591757	1
chr1	193028551	193060906	TROVE2	0	+	32355	21	32355	1.70542	1.49219	1.45584	1.59022	1.56092	1920.88	1967.19	1874.57	0.952918	-0.0695755	0.57882	1
chr1	193065594	193075244	GLRX2	0	-	9650	9	9650	1.20196	1.14963	1.28312	1.25165	1.22159	448.345	431.305	465.385	1.07902	0.109717	0.511084	1
chr1	193091087	193223942	CDC73	0	+	132855	33	132774	1.97602	1.69467	1.6577	1.76137	1.77244	8951.07	9269.16	8632.98	0.931366	-0.102579	0.460358	1
chr1	193105632	193105713	MIR1278	0	+	81	1	81	1.43661	0.455768	0.284263	0	0.54416	1.61446	2.73701	0.4919	0.179721	-2.47617	0.336766	1
chr1	193147859	193155743	B3GALT2	0	-	7884	3	7884	0.0114127	0.00749208	0.00660289	0.0105261	0.00900844	2.70781	2.84435	2.57127	0.903989	-0.145623	1	1
chr1	196194912	196577499	KCNT2	0	-	382587	55	382518	0.000117613	0.000154418	0.000136091	0.000289267	0.000174347	2.53411	1.9678	3.10042	1.57558	0.655883	0.798367	1
chr1	196551542	196551611	MIR4735	0	-	69	1	69	0	0	0	0	0	0	0	0	NA	NA	NA	NA
chr1	196621007	196716634	CFH	0	+	95627	45	95627	0.0167014	0.0154422	0.018781	0.014753	0.0164194	59.6634	58.3988	60.928	1.04331	0.0611675	0.880128	1
chr1	196743929	196763203	CFHR3	0	+	19274	11	19274	0	0	0	0.00143522	0.000358805	0.264578	0	0.529155	Inf	Inf	0.991941	1
chr1	196788860	196801319	CFHR1	0	+	12459	11	12459	0	0.00237048	0	0	0.00059262	0.27281	0.54562	0	0	#NAME?	1	1
chr1	196857143	196887843	CFHR4	0	+	30700	19	30700	0	0.000962012	0	0	0.000240503	0.27281	0.54562	0	0	#NAME?	1	1
chr1	196912933	196928356	CFHR2	0	+	15423	9	15423	0	0	0	0	0	0	0	0	NA	NA	NA	NA
chr1	196946666	196978803	CFHR5	0	+	32137	19	32137	0	0	0	0.000860768	0.000215192	0.264578	0	0.529155	Inf	Inf	0.991941	1
chr1	197008320	197036397	F13B	0	-	28077	23	28077	0.00640937	0.00841507	0.00370817	0.00394095	0.00561839	5.9777	7.87119	4.08422	0.518882	-0.946521	0.378093	1
chr1	197053256	197115824	ASPM	0	-	62568	55	62568	2.74896	2.66965	2.15396	2.34307	2.47891	5894.34	6437.1	5351.58	0.831365	-0.266447	0.0212549	0.505267
chr1	197122813	197169672	ZBTB41	0	-	46859	19	46859	0.922491	0.756807	0.714179	0.761917	0.788848	1406.69	1497.66	1315.72	0.878518	-0.186856	0.298984	1
chr1	197237333	197447585	CRB1	0	+	210252	23	210252	0.00823809	0.00898998	0.00519948	0.00526273	0.00692257	55.2466	68.6671	41.826	0.609113	-0.715219	0.0254347	0.565296
chr1	197473878	197744623	DENND1B	0	-	270745	47	270745	0.963804	0.77009	0.733818	0.82356	0.822818	8478.15	8936.11	8020.19	0.897504	-0.15601	0.429345	1
chr1	197871681	197876497	C1orf53	0	+	4816	5	4816	0.214856	0.17784	0.167543	0.189327	0.187391	34.3474	35.9838	32.711	0.909049	-0.137571	0.716288	1
chr1	197881634	197899273	LHX9	0	+	17639	11	17639	0.0178538	0.0184178	0.011805	0.0141143	0.0155477	10.4177	12.1377	8.6976	0.716576	-0.480809	0.538913	1
chr1	198126107	198291548	NEK7	0	+	165441	19	165441	4.20579	3.35584	2.87044	3.13578	3.39196	21356.2	23813.9	18898.5	0.793589	-0.333535	0.125888	1
chr1	198492351	198510075	ATP6V1G3	0	-	17724	9	17724	0.00126915	0.00166632	0	0.00156074	0.00112405	0.756527	0.983899	0.529155	0.537815	-0.894818	1	1
chr1	198608136	198726545	PTPRC	0	+	118409	65	118409	0.0142479	0.00897918	0.00769368	0.0107464	0.0104168	47.0354	52.5132	41.5576	0.791375	-0.337567	0.426323	1
chr1	198777131	198906558	LOC100131234	0	-	129427	5	129207	1.35892	1.20926	1.08695	1.26239	1.22938	6040.86	6307.53	5774.19	0.915444	-0.127457	0.395243	1
chr1	198828001	198828111	MIR181B1	0	-	110	1	110	0	0.289141	0.236624	0.357871	0.220909	0.783337	0.54562	1.02106	1.87137	0.904093	0.980933	1
chr1	198828172	198828282	MIR181A1	0	-	110	1	110	0.291012	0.082612	0.0728073	0.246641	0.173268	0.483717	0.438279	0.529155	1.20735	0.271842	1	1
chr1	199996769	200146550	NR5A2	0	+	149781	15	149781	0.00413868	0.00453513	0.00295422	0.00369373	0.00383044	21.8832	24.8211	18.9454	0.763279	-0.389717	0.445954	1
chr1	200182655	200183643	FAM58BP	0	+	988	1	988	0	0	0	0	0	0	0	0	NA	NA	NA	NA
chr1	200311671	200342920	C1orf98	0	-	31249	9	31249	0.0601072	0.0540894	0.0624706	0.0460319	0.0556748	66.1622	67.9157	64.4086	0.94836	-0.0764933	0.80449	1
chr1	200375419	200379166	ZNF281	0	-	3747	3	3747	6.61451	5.72382	5.19185	5.36073	5.72273	815.36	879.103	751.616	0.85498	-0.226037	0.124487	1
chr1	200520624	200589862	KIF14	0	-	69238	59	69238	0.571599	0.584797	0.528173	0.560959	0.561382	1476.52	1518.98	1434.05	0.944092	-0.0830013	0.500062	1
chr1	200613164	200639126	DDX59	0	-	25962	15	25962	0.966945	1.01699	0.906318	1.02605	0.979076	965.579	976.903	954.254	0.976815	-0.0338421	0.783815	1
chr1	200708685	200829831	CAMSAP2	0	+	121146	33	121146	1.64464	1.4466	1.50299	1.64302	1.55931	7184.09	7119.54	7248.64	1.01813	0.0259261	0.950445	1
chr1	200842165	200843251	GPR25	0	+	1086	1	1086	0	0	0	0	0	0	0	0	NA	NA	NA	NA
chr1	200860626	200884864	C1orf106	0	+	24238	21	24238	0.000928067	0.00243698	0	0	0.000841262	0.764759	1.52952	0	0	#NAME?	0.473094	1
chr1	200938513	200992828	KIF21B	0	-	54315	69	54315	0.0016566	0.00271875	0.00191686	0.00152789	0.00195502	4.01814	4.48121	3.55507	0.793327	-0.334013	0.918189	1
chr1	201008639	201081694	CACNA1S	0	-	73055	87	73055	0	0	0.000356288	0	8.9072e-05	0.24595	0	0.4919	Inf	Inf	0.99194	1
chr1	201103899	201123632	TMEM9	0	-	19733	11	19733	0.867495	1.07461	0.956886	0.822663	0.930414	696.263	725.285	667.242	0.919971	-0.120339	0.5035	1
chr1	201159952	201198080	IGFN1	0	+	38128	47	38128	0	0	0.000682664	0.000725517	0.000352045	0.510528	0	1.02106	Inf	Inf	0.670542	1
chr1	201252579	201302121	PKP1	0	+	49542	29	49542	0	0	0.00105077	0.00111673	0.000541875	1.02106	0	2.04211	Inf	Inf	0.294748	1
chr1	201328141	201346805	TNNT2	0	-	18664	35	18664	0	0	0	0	0	0	0	0	NA	NA	NA	NA
chr1	201349965	201368669	LAD1	0	-	18704	19	18704	0	0.00157901	0.00139161	0	0.000742655	0.51876	0.54562	0.4919	0.901544	-0.149531	1	1
chr1	201372894	201390874	TNNI1	0	-	17980	15	17980	0.00375325	0.00164259	0.00434293	0.00153852	0.00281932	1.93266	1.86046	2.00486	1.07761	0.107842	1	1
chr1	201434621	201438299	PHLDA3	0	-	3678	3	3678	7.94697	11.7021	22.9312	20.4444	15.7562	2198.15	1364.29	3032	2.2224	1.15212	1.23678e-10	2.69793e-08
chr1	201452657	201476387	CSRP1	0	-	23730	15	23730	7.69341	7.6452	7.3058	6.52519	7.2924	6573.78	6908.81	6238.76	0.903014	-0.147179	0.211162	1
chr1	201489031	201489720	RPS10P7	0	+	689	1	689	0.032648	0.0428647	0.113332	0	0.0472112	1.2298	0.983899	1.4757	1.49985	0.584818	0.973489	1
chr1	201617449	201796102	NAV1	0	+	178653	61	178561	3.13362	3.40712	3.28189	3.21898	3.2604	22105.7	22141.4	22070	0.996773	-0.00466326	0.985517	1
chr1	201777738	201777830	MIR1231	0	+	92	1	92	1.1661	2.80891	3.71603	2.49217	2.5458	8.86496	7.10197	10.6279	1.49648	0.581571	0.441966	1
chr1	201798287	201853422	IPO9	0	+	55135	47	55135	1.28287	1.31421	1.23544	1.37694	1.30236	2727.83	2716.35	2739.3	1.00845	0.0121382	0.958698	1
chr1	201857796	201861715	SHISA4	0	+	3919	9	3919	0.559525	0.79882	0.648581	0.804675	0.7029	104.439	100.349	108.53	1.08153	0.11307	0.648105	1
chr1	201865583	201915716	LMOD1	0	-	50133	5	50133	1.72581	1.31839	1.20758	1.03916	1.32273	2523.64	2906.72	2140.56	0.736418	-0.441403	0.100231	1
chr1	201924618	201939789	TIMM17A	0	+	15171	11	15171	2.19081	2.12855	1.99029	2.18356	2.1233	1224.34	1244.14	1204.53	0.968166	-0.0466743	0.673397	1
chr1	201951765	201975275	RNPEP	0	+	23510	21	23510	1.45626	1.59093	1.59758	1.62146	1.56656	1398.4	1357.81	1438.99	1.05978	0.0837673	0.510244	1
chr1	201979689	201986315	ELF3	0	+	6626	17	6626	0.0169744	0.0312008	0.0392825	0.0166994	0.0260393	6.52318	6.01073	7.03562	1.17051	0.227137	0.833747	1
chr1	202092028	202098634	GPR37L1	0	+	6606	3	6606	0	0	0	0	0	0	0	0	NA	NA	NA	NA
chr1	202101976	202113866	ARL8A	0	-	11890	13	11890	1.16995	1.27176	1.5869	1.57435	1.40074	632.54	550.214	714.866	1.29925	0.37768	0.00854861	0.280378
chr1	202116140	202130716	PTPN7	0	-	14576	19	14576	0	0	0	0.00189781	0.000474452	0.264578	0	0.529155	Inf	Inf	0.991941	1
chr1	202137178	202158577	PTPRVP	0	+	21399	43	21399	0.00210239	0.00138015	0.00243269	0.0038781	0.00244833	1.99672	1.42218	2.57127	1.80798	0.854377	0.785821	1
chr1	202163117	202288889	LGR6	0	+	125772	39	125772	0.00697519	0.00540085	0.0132448	0.00395895	0.00739495	35.3243	29.6421	41.0064	1.38338	0.4682	0.631328	1
chr1	202300784	202311094	UBE2T	0	-	10310	13	10310	1.14981	1.33203	1.03003	1.05207	1.14099	446.405	484.686	408.124	0.842038	-0.248043	0.118948	1
chr1	202317829	202557697	PPP1R12B	0	+	239868	53	239868	0.239541	0.24105	0.191689	0.210692	0.220743	2011.82	2187.69	1835.95	0.839221	-0.252877	0.0391561	0.698108
chr1	202559724	202679551	SYT2	0	-	119827	19	119827	0.00300359	0.00369705	0.00651654	0.00184683	0.003766	17.0935	15.1968	18.9902	1.24962	0.321495	0.726683	1
chr1	202696531	202777549	KDM5B	0	-	81018	53	81018	1.57555	1.46175	1.4007	1.48967	1.48192	4564.28	4675.17	4453.39	0.952562	-0.0701146	0.497075	1
chr1	202794328	202795421	LOC641515	0	+	1093	1	1093	0	0	0	0	0	0	0	0	NA	NA	NA	NA
chr1	202830881	202844369	LOC148709	0	+	13488	5	13488	0.0216806	0.0175171	0.00771904	0.0102545	0.0142928	7.33798	10.0626	4.61338	0.458468	-1.12511	0.205429	1
chr1	202847409	202858385	RABIF	0	-	10976	3	10976	1.34868	1.35298	1.33702	1.19722	1.30897	545.807	562.834	528.78	0.939496	-0.0900414	0.542647	1
chr1	202860229	202896371	KLHL12	0	-	36142	23	36142	0.521851	0.504611	0.506629	0.551767	0.521215	715.899	704.471	727.327	1.03244	0.0460638	0.799026	1
chr1	202909960	202927700	ADIPOR1	0	-	17740	19	17740	1.34887	1.48959	1.28523	1.33236	1.36401	918.731	954.658	882.803	0.924732	-0.112893	0.418387	1
chr1	202931000	202936404	CYB5R1	0	-	5404	17	5404	1.5981	1.8942	1.93143	1.74397	1.79192	367.661	357.629	377.694	1.0561	0.0787531	0.5831	1
chr1	202955579	202976393	LOC401980	0	-	20814	9	20814	0.00108074	0.00567574	0	0.00132903	0.00202138	1.57496	2.62076	0.529155	0.201909	-2.30822	0.43087	1
chr1	202976533	202993197	TMEM183A	0	+	16664	3	531	0.690833	0.740161	0.588216	0.88862	0.726958	14.502	14.1055	14.8984	1.05621	0.0789016	0.973964	1
chr1	202976901	202990076	TMEM183	0	+	13175	11	836	0.924678	0.64065	0.698135	0.767412	0.757719	23.8575	24.7226	22.9924	0.930013	-0.104677	0.808669	1
chr1	203020310	203047864	PPFIA4	0	+	27554	33	27554	0.0235494	0.0257244	0.023616	0.0200788	0.0232422	24.3428	25.805	22.8806	0.886675	-0.173523	0.758996	1
chr1	203052256	203055377	MYOG	0	-	3121	5	3121	0	0	0	0	0	0	0	0	NA	NA	NA	NA
chr1	203096835	203136533	ADORA1	0	+	39698	7	39698	0.0322985	0.0438937	0.0419626	0.0292666	0.0368554	55.4398	57.1735	53.7061	0.939354	-0.090259	0.875566	1
chr1	203136938	203144942	MYBPH	0	-	8004	21	8004	0	0	0	0	0	0	0	0	NA	NA	NA	NA
chr1	203148058	203155922	CHI3L1	0	-	7864	19	7864	0	0	0	0	0	0	0	0	NA	NA	NA	NA
chr1	203185206	203198860	CHIT1	0	-	13654	21	13654	0	0	0	0	0	0	0	0	NA	NA	NA	NA
chr1	203267885	203274453	LOC730227	0	-	6568	7	6568	0	0.00449662	0	0	0.00112415	0.27281	0.54562	0	0	#NAME?	1	1
chr1	203274663	203278729	BTG2	0	+	4066	3	4066	4.14786	4.47493	23.3002	19.9709	12.9735	2004.2	664.811	3343.59	5.02938	2.33038	7.42415e-38	1.96655e-34
chr1	203309751	203320289	FMOD	0	-	10538	5	10538	0.00640382	0	0.00246998	0	0.00221845	0.903368	1.31484	0.4919	0.374115	-1.41845	0.787009	1
chr1	203444882	203460479	PRELP	0	+	15597	5	15597	0.0245179	0.0321904	0.0333764	0.0159622	0.0265117	15.6633	16.7263	14.6004	0.872902	-0.196109	0.835864	1
chr1	203463270	203478077	OPTC	0	+	14807	15	14807	0.00151918	0.00199458	0.00175786	0	0.00131791	0.737899	0.983899	0.4919	0.49995	-1.00014	1	1
chr1	203595914	203713209	ATP2B4	0	+	117295	43	117170	6.82603	7.13043	7.57388	7.35957	7.22248	32142.6	31018.5	33266.7	1.07248	0.10095	0.388748	1
chr1	203698708	203698833	SNORA77	0	+	125	1	125	3.60603	2.43085	1.9181	3.08543	2.7601	13.0285	14.2218	11.8353	0.832194	-0.265008	0.668692	1
chr1	203734283	203745480	LAX1	0	+	11197	9	11197	0.00401795	0.0131883	0	0.00741158	0.00615446	2.59606	3.60466	1.58747	0.440393	-1.18314	0.567054	1
chr1	203764750	203823256	ZC3H11A	0	+	58506	39	55566	2.62802	2.41033	2.3034	2.36423	2.4265	5125.66	5319.69	4931.63	0.927052	-0.109278	0.313639	1
chr1	203766650	203769590	ZBED6	0	+	2940	1	2940	9.1461	8.90358	7.12636	7.58184	8.18947	914.82	1007.16	822.479	0.81663	-0.292246	0.0275732	0.591739
chr1	203830739	203840280	SNRPE	0	+	9541	9	9541	1.49086	1.48891	1.49656	1.45189	1.48205	537.298	539.435	535.16	0.992074	-0.01148	0.925725	1
chr1	204001574	204010392	LINC00303	0	-	8818	11	8818	0	0	0	0	0	0	0	0	NA	NA	NA	NA
chr1	204042245	204096871	SOX13	0	+	54626	27	54626	0.647936	0.790227	0.792846	0.678407	0.727354	1507.35	1487.11	1527.59	1.02722	0.038747	0.71857	1
chr1	204100189	204121307	ETNK2	0	-	21118	15	21118	0.582633	0.753743	0.736413	0.647141	0.679983	544.447	533.828	555.067	1.03979	0.0562882	0.660739	1
chr1	204123943	204135465	REN	0	-	11522	19	11522	0	0.00256325	0	0.00240084	0.00124102	0.537387	0.54562	0.529155	0.969824	-0.0442048	1	1
chr1	204159468	204165619	KISS1	0	-	6151	5	6151	0.0621697	0.10083	0.0888636	0.103436	0.0888248	20.7046	18.9088	22.5005	1.18995	0.250901	0.615127	1
chr1	204167287	204183220	GOLT1A	0	-	15933	9	15933	0.0127064	0.0185362	0.0163363	0.0069447	0.0136309	8.21816	9.40071	7.03562	0.748414	-0.418091	0.710312	1
chr1	204187980	204329044	PLEKHA6	0	-	141064	45	141064	0.149098	0.166549	0.137464	0.122562	0.143918	770.646	844.104	697.188	0.82595	-0.275874	0.0546802	0.840842
chr1	204337557	204338847	LOC127841	0	-	1290	1	1290	0	0	0.0201772	0.0428876	0.0157662	0.775105	0	1.55021	Inf	Inf	0.44396	1
chr1	204372491	204380944	PPP1R15B	0	-	8453	3	8453	7.53077	7.08376	6.12858	6.13147	6.71865	2158.41	2346.3	1970.52	0.83984	-0.251813	0.0370116	0.684786
chr1	204391757	204459474	PIK3C2B	0	-	67717	67	67717	0.163818	0.146332	0.146927	0.127539	0.146154	376.201	399.4	353.002	0.883832	-0.178156	0.246285	1
chr1	204485506	204527248	MDM4	0	+	41742	21	41742	1.60099	1.63071	1.46272	1.55545	1.56247	2477.85	2559.78	2395.92	0.935989	-0.0954371	0.420046	1
chr1	204586302	204654597	LRRN2	0	-	68295	5	68295	0	0	0.00038112	0	9.528e-05	0.24595	0	0.4919	Inf	Inf	0.99194	1
chr1	204797781	204991950	NFASC	0	+	194169	65	194169	0.164854	0.18974	0.190701	0.174093	0.179847	1325.33	1304.06	1346.6	1.03262	0.0463142	0.67475	1
chr1	205012339	205047171	CNTN2	0	+	34832	45	34832	0.0012916	0	0	0	0.0003229	0.438279	0.876558	0	0	#NAME?	0.714885	1
chr1	205052256	205053588	TMEM81	0	-	1332	1	1332	0.793724	1.30818	0.969157	0.996846	1.01698	51.3926	52.7907	49.9945	0.947032	-0.0785149	0.92491	1
chr1	205055269	205091150	RBBP5	0	-	35881	27	35881	0.95347	0.915131	0.902763	0.954184	0.931387	1270.18	1273.35	1267.02	0.995026	-0.00719359	0.904443	1
chr1	205111630	205180727	DSTYK	0	-	69097	25	69097	0.895353	0.887867	1.026	1.03117	0.960097	2520.78	2338.52	2703.04	1.15588	0.208988	0.0999412	1
chr1	205197037	205242471	TMCC2	0	+	45434	11	45434	0.0747604	0.0910051	0.0922349	0.0827919	0.0851981	146.864	142.567	151.161	1.06028	0.0844474	0.658598	1
chr1	205271190	205290883	NUAK2	0	-	19693	13	19693	1.56017	1.77407	2.22971	1.82166	1.8464	1380.15	1244.16	1516.15	1.21862	0.285244	0.0623235	0.895296
chr1	205305647	205326039	KLHDC8A	0	-	20392	11	20392	0	0	0.00127641	0.00135654	0.000658238	0.510528	0	1.02106	Inf	Inf	0.670542	1
chr1	205342379	205356568	LOC284576	0	+	14189	7	14189	0.00158535	0.00208146	0	0.00389915	0.00189149	1.0211	0.983899	1.05831	1.07563	0.105182	1	1
chr1	205350505	205391214	LEMD1	0	-	40709	11	40709	0.0016577	0.000725485	0.000639382	0.00271807	0.00143516	2.23449	1.86046	2.60852	1.40209	0.487576	0.963217	1
chr1	205417429	205417526	MIR135B	0	-	97	1	97	0	0.573811	0	0	0.143453	0.54562	1.09124	0	0	#NAME?	0.688954	1
chr1	205473683	205501921	CDK18	0	+	28238	31	28238	0.00477962	0.00418355	0.00368703	0.0048981	0.00438707	4.71276	4.81215	4.61338	0.958693	-0.0608592	1	1
chr1	205523400	205525763	LOC284578	0	-	2363	1	2363	0	0	0	0	0	0	0	0	NA	NA	NA	NA
chr1	205538111	205572046	MFSD4	0	+	33935	19	33935	0.00464009	0.00870304	0.0138062	0.0179335	0.0112707	14.5099	8.52415	20.4956	2.40442	1.26569	0.0364461	0.680378
chr1	205577070	205602000	ELK4	0	-	24930	9	24930	1.41738	1.26951	1.26778	1.36629	1.33024	1261	1273.44	1248.56	0.98046	-0.02847	0.750565	1
chr1	205626980	205649630	SLC45A3	0	-	22650	9	22650	0.109722	0.106921	0.118364	0.0977042	0.108178	92.9748	92.9515	92.9981	1.0005	0.00072361	1	1
chr1	205681946	205719372	NUCKS1	0	-	37426	13	37426	4.13792	4.21554	4.06914	4.3534	4.194	5963.54	5932.25	5994.83	1.01055	0.0151397	0.931923	1
chr1	205737113	205744610	RAB7L1	0	-	7497	9	7497	0.468072	0.456971	0.517308	0.525088	0.49186	140.048	131.663	148.433	1.12737	0.172959	0.452	1
chr1	205758220	205782161	SLC41A1	0	-	23941	21	23941	1.26464	1.44894	1.39337	1.18315	1.32252	1201.75	1231.03	1172.47	0.952433	-0.0703098	0.651962	1
chr1	205797149	205819276	PM20D1	0	-	22127	25	22127	0.00203322	0.00800843	0.00117633	0	0.0028045	2.32109	4.15028	0.4919	0.118522	-3.07677	0.206509	1
chr1	205882176	205912588	SLC26A9	0	-	30412	41	30412	0	0	0	0	0	0	0	0	NA	NA	NA	NA
chr1	206138910	206155074	FAM72A	0	+	16164	7	16164	0.00278328	0.00182713	0	0	0.0011526	0.711089	1.42218	0	0	#NAME?	0.484625	1
chr1	206224282	206231482	AVPR1B	0	+	7200	3	7200	0	0	0	0	0	0	0	0	NA	NA	NA	NA
chr1	206238871	206288647	C1orf186	0	-	49776	11	49776	0	0	0	0	0	0	0	0	NA	NA	NA	NA
chr1	206317458	206332104	CTSE	0	+	14646	17	14646	0	0	0	0	0	0	0	0	NA	NA	NA	NA
chr1	206516199	206637783	SRGAP2	0	+	121584	39	121584	0.904561	0.94381	0.825706	0.794525	0.867151	4003.77	4262.48	3745.07	0.878613	-0.1867	0.122776	1
chr1	206643585	206670223	IKBKE	0	+	26638	43	26638	0.616562	0.699253	0.827303	0.667529	0.702662	710.558	664.23	756.886	1.13949	0.188394	0.224742	1
chr1	206680878	206762616	RASSF5	0	+	81738	13	81738	0.0790465	0.0879194	0.112727	0.10119	0.0952207	295.361	258.372	332.35	1.28633	0.363256	0.0309013	0.621964
chr1	206764973	206785904	EIF2D	0	-	20931	29	20931	0.836093	0.880928	1.00603	0.98589	0.927235	737.072	681.448	792.697	1.16325	0.218167	0.121329	1
chr1	206808880	206822542	DYRK3	0	+	13662	7	13662	2.86354	2.99613	4.22671	4.22648	3.57821	1857.13	1518.4	2195.87	1.44618	0.532247	2.76808e-05	0.00268721
chr1	206858364	206907630	MAPKAPK2	0	+	49266	19	49266	3.8732	4.22279	4.46652	4.19001	4.18813	7834.17	7561.26	8107.08	1.07219	0.100555	0.378828	1
chr1	206940947	206945839	IL10	0	-	4892	9	4892	0	0	0	0	0	0	0	0	NA	NA	NA	NA
chr1	206972214	207016326	IL19	0	+	44112	15	44112	0.00101988	0.000669518	0.000590057	0.00125419	0.000883411	1.48619	1.42218	1.55021	1.09003	0.124363	1	1
chr1	207039153	207042568	IL20	0	+	3415	9	3415	0	0	0	0	0	0	0	0	NA	NA	NA	NA
chr1	207070787	207077484	IL24	0	+	6697	13	6697	0.0201533	0.01323	0.019433	0.0123917	0.016302	4.15675	4.26653	4.04697	0.948538	-0.0762232	1	1
chr1	207076630	207095378	FAIM3	0	-	18748	15	18748	0.064791	0.078765	0.0721937	0.069348	0.0712744	50.6986	50.948	50.4491	0.990207	-0.0141983	1	1
chr1	207101866	207119811	PIGR	0	-	17945	21	17945	0	0	0	0	0	0	0	0	NA	NA	NA	NA
chr1	207131311	207143970	FCAMR	0	-	12659	15	12659	0	0	0	0.0021852	0.0005463	0.264578	0	0.529155	Inf	Inf	0.991941	1
[truncated: 20,985 more rows]

## Sheet: RPKM>0.5, 300 bp length cut-off
chr	start	end	name	score	strand	glen	nfeat	featlen	RPKM..nf0h3a.	RPKM..nf0h3b.	RPKM..irpre0h2a.	RPKM..irpre0h2b.	Mean RPKM	baseMean	baseMeanA	baseMeanB	foldChange	log2FoldChange	pval	padj
chr17	72858618	72869156	FDXR	0	-	10538	23	10538	0.697851	1.07819	5.89302	5.56393	3.30825	1324.43	353.381	2295.48	6.49578	2.6995	1.47937e-82	2.74306e-78
chr1	203274663	203278729	BTG2	0	+	4066	3	4066	4.14786	4.47493	23.3002	19.9709	12.9735	2004.2	664.811	3343.59	5.02938	2.33038	7.42415e-38	1.96655e-34
chr9	94903748	94921890	LINC00475	0	+	18142	7	18142	0.187155	0.288956	1.13122	0.966619	0.643487	443.201	163.3	723.102	4.42805	2.14667	4.12465e-25	4.24884e-22
chr6	36644236	36655116	CDKN1A	0	+	10880	9	10880	31.5059	35.8626	156.444	131.628	88.8601	36724.9	13887.7	59562.2	4.28886	2.10059	1.25138e-26	1.36489e-23
chr12	69201970	69239212	MDM2	0	+	37242	21	37242	6.75649	6.23058	23.8974	26.0739	15.7396	22292	9189.52	35394.5	3.85161	1.94546	1.26468e-53	1.17249e-49
chr19	18496967	18499986	GDF15	0	+	3019	3	2946	6.24738	7.61227	28.7053	23.7807	16.5864	1855.59	772.637	2938.53	3.80325	1.92723	1.18627e-19	7.58474e-17
chr16	88520013	88601574	ZFPM1	0	+	81561	19	81561	0.291764	0.421805	1.42678	1.25023	0.847645	2624.55	1099.35	4149.75	3.77475	1.91638	4.27447e-29	6.60477e-26
chr8	74207264	74237516	RDH10	0	+	30252	11	30252	1.11698	1.0411	4.0033	3.94474	2.52653	2905.76	1239.93	4571.59	3.68699	1.88244	7.31707e-49	3.39183e-45
chr19	47724078	47736023	BBC3	0	-	11945	9	11869	1.87795	2.36724	8.15412	7.42011	4.95486	2233.47	953.219	3513.71	3.68616	1.88212	1.85067e-48	6.86302e-45
chr8	95938199	95961615	TP53INP1	0	-	23416	9	23416	2.42749	2.53218	8.90824	8.86579	5.68342	5058.27	2203.13	7913.4	3.59188	1.84474	8.57087e-50	5.29737e-46
chr9	19408924	19452500	ACER2	0	+	43576	11	43576	0.276372	0.262825	0.947938	0.960418	0.611888	1013.72	446.18	1581.26	3.54399	1.82538	1.37002e-38	4.23381e-35
chr13	114545292	114548719	FLJ41484	0	+	3427	1	3427	0.492292	0.574586	1.66421	1.37719	1.02707	133.82	69.4274	198.212	2.85495	1.51346	2.10936e-11	5.01432e-09
chr5	37812778	37839782	GDNF	0	-	27004	9	27004	1.73749	1.96955	5.38376	5.11957	3.55259	3644.69	1896.91	5392.47	2.84276	1.50729	4.93817e-34	1.14454e-30
chr5	27472398	27496508	LOC643401	0	+	24110	9	24110	0.61111	0.488758	1.47632	1.60332	1.04488	958.216	504.775	1411.66	2.79661	1.48368	1.63328e-22	1.37655e-19
chrX	68048839	68062006	EFNB1	0	+	13167	9	13167	0.283594	0.307293	0.811934	0.761493	0.541079	270.615	147.504	393.725	2.66925	1.41643	3.18208e-15	1.18004e-12
chr9	72658496	72841888	MAMDC2	0	+	183392	27	183392	0.402414	0.422777	1.12123	1.0752	0.755405	5264.04	2870.24	7657.83	2.66801	1.41576	5.80862e-31	1.07703e-27
chr17	2699731	2941035	RAP1GAP2	0	+	241304	49	241304	0.41477	0.473721	1.21613	1.12496	0.807395	7400.14	4062	10738.3	2.6436	1.4025	2.84673e-31	5.86489e-28
chr1	33402049	33430286	RNF19B	0	-	28237	17	28237	0.77218	0.894928	2.20933	2.14911	1.50639	1615.9	891.743	2340.05	2.62413	1.39184	9.77411e-27	1.1327e-23
chr11	47236492	47260769	DDB2	0	+	24277	19	24277	1.29002	1.30684	3.52987	3.25167	2.3446	2162.81	1196.08	3129.54	2.6165	1.38764	1.83541e-27	2.43088e-24
chr17	58677543	58743640	PPM1D	0	+	66097	11	66097	1.2449	1.21311	3.0958	3.29583	2.21241	5559.25	3084.58	8033.92	2.60454	1.38103	2.35171e-29	3.96413e-26
chr12	4430358	4469190	C12orf5	0	+	38832	11	38832	1.21994	1.1886	3.12145	3.11374	2.16093	3189.77	1775.82	4603.72	2.59245	1.37431	5.3697e-28	7.65884e-25
chr10	90750287	90775542	FAS	0	+	25255	17	25255	1.5039	1.43004	3.65634	3.8927	2.62074	2516.49	1407.11	3625.88	2.57683	1.3656	7.20003e-27	8.9002e-24
chr11	76494284	76509198	TSKU	0	+	14914	3	14914	0.313722	0.396054	0.926959	0.867404	0.626035	354.565	200.286	508.844	2.54059	1.34516	4.02754e-16	1.62345e-13
chr4	52917592	52963458	SPATA18	0	+	45866	25	45866	0.675296	0.618466	1.64935	1.59972	1.13571	1980.04	1127.3	2832.78	2.51288	1.32934	8.29802e-25	8.09799e-22
chr18	649619	658340	C18orf56	0	-	8721	3	8721	0.332735	0.42136	0.955067	0.907174	0.654084	216.471	124.195	308.746	2.48598	1.31382	4.28595e-12	1.0596e-09
chr1	112264685	112298419	FAM212B	0	-	33734	5	33734	0.389243	0.49024	1.08146	1.02039	0.745333	954.707	561.502	1347.91	2.40055	1.26336	2.1034e-20	1.69571e-17
chr22	39410264	39414825	APOBEC3C	0	+	4561	7	4561	0.828561	1.02957	2.31091	2.08636	1.56385	270.817	160.384	381.249	2.3771	1.2492	1.60187e-12	4.24313e-10
chr22	50713407	50746001	PLXNB2	0	-	32594	73	32594	1.93521	2.80638	5.83198	5.2984	3.96799	4907.29	2918.72	6895.86	2.36263	1.2404	8.59022e-15	3.06308e-12
chr22	30636441	30642796	LIF	0	-	6355	5	6355	0.240696	0.390375	0.778195	0.700812	0.52752	127.145	75.635	178.655	2.36207	1.24005	2.81389e-08	4.70047e-06
chr7	536896	559481	PDGFA	0	-	22585	13	22585	0.739887	0.844755	1.91988	1.76355	1.31702	1129.8	678.111	1581.49	2.3322	1.22169	8.11255e-20	5.37225e-17
chr1	28585962	28609002	SESN2	0	+	23040	19	23040	2.91571	3.3449	7.48258	7.03487	5.19451	4545.2	2732.22	6358.17	2.32711	1.21854	1.22386e-23	1.13464e-20
chr10	102033712	102046439	BLOC1S2	0	-	12727	9	12727	1.26214	1.31674	2.91996	3.01242	2.12782	1029.07	622.297	1435.84	2.30732	1.20622	1.07617e-18	6.23571e-16
chr2	241375114	241407495	GPC1	0	+	32381	17	32292	1.63873	2.18067	4.58452	4.12503	3.13224	3838.7	2331.59	5345.81	2.29278	1.19709	6.2209e-18	3.29566e-15
chr12	77415025	77459360	E2F7	0	-	44335	25	44335	2.56165	3.00347	6.21531	6.49178	4.56805	7693.07	4673.07	10713.1	2.29251	1.19693	1.71926e-23	1.51802e-20
chr8	144873089	144897549	SCRIB	0	-	24460	73	24374	0.537333	0.772802	1.56209	1.39464	1.06672	986.583	603.184	1369.98	2.27125	1.18349	3.02765e-12	7.69024e-10
chr18	43563501	43652250	PSTPIP2	0	-	88749	29	88749	0.324094	0.357065	0.772761	0.758014	0.552984	1864.54	1146.01	2583.06	2.25396	1.17246	5.01264e-20	3.44238e-17
chr13	52951302	52980629	THSD1	0	-	29327	9	29327	0.434843	0.442095	0.968243	0.990985	0.709041	790.418	488.031	1092.81	2.23921	1.16299	2.38509e-16	1.02847e-13
chr1	201434621	201438299	PHLDA3	0	-	3678	3	3678	7.94697	11.7021	22.9312	20.4444	15.7562	2198.15	1364.29	3032	2.2224	1.15212	1.23678e-10	2.69793e-08
chr11	706119	727727	EPS8L2	0	+	21608	41	21608	0.821829	1.1152	2.15161	2.04858	1.5343	1258.1	791.028	1725.18	2.18094	1.12495	7.24002e-18	3.72901e-15
chr1	17733250	17766250	RCC2	0	-	33000	25	33000	1.97671	2.41664	4.96692	4.51267	3.46823	4345.06	2744.18	5945.94	2.16674	1.11553	2.58931e-20	1.92044e-17
chr19	926036	972803	ARID3A	0	+	46767	17	46767	1.44204	1.76695	3.65195	3.22164	2.52065	4475.38	2840.6	6110.16	2.15101	1.10501	4.11464e-17	1.90734e-14
chr1	68150859	68154021	GADD45A	0	+	3162	7	3162	10.3223	11.3789	24.7565	21.5552	17.0032	2041.74	1300.51	2782.98	2.13992	1.09756	5.69211e-18	3.10421e-15
chr6	43543877	43588260	POLH	0	+	44383	21	44383	0.974334	1.08635	2.16636	2.22063	1.61192	2717.91	1733.37	3702.46	2.13599	1.0949	1.43406e-18	8.05766e-16
chr19	42590261	42636625	POU2F2	0	-	46364	27	46364	0.612258	0.786532	1.57496	1.39434	1.09202	1921.68	1226.95	2616.42	2.13246	1.09252	8.78332e-15	3.07284e-12
chr1	27425299	27481451	SLC9A1	0	-	56152	23	56152	1.39418	1.6556	3.31667	3.08115	2.3619	5035.85	3242.82	6828.88	2.10585	1.0744	4.26718e-19	2.55232e-16
chr7	24836163	25019760	OSBPL3	0	-	183597	45	183597	3.18355	3.1647	6.63909	6.59429	4.89541	34158.7	22122.2	46195.2	2.08818	1.06225	3.34535e-19	2.06765e-16
chr1	45266035	45271667	PLK3	0	+	5632	29	5632	4.66719	6.15041	12.0574	10.2045	8.26987	1767.66	1152.36	2382.95	2.06789	1.04816	8.70164e-09	1.58182e-06
chr3	48599150	48601201	UCN2	0	-	2051	3	2051	0.717531	0.964778	1.94436	1.48257	1.27731	99.2562	65.0446	133.468	2.05194	1.03699	0.000168094	0.0126699
chr5	10277706	10308168	CMBL	0	-	30462	11	30462	0.376606	0.411079	0.836615	0.766941	0.59781	691.786	454.865	928.706	2.04172	1.02978	6.47013e-13	1.73868e-10
chr9	130186652	130207651	ZNF79	0	+	20999	9	20999	0.916775	1.02426	1.99135	1.93358	1.46649	1169.83	772.378	1567.28	2.02917	1.02089	1.66442e-14	5.71514e-12
chrX	65815481	65859140	EDA2R	0	-	43659	17	43659	1.86342	1.82317	3.60341	3.76705	2.76426	4587.29	3055.7	6118.87	2.00245	1.00176	3.00228e-16	1.26519e-13
chr2	20400557	20425194	SDC1	0	-	24637	11	24637	1.53416	2.20587	3.96973	3.46417	2.79348	2610.38	1740.25	3480.51	2.00001	1.00001	1.03352e-07	1.57078e-05
chr11	45928085	45928833	C11orf94	0	-	748	5	748	0.313451	0.432801	0.890014	0.536949	0.543304	15.5557	10.3846	20.7267	1.99591	0.997046	0.0826668	1
chr9	139388895	139440238	NOTCH1	0	-	51343	67	51284	0.329846	0.466756	0.835749	0.733964	0.591579	1151.21	772.083	1530.34	1.98209	0.987023	3.70468e-08	5.92174e-06
chr12	56324945	56347807	DGKA	0	+	22862	51	22862	0.905209	1.04896	1.98873	1.86976	1.45316	1261.58	846.26	1676.89	1.98154	0.986619	5.72661e-14	1.7407e-11
chr11	47199072	47208010	PACSIN3	0	-	8938	23	8938	0.367829	0.596361	1.10202	0.781945	0.712039	241.007	162.2	319.814	1.97173	0.979459	0.00744539	0.25901
chr11	5710816	5732093	TRIM22	0	+	21277	15	21277	1.6408	1.53175	3.0973	3.13277	2.35065	1901.66	1282.57	2520.75	1.96539	0.974815	3.7396e-14	1.19551e-11
chr19	48618702	48673560	LIG1	0	-	54858	55	54858	0.349772	0.509285	0.912409	0.765499	0.634241	1319.59	890.008	1749.18	1.96535	0.97479	7.38365e-06	0.000805339
chr8	22877647	22926700	TNFRSF10B	0	-	49053	17	49053	2.44847	2.70267	5.2029	4.89062	3.81116	7100.59	4789.26	9411.91	1.96521	0.974686	3.48369e-16	1.43544e-13
chr8	22993103	23021540	TNFRSF10D	0	-	28437	17	28437	3.28356	3.49785	6.74987	6.48917	5.00511	5407.1	3656.94	7157.27	1.95717	0.96877	1.04486e-15	4.03619e-13
chr20	5095598	5107268	PCNA	0	-	11670	13	11670	2.27376	3.04701	5.17865	5.09297	3.8981	1726.72	1174.1	2279.35	1.94136	0.957071	3.14003e-14	1.02145e-11
chr19	43979254	44008985	PHLDB3	0	-	29731	31	29731	0.352168	0.382407	0.753358	0.666059	0.538498	608.132	413.863	802.401	1.93881	0.955169	6.10158e-11	1.3797e-08
chr3	48601505	48632593	COL7A1	0	-	31088	235	31012	0.874196	1.1361	1.97987	1.88876	1.46973	1729.83	1179.05	2280.61	1.93428	0.951797	4.6157e-14	1.45058e-11
chr15	76196199	76227608	FBXO22	0	+	31409	13	31409	1.49013	1.4695	2.83539	2.85376	2.16219	2581.06	1764.86	3397.25	1.92494	0.944813	5.24157e-14	1.61982e-11
chr12	120881763	120884215	TRIAP1	0	-	2452	3	2452	1.32228	1.20447	2.1308	2.66506	1.83065	170.713	117.674	223.753	1.90146	0.927107	0.000118894	0.00926275
chr3	178735010	178789656	ZMAT3	0	-	54646	13	54646	2.48408	2.29158	4.5034	4.55164	3.45768	7183.76	4958.44	9409.08	1.89759	0.924167	2.62793e-14	8.70126e-12
chr5	52285155	52390609	ITGA2	0	+	105454	59	105454	1.55715	1.74499	2.93891	3.2296	2.36766	9485.6	6599.19	12372	1.87478	0.906719	2.56643e-14	8.65213e-12
chr11	799178	805250	PIDD	0	-	6072	31	6072	0.479463	0.670099	1.20875	0.922976	0.820322	188.984	131.833	246.134	1.86701	0.900729	0.00108361	0.0607019
chr9	124101352	124132545	STOM	0	-	31193	13	31193	3.88802	3.68411	6.71432	7.22508	5.37788	6377.78	4486.21	8269.35	1.84328	0.882278	4.05831e-13	1.12312e-10
chr18	657603	673499	TYMS	0	+	15896	13	15896	2.38529	3.23995	5.33969	4.93087	3.97395	2396.84	1690.5	3103.18	1.83566	0.8763	5.49885e-10	1.10826e-07
chr9	118916070	119164600	PAPPA	0	+	248530	43	248530	1.04755	1.02313	1.93844	1.85265	1.46544	13841.4	9770.42	17912.4	1.83333	0.874463	2.18265e-13	6.32354e-11
chr20	30252260	30310656	BCL2L1	0	-	58396	5	58396	6.11151	6.84007	11.9841	11.47	9.10142	20185.7	14333.2	26038.2	1.81663	0.861262	2.10117e-13	6.18412e-11
chr15	89164526	89175512	AEN	0	+	10986	7	10986	10.3161	13.1046	22.9909	19.1642	16.394	6834.37	4867.94	8800.8	1.80791	0.854322	2.83002e-06	0.000342969
chr14	20811229	20811570	RPPH1	0	-	341	1	341	97.9686	174.296	169.942	314.894	189.275	2448.89	1748.63	3149.15	1.80092	0.848737	0.172162	1
chr2	224839764	224904036	SERPINE2	0	-	64272	19	64272	1.661	1.64806	3.03605	2.9063	2.31285	5649.18	4037.21	7261.16	1.79856	0.846842	2.64406e-12	6.80919e-10
chr14	24867991	24888494	NYNRIN	0	+	20503	17	20503	0.374121	0.442221	0.788946	0.674595	0.569971	443.503	316.958	570.048	1.79849	0.846789	3.63535e-08	5.86145e-06
chr8	8175257	8239257	SGK223	0	-	64000	9	64000	1.703	1.61436	2.93637	3.02083	2.31864	5640.91	4032.04	7249.78	1.79804	0.846429	3.72944e-12	9.34477e-10
chr1	233086369	233114219	NTPCR	0	+	27850	9	27850	0.483813	0.485689	0.865798	0.868115	0.675854	715.202	512.423	917.981	1.79145	0.84113	4.1523e-09	7.85631e-07
chr5	10564434	10657928	ANKRD33B	0	+	93494	7	93494	0.485415	0.51174	0.940515	0.839845	0.694379	2466.13	1768.35	3163.91	1.78919	0.839304	1.56117e-11	3.75937e-09
chr1	45274153	45279801	BTBD19	0	+	5648	15	5648	3.56875	3.95478	7.25965	5.9696	5.1882	1112.48	805.186	1419.78	1.7633	0.818276	1.60504e-06	0.000206671
chr9	95883770	95896570	NINJ1	0	-	12800	7	12800	1.51858	2.20558	3.47326	3.04977	2.5618	1243.54	900.285	1586.8	1.76256	0.817669	2.56154e-05	0.0024998
chr19	1397087	1401552	GAMT	0	-	4465	11	4465	0.387341	0.558162	0.967019	0.675299	0.646955	109.456	79.5795	139.333	1.75087	0.808071	0.0203777	0.48842
chr11	125439297	125454575	EI24	0	+	15278	21	15278	1.12255	1.12506	1.96521	1.92287	1.53392	890.567	651.519	1129.62	1.73382	0.793952	9.27899e-09	1.6704e-06
chr6	74405507	74538041	CD109	0	+	132534	65	132534	1.52789	1.45338	2.54553	2.61195	2.03469	10250.6	7503.92	12997.4	1.73208	0.792503	4.28421e-11	9.80714e-09
chr6	109307639	109415708	SESN1	0	-	108069	23	108069	0.533446	0.475134	0.839177	0.898175	0.686483	2821.36	2072.14	3570.59	1.72314	0.785038	4.93036e-10	1.0046e-07
chr14	70078309	70181861	KIAA0247	0	+	103552	11	103552	0.931468	0.963308	1.66644	1.58241	1.28591	5059.23	3722.44	6396.01	1.71823	0.780923	1.03239e-10	2.27888e-08
chr17	27071022	27077976	TRAF4	0	+	6954	13	6954	3.80911	5.29063	8.58981	6.93145	6.15525	1623.42	1196.13	2050.7	1.71444	0.777736	0.000709241	0.0418813
chr1	154975105	154991001	ZBTB7B	0	+	15896	13	15896	1.12218	1.51236	2.32842	2.15864	1.7804	1073.66	791.69	1355.63	1.71233	0.775961	3.20297e-08	5.24368e-06
chr14	85996487	86094270	FLRT2	0	+	97783	3	97783	0.578319	0.605287	0.981908	1.03783	0.800836	2975.67	2195.25	3756.09	1.711	0.774843	3.89423e-10	8.02297e-08
chr4	77870894	77959768	2016-09-11	0	+	88874	19	88874	8.40429	7.78893	13.6395	13.9738	10.9516	37003.5	27341.8	46665.2	1.70673	0.771237	9.34729e-11	2.08816e-08
chr17	26646120	26655711	TMEM97	0	+	9591	5	9591	0.671227	0.697169	1.17823	1.14719	0.923454	336.373	248.658	424.088	1.70551	0.770203	3.71155e-06	0.000438341
chr22	19711102	19712297	GP1BB	0	+	1232	3	1195	0.316385	0.527558	0.653437	0.752772	0.562538	25.5639	18.9088	32.2191	1.70393	0.768863	0.0842622	1
chr16	66968346	66978994	CES2	0	+	10648	23	10648	1.50414	1.90549	3.06619	2.71536	2.2978	928.353	686.895	1169.81	1.70304	0.768112	2.54164e-08	4.28428e-06
chr6	32812985	32821748	TAP1	0	-	8763	21	8763	0.549334	0.653834	1.08712	0.950177	0.810116	269.477	199.642	339.311	1.6996	0.765194	1.05171e-05	0.00110174
chr3	53258722	53290130	TKT	0	-	31408	29	31408	7.01291	8.43316	13.8609	12.283	10.3975	12395.9	9184.74	15607.1	1.69924	0.764893	1.99244e-10	4.24642e-08
chr3	14186647	14220172	XPC	0	-	33525	31	33525	3.4216	3.61534	6.07288	5.85317	4.74075	6037.74	4474.01	7601.47	1.69903	0.764711	1.85861e-10	4.00724e-08
chr11	61640997	61659006	FADS3	0	-	18009	23	18009	1.46203	1.8819	2.99179	2.60972	2.23636	1528.21	1139.16	1917.27	1.68306	0.751084	9.80193e-07	0.000131701
chr4	15004297	15071777	CPEB2	0	+	67480	23	67480	1.72356	1.47547	2.54822	2.81306	2.14008	5492.87	4105.19	6880.55	1.67606	0.745077	1.74102e-06	0.000222634
chr3	38048986	38071154	PLCD1	0	-	22168	29	22168	0.618125	0.698109	1.14362	1.03822	0.874518	736.092	552.817	919.368	1.66306	0.733841	1.59352e-07	2.37504e-05
chr3	5021096	5026865	BHLHE40	0	+	5769	9	5769	4.62055	4.49502	7.82337	7.2733	6.05306	1327.05	998.415	1655.68	1.65831	0.729716	3.09496e-08	5.12381e-06
chr8	103216728	103251346	RRM2B	0	-	34618	17	34618	1.22817	1.09985	1.84451	2.00936	1.54547	2034.55	1531.65	2537.46	1.65668	0.728296	1.62338e-08	2.86674e-06
chr9	132934856	132999583	NCS1	0	+	64727	17	64727	1.19983	1.49608	2.28542	2.15381	1.78378	4382.22	3302.03	5462.41	1.65426	0.726186	1.03454e-09	2.06263e-07
chr12	1675158	1703331	FBXL14	0	-	28173	3	28173	0.387244	0.481169	0.758046	0.661786	0.572061	611.753	463.005	760.501	1.64253	0.715922	5.31266e-07	7.46268e-05
chr5	52776263	52782304	FST	0	+	6041	11	6041	1.91309	1.97257	3.46755	2.84178	2.54875	584.872	445.16	724.585	1.6277	0.702831	2.85743e-05	0.00275233
chr10	72972291	73062635	UNC5B	0	+	90344	33	90344	0.809279	0.952596	1.45863	1.39413	1.15366	3957.04	3014.34	4899.73	1.62547	0.70086	5.36347e-09	1.00454e-06
chr9	100961279	101018003	TBC1D2	0	-	56724	25	56724	2.03701	2.58468	3.88913	3.57963	3.02261	6506.62	4959.89	8053.34	1.62369	0.699278	3.01867e-09	5.77034e-07
chr2	85569077	85581821	RETSAT	0	-	12744	21	12744	0.811947	0.946639	1.48484	1.35013	1.14839	555.483	424.221	686.746	1.61884	0.69496	2.07716e-06	0.000262005
chr1	955502	991499	AGRN	0	+	35997	71	35997	0.651492	0.918904	1.33006	1.1942	1.02366	1397.57	1068.22	1726.91	1.61663	0.692987	8.16526e-05	0.00670536
chr4	3505323	3534224	LRPAP1	0	-	28901	15	28901	0.952658	1.11306	1.73548	1.58943	1.34766	1478.73	1130.63	1826.82	1.61575	0.692202	5.99526e-08	9.34152e-06
chr5	72848024	72861511	ANKRA2	0	-	13487	17	13487	0.43528	0.42044	0.626438	0.752734	0.558723	286.609	219.15	354.067	1.61564	0.692107	0.000186682	0.0138458
chr13	50106081	50159719	RCBTB1	0	-	53638	25	53638	0.711946	0.715827	1.12975	1.17008	0.931901	1899.65	1453.5	2345.8	1.61389	0.690544	6.42051e-08	9.92077e-06
chrY	7142012	7249588	PRKY	0	+	107576	15	107576	1.13799	1.21535	1.91516	1.87052	1.53476	6271.52	4800.57	7742.46	1.61282	0.689586	8.24115e-09	1.51294e-06
chr12	57482676	57489259	NAB2	0	+	6583	13	6583	2.38044	3.55967	4.99857	4.50409	3.86069	963.586	738.157	1189.02	1.61079	0.687769	0.000626133	0.0377455
chr3	152880028	152886263	RAP2B	0	+	6235	1	6235	6.19135	6.70726	10.779	9.87818	8.38895	1986.33	1524.68	2447.99	1.60557	0.683085	5.39903e-08	8.48379e-06
chr2	69969126	70053596	ANXA4	0	+	84470	25	84470	1.2949	1.23836	2.08407	1.97771	1.64876	5293.11	4063.93	6522.29	1.60492	0.682501	1.96851e-08	3.37963e-06
chr20	34021148	34026027	GDF5	0	-	4879	3	4879	0.49332	0.538738	0.821562	0.827776	0.670349	124.233	95.456	153.009	1.60293	0.680711	0.00269881	0.123255
chr1	23685940	23696357	ZNF436	0	-	10417	7	10417	1.13468	1.24583	1.86304	1.9017	1.53631	607.728	469.623	745.833	1.58815	0.667347	4.49444e-06	0.000513601
chr19	4969123	5153608	KDM4B	0	+	184485	45	184485	1.05466	1.26717	1.9281	1.74033	1.49757	10487	8109.69	12864.2	1.58628	0.665644	1.07769e-08	1.92139e-06
chr16	85316563	85321685	LINC00311	0	+	5122	5	5122	0.964914	1.23139	1.80381	1.66892	1.41726	275.659	213.184	338.133	1.58611	0.665494	9.84153e-05	0.00783183
chr1	109642814	109643234	SCARNA2	0	+	420	1	420	7.30246	9.94329	10.0825	16.9179	11.0615	176.355	136.538	216.173	1.58324	0.662878	0.171484	1
chr5	131528303	131563556	P4HA2	0	-	35253	33	35253	1.49322	1.84772	2.71086	2.54966	2.15036	2877.35	2229.21	3525.48	1.58149	0.661288	4.56476e-08	7.23416e-06
chr8	158344	182318	RPL23AP53	0	-	23974	7	23974	0.578922	0.569141	0.942387	0.87056	0.740252	674.223	522.494	825.952	1.58079	0.660643	4.51499e-06	0.000513601
chr12	2055213	2113677	DCP1B	0	-	58464	17	58464	0.88344	0.793666	1.2801	1.35814	1.07884	2398.17	1863.46	2932.89	1.5739	0.654341	2.83224e-07	4.10276e-05
chr2	158114339	158167913	GALNT5	0	+	53574	19	53574	2.36118	2.13029	3.53137	3.51082	2.88341	5873.25	4573.15	7173.35	1.56858	0.649457	1.08537e-07	1.63617e-05
chr6	32861952	32871535	LOC100294145	0	+	9583	3	9583	0.52842	0.529137	0.847429	0.808087	0.678268	247.048	192.459	301.636	1.56727	0.648256	0.000350276	0.0239573
chr10	15196720	15197346	LOC100192204	0	-	626	1	626	1.2867	1.01434	1.6008	2.0412	1.48576	35.6535	27.7817	43.5252	1.56669	0.647719	0.113039	1
chr10	49654078	49813138	ARHGAP22	0	-	159060	19	159060	3.54607	4.34703	6.46087	5.84224	5.04905	30480.5	23763.9	37197.1	1.56528	0.646419	1.81665e-08	3.17777e-06
chr12	108956293	108963160	ISCU	0	+	6867	11	6867	2.22277	2.61051	4.00716	3.52741	3.09196	806.13	628.782	983.478	1.5641	0.645332	2.42006e-06	0.000297171
chr7	131185020	131241376	PODXL	0	-	56356	17	56356	0.934884	1.33411	1.69829	1.82498	1.44807	3095.86	2415.6	3776.12	1.56322	0.644523	0.000354508	0.024078
chrY	14517914	14533389	GYG2P1	0	-	15475	9	15475	0.42009	0.416049	0.645846	0.657821	0.534952	314.613	245.608	383.619	1.56192	0.643318	0.000157817	0.0119438
chr11	61567096	61584529	FADS1	0	-	17433	23	17353	0.885289	0.967061	1.5189	1.36323	1.18362	779.989	609.256	950.722	1.56046	0.641975	3.74646e-06	0.000439663
chr22	33196801	33259028	TIMP3	0	+	62227	9	62227	7.03183	8.29833	12.0326	11.7763	9.78477	23116.4	18065	28167.8	1.55925	0.640851	3.22392e-08	5.24368e-06
chr5	162864576	162872022	CCNG1	0	+	7446	13	7446	4.88991	4.80009	7.34684	7.73115	6.192	1752.46	1369.77	2135.15	1.55876	0.640398	6.85129e-07	9.41012e-05
chr6	111620233	111804414	REV3L	0	-	184181	63	184181	2.81123	2.39239	3.86664	4.21137	3.32041	23262.7	18228.9	28296.4	1.55228	0.634387	3.73237e-05	0.00344306
chr1	2487804	2495267	TNFRSF14	0	+	7463	15	7463	0.675165	0.775641	1.21787	1.02509	0.923442	261.683	205.116	318.249	1.55156	0.633717	0.000283296	0.0197477
chr20	54933982	54943718	FAM210B	0	+	9736	5	9736	0.665407	0.683519	1.06403	1.0181	0.857764	317.101	248.989	385.214	1.54711	0.629579	0.000190419	0.0140109
chr15	82334127	82338361	MEX3B	0	-	4234	3	4234	0.658789	0.746365	1.1127	1.05188	0.892433	143.478	112.728	174.228	1.54556	0.628131	0.00325585	0.142378
chr9	124030379	124095120	GSN	0	+	64741	45	64741	3.19254	3.52274	5.43407	4.90713	4.26412	10483	8240.18	12725.9	1.54437	0.627016	9.283e-08	1.42252e-05
chr14	101361106	101373305	MEG8	0	+	12199	7	12199	2.56101	2.8024	4.16122	4.071	3.39891	1574.82	1240.6	1909.04	1.53881	0.621812	1.19217e-06	0.000157894
chr2	29117532	29171080	WDR43	0	+	53548	35	53383	2.61879	2.49128	3.83908	3.99307	3.23555	6565.86	5180.83	7950.89	1.53468	0.617934	3.59736e-07	5.17072e-05
chr11	33097695	33101000	LINC00294	0	+	3305	1	3305	1.22289	1.31996	2.10337	1.7918	1.6095	202.109	159.642	244.577	1.53203	0.615447	0.00120954	0.0661571
chr8	134249413	134309547	NDRG1	0	-	60134	31	60134	0.638707	0.740901	1.12011	0.980024	0.869935	1985.81	1571.48	2400.14	1.52731	0.610991	8.49319e-07	0.000114949
chr8	29190578	29208267	DUSP4	0	-	17689	11	17689	1.46615	1.80575	2.62434	2.35274	2.06224	1384.55	1095.7	1673.4	1.52725	0.610934	1.56358e-06	0.00020274
chr17	702552	882998	NXN	0	-	180446	17	180446	1.0467	1.16099	1.70561	1.65434	1.39191	9538.1	7549.87	11526.3	1.52669	0.610411	2.21635e-07	3.26155e-05
chr19	42751716	42759309	ERF	0	-	7593	7	7593	3.30794	3.99073	5.67876	5.39551	4.59323	1324.06	1049.36	1598.76	1.52355	0.607437	2.2427e-06	0.000279088
chr8	66626568	66753969	PDE7A	0	-	127401	27	127401	0.409323	0.410432	0.600796	0.643354	0.515976	2498.39	1982.22	3014.56	1.5208	0.604831	1.45594e-06	0.000190112
chr6	33540322	33548070	BAK1	0	-	7748	11	7748	1.24528	1.57713	2.35635	1.90295	1.77043	520.385	413.908	626.862	1.51449	0.598836	0.00263116	0.121059
chr19	41836811	41859831	TGFB1	0	-	23020	13	23020	0.799325	0.995577	1.35118	1.34703	1.12328	981.458	781.913	1181	1.5104	0.594933	7.26871e-06	0.00080224
chr15	43809805	43823818	MAP1A	0	+	14013	11	14013	1.83561	2.3924	3.32857	3.01241	2.64225	1404.6	1120.23	1688.98	1.5077	0.592352	2.40509e-05	0.00235954
chr9	138898382	138987131	NACC2	0	-	88749	11	88749	0.973248	1.14925	1.67175	1.50821	1.32561	4465.99	3567.56	5364.41	1.50366	0.588482	7.14954e-07	9.74756e-05
chr5	139028300	139062680	CXXC5	0	+	34380	5	34380	1.18623	1.5442	2.16126	1.91495	1.70166	2219.69	1775.62	2663.76	1.50018	0.58514	9.53613e-05	0.0076545
chr5	139937852	139944189	APBB3	0	-	6337	23	6337	0.526311	0.624152	0.923216	0.794052	0.716933	172.481	137.978	206.984	1.50012	0.585076	0.00310284	0.137968
chr11	64808375	64812300	SAC3D1	0	+	3925	3	3925	0.812049	1.28828	1.69383	1.42893	1.30577	194.195	155.537	232.853	1.4971	0.582166	0.0228259	0.528989
chr12	99007181	99038589	IKBIP	0	-	31408	7	31408	1.11869	1.18007	1.58807	1.84076	1.4319	1708.88	1369.34	2048.41	1.49591	0.581023	3.42387e-05	0.00320633
chr11	6469842	6495689	TRIM3	0	-	25847	27	25847	0.955498	1.16841	1.63777	1.52618	1.32196	1296.9	1039.4	1554.4	1.49548	0.580613	5.91754e-06	0.000664988
chr5	139929652	139937678	SRA1	0	-	8026	9	8026	1.75729	1.99004	2.75078	2.82589	2.331	710.51	569.981	851.039	1.4931	0.57831	4.02155e-05	0.00361978
chr8	67341262	67342968	RRS1	0	+	1706	1	1706	2.50651	2.90969	4.21711	3.83948	3.3682	218.056	174.937	261.174	1.49296	0.578176	0.00171071	0.0883566
chr11	65154040	65180995	FRMD8	0	+	26955	21	26955	1.19875	1.39651	2.04331	1.81661	1.61379	1651.25	1325.03	1977.47	1.49239	0.577623	4.37499e-06	0.000507006
chr7	2719162	2755069	AMZ1	0	+	35907	13	35907	0.487233	0.65424	0.909066	0.781918	0.708114	964.342	774.749	1153.94	1.48943	0.574762	0.00123923	0.0673838
chr1	181057637	181059979	IER5	0	+	2342	1	2342	25.0248	26.173	40.1918	35.6656	31.7638	2825.32	2273.88	3376.76	1.48502	0.570485	3.45455e-06	0.000413253
chr12	123349874	123380712	VPS37B	0	-	30838	7	30838	2.1948	2.26055	3.3008	3.29144	2.7619	3235.87	2606.44	3865.29	1.48298	0.568495	3.79293e-06	0.000442317
chr9	129849627	129885044	ANGPTL2	0	-	35417	9	35417	0.612646	0.721167	1.04504	0.916653	0.823877	1107.81	894.9	1320.71	1.47582	0.561515	1.7179e-05	0.00173116
chr1	249200441	249213345	PGBD2	0	+	12904	5	12904	0.437547	0.494365	0.720102	0.646206	0.574555	281.373	227.862	334.884	1.46968	0.555502	0.00118683	0.0651231
chr19	18530145	18545372	SSBP4	0	+	15227	35	15227	0.651563	0.8712	1.07164	1.14925	0.935913	540.82	438.264	643.377	1.46801	0.553863	0.000275427	0.0192715
chr7	2671602	2704436	TTYH3	0	+	32834	27	32834	1.51886	2.18215	2.80226	2.59289	2.27404	2831.47	2295.34	3367.61	1.46715	0.553017	0.00227709	0.108368
chr8	56651319	56685885	TMEM68	0	-	34566	11	34566	0.828816	0.754909	1.15225	1.16815	0.976031	1282.93	1040.7	1525.17	1.46553	0.551426	3.86284e-05	0.0034939
chr6	64281919	64293489	PTP4A1	0	+	11570	11	11570	5.59011	5.05756	7.52818	8.05634	6.55805	2885.04	2340.92	3429.15	1.46487	0.550773	1.31341e-05	0.00136051
chr11	72525450	72540680	ATG16L2	0	+	15230	35	15230	0.561254	0.775672	1.06473	0.882729	0.821096	474.208	384.794	563.623	1.46474	0.550645	0.00875989	0.282816
chr12	10851675	10875953	CSDA	0	-	24278	19	24278	3.58693	3.47081	5.20637	5.1122	4.34408	4008.11	3253.23	4762.99	1.46408	0.549993	7.5121e-06	0.000814557
chr6	27840925	27841289	HIST1H4L	0	-	364	1	364	1.0577	2.19069	1.85918	2.81184	1.97985	27.2753	22.1825	32.3681	1.45918	0.545154	0.2974	1
chr16	87863628	87903100	SLC7A5	0	-	39472	19	39472	6.52768	7.86347	11.0551	9.85967	8.82648	13222.9	10754.5	15691.4	1.45905	0.545031	2.28597e-06	0.000282576
chr14	105331649	105363107	KIAA0284	0	+	31458	37	31458	1.00091	1.44298	1.85587	1.6831	1.49571	1784.17	1452.21	2116.13	1.45718	0.543184	0.00400966	0.1634
chr8	67474409	67525480	MYBL1	0	-	51071	31	51071	1.67498	1.65583	2.27282	2.56527	2.04222	3964.42	3228.88	4699.95	1.4556	0.541611	1.13212e-05	0.00117932
chr16	86600856	86602537	FOXC2	0	+	1681	1	1681	3.96816	3.53005	5.87111	5.01622	4.59638	293.83	239.838	347.822	1.45024	0.536289	0.00212607	0.103198
chr1	234740014	234745271	IRF2BP2	0	-	5257	3	5257	7.71306	8.46781	12.3676	11.0259	9.89359	1974.91	1612.47	2337.35	1.44955	0.535603	1.77775e-05	0.00178179
chr12	105380097	105388505	C12orf45	0	+	8408	7	8408	0.769167	0.758716	1.13302	1.07913	0.935008	298.838	244.078	353.598	1.44871	0.534768	0.00190373	0.0948895
chr17	43189007	43209891	PLCD3	0	-	20884	29	20884	1.12438	1.45718	1.88658	1.83107	1.5748	1247.79	1019.55	1476.03	1.44772	0.533787	2.88676e-05	0.00275909
chr9	130267617	130341268	FAM129B	0	-	73651	29	73651	6.77019	8.14623	11.2819	10.2234	9.10543	25453.1	20799.6	30106.5	1.44746	0.533521	3.23776e-06	0.000389834
chr1	206808880	206822542	DYRK3	0	+	13662	7	13662	2.86354	2.99613	4.22671	4.22648	3.57821	1857.13	1518.4	2195.87	1.44618	0.532247	2.76808e-05	0.00268721
chr7	97920961	98030427	BAIAP2L1	0	-	109466	27	109466	0.42948	0.458657	0.658383	0.621899	0.542105	2253.94	1843.56	2664.32	1.44521	0.531277	1.97835e-05	0.0019512
chr17	79213110	79215098	C17orf89	0	+	1988	5	1988	2.35137	3.01548	4.29949	3.40911	3.26886	246.455	201.923	290.986	1.44108	0.527147	0.0132104	0.370395
chr9	139743255	139745490	PHPT1	0	+	2235	7	2235	1.44931	2.38135	2.92894	2.54513	2.32618	196.898	161.324	232.473	1.44103	0.527104	0.0459393	0.767392
chr15	63445538	63449741	RPS27L	0	-	4203	7	4203	4.85406	5.0658	7.02031	7.23406	6.04356	965.133	790.911	1139.36	1.44056	0.526632	0.000108633	0.00857141
chr2	24300302	24308085	TP53I3	0	-	7783	9	7783	1.17231	1.37629	1.83903	1.81614	1.55094	458.472	376.001	540.943	1.43867	0.52474	0.000541045	0.034007
chrX	63404996	63425624	FAM123B	0	-	20628	3	20628	0.502481	0.624895	0.888313	0.723168	0.684714	535.725	439.937	631.512	1.43546	0.521515	0.00513107	0.196624
chr10	75670861	75677258	PLAU	0	+	6397	21	6397	1.10415	1.68762	2.10196	1.87674	1.69262	410.641	337.316	483.966	1.43475	0.520802	0.0200888	0.483749
chr1	171669295	171711379	VAMP4	0	-	42084	15	42084	1.0712	0.92936	1.35463	1.51239	1.2169	1947.78	1600.71	2294.85	1.43364	0.519685	0.00136137	0.0725421
chr8	27142403	27168834	TRIM35	0	-	26431	11	26431	1.26894	1.54486	2.11628	1.90061	1.70767	1713.05	1408.07	2018.04	1.4332	0.519239	2.95839e-05	0.00281305
chr5	148206155	148208197	ADRB2	0	+	2042	1	2042	1.74369	2.57944	3.34231	2.79818	2.61591	202.391	166.368	238.413	1.43304	0.519081	0.0252642	0.562364
chr11	101981191	102104154	YAP1	0	+	122963	19	122963	3.01866	2.76686	3.98737	4.28775	3.51516	16434.6	13517.6	19351.6	1.43159	0.517618	1.79935e-05	0.00179374
chr12	124457761	124499986	ZNF664	0	+	42225	9	42225	0.60731	0.681628	0.888909	0.94927	0.781779	1253.84	1031.62	1476.07	1.43083	0.516849	7.69535e-05	0.00637059
chr11	33037409	33055128	DEPDC7	0	+	17719	19	17719	0.656923	0.659053	0.929854	0.94382	0.797412	536.811	442.11	631.512	1.4284	0.514404	0.000626988	0.0377455
chr9	115142188	115234685	HSDL2	0	+	92497	21	92497	0.415338	0.430144	0.595159	0.605241	0.511471	1797.45	1483.53	2111.38	1.42321	0.509151	6.60078e-05	0.00556326
chr7	100797685	100804557	AP1S1	0	+	6872	9	6789	1.51587	1.80978	2.55561	2.16111	2.01059	518.13	427.71	608.55	1.42281	0.508744	0.000635755	0.0381494
chr19	18451407	18480763	PGPEP1	0	+	29356	9	29356	0.945924	0.960763	1.38737	1.31904	1.15327	1286.27	1061.9	1510.64	1.42258	0.508509	0.000110029	0.00864474
chr14	24683142	24685276	MDP1	0	-	2134	11	2134	0.474344	0.567424	0.675296	0.808426	0.631373	50.9775	42.093	59.8621	1.42214	0.508065	0.122327	1
chr9	140342022	140353786	NELF	0	-	11764	33	11764	0.411111	0.552314	0.758908	0.604323	0.581664	259.49	214.266	304.715	1.42213	0.508054	0.0233846	0.534645
chr20	25654850	25677469	ZNF337	0	-	22619	9	22619	1.47977	1.51331	2.09501	2.14371	1.80795	1553.95	1284.53	1823.36	1.41947	0.505356	9.49262e-05	0.0076527
chr22	39388435	39388783	APOBEC3	0	+	348	1	348	0.969589	1.10327	1.4211	1.51031	1.25107	16.5336	13.6672	19.4	1.41946	0.505339	0.391131	1
chr11	532241	535550	HRAS	0	-	3309	11	3309	1.07656	1.50236	1.98072	1.64977	1.55235	194.557	160.912	228.202	1.41818	0.50404	0.0183018	0.461076
chr1	23755055	23810750	ASAP3	0	-	55695	49	55695	0.407087	0.434052	0.620917	0.569212	0.507817	1074.4	888.648	1260.15	1.41805	0.503909	0.000150402	0.0114293
chr5	126203405	126366440	2016-03-03	0	-	163035	9	163035	0.539181	0.559972	0.740525	0.814086	0.663441	4109.81	3399.3	4820.32	1.41803	0.503889	3.72592e-05	0.00344306
chr19	2037469	2051243	MKNK2	0	-	13774	27	13774	0.882633	1.17071	1.49663	1.39778	1.23694	646.228	534.579	757.877	1.41771	0.50356	0.00034612	0.0237694
chr11	13409555	13484838	BTBD10	0	-	75283	17	75283	1.42383	1.11534	1.69802	1.90375	1.53524	4398.43	3639.6	5157.27	1.41699	0.502831	0.0216665	0.514392
chr10	74033676	74035797	DDIT4	0	+	2121	5	2121	4.14678	5.5837	7.73739	5.98636	5.86356	471.47	390.161	552.779	1.4168	0.502636	0.0377378	0.688038
chr2	208627309	208634143	FZD5	0	-	6834	3	6834	0.513545	0.612003	0.846481	0.742766	0.678699	176.208	145.849	206.566	1.4163	0.502125	0.0103013	0.315643
chr12	11243885	11244912	TAS2R43	0	-	1027	1	1027	0.997853	0.816817	1.5304	1.04581	1.09772	42.7946	35.4382	50.1511	1.41517	0.500976	0.173628	1
chr17	48133339	48167849	ITGA3	0	+	34510	51	34510	4.15934	5.02777	6.73915	6.17986	5.52653	7238.54	6002.17	8474.91	1.41197	0.497714	1.85965e-05	0.00184393
chrX	106183963	106243474	MORC4	0	-	59511	33	59511	0.502157	0.449834	0.656633	0.685445	0.573517	1297.82	1076.8	1518.85	1.41051	0.49622	0.000228779	0.0166354
chr2	105977282	106055230	FHL2	0	-	77948	17	2251	8.88674	11.4744	15.5986	12.8892	12.2122	1042.85	867.047	1218.66	1.40553	0.49111	0.00863736	0.281466
chr11	65190268	65194003	NEAT1	0	+	3735	1	3735	69.8476	73.6546	93.9658	106.87	86.0845	12217	10165.6	14268.5	1.4036	0.489137	4.7022e-05	0.00413214
chr1	16450831	16482582	EPHA2	0	-	31751	33	31751	5.38774	6.96391	9.09536	8.14834	7.39884	8912.49	7418.17	10406.8	1.40288	0.488395	0.000618141	0.0375349
chr8	143808620	143818350	C8orf55	0	+	9730	3	9730	0.466997	0.577763	0.817135	0.642082	0.625994	230.909	192.2	269.619	1.4028	0.488311	0.0186358	0.466952
chr3	194406621	194409766	FAM43A	0	+	3145	1	3145	16.3747	18.7037	27.3088	21.7561	21.0358	2510.98	2090.09	2931.87	1.40275	0.488253	0.00798515	0.272062
chr8	22022652	22069840	BMP1	0	+	47188	41	47188	0.613502	0.762314	1.0395	0.881717	0.824258	1475.86	1228.63	1723.08	1.40244	0.48794	0.00196177	0.0967426
chr21	26955086	26955536	LINC00515	0	-	450	1	450	1.86204	1.96134	2.38929	2.95894	2.2929	39.0761	32.5849	45.5674	1.39842	0.483797	0.204749	1
chr8	144099901	144103827	LY6E	0	+	3926	7	3926	3.18577	4.61526	5.75402	5.08935	4.6611	693.856	578.694	809.019	1.39801	0.483375	0.0168453	0.437137
chr1	110753335	110776674	KCNC4	0	+	23339	7	23339	0.427767	0.607404	0.722096	0.714362	0.617907	546.917	456.493	637.34	1.39617	0.481469	0.00493068	0.192473
chr20	5107406	5178533	CDS2	0	+	71127	25	71127	1.12992	1.14592	1.62928	1.53604	1.36029	3675.99	3071.88	4280.1	1.39332	0.478523	8.94997e-05	0.00724674
chr19	42363987	42375484	RPS19	0	+	11497	11	11497	8.22895	10.3083	13.3992	12.3043	11.0602	4825.07	4032.97	5617.16	1.39281	0.477998	4.66756e-05	0.00412124
chr12	3186520	3395730	TSPAN9	0	+	209210	17	209210	0.662019	0.735699	1.03825	0.901723	0.834423	6628	5542.25	7713.74	1.39181	0.476959	4.95402e-05	0.00431577
chr15	75966662	76005189	CSPG4	0	-	38527	19	38527	2.0506	2.76165	3.43453	3.22213	2.86723	4190.39	3505.1	4875.67	1.39102	0.476143	0.00129527	0.0700201
chr21	46825096	46933634	COL18A1	0	+	108538	87	108538	1.25955	1.7485	2.17004	1.98559	1.79092	7371.71	6169.57	8573.85	1.3897	0.474773	0.00523749	0.199003
chr16	56716381	56718108	MT1X	0	+	1727	5	1727	0.690333	0.752452	1.28108	0.720794	0.861165	56.4298	47.236	65.6235	1.38927	0.474324	0.304097	1
chr19	49458116	49465055	BAX	0	+	6939	13	6939	3.63075	4.5538	5.83491	5.47349	4.87324	1283.31	1074.69	1491.93	1.38824	0.473262	0.000196046	0.0143679
chr9	34610491	34612101	C9orf23	0	-	1610	3	1610	0.684614	0.716824	1.11551	0.821746	0.834674	51.0477	42.7548	59.3406	1.38793	0.472931	0.147569	1
chr4	103552642	103682151	MANBA	0	-	129509	33	129509	0.960324	0.92335	1.22538	1.38446	1.12338	5530.78	4632.46	6429.1	1.38784	0.472839	0.000254446	0.018118
chr1	183605207	183897666	RGL1	0	+	292459	37	292459	0.607709	0.609741	0.823881	0.862309	0.72591	8067.56	6757.29	9377.83	1.38781	0.472808	8.39991e-05	0.00686129
chr9	130702860	130742812	FAM102A	0	-	39952	21	39952	1.41058	1.70788	2.27461	2.03397	1.85676	2815.08	2358.27	3271.88	1.38741	0.472391	8.17286e-05	0.00670536
chr14	101292444	101327360	MEG3	0	+	34916	21	34818	5.46074	5.82579	7.74552	7.86442	6.72412	8893.17	7451.65	10334.7	1.3869	0.471863	6.93239e-05	0.00581631
chr19	2164147	2232577	DOT1L	0	+	68430	55	68430	2.11894	2.70713	3.44283	3.21559	2.87112	7454.44	6247.27	8661.62	1.38646	0.47141	0.000103102	0.00816972
chr20	34043222	34099803	CEP250	0	+	56581	69	56581	0.691811	0.814338	1.07862	1.00086	0.896407	1925.23	1613.77	2236.69	1.386	0.470926	0.000140218	0.0106993
chr1	153579366	153585514	S100A16	0	-	6148	5	6148	3.03654	3.61079	4.53702	4.63164	3.954	922.947	774.077	1071.82	1.38464	0.46951	0.000455647	0.0294377
chrX	153686622	153701985	PLXNA3	0	+	15363	65	15363	0.924978	1.23451	1.58385	1.38784	1.28279	747.593	627.28	867.905	1.3836	0.468428	0.00512176	0.196624
chr2	191208195	191236391	INPP1	0	+	28196	13	28196	1.00121	1.04011	1.43458	1.38039	1.21407	1300.39	1091.84	1508.93	1.38201	0.466768	0.000364337	0.0246552
chr21	35445822	35515334	MRPS6	0	+	69512	5	36820	1.27037	1.22421	1.75165	1.69043	1.48416	2076.66	1743.8	2409.53	1.38177	0.466518	0.000248125	0.0179017
chr12	50523580	50561097	CERS5	0	-	37517	19	37517	1.03064	1.10588	1.4225	1.5196	1.26966	1809.49	1520	2098.98	1.38091	0.465623	0.000250205	0.0179173
chr1	27320194	27327377	TRNP1	0	+	7183	3	7183	8.99041	10.5009	13.3667	13.4089	11.5667	3154.47	2651.81	3657.14	1.37911	0.463737	0.000120879	0.00937343
chr1	934341	935552	HES4	0	-	1211	5	1211	0.70514	0.808083	1.15527	0.914146	0.89566	41.1944	34.66	47.7288	1.37706	0.461587	0.197288	1
chr1	24117645	24122029	LYPLA2	0	+	4384	19	4384	0.729298	0.88795	1.16209	1.05569	0.958757	159.519	134.257	184.781	1.37632	0.460817	0.0223507	0.523927
chr12	95470524	95611240	FGD6	0	-	140716	41	140716	0.55412	0.512023	0.701308	0.762453	0.632476	3383.89	2850.39	3917.39	1.37434	0.458734	0.000259649	0.0183756
chr18	29078026	29128814	DSG2	0	+	50788	29	50788	0.43957	0.464369	0.6241	0.612717	0.535189	1032.58	870.723	1194.43	1.37177	0.456042	0.000677777	0.0401513
chr2	46524540	46613842	EPAS1	0	+	89302	31	89302	1.70852	1.78772	2.44218	2.33854	2.06924	7019.34	5922.47	8116.22	1.37041	0.454611	0.000135641	0.0104359
chr1	211748380	211752099	SLC30A1	0	-	3719	3	3719	5.12368	4.68155	7.08562	6.34459	5.80886	821.155	693.138	949.172	1.36938	0.453528	0.00130526	0.070355
chr21	35467161	35478561	SLC5A3	0	+	32692	3	11400	1.82608	1.70282	2.41401	2.413	2.08898	904.899	763.88	1045.92	1.36922	0.453353	0.0011654	0.0643119
chr8	144806102	144815914	FAM83H	0	-	9812	9	9741	0.411669	0.540844	0.690677	0.604221	0.561853	207.377	175.134	239.62	1.36821	0.452291	0.0130514	0.369463
chr11	102660640	102668966	MMP1	0	-	8326	19	8326	1.06718	2.0298	1.72565	2.46191	1.82113	574.424	485.215	663.633	1.36771	0.451762	0.300041	1
chr19	2071034	2096269	MOB3A	0	-	25235	9	25235	0.931855	1.1238	1.5031	1.29705	1.21395	1162.24	981.796	1342.69	1.36758	0.45163	0.000894855	0.0513697
chrX	71346960	71351751	RGAG4	0	-	4791	3	4791	0.694882	0.66232	0.977905	0.869407	0.801128	145.846	123.247	168.444	1.36673	0.450725	0.037647	0.687734
chr1	21543739	21672034	ECE1	0	-	128295	39	128295	1.16163	1.47202	1.92347	1.65912	1.55406	7564.19	6392.84	8735.55	1.36646	0.450443	0.00341172	0.146435
chr6	158402887	158520207	SYNJ2	0	+	117320	53	117320	2.77513	3.25988	4.22948	3.97592	3.5601	15854.8	13409.4	18300.2	1.36473	0.448612	9.8224e-05	0.00783183
chr14	77490885	77495034	IRF2BPL	0	-	4149	1	4149	7.2646	8.93344	12.5347	9.46751	9.55006	1503.13	1272.05	1734.22	1.36333	0.447133	0.0552027	0.845924
chr7	30174551	30202381	C7orf41	0	+	27830	5	27830	0.628485	0.770588	0.95554	0.943287	0.824475	870.995	737.101	1004.89	1.3633	0.447104	0.000843567	0.0487272
chr11	64889654	64894841	MRPL49	0	+	5187	7	5187	2.0209	2.56615	3.33342	2.88374	2.70105	531.604	450.312	612.895	1.36104	0.444713	0.00366702	0.153832
chr13	37418967	37494409	SMAD9	0	-	75442	13	75442	0.588184	0.672947	0.796651	0.912343	0.742531	2127.49	1802.64	2452.34	1.36041	0.444041	0.000804557	0.0472092
chr19	45251977	45263301	BCL3	0	+	11324	17	11324	0.839157	1.082	1.38372	1.21596	1.13021	485.514	411.386	559.643	1.36038	0.444015	0.00346278	0.148268
chr7	149244244	149321881	ZNF767	0	-	77637	17	77637	1.39057	1.56697	2.08334	1.92606	1.74173	5133.99	4350.71	5917.28	1.36007	0.443684	0.000177959	0.0133053
chr22	35777059	35790207	HMOX1	0	+	13148	9	13148	1.77242	1.91502	2.52517	2.47543	2.17201	1084.98	919.47	1250.48	1.36	0.443607	0.000840491	0.0487012
chr9	117164359	117267736	DFNB31	0	-	103377	25	103377	0.617597	0.684397	0.889094	0.876104	0.766798	3010.25	2551.14	3469.35	1.35992	0.443525	0.000269577	0.0189337
chr4	123747862	123819390	FGF2	0	+	71528	5	71528	9.8354	8.72442	12.3865	12.8271	10.9434	29765.5	25236.1	34294.8	1.35896	0.4425	0.000255032	0.018118
chr3	37903668	38025960	CTDSPL	0	+	122292	15	122215	1.03969	1.08462	1.44713	1.43095	1.2506	5806.18	4924.58	6687.78	1.35804	0.441527	0.00023364	0.0169225
chr19	42788816	42799949	CIC	0	+	11133	39	11133	1.72444	2.19423	2.81473	2.46748	2.30022	971.389	825.079	1117.7	1.35466	0.437927	0.00290965	0.131267
chr12	102271104	102317401	DRAM1	0	+	46297	13	46297	3.37803	3.24779	4.52096	4.44051	3.89682	6856.36	5824.66	7888.05	1.35425	0.437494	0.00030489	0.0211733
chr7	141463896	141464997	TAS2R3	0	+	1101	1	1101	0.574817	0.470976	0.827429	0.608794	0.620504	26.0046	22.093	29.9162	1.35411	0.437341	0.357772	1
chr7	55538305	55640200	VOPP1	0	-	101895	9	101895	1.64699	1.8988	2.51523	2.26728	2.08208	8053.55	6844.35	9262.75	1.35334	0.436527	0.000175493	0.013174
chr19	55875756	55881814	IL11	0	-	6058	9	6058	1.09539	1.16976	1.6274	1.42854	1.33027	306.148	260.241	352.056	1.35281	0.435955	0.00949116	0.296771
chr6	31638727	31640227	LY6G5B	0	+	1500	5	1500	1.83359	2.7349	3.18216	2.9457	2.67409	151.997	129.311	174.683	1.35087	0.433889	0.0374389	0.684786
chrX	154289899	154292308	MTCP1NB	0	-	2409	3	435	0.705066	0.543149	0.989592	0.69951	0.734329	12.3419	10.5009	14.183	1.35065	0.433656	0.563678	1
chr18	57567191	57571538	PMAIP1	0	+	4347	3	4347	2.37002	2.36041	3.23336	3.14018	2.77599	458.281	390.062	526.5	1.34979	0.43273	0.00534368	0.202209
chr19	47777658	47778980	PRR24	0	+	1322	3	1322	0.994423	1.13548	1.47666	1.37741	1.24599	62.5318	53.2468	71.8167	1.34875	0.431626	0.146101	1
chr7	128470482	128499328	FLNC	0	+	28846	95	28846	2.17857	3.43515	3.76087	3.7445	3.27977	3585.85	3055.11	4116.59	1.34745	0.430228	0.0609839	0.885531
chr11	71164216	71212581	NADSYN1	0	+	48365	41	48365	1.29246	1.40364	1.93803	1.68628	1.5801	2901.82	2472.36	3331.28	1.34741	0.43019	0.000395833	0.0264965
chr6	44266462	44281063	AARS2	0	-	14601	43	14601	0.787193	0.999146	1.26034	1.1348	1.04537	579.117	493.497	664.737	1.34699	0.429744	0.00236757	0.111704
chr7	24737973	24797639	DFNA5	0	-	59666	21	59666	1.14075	1.21469	1.61167	1.55254	1.37991	3127.2	2665.18	3589.22	1.34671	0.429436	0.000439277	0.0286798
chr19	41223007	41246765	ITPKC	0	+	23758	13	23758	1.03946	1.13116	1.48161	1.43317	1.27135	1147.09	977.744	1316.44	1.3464	0.429112	0.00111976	0.0623502
chr8	144989320	145050913	PLEC	0	-	61593	79	61504	3.82188	5.9764	6.53578	6.55508	5.72229	13339.8	11370.8	15308.8	1.34633	0.429029	0.0572852	0.858436
chr7	1473994	1499109	MICALL2	0	-	25115	33	25115	0.726379	0.973497	1.21947	1.05642	0.993942	946.822	807.217	1086.43	1.34589	0.428561	0.0145264	0.393209
chr6	143072603	143266338	HIVEP2	0	-	193735	19	193735	1.33489	1.2452	1.7015	1.76731	1.51223	11137.4	9495.51	12779.3	1.34582	0.428487	0.000405824	0.0267786
chr2	219138916	219157280	TMBIM1	0	-	18364	23	18364	2.76535	3.29361	4.1826	3.93242	3.5435	2470.14	2107.06	2833.22	1.34463	0.42721	0.000421125	0.0276897
chr8	8641998	8751131	MFHAS1	0	-	109133	5	109133	0.722723	0.805281	1.0156	1.03177	0.893844	3704.54	3160.37	4248.7	1.34437	0.426929	0.000401866	0.0266121
chr6	37225547	37300746	TBC1D22B	0	+	75199	25	75199	0.96205	1.05791	1.34666	1.35954	1.18154	3374.57	2879.4	3869.74	1.34394	0.426467	0.000441853	0.0287468
chr15	31619082	31670102	KLF13	0	+	51020	3	51020	2.34458	2.95931	3.76582	3.32681	3.09913	5999.04	5119.97	6878.1	1.34339	0.425874	0.00223693	0.107176
chr11	61595712	61634825	FADS2	0	+	39113	23	39113	0.833706	0.77623	1.21648	0.94647	0.943222	1401.8	1196.4	1607.2	1.34336	0.425851	0.047088	0.778169
chr11	33060962	33095109	TCP11L1	0	+	34147	21	34147	1.18557	1.21595	1.63871	1.58041	1.40516	1823.01	1556.04	2089.97	1.34313	0.425598	0.000823923	0.0478908
chr6	151186814	151423023	MTHFD1L	0	+	236209	59	236209	2.21623	2.16172	2.95874	2.90987	2.56164	22994.1	19632.8	26355.4	1.34242	0.424831	0.000351439	0.0239573
chr1	110453232	110473616	CSF1	0	+	20384	19	20384	2.0057	2.51735	3.2756	2.76385	2.64062	2042.07	1744.53	2339.61	1.34111	0.423429	0.00918441	0.291605
chr17	4901242	4931694	KIF1C	0	+	30452	45	30452	1.18927	1.46641	1.80853	1.72576	1.54749	1788.43	1530.61	2046.26	1.33689	0.418883	0.00067412	0.0401461
chr5	150632612	150649953	GM2A	0	+	17341	7	17341	0.687482	0.812779	1.04948	0.948227	0.874492	575.352	492.548	658.156	1.33623	0.418165	0.00350122	0.148558
chr15	89182038	89198879	ISG20	0	+	16841	7	16841	0.745318	0.989447	1.28209	1.02136	1.00955	644.85	552.289	737.412	1.33519	0.417046	0.054156	0.837793
chr12	133287392	133299323	PGAM5	0	+	11931	13	11931	0.38168	0.527255	0.635472	0.57036	0.528692	239.032	204.749	273.315	1.33488	0.416706	0.0185595	0.4663
chr1	43916673	43919660	HYI	0	-	2987	17	2987	0.835628	1.12831	1.31028	1.29653	1.14269	129.358	110.85	147.867	1.33394	0.415694	0.0526789	0.824281
chr15	42066631	42120053	MAPKBP1	0	+	53422	63	53422	1.3754	1.52886	2.01429	1.84526	1.69095	3429.74	2940.06	3919.42	1.33311	0.414797	0.000562155	0.0348611
chr2	64858754	64881046	SERTAD2	0	-	22292	3	22292	4.34396	4.69491	6.17563	5.84184	5.26408	4456.69	3820.47	5092.92	1.33306	0.414745	0.000539244	0.034007
chr9	139933908	139940676	NPDC1	0	-	6768	17	6768	0.604904	0.836745	0.952804	0.957672	0.838031	215.17	184.526	245.814	1.33214	0.413742	0.0209832	0.500122
chr1	208195587	208417665	PLXNA2	0	-	222078	63	222078	1.05715	1.26468	1.56064	1.51785	1.35008	11380.5	9763.16	12997.9	1.33132	0.412862	0.000341679	0.0235517
chr1	879582	894679	NOC2L	0	-	15097	37	15097	0.515796	0.677733	0.812046	0.765908	0.692871	396.65	340.429	452.872	1.3303	0.411749	0.00688554	0.242722
chr6	27777841	27778314	HIST1H3H	0	+	473	1	473	1.86753	2.98147	2.54825	3.86325	2.81513	50.4171	43.2826	57.5516	1.32967	0.411069	0.34559	1
chr9	35605280	35610038	TESK1	0	+	4758	19	4679	1.26817	1.31872	1.79873	1.64037	1.5065	267.6	229.74	305.46	1.32959	0.410979	0.0193064	0.475403
chr14	23305792	23316803	MMP14	0	+	11011	19	11011	9.72734	12.7822	15.6201	14.1439	13.0684	5458.56	4687.51	6229.62	1.32898	0.410323	0.00542485	0.204075
chr8	28203101	28243977	ZNF395	0	-	40876	19	40876	1.02633	1.14321	1.48275	1.38938	1.26042	1956.28	1680.56	2231.99	1.32812	0.409389	0.000998905	0.0564363
chr9	132427919	132484951	PRRX2	0	+	57032	7	57032	1.7393	2.28601	2.69628	2.62058	2.33554	5053.17	4341.18	5765.17	1.32802	0.409278	0.00189262	0.0948458
chr10	88728187	88730497	C10orf116	0	+	2479	5	2310	2.26312	2.94747	3.48434	3.40323	3.02454	264.998	227.719	302.277	1.32741	0.408618	0.0160562	0.42169
chr15	40380091	40401075	BMF	0	-	20984	11	20984	0.637272	0.692461	0.858357	0.899842	0.771983	615.295	528.783	701.808	1.32721	0.408402	0.00484235	0.189424
chr2	172964165	172967478	DLX2	0	-	3313	5	3313	7.56365	8.65598	10.8105	10.6341	9.41606	1184.52	1018.04	1351	1.32706	0.408232	0.00169743	0.0879156
chr4	2794749	2842823	SH3BP2	0	+	48074	31	48074	0.749129	0.97433	1.22416	1.05128	0.999725	1822.99	1567.04	2078.95	1.32668	0.407817	0.014272	0.388592
chr4	952674	967344	DGKQ	0	-	14670	45	14670	0.504123	0.652279	0.819714	0.707988	0.671026	373.333	320.975	425.691	1.32625	0.407348	0.0120254	0.35225
chr2	75059781	75120481	HK2	0	+	60700	35	60700	3.11867	3.40701	4.3642	4.2625	3.7881	8732.37	7508.98	9955.75	1.32584	0.406912	0.000548045	0.034215
chr8	31497267	32622558	NRG1	0	+	1125291	35	1125291	1.16459	1.03395	1.42725	1.48263	1.2771	54648	47028.9	62267.1	1.32402	0.404923	0.000820784	0.0478584
chr2	113239742	113290222	TTL	0	+	50480	13	50480	0.770025	0.874921	1.09998	1.07	0.953731	1827.86	1573.05	2082.66	1.32397	0.404867	0.00118712	0.0651231
chr19	1941160	1981336	CSNK1G2	0	+	40176	23	40176	0.825602	1.0434	1.28407	1.17863	1.08293	1650.78	1420.7	1880.86	1.3239	0.404795	0.00100138	0.0564363
chr17	59477256	59486827	TBX2	0	+	9571	13	9571	4.32816	5.80774	7.00534	6.32606	5.86683	2129.81	1834.17	2425.46	1.32238	0.403131	0.0111984	0.336534
chr3	88188261	88193814	ZNF654	0	+	5553	3	5553	1.55764	1.26693	1.69175	2.04243	1.63969	346.562	298.595	394.53	1.32129	0.401944	0.10609	1
chr7	73113534	73134017	STX1A	0	-	20483	19	20483	1.13603	1.68842	1.90357	1.80023	1.63206	1267.17	1092.1	1442.23	1.3206	0.401195	0.0474759	0.781793
chr16	1399240	1401873	C16orf42	0	-	2633	11	2633	1.32421	1.55805	1.85391	1.93312	1.66732	166.808	143.774	189.842	1.32041	0.400991	0.0460982	0.768662
chr1	155023761	155035252	ADAM15	0	+	11491	45	11491	0.364108	0.534594	0.62744	0.551229	0.519343	226.221	195.009	257.433	1.32011	0.400657	0.0605325	0.883324
chr7	192968	300711	FAM20C	0	+	107743	19	107743	0.679005	0.928952	1.14938	0.961411	0.929687	3798.27	3274.39	4322.15	1.31999	0.400523	0.0454859	0.763258
chr1	31838099	31845923	FABP3	0	-	7824	7	7824	0.592594	0.506036	0.730799	0.716569	0.636499	189.517	163.398	215.637	1.3197	0.400207	0.0496938	0.79984
chr12	57522281	57607125	LRP1	0	+	84844	177	84771	1.92801	2.61412	3.1023	2.85815	2.62565	8441.67	7278.32	9605.03	1.31968	0.400185	0.0114929	0.342608
chr15	74287013	74340155	PML	0	+	53142	17	53142	1.01151	1.10717	1.45808	1.32982	1.22664	2475.37	2134.36	2816.38	1.31954	0.400037	0.00110105	0.0614929
chr5	134670070	134735577	H2AFY	0	-	65507	21	65507	3.79495	4.52265	5.7291	5.20272	4.81235	11964.2	10316.5	13611.9	1.31943	0.39991	0.000486793	0.0310176
chr14	105714878	105717430	BTBD6	0	+	2552	9	2552	0.758211	1.17286	1.26295	1.26135	1.11384	107.589	92.7996	122.378	1.31873	0.39915	0.0755474	0.971409
chr19	59055835	59062082	TRIM28	0	+	6247	33	6247	2.24589	3.1639	3.64415	3.43937	3.12333	740.036	638.506	841.566	1.31802	0.398377	0.0218622	0.517053
chr16	86612114	86615304	FOXL1	0	+	3190	1	3190	4.6665	4.99748	6.45505	6.25024	5.59232	677.695	584.775	770.614	1.31779	0.398126	0.0051029	0.196624
chr17	70399462	70588943	LOC100499467	0	-	189481	7	189481	0.994045	1.13886	1.40444	1.39358	1.23273	8868.53	7656.55	10080.5	1.31659	0.396801	0.000675525	0.0401461
chr15	58983301	58985324	HSP90AB4P	0	-	2023	5	1518	1.20144	1.23431	1.75357	1.44522	1.40864	80.9258	69.8746	91.9771	1.31632	0.396505	0.140513	1
chr11	67231818	67236731	TMEM134	0	-	4913	13	4913	0.853285	0.955804	1.16024	1.21163	1.04524	194.884	168.273	221.494	1.31628	0.396464	0.0394989	0.701886
chr16	85645028	85709812	KIAA0182	0	+	64784	33	64784	1.24851	1.49661	1.85138	1.74592	1.5856	3898.86	3367.32	4430.39	1.3157	0.395833	0.000797628	0.0469512
chr4	187508936	187644987	FAT1	0	-	136051	53	136051	4.43817	4.46589	5.87169	5.82142	5.14929	26618.4	22989.8	30247.1	1.31568	0.395808	0.000810899	0.0474312
chr6	32132434	32136062	EGFL8	0	+	3681	17	1689	0.615455	0.702464	1.02155	0.711499	0.762742	48.6023	41.9856	55.2191	1.31519	0.395272	0.227772	1
chr7	158523688	158622319	ESYT2	0	-	98631	43	98631	1.30843	1.33006	1.7283	1.73396	1.52519	5715.37	4938.05	6492.69	1.31483	0.394876	0.00107477	0.060389
chr16	84853586	84943116	CRISPLD2	0	+	89530	29	89530	0.497954	0.551076	0.664881	0.709399	0.605828	2060.16	1780.4	2339.92	1.31426	0.394256	0.0016254	0.085136
chr19	1205797	1228434	STK11	0	+	22637	19	22637	0.856037	1.05537	1.3177	1.1829	1.103	947.352	818.764	1075.94	1.3141	0.394077	0.00260842	0.120312
chr3	10206562	10285427	IRAK2	0	+	78865	25	78865	0.529261	0.672949	0.828755	0.743605	0.693643	2075.45	1793.92	2356.97	1.31386	0.393815	0.00364284	0.153164
chr1	155112366	155112996	DPM3	0	-	630	3	630	2.40806	3.36447	3.84231	3.70353	3.32959	79.4225	68.6493	90.1957	1.31386	0.393814	0.126711	1
chr1	180942175	180992046	STX6	0	-	49871	15	49871	1.43512	1.40368	1.85511	1.86549	1.63985	3107.74	2687.72	3527.76	1.31255	0.392369	0.00163018	0.0851457
chr17	81037566	81052591	METRNL	0	+	15025	7	15025	5.98817	7.70103	9.26058	8.6136	7.89084	4498.23	3890.85	5105.61	1.31221	0.391998	0.00222704	0.106979
chr5	149887673	149937773	NDST1	0	+	50100	29	50100	3.19943	3.98288	4.99005	4.39315	4.14138	7872.28	6809.38	8935.19	1.31219	0.391974	0.00372816	0.155343
chr16	691848	698474	FAM195A	0	+	6626	9	6626	0.577129	0.773333	0.999512	0.76817	0.779536	195.876	169.445	222.307	1.31197	0.391735	0.104383	1
chr11	73685715	73693889	UCP2	0	-	8174	15	8174	0.436449	0.721167	0.798282	0.709966	0.666466	206.7	178.81	234.59	1.31195	0.391709	0.143571	1
chr9	135973106	136024588	RALGDS	0	-	51482	37	51482	0.663365	0.930825	1.10066	0.978465	0.918329	1792.65	1550.85	2034.46	1.31184	0.391587	0.036088	0.677957
chr14	24734743	24740803	RABGGTA	0	-	6060	31	6060	0.854892	1.20124	1.42979	1.24697	1.18322	271.644	235.027	308.262	1.31161	0.391334	0.0448333	0.758424
chrX	55478537	55479999	MAGEH1	0	+	1462	1	1462	0.769304	0.464621	0.907973	0.718997	0.715224	39.829	34.4632	45.1948	1.31139	0.3911	0.381398	1
chr19	6739706	6751529	TRIP10	0	+	11823	27	11823	1.3814	1.63119	2.04055	1.89009	1.73581	779.014	674.48	883.549	1.30997	0.389534	0.0041728	0.168935
chr17	74466974	74497509	RHBDF2	0	-	30535	37	30535	0.422116	0.579879	0.727964	0.577981	0.576985	668.095	578.506	757.684	1.30973	0.389265	0.0898127	1
chr6	106534194	106557814	PRDM1	0	+	23620	15	23620	1.45645	1.34968	1.82872	1.83877	1.61841	1453.09	1258.85	1647.33	1.3086	0.388019	0.0034864	0.148268
chr16	765172	767480	METRN	0	+	2308	7	2308	0.97463	1.63792	1.77057	1.61804	1.50029	131.166	113.667	148.664	1.30789	0.387242	0.155807	1
chr17	62120389	62207502	ERN1	0	-	87113	43	4005	1.21254	1.46506	2.00995	1.48553	1.54327	234.506	203.247	265.765	1.3076	0.386923	0.11046	1
chr17	48211100	48227877	PPP1R9B	0	-	16777	19	4048	1.86008	2.20967	2.74659	2.55459	2.34273	360.046	312.146	407.945	1.3069	0.386154	0.0147609	0.396088
chr19	18545197	18549111	ISYNA1	0	-	3914	19	3914	0.482763	0.741362	0.852622	0.73394	0.702672	104.141	90.2862	117.995	1.3069	0.386153	0.109824	1
chr1	149871154	149872348	BOLA1	0	+	1194	3	1194	0.339112	0.616	0.566786	0.671869	0.548442	24.8322	21.5295	28.1349	1.30681	0.386045	0.37895	1
chr12	110288747	110318293	GLTP	0	-	29546	9	29546	1.24555	1.44144	1.8433	1.65529	1.54639	1734.2	1503.81	1964.6	1.30642	0.385616	0.00189819	0.0948685
chr9	139006426	139010731	C9orf69	0	-	4305	3	4305	2.27437	3.15575	3.75406	3.29587	3.12001	509.281	441.636	576.927	1.30634	0.385529	0.0386134	0.693145
chr12	56521985	56538460	ESYT1	0	+	16475	61	16475	2.12801	2.67813	3.16526	3.08091	2.76308	1727.35	1498.43	1956.28	1.30555	0.384655	0.0017468	0.0894842
chr18	21718954	21741564	CABYR	0	+	22610	13	22610	0.509097	0.474888	0.645246	0.638859	0.567022	487.59	423.004	552.175	1.30536	0.384453	0.0135182	0.376562
chr4	6675820	6677774	LOC93622	0	+	1954	3	1954	0.685185	0.756306	0.919125	0.962665	0.83082	61.7507	53.5777	69.9237	1.30509	0.384148	0.20699	1
chr7	150783825	150841523	AGAP3	0	+	57698	37	57698	0.940176	1.21113	1.48193	1.31103	1.23607	2705.6	2348.06	3063.13	1.30453	0.383535	0.00941109	0.296266
chr16	85741123	85784689	C16orf74	0	-	43566	7	43486	0.833468	1.08944	1.31544	1.18017	1.10463	1822.01	1581.24	2062.78	1.30453	0.383532	0.0100884	0.311247
chr12	48235319	48298814	VDR	0	-	63495	21	63495	0.474369	0.576991	0.700146	0.664496	0.604	1455.28	1263.42	1647.13	1.3037	0.382613	0.00227139	0.108368
chr17	2287353	2304258	MNT	0	-	16905	11	16905	1.33773	1.83963	2.07379	2.04289	1.82351	1168.99	1015.01	1322.98	1.30341	0.382295	0.0157167	0.416312
chr5	218355	256814	SDHA	0	+	38459	29	38459	0.667365	0.754873	0.923815	0.922825	0.81722	1193.38	1036.42	1350.35	1.3029	0.381724	0.00337817	0.14567
chr22	50691330	50700089	MAPK12	0	-	8759	23	8759	1.13216	1.41376	1.7695	1.5308	1.46155	485.608	421.896	549.321	1.30203	0.380763	0.00899077	0.286931
chr16	68119268	68263162	NFATC3	0	+	143894	23	143894	0.542231	0.564219	0.703773	0.732863	0.635772	3475.71	3020.3	3931.12	1.30157	0.380251	0.00194198	0.0962788
chr1	155290639	155300909	RUSC1	0	+	10270	21	10270	0.979404	1.17042	1.44102	1.34329	1.23353	480.959	417.978	543.94	1.30136	0.38002	0.0102331	0.314664
chr16	29823408	29827202	PRRT2	0	+	3794	7	2567	0.590824	0.926165	1.02099	0.933383	0.867841	84.6391	73.5599	95.7184	1.30123	0.379877	0.122604	1
chr11	61066918	61100666	DDB1	0	-	33748	53	33748	2.15894	2.31116	2.98166	2.81907	2.56771	3291.01	2860.57	3721.45	1.30095	0.379564	0.00177879	0.0904362
chr6	26273203	26273640	HIST1H2BI	0	+	437	1	437	1.64719	3.39994	2.91739	3.55093	2.87886	47.5209	41.3059	53.7358	1.30092	0.379535	0.354168	1
chr21	47401662	47424963	COL6A1	0	+	23301	69	23301	2.3558	3.68093	3.90253	3.88797	3.45681	3052.78	2653.88	3451.68	1.30062	0.379196	0.0956151	1
chr2	159825145	160089170	TANC1	0	+	264025	53	264025	1.24636	1.28385	1.65955	1.62242	1.45304	14574.1	12673.7	16474.6	1.29991	0.378412	0.00136149	0.0725421
chr19	13255223	13260987	STX10	0	-	5764	15	5764	0.711845	0.892235	1.02038	1.04936	0.918455	200.879	174.705	227.054	1.29965	0.378121	0.0423703	0.732988
chr1	207925382	207968861	CD46	0	+	43479	27	43479	1.67135	1.5279	2.0079	2.14598	1.83828	3038.93	2643.18	3434.67	1.29945	0.377899	0.00293891	0.132265
chr1	202101976	202113866	ARL8A	0	-	11890	13	11890	1.16995	1.27176	1.5869	1.57435	1.40074	632.54	550.214	714.866	1.29925	0.37768	0.00854861	0.280378
chr16	54965110	54968395	IRX5	0	+	3285	5	3285	0.486182	0.530439	0.633877	0.682088	0.583147	72.7615	63.3094	82.2136	1.2986	0.376958	0.183961	1
chr16	2961979	3001209	FLYWCH1	0	+	39230	19	39230	0.454595	0.484073	0.639716	0.575702	0.538521	802.185	698.389	905.982	1.29725	0.375453	0.00642613	0.230026
chr9	33252469	33264759	BAG1	0	-	12290	13	12290	1.19621	1.45996	1.72932	1.70092	1.5216	710.147	618.371	801.924	1.29683	0.374992	0.00639362	0.229749
chr12	124420954	124457163	CCDC92	0	-	36209	9	36209	1.08406	1.18595	1.43839	1.49558	1.30099	1789.25	1558.13	2020.38	1.29667	0.374812	0.00304155	0.136223
chrX	39910498	40036582	BCOR	0	-	126084	31	126084	0.377509	0.504113	0.593208	0.543442	0.504568	2413	2101.57	2724.44	1.29638	0.37449	0.0142186	0.388592
chr16	29917660	29937545	KCTD13	0	-	19885	11	1713	2.04676	1.73039	2.56411	2.32725	2.16713	141.131	122.933	159.329	1.29606	0.374135	0.097938	1
chr10	7860672	8056714	TAF3	0	+	196042	13	196042	0.50127	0.493663	0.632495	0.65468	0.570527	4250.76	3702.84	4798.69	1.29595	0.374011	0.00236759	0.111704
chr14	73436158	73493920	ZFYVE1	0	-	57762	25	57762	0.881153	0.846379	1.14625	1.08932	0.990776	2175.02	1894.83	2455.22	1.29575	0.373788	0.00329657	0.14315
chr2	113403433	113421400	SLC20A1	0	+	17967	21	17967	10.4391	10.626	12.8971	14.3275	12.0724	8242.48	7181.25	9303.7	1.29555	0.373569	0.00195241	0.0965375
chr12	50031723	50101197	FMNL3	0	-	69474	51	69474	0.57345	0.677437	0.813607	0.799594	0.716022	1888.43	1645.91	2130.95	1.29469	0.372612	0.00254739	0.11838
chrX	153712055	153714932	UBL4A	0	-	2877	7	2877	0.891334	1.38268	1.52879	1.39418	1.29925	141.741	123.622	159.859	1.29312	0.370856	0.11393	1
chr11	66624875	66627946	LRFN4	0	+	3071	3	3071	1.67569	2.57716	2.94103	2.52214	2.42901	282.722	246.592	318.853	1.29304	0.370765	0.126954	1
chr17	38218445	38250120	THRA	0	+	31675	21	31675	0.508164	0.699729	0.823603	0.729224	0.69018	828.875	723.022	934.728	1.29281	0.370507	0.0381155	0.69288
chr19	2233154	2236328	PLEKHJ1	0	-	3174	11	3086	2.36717	3.35989	3.60846	3.74775	3.27082	382.837	333.953	431.72	1.29276	0.370451	0.0405542	0.713627
chr5	14704908	14871887	ANKH	0	-	166979	23	166895	0.727847	0.775194	0.959959	0.976649	0.859912	5451.25	4757.07	6145.43	1.29185	0.369441	0.00206435	0.100465
chr11	117156401	117186972	BACE1	0	-	30571	19	30571	0.656343	0.800872	0.931872	0.939244	0.832083	965.579	843.263	1087.89	1.2901	0.367482	0.00522655	0.198995
chr11	126226095	126284533	ST3GAL4	0	+	58438	21	58438	1.12358	1.35715	1.65265	1.53301	1.4166	3141.6	2744.32	3538.88	1.28953	0.366843	0.00197594	0.0971827
chr13	114523521	114567046	GAS6	0	-	43525	29	43525	4.00279	5.11521	6.19425	5.49267	5.20123	8587.71	7507.35	9668.06	1.28781	0.364922	0.0108143	0.326578
chr6	56954827	57035098	ZNF451	0	+	80271	29	80271	1.71946	1.57996	2.02702	2.21776	1.88605	5756.08	5032.17	6479.98	1.28771	0.364809	0.00357095	0.150483
chr1	171750760	171766856	METTL13	0	+	16096	15	16096	0.934026	1.07522	1.34824	1.22823	1.14643	700.547	612.503	788.591	1.28749	0.364559	0.00851762	0.280378
chr5	122680578	122759286	CEP120	0	-	78708	41	78708	0.462721	0.414617	0.515176	0.61292	0.501358	1500.86	1312.48	1689.23	1.28705	0.364064	0.0586947	0.868765
chr12	125262173	125348519	SCARB1	0	-	86346	25	86346	0.417992	0.471041	0.590525	0.549745	0.507326	1662.99	1454.32	1871.66	1.28697	0.363978	0.00370319	0.15465
chr16	67263291	67281425	FHOD1	0	-	18134	43	18134	0.70582	0.973174	1.10883	1.03883	0.956663	658.127	575.661	740.593	1.28651	0.363462	0.028169	0.598979
chr9	139256351	139258241	DNLZ	0	-	1890	5	1890	0.678404	0.843821	1.10174	0.848901	0.868217	62.2442	54.4454	70.043	1.28648	0.363432	0.20844	1
chr1	212458878	212535205	PPP2R5A	0	+	76327	27	76194	0.665093	0.593121	0.775446	0.841543	0.718801	2082.72	1822.24	2343.19	1.28589	0.362764	0.0080619	0.272284
chr6	33589155	33664348	ITPR3	0	+	75193	115	75193	1.96884	2.5614	3.04782	2.7477	2.58144	7362.87	6442.3	8283.44	1.28579	0.362654	0.0123537	0.359743
chr8	144656954	144660513	NAPRT1	0	-	3559	25	3559	0.708984	1.12602	1.2935	1.04675	1.04381	140.897	123.292	158.502	1.28559	0.36243	0.196599	1
chr12	111843751	111889427	SH2B3	0	+	45676	15	45676	3.37228	4.00758	4.83768	4.61176	4.20732	7294.17	6383.08	8205.26	1.28547	0.362295	0.00175185	0.0894842
chr19	3094407	3121454	GNA11	0	+	27047	13	27047	1.16549	1.48939	1.78991	1.60358	1.51209	1551.45	1358.25	1744.65	1.28448	0.361184	0.00936171	0.295715
chr17	4442190	4458681	MYBBP1A	0	-	16491	51	16491	0.617492	0.798741	0.907551	0.90294	0.806681	504.707	441.887	567.528	1.28433	0.361015	0.0125779	0.362693
chr17	49231023	49239450	NME1	0	+	8531	11	8427	1.03965	1.50586	1.61415	1.63145	1.44778	462.68	405.107	520.254	1.28424	0.360913	0.0578201	0.86251
chr11	35453375	35547176	PAMR1	0	-	93801	23	93801	1.05781	1.14569	1.43842	1.3828	1.25618	4474.99	3918.76	5031.22	1.28388	0.360511	0.00260623	0.120312
chr19	46112657	46148775	EML2	0	-	36118	47	36024	0.644411	0.764196	0.962818	0.838536	0.80249	1097.18	960.821	1233.54	1.28384	0.360465	0.00513246	0.196624
chr16	420775	431950	TMEM8A	0	-	11175	25	11175	0.684395	1.11396	1.15527	1.1362	1.02246	433.065	379.266	486.865	1.2837	0.36031	0.150613	1
chr3	48663155	48672926	SLC26A6	0	-	9771	41	9771	0.809565	1.16672	1.40385	1.11828	1.1246	416.565	364.883	468.248	1.28328	0.359836	0.140754	1
chr12	108983621	108991894	TMEM119	0	-	8273	3	8273	1.06837	1.22406	1.53789	1.39342	1.30594	410.294	359.391	461.197	1.28327	0.359828	0.0194962	0.477541
chr3	138066489	138124377	MRAS	0	+	57888	17	57888	1.07403	1.19351	1.47355	1.42259	1.29092	2837.43	2487.61	3187.25	1.28125	0.357554	0.00326344	0.142378
chr1	901876	910484	PLEKHN1	0	+	8608	31	8608	0.39982	0.524938	0.5794	0.599085	0.525811	171.702	150.536	192.868	1.2812	0.357498	0.0656069	0.914038
chr4	3315873	3441640	RGS12	0	+	125767	37	125767	0.623892	0.747461	0.904962	0.844388	0.780176	3723.96	3265.42	4182.51	1.28085	0.357097	0.00243229	0.114176
chr1	23695463	23698330	C1orf213	0	+	2867	1	2867	0.572757	0.618076	0.817081	0.704346	0.678065	73.8154	64.7315	82.8993	1.28066	0.356892	0.199287	1
chr9	129089122	129269320	FAM125B	0	+	180198	19	180198	0.694301	0.699559	0.925499	0.855741	0.793775	5433.76	4766.41	6101.11	1.28002	0.356169	0.00311359	0.138115
chr10	71029755	71161637	HK1	0	+	131882	47	131882	1.67616	1.87863	2.33628	2.1984	2.02237	10126.4	8884.17	11368.7	1.27966	0.355758	0.00222024	0.106929
chr12	27849427	27850566	REP15	0	+	1139	1	1139	1.77022	1.78116	2.15865	2.39597	2.0265	87.8589	77.0929	98.625	1.2793	0.355356	0.183856	1
chr10	95717896	95721672	PIPSL	0	-	3776	1	3776	0.393176	0.500572	0.558346	0.578743	0.507709	72.7466	63.8461	81.6472	1.27881	0.354805	0.195443	1
chr12	56498102	56507694	PA2G4	0	+	9592	25	9592	1.3296	1.44873	1.82769	1.71654	1.58064	575.939	505.491	646.388	1.27873	0.354715	0.0146608	0.394545
chr6	43490067	43543812	XPO5	0	-	53745	63	53745	0.476903	0.51105	0.621158	0.637691	0.5617	1146.68	1006.63	1286.73	1.27826	0.354183	0.00749752	0.2594
chr19	30156326	30166383	PLEKHF1	0	+	10057	3	10057	1.44349	1.69444	2.27236	1.72461	1.78373	680.59	597.512	763.669	1.27808	0.353978	0.100615	1
chr7	41728600	41742706	INHBA	0	-	14106	5	14106	1.88254	2.09716	2.72896	2.34345	2.26303	1212.09	1064.32	1359.86	1.27768	0.353529	0.00605459	0.222746
chr10	90694830	90751147	ACTA2	0	-	56317	19	56317	0.652831	0.609577	0.840465	0.77018	0.718263	1537.07	1350.16	1723.99	1.27688	0.352623	0.00723337	0.253537
chr16	68279246	68294961	PLA2G15	0	+	15715	11	15715	1.1378	1.38662	1.75653	1.45303	1.43349	854.779	751.099	958.459	1.27608	0.351714	0.0326075	0.63912
chr16	56651372	56652730	MT1L	0	+	1358	5	1358	0.397546	0.627763	0.402504	0.89628	0.581023	29.9772	26.3417	33.6127	1.27603	0.351661	0.623083	1
chr12	1726221	1756378	WNT5B	0	+	30157	11	30157	4.6652	5.07501	6.24267	6.1445	5.53184	6335.56	5568.4	7102.72	1.27554	0.35111	0.00306174	0.136468
chr11	122526397	122685187	UBASH3B	0	+	158790	27	158790	1.53468	1.56594	1.96202	1.98413	1.76169	10627.8	9341.45	11914.1	1.2754	0.350952	0.00324472	0.142243
chr22	45898718	45997014	FBLN1	0	+	98296	39	98296	1.00145	1.29762	1.58667	1.33071	1.30411	4862.14	4274.44	5449.84	1.27498	0.350479	0.0470121	0.777608
chr6	31321648	31324989	HLA-B	0	-	3341	15	3341	1.33971	1.74076	2.08789	1.82153	1.74747	221.474	194.705	248.243	1.27497	0.350468	0.0473022	0.780318
chr16	67973786	67977376	LCAT	0	-	4229	10	3590	2.58732	2.99008	4.02099	3.05594	3.16358	431.074	379.069	483.079	1.27438	0.349799	0.0990728	1
chr7	130628918	130793562	FLJ43663	0	-	164644	9	164644	3.07029	2.94277	3.70919	3.94162	3.41597	21377.4	18799.9	23954.9	1.27421	0.349599	0.00369337	0.154588
chr12	59265936	59314262	LRIG3	0	-	48326	39	48326	1.1509	1.08823	1.45523	1.39532	1.27242	2337.4	2055.61	2619.19	1.27417	0.349555	0.00601231	0.222516
chr3	48481685	48485537	CCDC72	0	+	3852	7	3852	2.34991	2.31547	3.02721	2.89794	2.64763	387.558	340.965	434.15	1.2733	0.348569	0.031294	0.62593
chr22	45064426	45133561	PRR5	0	+	69135	21	69028	0.798749	0.875343	1.13672	0.989025	0.949959	2489.8	2190.56	2789.03	1.27321	0.348466	0.00422138	0.170529
chr10	24872537	25012597	ARHGAP21	0	-	140060	51	140060	2.23835	2.20887	2.68163	2.9674	2.52406	13435.9	11823.7	15048.1	1.27271	0.347909	0.00391389	0.160484
chr19	38893774	38899728	FAM98C	0	+	5954	15	5954	0.562928	0.694445	0.821863	0.769811	0.712262	161.004	141.69	180.317	1.27261	0.347794	0.0813935	0.996612
chr22	31608249	31676066	LIMK2	0	+	67817	35	67817	0.64073	0.73016	0.878414	0.857936	0.77681	2000.27	1761.76	2238.77	1.27076	0.345691	0.00516457	0.197346
chr8	74202873	74205869	RPL7	0	-	2996	13	2996	4.03347	4.82877	5.56201	5.65014	5.0186	570.684	502.709	638.659	1.27043	0.345321	0.0161038	0.422342
chr14	96505661	96560135	C14orf132	0	+	54474	3	54474	0.782107	0.939285	1.14797	1.02993	0.974823	2015.14	1775.11	2255.16	1.27043	0.34532	0.00443809	0.17659
chr17	18128935	18148188	LLGL1	0	+	19253	45	19253	0.886786	1.2555	1.45602	1.24857	1.21172	884.291	778.971	989.612	1.27041	0.345295	0.0906083	1
chr6	56911383	56920023	KIAA1586	0	+	8640	7	8640	1.65684	1.40536	1.88621	2.00012	1.73713	570.823	502.995	638.651	1.2697	0.344485	0.0303375	0.616119
chr16	88781745	88851372	PIEZO1	0	-	69627	101	69567	2.34165	3.16835	3.63822	3.31446	3.11567	8219.86	7245.98	9193.74	1.26881	0.343473	0.0336298	0.651714
chr13	41363546	41386596	SLC25A15	0	+	23050	13	22954	0.4513	0.545019	0.659607	0.600663	0.564147	491.597	433.389	549.805	1.26862	0.343257	0.018938	0.472058
chr2	27615489	27616443	FTH1P3	0	-	954	1	954	1.01254	1.42823	1.82223	1.23569	1.37467	49.8277	43.9445	55.711	1.26776	0.342279	0.302566	1
chr13	41129800	41240734	FOXO1	0	-	110934	5	110934	0.627158	0.577182	0.737437	0.787252	0.682257	2877.54	2538.5	3216.58	1.26712	0.341554	0.00746464	0.259194
chr6	43044028	43129457	PTK7	0	+	85429	39	85429	0.900896	1.05201	1.28586	1.17949	1.10456	3581.6	3159.67	4003.53	1.26707	0.341498	0.00389719	0.160484
chr10	13685705	14372866	FRMD4A	0	-	687161	49	687161	1.03722	1.14163	1.39811	1.35387	1.23271	32165.8	28379.6	35952	1.26683	0.341219	0.00316467	0.139713
chr9	114803060	114937556	SUSD1	0	-	134496	33	2996	0.76641	0.617814	0.967016	0.795115	0.786589	89.5934	79.0785	100.108	1.26594	0.340204	0.211177	1
chr6	76458908	76629254	MYO6	0	+	170346	69	170346	0.557573	0.504755	0.640671	0.702795	0.601448	3895.72	3438.71	4352.72	1.2658	0.340049	0.0118116	0.34942
chr2	232573234	232578250	PTMA	0	+	5016	9	4934	4.48919	5.99612	6.4833	6.71896	5.92189	1108.44	978.416	1238.47	1.26579	0.340043	0.0218464	0.517053
chr18	59482303	59560304	RNF152	0	-	78001	3	78001	1.23834	1.31941	1.67717	1.55279	1.44693	4286.19	3783.45	4788.93	1.26576	0.34	0.0045855	0.181676
chr16	11641577	11681322	LITAF	0	-	39745	13	39745	2.54411	2.58969	3.36118	3.1238	2.9047	4385.41	3871.55	4899.28	1.26546	0.339659	0.00503903	0.196168
chr15	42867856	43013196	STARD9	0	+	145340	65	145340	0.478589	0.511794	0.618289	0.630726	0.559849	3090.62	2729.57	3451.66	1.26454	0.338614	0.00569815	0.212586
chr5	135364583	135399507	TGFBI	0	+	34924	33	34924	0.929953	1.16275	1.25137	1.3814	1.18137	1565.92	1383.1	1748.75	1.26437	0.338414	0.0135802	0.376953
chr11	67820325	67888858	CHKA	0	-	68533	23	68533	0.693136	0.684302	0.859668	0.877755	0.778715	2028.33	1792.09	2264.57	1.26365	0.337598	0.00833369	0.276428
chr1	24828840	24863510	RCAN3	0	+	34670	13	34670	0.75884	0.794942	0.971184	0.986347	0.877828	1156.2	1021.85	1290.55	1.26296	0.336808	0.0112762	0.337985
chr11	6411643	6416228	SMPD1	0	+	4585	11	4585	1.77289	2.02755	2.43495	2.34461	2.145	373.478	330.089	416.866	1.26289	0.336731	0.0331221	0.644439
chr16	4674824	4740975	MGRN1	0	+	66151	33	66151	1.23982	1.42493	1.77653	1.57776	1.50476	3778.51	3339.58	4217.43	1.26286	0.336697	0.00436218	0.174695
chr7	99036562	99054996	CPSF4	0	+	18434	15	18434	1.47951	1.85687	2.24788	1.94561	1.88247	1316.49	1163.57	1469.42	1.26286	0.336691	0.0221015	0.519399
chr16	30103634	30107537	YPEL3	0	-	3903	7	1604	0.904546	0.888052	1.28882	0.959139	1.01014	61.3662	54.2396	68.4928	1.26278	0.336606	0.270215	1
chr14	91923955	91976644	SMEK1	0	-	52689	31	52689	2.62583	2.53801	3.18626	3.32152	2.91791	5843.57	5166.42	6520.72	1.26214	0.335867	0.00615294	0.223854
chr1	19969722	19984949	NBL1	0	+	15227	15	15227	0.93324	1.32316	1.52417	1.30689	1.27187	734.171	649.105	819.237	1.2621	0.33583	0.101508	1
chr20	3912068	3996216	RNF24	0	-	84148	15	84148	0.446255	0.455233	0.545793	0.588766	0.509012	1627.54	1439.16	1815.92	1.2618	0.335478	0.00976862	0.303909
chr19	36486089	36487220	SDHAF1	0	+	1131	1	1131	1.15356	1.38147	1.79463	1.39413	1.43095	61.434	54.338	68.53	1.26118	0.334775	0.252461	1
chrX	117861558	117928496	IL13RA1	0	+	66938	21	66938	0.566973	0.556307	0.679448	0.734616	0.634336	1613.8	1427.4	1800.19	1.26116	0.334755	0.0106919	0.324468
chr1	180601145	180859415	XPR1	0	+	258270	29	258270	0.483732	0.448434	0.560558	0.613804	0.526632	5171.33	4574.12	5768.54	1.26112	0.334711	0.00730181	0.255141
chr17	75277491	75496678	2016-09-09	0	+	219187	35	219187	3.78687	4.57361	5.54946	4.93905	4.71225	39194	34692	43696	1.25954	0.332896	0.00426057	0.171365
chr17	17104308	17109646	PLD6	0	-	5338	3	5338	1.02012	1.30573	1.45767	1.4541	1.3094	265.3	234.83	295.771	1.25951	0.332864	0.0492673	0.796417
chr18	47808712	47814692	CXXC1	0	-	5980	29	5980	0.569017	0.913669	0.944515	0.905951	0.833288	188.788	167.12	210.457	1.25932	0.332641	0.177772	1
chr11	71639767	71708643	RNF121	0	+	68876	19	68876	0.714574	0.758342	0.923846	0.925573	0.830584	2173.28	1924.16	2422.4	1.25894	0.332211	0.00789761	0.270679
chr16	27325250	27376099	IL4R	0	+	50849	23	50849	1.46299	1.86727	2.1839	1.98869	1.87571	3618.3	3203.56	4033.04	1.25893	0.332193	0.0119151	0.350683
chr9	130159464	130170165	SLC2A8	0	+	10701	19	10701	0.597438	0.880409	0.929859	0.918433	0.831535	337.14	298.524	375.756	1.25871	0.331949	0.0958302	1
chr12	19592607	19675173	AEBP2	0	+	82566	15	82566	1.17535	1.11108	1.39234	1.48143	1.29005	4049.04	3585.43	4512.65	1.25861	0.331828	0.00793557	0.271089
chr2	27301434	27309265	EMILIN1	0	+	7831	15	7831	1.36355	1.91209	1.971	2.12299	1.84241	547.265	484.812	609.719	1.25764	0.33072	0.072822	0.956288
chr7	139025896	139030541	C7orf55	0	+	4645	3	383	0.394184	0.556093	0.599875	0.60003	0.537546	7.77382	6.88729	8.66034	1.25744	0.330488	0.744795	1
chr19	1852397	1863564	KLF16	0	-	11167	3	11167	1.61153	2.09163	2.40037	2.23202	2.08389	882.817	782.208	983.426	1.25724	0.330264	0.014362	0.389328
chr17	16946073	17095962	MPRIP	0	+	149889	47	149889	2.52495	3.06388	3.63668	3.35996	3.14637	17896.8	15858.4	19935.2	1.25707	0.330066	0.0035141	0.148764
chr6	31633656	31637843	CSNK2B	0	+	4187	13	4187	2.38506	2.98113	3.28615	3.42547	3.01945	479.855	425.393	534.318	1.25606	0.328901	0.0254749	0.565296
chr3	129274055	129325582	PLXND1	0	-	51527	71	51527	0.926524	1.22954	1.38928	1.30424	1.2124	2369.21	2100.38	2638.04	1.25598	0.328816	0.0229724	0.529137
chr9	115913237	115926422	SLC31A2	0	+	13185	7	13185	1.02935	1.31235	1.51809	1.40777	1.31689	658.675	584.015	733.334	1.25568	0.328465	0.0162455	0.424857
chr10	6186842	6277507	PFKFB3	0	+	90665	31	90583	1.44347	1.74312	2.10481	1.88062	1.793	6163.15	5464.6	6861.71	1.25567	0.328452	0.00424985	0.171306
chr11	64948685	64979477	CAPN1	0	+	30792	45	30792	1.86883	2.19917	2.64227	2.44559	2.28897	2675.13	2372.22	2978.04	1.25538	0.328123	0.00615433	0.223854
chr2	191513847	191557492	NAB1	0	+	43645	19	43645	0.950549	0.929499	1.15064	1.20538	1.05902	1756.6	1557.87	1955.33	1.25513	0.327838	0.0116837	0.347735
chr20	306238	310867	SOX12	0	+	4629	1	4629	1.8637	2.16901	2.61942	2.42909	2.27031	398.936	353.81	444.062	1.25509	0.327789	0.0338431	0.653665
chr17	48939586	48945339	TOB1	0	-	5753	7	2518	9.97833	10.8417	13.5472	12.5051	11.7181	1120.38	993.71	1247.06	1.25495	0.327634	0.0125433	0.362673
chr17	45884732	45899147	OSBPL7	0	-	14415	45	3656	0.51411	0.734646	0.807779	0.753722	0.702564	97.4835	86.4668	108.5	1.25482	0.32748	0.161408	1
chrX	100600643	100603957	TIMM8A	0	-	3314	5	3314	0.39943	0.55973	0.59057	0.613195	0.540731	67.8767	60.2325	75.5208	1.25382	0.326333	0.237395	1
chr2	102013822	102091165	RFX8	0	-	77343	23	1729	0.671271	0.927652	1.10995	0.884566	0.89836	58.8791	52.254	65.5041	1.25357	0.326046	0.261107	1
chr3	195590235	195635880	TNK2	0	-	45645	33	45645	0.809578	1.00852	1.2173	1.0522	1.0219	1769.77	1570.71	1968.82	1.25346	0.325911	0.0244065	0.547214
chr1	26187974	26197744	PAQR7	0	-	9770	3	9770	1.32432	1.63981	1.87555	1.8209	1.66514	617.14	547.736	686.544	1.25342	0.325872	0.019629	0.477884
chr22	39077953	39080766	TOMM22	0	+	2813	7	2813	1.29514	1.51771	1.90291	1.60896	1.58118	169.114	150.116	188.113	1.25312	0.32552	0.0972519	1
chr10	29746276	30024730	SVIL	0	-	278454	81	278277	0.559145	0.608245	0.726547	0.731846	0.656446	6937.62	6158.52	7716.72	1.25302	0.325404	0.00600568	0.222516
chr17	3763616	3796337	CAMKK1	0	-	32721	35	32721	0.434754	0.617373	0.678061	0.631517	0.590426	732.287	650.196	814.378	1.25251	0.324823	0.0762269	0.971409
chr4	153242409	153456172	FBXW7	0	-	213763	27	213673	0.897819	0.775905	0.995125	1.09937	0.942055	7656.33	6800.75	8511.92	1.25161	0.32379	0.0506518	0.80524
chr20	48599512	48605420	SNAI1	0	+	5908	5	5908	1.57416	1.82461	2.0726	2.16318	1.90864	427.912	380.16	475.663	1.25122	0.323331	0.0352209	0.670113
chr2	222282746	222437010	EPHA4	0	-	154264	35	154264	0.802125	0.752933	0.95247	0.990279	0.874452	5127.83	4556.89	5698.77	1.25058	0.3226	0.00929676	0.294165
chr12	49159974	49182820	ADCY6	0	-	22846	43	22764	0.978658	1.16174	1.37699	1.28669	1.20102	1037.42	922.226	1152.62	1.24983	0.321729	0.0132363	0.370395
chr20	37101485	37207504	RALGAPB	0	+	106019	59	106019	1.39117	1.32802	1.66485	1.72821	1.52806	6157.73	5474.76	6840.7	1.2495	0.321347	0.00892011	0.285659
chr15	90328125	90358072	ANPEP	0	-	29947	41	29947	5.9191	7.33818	8.49572	7.99442	7.43685	8450.88	7513.59	9388.16	1.24949	0.32134	0.00472842	0.186024
chr15	89441913	89456663	MFGE8	0	-	14750	15	14750	3.07145	3.66218	4.38162	3.99356	3.7772	2114.3	1880.63	2347.96	1.24849	0.32019	0.00811657	0.272853
chr1	9352940	9429590	SPSB1	0	+	76650	5	76650	0.890003	1.19328	1.36744	1.21856	1.16732	3393.46	3019.08	3767.84	1.24801	0.319626	0.0516608	0.814485
chr10	73724119	73773322	CHST3	0	+	49203	5	49203	2.26656	2.8605	3.33181	3.03714	2.874	5364.95	4773.41	5956.48	1.24785	0.31944	0.01137	0.340037
chr22	24108020	24110141	CHCHD10	0	-	2121	7	2121	0.434829	0.55671	0.551053	0.677943	0.555134	44.7229	39.7942	49.6516	1.24771	0.319281	0.359452	1
chr2	242498145	242513553	BOK	0	+	15408	9	15408	0.791698	1.09913	1.26528	1.07958	1.05892	618.321	550.187	686.455	1.24768	0.319243	0.106066	1
chr5	57749809	57755966	PLK2	0	-	6157	27	6157	9.87521	8.8767	12.4482	10.9441	10.5361	2466.14	2194.61	2737.67	1.24745	0.318983	0.0260354	0.570193
chr17	1945276	1945525	OVCA2	0	+	1449	1	249	2.56945	1.98442	3.30684	2.33084	2.54789	24.2002	21.5473	26.8531	1.24624	0.317577	0.53953	1
chr10	99473464	99477909	MARVELD1	0	+	4445	3	4445	4.99473	5.68748	6.7649	6.50308	5.98755	1010.37	899.632	1121.11	1.24619	0.317524	0.0160163	0.42169
chr1	9908333	9970316	CTNNBIP1	0	-	61983	11	61983	0.540936	0.602263	0.739555	0.681057	0.640953	1508.43	1343.14	1673.73	1.24613	0.317458	0.0120205	0.35225
chr1	53708040	53793821	LRP8	0	-	85781	37	85781	1.0402	1.25234	1.50581	1.33846	1.2842	4180.45	3723.07	4637.82	1.2457	0.316955	0.00636611	0.229379
chr3	49394608	49395791	GPX1	0	-	1183	1	1183	5.63239	8.03061	9.11144	7.80778	7.64555	342.902	305.42	380.384	1.24545	0.316663	0.129645	1
chr15	90171200	90198682	KIF7	0	-	27482	37	27482	0.930668	1.09987	1.29716	1.21994	1.13691	1185.87	1056.49	1315.24	1.24491	0.316043	0.0135127	0.376562
chr12	102139274	102224645	GNPTAB	0	-	85371	41	85371	0.841072	0.786148	0.991858	1.03144	0.912629	2961.54	2638.63	3284.45	1.24475	0.315861	0.0129263	0.366483
chr9	107543283	107690527	ABCA1	0	-	147244	99	147244	1.74433	1.66375	2.18695	2.04837	1.91085	10692.7	9530.18	11855.2	1.24396	0.31494	0.008954	0.28625
chr5	304290	438405	AHRR	0	+	134115	23	123317	5.12444	5.54721	6.73983	6.49649	5.97699	27991.2	24950.2	31032.2	1.24377	0.314715	0.0066657	0.236773
chr11	65337942	65339239	SSSCA1	0	+	1297	7	1297	0.866172	1.60096	1.36927	1.66359	1.375	67.4153	60.1073	74.7233	1.24316	0.314018	0.383937	1
chr17	72744838	72765499	SLC9A3R1	0	+	20737	11	20661	0.826626	1.0033	1.2454	1.01963	1.02374	802.692	715.679	889.705	1.24316	0.314016	0.0613698	0.886535
chr16	55513080	55540586	MMP2	0	+	27506	27	27506	5.75084	7.03567	7.94561	7.87814	7.15257	7466.65	6657.42	8275.89	1.24311	0.31395	0.00623235	0.225704
chr9	138700332	138799005	CAMSAP1	0	-	98673	33	98673	0.753054	0.868641	1.05477	0.953388	0.907463	3398.89	3031.02	3766.77	1.24274	0.313521	0.00813763	0.272853
chr7	5632435	5646287	FSCN1	0	+	13852	9	13852	2.34165	3.02634	3.52914	3.10833	3.00137	1576.69	1406.23	1747.15	1.24244	0.313172	0.0385538	0.693145
chr19	1985446	2015702	BTBD2	0	-	30256	17	30256	0.436418	0.559903	0.635613	0.596111	0.557011	639.489	570.455	708.523	1.24203	0.312701	0.0224381	0.523989
chr12	89918217	89918583	GALNT4	0	-	5394	1	366	1.4585	1.26471	1.88048	1.61045	1.55354	21.5751	19.2486	23.9017	1.24173	0.312357	0.571946	1
chr22	43562627	43583137	TTLL12	0	-	20510	27	20510	0.515349	0.644164	0.746016	0.686608	0.648034	504.23	449.883	558.577	1.24161	0.312207	0.0301608	0.614571
chr16	85061409	85127828	KIAA0513	0	+	66419	25	66419	0.516427	0.570043	0.700689	0.644301	0.607865	1532.99	1367.86	1698.12	1.24144	0.312018	0.0135734	0.376953
chr6	21593971	21598849	SOX4	0	+	4878	1	4878	0.6064	0.587284	0.691308	0.786069	0.667765	124.139	110.778	137.5	1.24122	0.311757	0.187613	1
chr19	18307610	18314874	RAB3A	0	-	7264	9	7264	0.405668	0.55701	0.617487	0.571224	0.537847	148.072	132.164	163.98	1.24073	0.311187	0.119141	1
chr9	140100118	140113813	NDOR1	0	+	13695	27	13695	0.523936	0.774196	0.83487	0.766434	0.724859	376.091	335.688	416.494	1.24072	0.311173	0.13305	1
chr19	18111943	18124911	ARRDC2	0	+	12968	17	12968	0.423246	0.50594	0.636263	0.511952	0.51935	255.499	228.068	282.93	1.24055	0.310981	0.0769768	0.972053
chr13	114747193	114898095	RASA3	0	-	150902	47	150902	2.22864	2.90591	3.26497	3.07193	2.86786	16416.4	14654.1	18178.8	1.24053	0.310952	0.021005	0.500122
chrX	153629578	153640427	DNASE1L1	0	-	10849	19	10849	0.590923	0.739301	0.839708	0.804207	0.743535	306.083	273.318	338.849	1.23976	0.310061	0.0562929	0.855035
chr1	31342312	31381480	SDC3	0	-	39168	9	39168	0.474201	0.652755	0.706696	0.682701	0.629088	934.554	834.525	1034.58	1.23973	0.310022	0.0553782	0.847499
chr6	44095375	44123256	TMEM63B	0	+	27881	47	27881	0.831798	0.897188	1.12512	1.01309	0.966799	1023.51	914.005	1133.01	1.23961	0.309882	0.0193848	0.476071
chr11	64126624	64139687	RPS6KA4	0	+	13063	33	12961	1.09436	1.35357	1.56773	1.45267	1.36708	672.59	600.652	744.529	1.23953	0.309798	0.0235439	0.537625
chr3	167727653	167813417	GOLIM4	0	-	85764	31	85764	1.65836	1.53338	1.91458	2.03771	1.78601	5823.74	5200.88	6446.6	1.23952	0.309782	0.0128142	0.364447
chr22	50941375	50946135	LMF2	0	-	4760	27	4760	1.50742	2.1321	2.17581	2.30714	2.03062	366.677	327.504	405.851	1.23922	0.309436	0.0969792	1
chr3	62109158	62110392	ID2B	0	-	1234	3	1234	0.747385	0.837666	0.97027	0.986344	0.885416	41.4882	37.0661	45.9102	1.2386	0.308715	0.401511	1
chr12	27677044	27848497	PPFIBP1	0	+	171453	61	171453	1.99627	1.93874	2.36393	2.50199	2.20023	14337.4	12809.8	15865	1.2385	0.308598	0.0106561	0.323911
chr19	6531009	6535939	TNFSF9	0	+	4930	5	4930	0.657039	0.490885	0.797224	0.628437	0.643396	120.698	107.853	133.542	1.23819	0.308231	0.321585	1
chr17	79609348	79615779	TSPAN10	0	+	6431	5	6431	2.28858	2.74687	3.45286	2.75763	2.81149	685.847	612.915	758.779	1.23798	0.307993	0.0888423	1
chrX	153715649	153719002	SLC10A3	0	-	3353	3	3353	1.13378	1.71928	1.8553	1.65001	1.58959	201.93	180.465	223.395	1.23789	0.307879	0.175572	1
chr3	53195222	53226733	PRKCD	0	+	31511	37	31511	1.09005	1.51928	1.72351	1.48621	1.45476	1738.08	1553.7	1922.46	1.23734	0.307241	0.114516	1
chr7	137559724	137686846	CREB3L2	0	-	127122	23	127122	4.52128	4.93911	5.78263	5.88703	5.28251	25502.9	22797.8	28208	1.23731	0.307211	0.00827067	0.275814
chr16	2138710	2185899	PKD1	0	-	47189	91	47099	0.45383	0.571357	0.672238	0.590432	0.571964	1021.69	913.424	1129.95	1.23705	0.306903	0.0293772	0.609941
chr6	118781934	119031238	CEP85L	0	-	249304	29	249304	1.24527	1.12293	1.4424	1.48542	1.32401	12550	11220.6	13879.4	1.23696	0.306793	0.0126692	0.362693
chr15	52599479	52821247	MYO5A	0	-	221768	81	221768	0.988755	0.964876	1.18849	1.22384	1.09149	9198.94	8225.36	10172.5	1.23673	0.306527	0.011431	0.341311
chr6	43737945	43754223	VEGFA	0	+	16278	15	16278	1.17115	1.28448	1.66186	1.36473	1.37055	846.758	757.521	935.996	1.2356	0.305216	0.036984	0.684786
chr16	67977376	68002597	SLC12A4	0	-	25221	51	25056	3.31994	3.97168	4.84042	4.13528	4.06683	3866.98	3459.49	4274.47	1.23558	0.305185	0.0249955	0.557721
chr11	93454679	93455032	SCARNA9	0	+	353	1	353	0.485281	1.13752	1.01811	1.04284	0.920938	12.4553	11.1449	13.7656	1.23515	0.304685	0.625245	1
chr1	165796731	165880855	UCK2	0	+	84124	13	84068	2.12299	2.32441	2.78662	2.69016	2.48104	7920.3	7087.12	8753.47	1.23512	0.304655	0.00946051	0.296771
chr19	42734337	42746736	GSK3A	0	-	12399	21	12399	0.981491	1.1792	1.3876	1.26872	1.20425	566.713	507.191	626.235	1.23471	0.304177	0.0319495	0.631195
chr17	7452374	7461207	TNFSF12	0	+	8833	15	8833	0.491501	0.631934	0.754366	0.625862	0.625916	209.734	187.71	231.757	1.23466	0.304111	0.0896689	1
chr20	35405844	35492087	KIAA0889	0	-	86243	33	86243	2.65399	3.241	3.82678	3.41836	3.28503	10749.9	9623.23	11876.5	1.23415	0.303516	0.0108741	0.32785
chr1	2160133	2241652	SKI	0	+	81519	13	81519	2.93527	3.6425	4.26257	3.81449	3.66371	11331.4	10147.6	12515.1	1.2333	0.302527	0.0159916	0.42169
chr7	75616154	75623992	TMEM120A	0	-	7838	23	7838	0.599924	0.755343	0.904923	0.755265	0.753864	224.126	200.724	247.528	1.23317	0.302377	0.0847859	1
chr1	182992594	183114727	LAMC1	0	+	122133	55	122133	4.31851	4.17587	5.09074	5.36758	4.73818	21994.3	19698.6	24289.9	1.23308	0.302263	0.0121306	0.354214
chr1	27860755	27930143	AHDC1	0	-	69388	13	69388	1.70696	2.17499	2.5165	2.24727	2.16143	5689.33	5095.65	6283.01	1.23301	0.302187	0.0296358	0.610563
chr2	132241532	132250064	MZT2A	0	-	8532	5	8455	0.641178	0.77895	0.935681	0.807613	0.790855	253.769	227.298	280.239	1.23291	0.30207	0.0770588	0.972053
chr19	42702751	42721813	DEDD2	0	-	19062	9	19062	0.724562	0.948143	1.11559	0.935595	0.930972	673.105	603.022	743.187	1.23244	0.301514	0.0927608	1
chr16	89803958	89883065	FANCA	0	-	79107	87	79107	0.442997	0.574461	0.663312	0.584658	0.566357	1699.48	1522.55	1876.42	1.23242	0.301494	0.0482541	0.786294
chr9	94972624	95056038	IARS	0	-	83414	67	83278	1.78668	1.80056	2.15045	2.26032	1.9995	6327.25	5669.33	6985.17	1.2321	0.301119	0.0131574	0.370395
chr7	86825477	86849031	C7orf23	0	-	23554	7	23554	1.35284	1.44333	1.77526	1.66233	1.55844	1393.9	1249.05	1538.75	1.23193	0.300925	0.0194587	0.477253
chr16	87362941	87425708	FBXO31	0	-	62767	21	62767	0.931265	1.03971	1.29615	1.12527	1.0981	2616.76	2344.91	2888.61	1.23187	0.300847	0.0125237	0.362673
chr3	45265955	45267814	TMEM158	0	-	1859	1	1859	0.605015	0.635475	0.840082	0.685066	0.69141	48.7969	43.7387	53.8551	1.23129	0.300173	0.375104	1
chr11	82972501	82997377	CCDC90B	0	-	24876	17	24876	1.03008	0.964288	1.19992	1.25228	1.11164	1051.14	942.243	1160.04	1.23115	0.300001	0.0306603	0.618998
chr12	54104901	54121307	CALCOCO1	0	-	16406	29	16406	0.514167	0.645953	0.718666	0.703112	0.645474	401.86	360.232	443.488	1.23112	0.29997	0.0479339	0.786294
chr3	51991469	52001482	PCBP4	0	-	10013	29	10013	1.36813	1.79037	1.93876	1.92833	1.7564	667.205	598.103	736.308	1.23107	0.299915	0.0271467	0.585976
chr11	65686727	65689048	DRAP1	0	+	2321	13	2321	3.89774	5.17205	5.27507	5.82004	5.04122	443.565	397.71	489.421	1.2306	0.29936	0.0702947	0.943129
chr20	43248162	43280376	ADA	0	-	32214	23	32214	0.41161	0.498262	0.582949	0.531508	0.506082	618.312	554.418	682.207	1.23049	0.299236	0.0315257	0.627873
chr2	85980908	86018506	ATOH8	0	+	37598	5	37598	3.2518	4.32718	4.71152	4.56069	4.2128	6007.98	5387.86	6628.1	1.23019	0.298883	0.0362855	0.679395
chr17	66244144	66253305	AMZ2	0	+	9161	13	9161	1.04111	1.03579	1.24435	1.30574	1.15675	402.511	360.974	444.047	1.23014	0.298818	0.0648762	0.914038
chr3	111805181	111837073	C3orf52	0	+	31892	11	31794	2.5406	2.80984	3.38286	3.17892	2.97805	3595.21	3224.36	3966.06	1.23003	0.298696	0.0125572	0.362673
chr17	4736634	4801356	MINK1	0	+	64722	65	64722	0.983942	1.13776	1.34104	1.25843	1.18029	2899.66	2601	3198.32	1.22965	0.298249	0.0126006	0.362693
chr1	1227763	1243269	ACAP3	0	-	15506	47	15506	0.529057	0.832375	0.816968	0.844305	0.755676	444.127	398.408	489.846	1.22951	0.298082	0.208466	1
chr8	103661004	103667983	KLF10	0	-	6979	9	6979	5.31921	6.61577	7.24516	7.35299	6.63328	1756.65	1575.96	1937.34	1.22931	0.297846	0.014801	0.396539
chr3	50333832	50336320	NAT6	0	-	3020	3	1298	0.928159	1.29475	1.36282	1.36394	1.23742	61.0413	54.7674	67.3151	1.22911	0.297614	0.303037	1
chr3	50362340	50365668	TUSC2	0	-	3328	5	3328	0.820587	1.03113	1.20234	1.05339	1.02686	129.639	116.324	142.955	1.22894	0.29742	0.161992	1
chr16	68573660	68601039	ZFP90	0	+	27379	7	27379	0.649534	0.695679	0.835846	0.813218	0.748569	778.477	698.603	858.35	1.22867	0.297093	0.0324046	0.635816
chr1	6324331	6453826	ACOT7	0	-	129495	23	129495	0.464652	0.623816	0.701589	0.628349	0.604602	2968.82	2664.67	3272.98	1.22829	0.296649	0.0693963	0.937861
chr22	45588122	45636650	KIAA0930	0	-	48528	21	48462	0.456838	0.553014	0.653972	0.580368	0.561048	1031.71	926.143	1137.29	1.22798	0.296286	0.0210115	0.500122
chr15	69096159	69099440	ANP32A-IT1	0	-	3281	1	3281	1.2611	1.27284	1.74727	1.36016	1.41034	175.494	157.576	193.412	1.22742	0.295632	0.138381	1
chr9	36136741	36163903	GLIPR2	0	+	27162	9	27162	0.480157	0.516476	0.633933	0.585438	0.554001	571.637	513.371	629.902	1.22699	0.295126	0.0425984	0.736123
chr17	37885408	37886788	MIEN1	0	-	1380	7	1380	1.79711	2.36072	2.4331	2.61861	2.30239	120.502	108.229	132.774	1.22679	0.294892	0.181034	1
chr16	11348273	11350039	SOCS1	0	-	1766	3	1766	3.99958	4.74948	5.9397	4.73893	4.85692	325.573	292.576	358.57	1.22556	0.293445	0.0990614	1
chr10	99258767	99330960	UBTD1	0	+	72193	5	72193	1.07772	1.18587	1.47405	1.29281	1.25761	3447.01	3097.76	3796.26	1.22549	0.293353	0.0139021	0.384161
chr12	120105760	120119429	PRKAB1	0	+	13669	13	13669	1.90041	2.24984	2.55588	2.5092	2.30383	1195.24	1074.2	1316.28	1.22536	0.293203	0.0219559	0.517916
chr17	76886661	76899299	LOC100653515	0	-	12638	5	2167	6.10331	6.94154	8.5523	7.37811	7.24381	595.756	535.428	656.085	1.22535	0.293188	0.0382879	0.693145
chr19	40928408	40931932	SERTAD1	0	-	3524	3	3524	3.3394	4.37894	5.016	4.38604	4.2801	571.916	514.033	629.798	1.22521	0.293027	0.068347	0.932055
chr5	150409503	150467221	TNIP1	0	-	57718	39	57718	1.75149	2.15563	2.57827	2.18834	2.16843	4748.32	4268.32	5228.32	1.22491	0.292677	0.0498634	0.79984
chr10	99400442	99436187	PI4K2A	0	+	35745	17	35745	1.99723	1.9444	2.42507	2.39606	2.19069	2975.62	2674.94	3276.29	1.22481	0.292557	0.0196344	0.477884
chr2	96931883	96939900	CIAO1	0	+	8017	13	4036	1.13623	1.29591	1.44373	1.5217	1.34939	206.821	185.984	227.658	1.22408	0.291693	0.121016	1
chr17	35849950	35873588	DUSP14	0	+	23638	5	23638	3.79952	4.03867	5.04475	4.52485	4.35195	3906.56	3513.49	4299.64	1.22375	0.29131	0.0151352	0.403213
chr1	240652872	240775462	GREM2	0	-	122590	3	122590	0.530402	0.501265	0.590117	0.670637	0.573105	2671.07	2402.5	2939.64	1.22358	0.291104	0.0354916	0.670148
chr11	102217965	102249401	BIRC2	0	+	31436	17	31436	2.78935	2.78294	3.24277	3.55907	3.09353	3695.62	3324.54	4066.71	1.22324	0.29071	0.0196026	0.477884
chr3	52279808	52284615	PPM1M	0	+	4807	21	4807	0.438795	0.77614	0.835117	0.638763	0.672204	122.218	109.946	134.489	1.22322	0.290687	0.391499	1
chr2	8822112	8824583	ID2	0	+	2471	5	2471	10.4733	11.9331	13.0635	14.2317	12.4254	1165.53	1048.55	1282.51	1.22313	0.290578	0.0263183	0.574542
chr1	236139131	236228481	NID1	0	-	89350	39	89350	0.828885	0.980877	1.11235	1.09193	1.00351	3403.31	3062.21	3744.4	1.22278	0.290162	0.0141636	0.388172
chr16	30960404	30966259	ORAI3	0	+	5855	3	5855	2.17091	2.70543	3.22831	2.70637	2.70275	600.203	540.08	660.325	1.22264	0.290005	0.0708079	0.945908
chr21	26957967	26979801	MRPL39	0	-	21834	21	21834	1.19079	1.16531	1.40967	1.46622	1.308	1085.56	976.975	1194.15	1.22229	0.289592	0.0341536	0.656926
chr1	24122088	24127294	GALE	0	-	5206	25	5206	0.632592	0.833934	0.867356	0.913935	0.811954	160.154	144.195	176.113	1.22136	0.288486	0.144012	1
chr2	220074487	220083712	ABCB6	0	-	9225	37	9225	0.695279	0.922398	0.96469	1.00005	0.895604	313.243	282.048	344.438	1.22121	0.288306	0.0711781	0.94744
chr15	74701629	74726299	SEMA7A	0	-	24670	29	24670	1.96496	2.76059	3.02953	2.70412	2.6148	2445.63	2202.69	2688.57	1.22058	0.287571	0.124093	1
chr14	60611499	60632211	DHRS7	0	-	20712	13	20712	1.1921	1.17587	1.42956	1.45521	1.31318	1033.96	931.366	1136.56	1.22032	0.287255	0.0360175	0.677319
chr17	79202076	79212891	C17orf56	0	-	10815	23	10815	0.92101	1.25029	1.37136	1.26355	1.20155	492.919	444.051	541.786	1.2201	0.286996	0.0764995	0.972053
chr16	4382224	4389598	GLIS2	0	+	7374	11	7374	2.31968	3.12838	3.53833	3.07084	3.01431	842.741	759.221	926.262	1.22002	0.286901	0.10473	1
chr17	28705941	28796675	CPD	0	+	90734	43	90734	0.739277	0.633745	0.813372	0.861264	0.761915	2629.33	2369.27	2889.4	1.21953	0.286328	0.0655851	0.914038
chr9	139221931	139254057	GPSM1	0	+	32126	31	32126	0.771601	1.06638	1.16594	1.0622	1.01653	1238.36	1115.9	1360.82	1.21948	0.286268	0.0989718	1
chr5	149737201	149779871	TCOF1	0	+	42670	55	42670	0.671618	0.88356	0.968957	0.918251	0.860597	1392.77	1255.12	1530.42	1.21934	0.286099	0.0399543	0.706634
chr16	88718347	88729495	MVD	0	-	11148	19	11148	0.784925	0.848368	0.998046	0.986493	0.904458	382.867	345.089	420.645	1.21895	0.285636	0.0732804	0.957239
chr2	172378865	172414643	CYBRD1	0	+	35778	7	35778	1.40232	1.41019	1.61247	1.80693	1.55798	2117.98	1909.28	2326.69	1.21862	0.285248	0.0264129	0.575496
chr1	205271190	205290883	NUAK2	0	-	19693	13	19693	1.56017	1.77407	2.22971	1.82166	1.8464	1380.15	1244.16	1516.15	1.21862	0.285244	0.0623235	0.895296
chr19	11466061	11476374	LPPR2	0	+	10313	19	10313	0.486402	0.618568	0.663775	0.675886	0.611158	239.153	215.59	262.717	1.21859	0.285218	0.101357	1
chr20	36145818	36156333	BLCAP	0	-	10515	9	10515	5.75555	6.41442	7.83204	6.95199	6.7385	2690.05	2425.17	2954.93	1.21844	0.28504	0.0179221	0.4571
chr6	42979966	42981618	MEA1	0	-	1652	7	1652	2.07233	2.86213	2.85422	3.10842	2.72428	170.687	153.918	187.457	1.2179	0.2844	0.137283	1
chr1	2517898	2522908	FAM213B	0	+	5010	15	5010	0.395112	0.554013	0.607853	0.541102	0.52452	99.6332	89.8568	109.41	1.2176	0.284039	0.215992	1
chr16	1832932	1839192	NUBP2	0	+	6260	13	6260	0.763314	0.966342	1.06651	1.02519	0.955339	226.975	204.767	249.182	1.21691	0.283217	0.107493	1
chr1	43391045	43424847	SLC2A1	0	-	33802	19	33802	6.13868	7.44273	8.50202	7.95508	7.50963	9632.63	8690.27	10575	1.21688	0.283182	0.0125366	0.362673
chr21	34602230	34636820	IFNAR2	0	+	34590	19	34590	0.65198	0.662074	0.830834	0.765521	0.727602	955.954	862.449	1049.46	1.21684	0.283135	0.0374367	0.684786
chr14	23440409	23451848	AJUBA	0	-	11439	15	11439	5.90448	6.87774	8.21541	7.28142	7.06976	3069.36	2769.68	3369.05	1.2164	0.282619	0.0167583	0.437037
chr9	130476226	130477936	PTRH1	0	-	1710	9	1710	0.894264	1.43351	1.38515	1.42357	1.28412	83.209	75.0894	91.3286	1.21626	0.282457	0.262374	1
chr11	10471867	10529126	AMPD3	0	+	57259	37	57259	0.644108	0.826854	0.974331	0.806972	0.813066	1765.62	1593.41	1937.83	1.21616	0.282329	0.111855	1
chr1	32117847	32169768	COL16A1	0	-	51921	141	51921	1.09231	1.33477	1.53375	1.40498	1.34145	2642.79	2385.47	2900.1	1.21574	0.281831	0.0168876	0.437332
chr16	15131714	15149833	NTAN1	0	-	18119	19	18119	0.979531	1.03097	1.28498	1.15425	1.11243	765.736	691.179	840.292	1.21574	0.281831	0.0421933	0.732535
chr17	79008946	79091232	BAIAP2	0	+	82286	31	82286	1.05916	1.3765	1.59368	1.35292	1.34557	4198.93	3790.34	4607.51	1.21559	0.28166	0.097432	1
chr16	1401899	1413352	GNPTG	0	+	11453	21	11453	1.01255	1.24035	1.38535	1.33952	1.24444	541.168	488.595	593.74	1.2152	0.281193	0.0487622	0.791726
chr4	843064	926174	GAK	0	-	83110	55	83110	1.20419	1.53425	1.72118	1.59023	1.51246	4768.84	4305.89	5231.79	1.21503	0.280993	0.0271128	0.585927
chr20	49411466	49493714	BCAS4	0	+	82248	11	82248	0.458547	0.540059	0.626411	0.582368	0.551846	1722.79	1555.61	1889.97	1.21494	0.280885	0.0222666	0.522616
chr18	21032786	21063099	RIOK3	0	+	30313	25	30313	1.45755	1.47898	1.71514	1.84471	1.6241	1870.39	1689.03	2051.75	1.21475	0.280658	0.0294139	0.609941
chr5	150157507	150176298	C5orf62	0	+	18791	3	18791	1.38853	1.57257	1.77881	1.80696	1.63672	1167.72	1054.57	1280.87	1.21459	0.280474	0.0310277	0.621964
chr6	74303101	74363737	SLC17A5	0	-	60636	21	60636	0.530694	0.465139	0.582918	0.62637	0.55128	1271.39	1148.24	1394.53	1.21449	0.28035	0.0565159	0.855436
chr19	13906273	13943044	ZSWIM4	0	+	36771	25	36771	0.744493	0.885104	1.04023	0.930583	0.900102	1256.16	1134.66	1377.66	1.21416	0.27996	0.0260918	0.570513
chr9	136627015	136857446	VAV2	0	-	230431	59	230431	1.081	1.38923	1.59688	1.38827	1.36384	11920.3	10767.5	13073.1	1.21413	0.279926	0.0691557	0.935975
chr21	47518032	47552763	COL6A2	0	+	34731	57	34731	4.33928	5.88638	6.52774	5.81769	5.64277	7431.32	6713.25	8149.4	1.21393	0.279683	0.0999399	1
chr10	49609686	49643183	MAPK8	0	+	33497	23	1489	2.63386	2.30921	2.94615	3.03105	2.73007	154.468	139.552	169.383	1.21376	0.279486	0.210354	1
chr1	109289284	109352148	STXBP3	0	+	62864	37	62864	1.48288	1.33437	1.65134	1.76607	1.55866	3725.49	3365.79	4085.2	1.21374	0.279462	0.0289945	0.607475
chr19	49403306	49426540	NUCB1	0	+	23234	25	23234	0.660534	0.83387	0.978585	0.826576	0.824891	726.994	656.833	797.154	1.21363	0.279333	0.0843103	1
chr11	63527363	63536113	C11orf95	0	-	8750	9	8750	0.873625	0.907951	1.04709	1.10966	0.984581	327.334	295.787	358.882	1.21332	0.278955	0.0983894	1
chr16	1820320	1821710	NME3	0	-	1390	9	1390	0.987166	0.763268	0.966889	1.15426	0.967896	51.3236	46.3773	56.2698	1.2133	0.278942	0.459226	1
chr20	33890368	33999945	UQCC	0	-	109577	19	109577	1.2409	1.19479	1.48386	1.46728	1.34671	5608.24	5068.13	6148.35	1.21314	0.278746	0.0232243	0.532952
chr12	11060524	11062161	TAS2R13	0	-	1637	1	1637	0.690499	0.541935	0.731407	0.756198	0.68001	42.361	38.2825	46.4394	1.21307	0.278663	0.493634	1
chr7	100450357	100464634	SLC12A9	0	+	14277	27	14277	0.467703	0.614381	0.675568	0.630413	0.597016	323.344	292.218	354.47	1.21303	0.278621	0.07606	0.971409
chr14	104182080	104200005	ZFYVE21	0	+	17925	15	17925	0.820718	1.08005	1.20668	1.08759	1.04876	713.192	644.561	781.823	1.21296	0.278526	0.0668789	0.921423
chr7	99752042	99756302	C7orf43	0	-	4260	21	4195	0.768136	1.15527	1.16648	1.14662	1.05913	168.353	152.156	184.55	1.21291	0.278467	0.191748	1
chr1	1288070	1293915	MXRA8	0	-	5845	19	5845	5.70606	6.95132	7.89138	7.38542	6.98355	1549.2	1400.74	1697.66	1.21197	0.277357	0.0240573	0.543988
chr19	12757321	12777591	MAN2B1	0	-	20270	47	20270	0.563578	0.642572	0.749886	0.706914	0.665738	512.318	463.264	561.372	1.21178	0.277123	0.058708	0.868765
chr17	42282400	42298994	UBTF	0	-	16594	45	16594	1.00513	1.26543	1.36126	1.37503	1.25171	788.111	712.7	863.522	1.21162	0.276938	0.0374426	0.684786
chr12	124808956	125052010	NCOR2	0	-	243054	97	243054	1.95719	2.45202	2.81403	2.5037	2.43173	22422.7	20278.8	24566.5	1.21144	0.276724	0.0364737	0.680378
chr7	5346422	5463177	TNRC18	0	-	116755	59	116755	1.4426	1.62512	1.9101	1.79376	1.69289	7504.14	6787.44	8220.83	1.21118	0.276417	0.0173343	0.445788
chr11	69455872	69469242	CCND1	0	+	13370	9	13370	17.0874	21.0531	23.7552	22.2278	21.0309	10669.2	9651.46	11686.9	1.21089	0.27607	0.0142388	0.388592
chr9	139886869	139888428	C9orf142	0	+	1559	13	1559	0.750296	0.985089	0.934958	1.15846	0.957201	56.5521	51.1627	61.9415	1.21068	0.275813	0.372814	1
chr11	65729159	65747607	SART1	0	+	18448	39	18448	0.801883	1.09023	1.18769	1.0903	1.04253	729.415	659.954	798.876	1.2105	0.275604	0.09153	1
chr17	74380689	74383941	SPHK1	0	+	3252	11	3252	10.0032	13.8138	15.3702	13.2935	13.1202	1617.58	1463.64	1771.52	1.21035	0.275426	0.144478	1
chr2	238232654	238322850	COL6A3	0	-	90196	87	90196	11.7984	12.8837	15.0512	14.7303	13.6159	46637	42202.6	51071.4	1.21015	0.275183	0.0171399	0.441399
chr11	62360674	62369312	MTA2	0	-	8638	35	8638	2.11781	2.6326	2.89076	2.83087	2.61801	857.977	776.448	939.505	1.21	0.275012	0.0364264	0.680378
chr16	30003641	30007417	HIRIP3	0	-	3776	13	3048	0.607295	0.695597	0.85412	0.71261	0.717405	83.1084	75.2235	90.9933	1.20964	0.274577	0.289314	1
chr16	31212806	31214097	PYCARD	0	-	1291	5	1291	1.01059	1.66999	1.67341	1.54276	1.47419	72.0886	65.2504	78.9269	1.2096	0.27453	0.308629	1
chr12	42475647	42538673	GXYLT1	0	-	63026	15	63026	0.55414	0.485231	0.593446	0.663608	0.574106	1376.43	1245.91	1506.94	1.20951	0.274426	0.100723	1
chr19	1248551	1259142	MIDN	0	+	10591	15	10591	12.5399	13.7089	16.4841	15.1736	14.4766	5821.45	5269.86	6373.04	1.20934	0.274215	0.0197233	0.478678
chr16	2076868	2089027	SLC9A3R2	0	+	12159	15	12159	1.24147	1.75749	1.95893	1.64714	1.65126	761.155	689.114	833.197	1.20908	0.273915	0.194186	1
chr19	676388	683392	FSTL3	0	+	7004	9	7004	1.14977	1.55985	1.59641	1.6588	1.49121	396.273	358.783	433.762	1.20898	0.273792	0.0864335	1
chr16	1664640	1727909	CRAMP1L	0	+	63269	39	63269	1.12242	1.35367	1.55833	1.42319	1.3644	3275.83	2965.94	3585.72	1.20896	0.273771	0.0191534	0.474795
chr17	5402746	5404319	LOC728392	0	-	1573	3	1573	2.56526	2.49749	3.0838	3.02679	2.79333	166.764	151.019	182.508	1.20851	0.273227	0.192804	1
chr9	91606361	91619925	S1PR3	0	+	13564	3	8891	1.51106	2.00519	2.29709	1.93049	1.93596	652.712	591.207	714.218	1.20807	0.272701	0.139086	1
chr19	47123724	47128354	PTGIR	0	-	4630	5	4630	1.098	1.32679	1.5797	1.33831	1.3357	234.647	212.54	256.755	1.20803	0.272657	0.11735	1
chr18	46446222	46477081	SMAD7	0	-	30859	9	30859	7.35128	8.55378	9.68507	9.45442	8.76114	10262.9	9296.79	11229	1.20784	0.272424	0.0176925	0.453113
chr6	27782821	27783267	HIST1H2BM	0	+	446	1	446	1.30067	3.04608	2.29288	2.88886	2.38212	40.2741	36.4938	44.0544	1.20718	0.271636	0.570946	1
chr1	16340522	16345285	HSPB7	0	-	4763	5	4763	0.831204	1.01071	1.02138	1.18825	1.01289	183.268	166.073	200.462	1.20707	0.271511	0.161965	1
chr7	149412147	149431664	KRBA1	0	+	19517	33	19517	0.464481	0.542377	0.641735	0.568304	0.554224	410.377	371.958	448.795	1.20657	0.270917	0.0744596	0.964534
chr1	10509775	10512060	CORT	0	+	2285	3	2285	0.423309	0.588835	0.615117	0.605306	0.558142	48.4824	43.9445	53.0204	1.20653	0.270864	0.397378	1
chr19	1609288	1652328	TCF3	0	-	43040	39	43040	0.970393	1.23995	1.40666	1.24751	1.21613	1985.53	1799.82	2171.25	1.20637	0.270674	0.0581319	0.865074
chr2	162848754	162931052	DPP4	0	-	82298	51	82298	1.53115	1.35314	1.80194	1.67762	1.59096	4978.07	4512.77	5443.37	1.20621	0.270486	0.0385894	0.693145
chr2	220036618	220041702	CNPPD1	0	-	5084	15	5084	1.31171	1.66644	1.91989	1.6565	1.63864	315.825	286.323	345.326	1.20607	0.270312	0.0869002	1
chr5	171469073	171615346	STK10	0	-	146273	37	146273	1.59228	1.82404	2.16652	1.93885	1.88042	10440.4	9467.07	11413.8	1.20563	0.269787	0.0182685	0.460966
chr22	20778873	20792146	SCARF2	0	-	13273	21	13273	1.89203	2.66528	2.79569	2.6629	2.50398	1260.24	1142.77	1377.71	1.20559	0.269735	0.127039	1
chr12	6937571	6949018	LEPREL2	0	+	11447	29	11447	0.919552	1.24695	1.33968	1.25662	1.1907	516.769	468.649	564.89	1.20536	0.269462	0.0874056	1
chr9	139270028	139292889	SNAPC4	0	-	22861	45	22861	0.477413	0.625247	0.70168	0.620931	0.606318	525.556	476.645	574.467	1.20523	0.269308	0.0843613	1
chr7	2291404	2354099	SNX8	0	-	62695	21	62695	0.974361	1.144	1.30441	1.2394	1.16554	2773.81	2515.68	3031.95	1.20522	0.269299	0.0237569	0.540491
chr3	58318616	58410878	PXK	0	+	92262	35	92262	0.719134	0.822799	0.910404	0.940447	0.848196	2971.24	2695.17	3247.32	1.20487	0.268876	0.0256801	0.56753
chr9	131445933	131458675	SET	0	+	12742	21	12742	1.11083	1.02724	1.27431	1.29924	1.1779	570.384	517.387	623.38	1.20486	0.268869	0.0798161	0.986177
chr2	31456879	31491260	EHD3	0	+	34381	11	34381	1.18415	1.23751	1.59619	1.3166	1.33361	1741.07	1579.52	1902.62	1.20456	0.268501	0.0563513	0.855035
chr19	531732	542087	CDC34	0	+	10355	9	10355	1.25289	1.67025	1.84751	1.65494	1.6064	631.121	572.62	689.623	1.20433	0.268229	0.0938755	1
chr17	40465342	40540513	STAT3	0	-	75171	47	75171	1.84102	1.90477	2.27912	2.22212	2.06176	5887.09	5341.46	6432.73	1.2043	0.268197	0.0254995	0.565296
chr10	47096453	47151400	LOC643650	0	-	54947	7	2877	0.512728	0.776622	0.881398	0.670834	0.710396	77.5743	70.3935	84.7552	1.20402	0.267859	0.34175	1
chr6	26597170	26600277	ABT1	0	+	3107	5	3107	2.23254	2.68513	2.94965	2.94202	2.70234	318.312	288.855	347.77	1.20396	0.26779	0.0988179	1
chr3	124481794	124606144	ITGB5	0	-	124350	29	124350	1.12745	1.28849	1.46357	1.43451	1.3285	6271.83	5691.78	6851.89	1.20382	0.267622	0.0217194	0.514988
chr5	148651400	148721367	AFAP1L1	0	+	69967	37	69967	0.641023	0.769278	0.890497	0.80021	0.775252	2058.33	1868.05	2248.62	1.20373	0.267508	0.0257577	0.56753
chr20	47662837	47713486	CSE1L	0	+	50649	49	50649	1.14398	1.25992	1.4343	1.44938	1.3219	2542.68	2308.09	2777.27	1.20328	0.266968	0.0294187	0.609941
chr2	105883539	105946148	TGFBRAP1	0	-	62609	23	2967	3.07665	3.71095	4.68563	3.46328	3.73413	420.224	381.457	458.991	1.20326	0.266945	0.24863	1
chr7	100303675	100305123	POP7	0	+	1448	3	1448	0.885486	1.15905	1.40002	1.05072	1.12382	61.777	56.0822	67.4717	1.20309	0.26674	0.344928	1
chr19	59073283	59084942	MZF1	0	-	11659	11	11659	0.416743	0.596308	0.642956	0.565917	0.555481	245.512	222.889	268.135	1.203	0.266637	0.182558	1
chr2	102314164	102511152	MAP4K4	0	+	196988	65	7998	6.86647	7.1574	8.77689	8.04866	7.71235	2342.62	2127.25	2558	1.20249	0.266026	0.031825	0.629775
chr12	96588206	96661606	ELK3	0	+	73400	9	73400	1.43745	1.63974	1.87734	1.80762	1.69054	4710.44	4278.93	5141.95	1.20169	0.265065	0.0239761	0.543479
chr2	239229184	239309541	TRAF3IP1	0	+	80357	33	80357	0.544461	0.578127	0.686817	0.65854	0.616986	1882.91	1710.71	2055.1	1.20131	0.264613	0.0353618	0.670148
chr16	4390251	4401373	PAM16	0	-	11122	9	11122	1.13868	1.26537	1.59571	1.28583	1.3214	558.03	507.012	609.049	1.20125	0.26454	0.0972759	1
chr9	91605777	91611057	C9orf47	0	+	5280	5	4875	1.07423	1.28469	1.56654	1.26145	1.29673	239.695	217.79	261.599	1.20115	0.264418	0.125941	1
chr15	56382730	56535483	RFX7	0	-	152753	17	152753	1.39179	1.22619	1.50587	1.6374	1.44031	8367.02	7602.49	9131.54	1.20112	0.264386	0.0773056	0.97347
chrX	68380580	68385365	PJA1	0	-	4785	3	4785	0.709856	1.06161	1.14776	0.963328	0.970638	176.093	160.027	192.16	1.2008	0.263994	0.264985	1
chr19	49471381	49496610	GYS1	0	-	25229	31	25229	0.918462	1.12997	1.24835	1.20003	1.1242	1076.02	977.95	1174.09	1.20057	0.263716	0.038545	0.693145
chr19	896502	913225	R3HDM4	0	-	16723	15	16723	1.09989	1.17297	1.41164	1.30981	1.24858	793.024	720.804	865.244	1.20039	0.263501	0.0560406	0.85502
chr1	156024516	156028301	LAMTOR2	0	+	3785	7	3785	0.475444	0.741269	0.770198	0.679685	0.666649	95.6002	86.8962	104.304	1.20033	0.263433	0.284182	1
chr8	145202918	145316843	HEATR7A	0	+	113925	89	5835	0.65796	0.954478	1.02134	0.905672	0.884862	195.891	178.068	213.714	1.20018	0.263253	0.203201	1
chr16	31044902	31051485	STX4	0	+	6583	21	6583	1.53242	1.77582	2.11701	1.84246	1.81693	453.675	412.414	494.936	1.2001	0.263149	0.0759351	0.971409
chr12	6309481	6347437	CD9	0	+	37956	15	37956	1.87597	2.23081	2.55641	2.35256	2.25394	3246.68	2951.44	3541.92	1.20006	0.263109	0.0248372	0.554858
chr15	72491369	72523727	PKM2	0	-	32358	27	32358	8.00092	9.59116	10.9879	10.0359	9.65397	11854.3	10777.5	12931.1	1.19982	0.26282	0.0197814	0.47946
chr10	121259338	121302222	RGS10	0	-	42884	11	42884	1.01628	1.18621	1.3529	1.2776	1.20825	1966.6	1788.5	2144.7	1.19916	0.262024	0.03144	0.627513
chr3	11178778	11304939	HRH1	0	+	126161	11	126161	1.4234	1.59335	1.84024	1.76541	1.6556	7930.39	7212.27	8648.51	1.19914	0.261998	0.0243202	0.547059
chr16	639356	679273	RAB40C	0	+	39917	17	39917	0.462637	0.598676	0.662061	0.604296	0.581917	880.968	801.233	960.702	1.19903	0.261866	0.0594761	0.875938
chr19	18284578	18288927	IFI30	0	+	4349	13	4349	0.46551	0.624635	0.586295	0.712393	0.597208	98.5568	89.6421	107.472	1.1989	0.261707	0.274593	1
chr15	52413122	52483565	GNB5	0	-	70443	25	70443	0.644043	0.773215	0.864519	0.827585	0.77734	2078.05	1890.13	2265.98	1.19885	0.261646	0.0299028	0.611414
chr17	42154120	42201014	HDAC5	0	-	46894	53	46894	1.45892	1.81445	2.0433	1.8637	1.79509	3193.51	2904.74	3482.29	1.19883	0.261627	0.0278183	0.594952
chr19	13875336	13885096	MRI1	0	+	9760	13	9760	1.01955	1.23664	1.42785	1.2673	1.23784	458.288	416.878	499.699	1.19867	0.261435	0.0739745	0.963227
chr19	36236493	36237903	PSENEN	0	+	1410	7	1410	1.59075	1.41506	1.74802	1.86982	1.65591	88.9651	80.93	97.0002	1.19857	0.261313	0.348275	1
chr5	96271345	96365115	LNPEP	0	+	93770	37	93770	0.884173	0.810887	0.991907	1.03849	0.931364	3320.33	3020.47	3620.19	1.19855	0.261292	0.0413244	0.720147
chr12	53604349	53626040	RARG	0	-	21691	21	21691	0.855918	1.15157	1.23652	1.15576	1.09994	904.623	823.174	986.072	1.19789	0.260495	0.0920132	1
chr13	42614171	42803891	DGKH	0	+	189720	65	189720	0.862091	0.786242	0.951418	1.02138	0.905283	6530.35	5942.65	7118.06	1.19779	0.260377	0.0382634	0.693145
chr3	194308401	194354150	TMEM44	0	-	45749	23	45749	0.673203	0.840172	0.954872	0.849264	0.829378	1439.36	1309.85	1568.87	1.19774	0.26032	0.0458648	0.767392
chr22	31556137	31603005	RNF185	0	+	46868	15	46868	1.52156	1.48098	1.86121	1.73012	1.64847	2935.43	2671.55	3199.31	1.19755	0.260084	0.0374382	0.684786
chr5	109025155	109203429	MAN2A1	0	+	178274	43	178274	1.11909	1.00797	1.21194	1.33317	1.16804	7918.2	7206.65	8629.76	1.19747	0.259993	0.0677885	0.928998
chr12	120648241	120703574	PXN	0	-	55333	25	55333	5.58723	6.40718	7.38642	6.92588	6.57668	13814	12573.3	15054.7	1.19735	0.259851	0.0229099	0.528989
chr11	117198570	117283982	CEP164	0	+	85412	65	85412	1.02961	1.18537	1.32649	1.31523	1.21417	3936.88	3583.62	4290.14	1.19715	0.259609	0.0280272	0.598022
chr19	11274942	11308243	KANK2	0	-	33301	25	33301	1.79423	2.20002	2.39738	2.36335	2.18874	2765.93	2517.75	3014.1	1.19714	0.259594	0.0277393	0.594615
chr1	156084460	156109878	LMNA	0	+	25418	23	25418	23.0489	26.668	31.8948	27.4274	27.2598	26297.5	23938	28657	1.19713	0.259582	0.0309914	0.621964
chr2	105954012	105961984	C2orf49	0	+	7972	7	887	2.29851	1.89852	2.25783	2.76841	2.30582	77.9774	70.9837	84.9711	1.19705	0.259485	0.400322	1
chr17	36584719	36668628	ARHGAP23	0	+	83909	47	83909	1.66514	1.91314	2.23387	2.03425	1.9616	6247.59	5687.59	6807.59	1.19692	0.259326	0.0247206	0.553585
chr3	52262625	52273183	TWF2	0	-	10558	17	10558	1.32095	1.9581	2.0836	1.81539	1.79451	718.013	653.667	782.36	1.19688	0.259278	0.237955	1
chr3	132373289	132396944	UBA5	0	+	23655	25	23655	1.20409	0.922656	1.27917	1.26904	1.16874	1052.14	958.074	1146.21	1.19637	0.258666	0.263379	1
chr19	48281841	48287943	SEPW1	0	+	6102	11	6102	1.45854	1.91636	2.07086	1.94742	1.8483	427.866	389.624	466.108	1.1963	0.258583	0.0768744	0.972053
chr21	47878861	47989926	DIP2A	0	+	111065	77	111065	0.926578	1.02738	1.16437	1.16597	1.07107	4517.07	4113.4	4920.73	1.19627	0.258542	0.0297564	0.611414
chr15	85523743	85682376	PDE8A	0	+	158633	45	158633	0.846713	0.856401	0.99328	1.03963	0.934006	5629.8	5126.81	6132.79	1.19622	0.25848	0.0340621	0.655846
chr11	66024764	66035332	KLC2	0	+	10568	33	10568	0.690958	0.991236	1.09218	0.909957	0.921083	369.097	336.136	402.058	1.19612	0.258359	0.238442	1
chr11	842823	867116	TSPAN4	0	+	24293	23	24293	1.7026	2.50349	2.57107	2.42517	2.30058	2118.54	1929.43	2307.66	1.19603	0.25826	0.19689	1
chr5	67511583	67597649	PIK3R1	0	+	86066	37	86066	3.17851	2.87429	3.47742	3.75624	3.32161	10870.1	9900.02	11840.1	1.19597	0.258178	0.0480518	0.786294
chr17	48423392	48438512	XYLT2	0	+	15120	21	15120	0.669278	0.928977	0.988287	0.91297	0.874878	501.67	456.94	546.399	1.19578	0.257949	0.137629	1
chr7	129470572	129592800	UBE2H	0	-	122228	13	122228	1.8595	1.69885	2.07545	2.17571	1.95238	9072.72	8264.62	9880.83	1.19556	0.257683	0.0384087	0.693145
chr14	51186480	51297839	NIN	0	-	111359	63	111359	0.869608	0.852549	1.0355	1.01973	0.944347	3996.13	3640.96	4351.3	1.1951	0.257128	0.0377271	0.688038
chr6	111880142	111927474	TRAF3IP2	0	-	47332	23	47332	2.24505	2.38612	2.82389	2.69582	2.53772	4561.89	4156.88	4966.9	1.19486	0.256845	0.0320526	0.632073
chr11	73882367	73965748	PPME1	0	+	83381	27	83381	0.807812	0.733512	0.867432	0.972331	0.845272	2680.06	2442.19	2917.94	1.19481	0.25678	0.0843759	1
chr2	74881392	74909185	SEMA4F	0	+	27793	27	27793	0.506657	0.635454	0.671463	0.686223	0.624949	658.962	600.643	717.28	1.19419	0.256029	0.061391	0.886535
chr17	77806954	77813213	CBX4	0	-	6259	9	6259	1.39445	1.6065	1.6887	1.87834	1.642	390.083	355.563	424.602	1.19417	0.256008	0.10452	1
chr3	196281058	196295413	WDR53	0	-	14355	7	14355	0.491379	0.592249	0.639887	0.649704	0.593305	323.362	294.758	351.966	1.19408	0.255905	0.113202	1
chr6	100956607	101329224	ASCC3	0	-	372617	85	372617	2.05124	1.67882	2.11755	2.33867	2.04657	29014.8	26448.6	31580.9	1.19405	0.255861	0.215172	1
chr6	76311621	76427994	SENP6	0	+	116373	47	116373	1.57426	1.38001	1.68725	1.83879	1.62008	7170.43	6536.42	7804.44	1.19399	0.255794	0.0976249	1
chr17	60704761	60770952	MRC2	0	+	66191	59	66191	2.87249	3.39009	3.77915	3.66805	3.42744	8610.75	7849.95	9371.55	1.19384	0.255605	0.0255179	0.565296
chr6	53659777	53788919	LRRC1	0	+	129142	27	129142	0.459614	0.466611	0.562278	0.541292	0.507449	2489.63	2269.68	2709.58	1.19381	0.255577	0.0410085	0.715988
chr16	30125425	30134630	MAPK3	0	-	9205	15	1979	1.48771	1.8511	2.03305	1.93085	1.82568	137.17	125.071	149.268	1.19346	0.255153	0.22266	1
chr11	73087404	73108519	RELT	0	+	21115	23	21115	1.39054	1.88253	1.9723	1.91104	1.7891	1432.72	1306.36	1559.08	1.19345	0.255142	0.0966242	1
chr5	79407049	79551898	SERINC5	0	-	144849	27	144849	0.953227	0.952444	1.10607	1.16355	1.04382	5745.27	5238.75	6251.79	1.19338	0.255047	0.0372604	0.684786
chr2	10281980	10350942	C2orf48	0	+	68962	5	68962	0.655133	0.841508	0.919609	0.857561	0.818453	2140.9	1952.21	2329.6	1.19332	0.254978	0.0488233	0.792022
chr14	24779356	24781259	LTB4R2	0	+	1903	3	1597	0.901469	0.943867	1.14904	1.03829	1.00817	61.2753	55.8764	66.6742	1.19324	0.254889	0.408502	1
chr16	2205798	2228130	TRAF7	0	+	22332	41	22332	0.824958	1.12279	1.23313	1.07711	1.0645	901.488	822.181	980.795	1.19292	0.254495	0.15319	1
chr19	37717365	37734574	ZNF383	0	+	17209	9	17209	0.631722	0.601026	0.757528	0.710613	0.675222	441.492	402.656	480.329	1.1929	0.254475	0.110287	1
chr12	51454987	51477454	CSRNP2	0	-	22467	9	22467	1.27529	1.34432	1.59253	1.52455	1.43417	1224	1116.54	1331.46	1.19249	0.253976	0.0527446	0.824613
chr10	116697951	116737439	TRUB1	0	+	39488	15	39488	0.871416	0.744522	0.923864	1.00259	0.885598	1330.16	1213.46	1446.86	1.19235	0.253806	0.135955	1
chr16	29817854	29822504	MAZ	0	+	4650	11	2779	2.76192	4.3031	4.29853	4.06338	3.85673	406.053	370.429	441.677	1.19234	0.253796	0.272807	1
chr17	61699800	61773670	MAP3K3	0	+	73870	33	73870	1.16276	1.28366	1.46803	1.43983	1.33857	3754.6	3425.33	4083.86	1.19225	0.253688	0.0340148	0.655665
chr2	86253450	86333278	POLR1A	0	-	79828	67	79828	0.885655	0.99593	1.1422	1.09323	1.02925	3119.46	2846.32	3392.61	1.19193	0.253299	0.0343702	0.659899
chr11	122943032	123066007	CLMP	0	-	122975	13	122975	2.75502	3.06144	3.38883	3.52033	3.1814	14856.5	13555.9	16157.1	1.19188	0.253243	0.0295107	0.61002
chr16	55600583	55601592	CAPNS2	0	+	1009	1	1009	1.6193	1.47646	2.02303	1.66129	1.69502	64.961	59.2753	70.6467	1.19184	0.25319	0.417087	1
chr8	144915754	144923146	NRBP2	0	-	7392	35	7392	0.722615	1.07268	1.03523	1.08524	0.978941	274.086	250.098	298.074	1.19183	0.253174	0.229617	1
chr2	65313987	65357435	RAB1A	0	-	43448	11	43448	3.03452	2.77645	3.3523	3.56757	3.18271	5257.57	4797.61	5717.53	1.19175	0.253076	0.0451905	0.761056
chr17	7311501	7323179	NLGN2	0	+	11678	13	11678	0.91555	1.11257	1.3128	1.09405	1.10874	491.227	448.255	534.199	1.19173	0.253057	0.101925	1
chr11	77899857	77925757	USP35	0	+	25900	21	25900	0.719061	0.99206	1.10848	0.918522	0.934531	917.612	837.584	997.639	1.19109	0.252284	0.217557	1
chr7	138728265	138794465	ZC3HAV1	0	-	66200	25	66200	1.28526	1.32418	1.58452	1.51658	1.42764	3589.82	3276.97	3902.66	1.19094	0.252096	0.0389521	0.695809
chr19	55738001	55740632	TMEM86B	0	-	2631	5	2631	1.10851	1.1113	1.43164	1.20831	1.21494	121.585	110.993	132.178	1.19088	0.252022	0.275162	1
chr1	22148736	22263750	HSPG2	0	-	115014	193	115014	0.928829	1.20061	1.32867	1.19487	1.16324	5074.75	4632.7	5516.79	1.19084	0.251974	0.0782784	0.978717
chr16	66965957	66968320	FAM96B	0	-	2363	7	2363	1.6584	2.15501	2.38095	2.13216	2.08163	186.332	170.107	202.557	1.19076	0.251882	0.171274	1
chr12	6666036	6677480	NOP2	0	-	11444	31	11444	0.985792	0.970002	1.14242	1.18438	1.07065	465.694	425.169	506.22	1.19063	0.251728	0.110455	1
chr7	100464949	100471076	TRIP6	0	+	6127	17	6127	4.76127	6.26791	7.01006	6.05345	6.02317	1399.49	1277.75	1521.23	1.19055	0.251631	0.131673	1
chr20	47862438	47894756	ZNFX1	0	-	32318	27	32318	1.9208	2.04881	2.36569	2.34816	2.17087	2664.56	2432.93	2896.18	1.19041	0.251459	0.0411266	0.717376
chr2	28615778	28637516	FOSL2	0	+	21738	7	21738	8.1852	8.66592	10.2433	9.76385	9.21457	7607.58	6946.75	8268.41	1.19026	0.251273	0.0335528	0.651452
chr22	31677578	31688520	PIK3IP1	0	-	10942	11	10942	0.501534	0.628894	0.695655	0.644665	0.617687	256.319	234.069	278.569	1.19011	0.2511	0.13665	1
chr11	64620207	64646191	EHD1	0	-	25984	9	25984	2.48682	3.03593	3.59171	2.95554	3.0175	2974.71	2716.53	3232.89	1.19008	0.251061	0.123379	1
chr11	57425215	57429337	CLP1	0	+	4122	5	4122	0.940732	1.12558	1.33371	1.11401	1.12851	176.338	161.046	191.631	1.18991	0.250853	0.188073	1
chr9	137001209	137025094	WDR5	0	+	23885	27	23885	1.07079	1.45162	1.61827	1.36709	1.37694	1246.88	1138.88	1354.87	1.18965	0.250543	0.185324	1
chr14	103398715	103523742	CDC42BPB	0	-	125027	73	125027	2.12231	2.3315	2.72942	2.55096	2.43355	11552.8	10555.2	12550.5	1.18903	0.249786	0.0309905	0.621964
chr14	55595934	55612148	LGALS3	0	+	16214	9	16214	4.88621	5.32518	6.28622	5.82306	5.58017	3435.65	3139.01	3732.29	1.189	0.24975	0.0371572	0.684786
chr14	100757452	100772860	SLC25A29	0	-	15408	7	15408	0.586888	0.815774	0.942006	0.716821	0.765372	447.118	408.622	485.613	1.18842	0.24904	0.316306	1
chr10	96997329	97050781	PDLIM1	0	-	53452	13	53452	1.68671	1.61494	1.99661	1.92267	1.80523	3667.03	3351.47	3982.6	1.18832	0.248918	0.0462482	0.76978
chr17	47007458	47022154	SNF8	0	-	14696	15	1213	2.76919	3.09262	3.57936	3.36023	3.20035	147.265	134.597	159.933	1.18823	0.24882	0.23573	1
chr10	15147770	15210695	NMT2	0	-	62925	23	62299	1.16819	1.20751	1.39891	1.41736	1.29799	3071.74	2807.53	3335.94	1.18822	0.248796	0.0442083	0.752102
chr16	57126454	57181878	CPNE2	0	+	55424	31	55424	0.482952	0.613486	0.692916	0.603861	0.598304	1257.7	1149.56	1365.83	1.18813	0.248696	0.0909673	1
chr12	132628992	132636986	NOC4L	0	+	7994	29	7994	0.592221	0.671544	0.806051	0.687755	0.689393	209.317	191.341	227.293	1.18789	0.248405	0.174856	1
chr20	3869485	3904502	PANK2	0	+	35017	17	34939	4.23275	4.36316	5.01377	5.17137	4.69526	6232.33	5697.73	6766.93	1.18765	0.248113	0.0399773	0.706634
chr8	143781528	143785584	LY6K	0	+	4056	5	4056	2.06939	2.58913	2.85051	2.65985	2.54222	391.246	357.719	424.774	1.18745	0.247871	0.100074	1
chr9	116918230	117072975	COL27A1	0	+	154745	121	154649	0.891143	1.01207	1.19698	1.05608	1.03907	6099.82	5577.12	6622.53	1.18745	0.247861	0.0316949	0.629216
chr10	124221040	124274424	HTRA1	0	+	53384	17	53384	0.68809	0.881841	0.958277	0.896958	0.856292	1733.99	1585.43	1882.55	1.18741	0.247818	0.0515554	0.81426
chr7	43622691	43666978	STK17A	0	+	44287	13	44287	3.61025	3.37012	4.01479	4.26365	3.8147	6422.52	5872.85	6972.18	1.18719	0.24755	0.0476002	0.782592
chr11	43702142	43878169	HSD17B12	0	+	176027	21	176027	1.01627	0.871976	1.09658	1.14523	1.03251	6912.82	6321.22	7504.41	1.18718	0.247537	0.107766	1
chr15	75941347	75950968	SNX33	0	+	9621	3	9621	2.35775	2.95885	3.46363	2.82109	2.90033	1058.25	967.762	1148.73	1.187	0.247319	0.163665	1
chr6	34204576	34214008	HMGA1	0	+	9432	11	9432	2.38248	2.9746	3.33827	2.98906	2.9211	1045.29	956.179	1134.41	1.1864	0.246587	0.0543605	0.838455
chr19	36239261	36245420	LIN37	0	+	6159	17	6159	0.640626	0.833261	0.970541	0.767855	0.803071	187.63	171.637	203.623	1.18636	0.24654	0.238025	1
chr6	130758261	130764210	TMEM200A	0	+	5949	3	5949	1.3411	1.5915	1.73009	1.73809	1.60019	361.469	330.733	392.205	1.18586	0.24594	0.118059	1
chr17	80186281	80197375	SLC16A3	0	+	11094	17	11094	9.32668	13.2069	13.7189	12.8372	12.2724	5161.57	4722.9	5600.23	1.18576	0.245813	0.174901	1
chr16	1728277	1752073	HN1L	0	+	23796	9	23796	1.04045	1.20821	1.3093	1.34613	1.22602	1107.5	1013.43	1201.57	1.18564	0.245665	0.058365	0.866456
chr16	20869395	20911561	DCUN1D3	0	-	42166	5	42166	3.01651	2.84672	3.52233	3.42203	3.2019	5131.14	4695.43	5566.86	1.18559	0.245606	0.0477942	0.784943
chr2	165541257	165697928	COBLL1	0	-	156671	27	156536	2.41203	1.85852	2.40543	2.66408	2.33501	13912.1	12731.4	15092.8	1.18548	0.245472	0.331952	1
chr15	98503932	98517068	ARRDC4	0	+	13136	15	13136	1.84939	1.88732	2.19954	2.21969	2.03899	1017.43	931.116	1103.74	1.18539	0.245366	0.0716513	0.949648
chr6	75962637	75994632	TMEM30A	0	-	31995	13	31995	1.95079	1.84393	2.20908	2.28429	2.07202	2519.95	2306.37	2733.54	1.18521	0.245144	0.0572552	0.858436
chr17	74306867	74350230	PRPSAP1	0	-	43363	19	43363	0.88212	0.898674	1.03362	1.07144	0.971464	1600.39	1464.75	1736.03	1.18521	0.245143	0.0597426	0.877771
chr19	3630178	3700477	PIP5K1C	0	-	70299	35	70299	0.91355	1.18659	1.33678	1.14013	1.14426	3050.42	2792.12	3308.72	1.18502	0.244915	0.140806	1
chr1	32826870	32827844	LOC100128071	0	-	974	5	974	1.11033	1.13358	1.4148	1.22124	1.21999	45.0248	41.2253	48.8244	1.18433	0.244071	0.499951	1
chr1	17300998	17308081	MFAP2	0	-	7083	19	7083	1.25763	1.86384	1.86475	1.80823	1.69861	455.921	417.45	494.392	1.18431	0.244051	0.230346	1
chr19	49843854	49865714	TEAD2	0	-	21860	23	21860	0.384479	0.586585	0.564091	0.57704	0.528049	437.585	400.715	474.455	1.18402	0.243695	0.268334	1
chr12	111798454	111806925	FAM109A	0	-	8471	7	8471	0.496572	0.582237	0.64526	0.626985	0.587763	188.987	173.077	204.897	1.18385	0.243487	0.2005	1
chr7	138516126	138666064	KIAA1549	0	-	149938	39	149938	0.67131	0.749353	0.845066	0.831413	0.774285	4407.89	4036.84	4778.94	1.18383	0.243467	0.03991	0.706634
chr17	56160779	56167618	DYNLL2	0	+	6839	5	6839	2.51619	3.07829	3.43592	3.15861	3.04725	790.883	724.31	857.456	1.18382	0.243455	0.0652175	0.914038
chr15	91541773	91565833	VPS33B	0	-	24060	45	24060	1.02663	1.0854	1.24132	1.25161	1.15124	1052.01	963.558	1140.46	1.18359	0.243172	0.0698418	0.941823
chr19	48216600	48246391	EHD2	0	+	29791	11	29791	3.87362	4.95743	5.52278	4.87932	4.80829	5433.51	4977.01	5890.01	1.18344	0.24299	0.0931715	1
chr13	99102454	99229396	STK24	0	-	126942	23	126942	2.93801	3.2159	3.74703	3.51426	3.3538	16165.7	14808.8	17522.7	1.18326	0.242771	0.0354397	0.670148
chr1	32712817	32714461	FAM167B	0	+	1644	3	1644	0.397853	0.606304	0.696628	0.490552	0.547834	34.1251	31.2612	36.9891	1.18323	0.242729	0.499352	1
chr12	99039077	99129211	APAF1	0	+	90134	53	90134	0.833606	0.793245	0.944571	0.977937	0.88734	3039.85	2784.8	3294.89	1.18317	0.24266	0.0567922	0.855436
chr16	21269838	21314404	CRYM	0	-	44566	19	44566	0.765688	0.788596	0.899419	0.934786	0.847122	1434.3	1314.16	1554.43	1.18284	0.242252	0.0647115	0.913151
chr2	10443039	10567743	HPCAL1	0	+	124704	13	124704	1.27686	1.54328	1.76574	1.55626	1.53554	7265.93	6657.83	7874.03	1.18267	0.242049	0.0445752	0.755833
chr7	2767740	2883959	GNA12	0	-	116219	7	116219	1.63509	1.79248	2.0864	1.95565	1.86741	8240.73	7551.38	8930.08	1.18258	0.241933	0.0378313	0.689065
chr1	19230773	19282826	IFFO2	0	-	52053	17	52053	1.22567	1.50417	1.72272	1.49173	1.48607	2934.67	2689.4	3179.93	1.1824	0.241714	0.0750589	0.96804
chr15	74218788	74244478	LOXL1	0	+	25690	13	25690	2.40037	3.00986	3.34109	3.02621	2.94438	2869.48	2629.75	3109.21	1.18232	0.241621	0.0543062	0.838422
chr1	44435652	44439043	DPH2	0	+	3391	11	3391	0.749594	0.836107	1.02088	0.848392	0.863743	111.18	101.905	120.455	1.18203	0.241268	0.296315	1
chr14	51955854	52197444	FRMD6	0	+	241590	31	241590	11.4455	10.1192	12.2135	13.2649	11.7608	108053	99039.6	117065	1.18201	0.241236	0.103886	1
chr19	12848305	12859137	ASNA1	0	+	10832	13	10832	0.837096	1.09187	1.16052	1.10672	1.04905	430.793	394.874	466.712	1.18193	0.241139	0.0981099	1
chr15	67358194	67487533	SMAD3	0	+	129339	23	129339	7.73229	8.94161	10.0534	9.58299	9.07757	44567.3	40851.4	48283.2	1.18192	0.241137	0.0327031	0.640318
chr22	46449725	46454402	LOC150381	0	+	4677	5	4677	1.60677	1.82992	2.18585	1.86127	1.87095	332.308	304.615	360.001	1.18182	0.241013	0.131394	1
chr4	3076407	3245687	HTT	0	+	169280	133	169280	1.1025	1.17435	1.37561	1.30837	1.24021	7973.22	7308.97	8637.48	1.18177	0.240944	0.0408562	0.715389
chr7	2577443	2595392	BRAT1	0	-	17949	27	17949	0.714348	0.873721	0.948392	0.919367	0.863957	588.576	539.543	637.608	1.18176	0.240932	0.0843359	1
chr2	231577556	231685790	CAB39	0	+	108234	19	108234	4.8888	4.83616	5.67192	5.79868	5.29889	21793.3	19979.7	23606.9	1.18155	0.240679	0.0449524	0.758424
chr19	7587495	7598895	MCOLN1	0	+	11400	27	11400	0.674834	0.870468	0.972646	0.844433	0.840595	363.458	333.22	393.695	1.18149	0.240607	0.12382	1
chr2	73989324	74007284	DUSP11	0	-	17960	17	17960	1.27962	1.19992	1.43289	1.4942	1.35166	922.997	846.223	999.77	1.18145	0.240557	0.0911225	1
chr9	139567594	139581911	AGPAT2	0	-	14317	11	14317	0.713312	0.967989	1.04805	0.928208	0.91439	496.102	454.874	537.329	1.18127	0.240338	0.162866	1
chr17	4710395	4726727	PLD2	0	+	16332	49	16332	0.552307	0.622206	0.717172	0.665647	0.639333	396.378	363.443	429.313	1.18124	0.240301	0.12084	1
chr9	131182758	131199630	CERCAM	0	+	16872	25	16872	0.806611	1.09229	1.19094	1.03947	1.03233	660.428	605.625	715.231	1.18098	0.239984	0.172898	1
chr3	51575595	51697612	RAD54L2	0	+	122017	43	122017	0.849444	0.856587	1.00834	1.00243	0.9292	4307.84	3950.54	4665.14	1.18089	0.23987	0.050406	0.804328
chr17	40724328	40729747	PSMC3IP	0	-	5419	15	5419	1.34605	1.52685	1.71955	1.65874	1.5628	321.426	294.776	348.076	1.18081	0.239783	0.142744	1
chr19	6210391	6279959	MLLT1	0	-	69568	23	69568	1.42647	1.61451	1.85338	1.72586	1.65505	4371.04	4008.68	4733.41	1.18079	0.239752	0.0409031	0.715389
chr6	35441373	35464861	TEAD3	0	-	23488	25	23488	1.80335	2.03587	2.39031	2.12754	2.08927	1862.66	1708.64	2016.68	1.18029	0.239138	0.0506803	0.80524
chr2	132250385	132279149	LOC150776	0	+	28764	35	28764	0.695229	0.868185	0.994486	0.842971	0.850218	927.946	851.224	1004.67	1.18026	0.239107	0.119537	1
chr9	95858449	95875565	C9orf89	0	+	17116	11	17116	2.26276	2.64297	3.03313	2.736	2.66872	1733.9	1590.61	1877.2	1.18018	0.239007	0.0500385	0.79984
chr1	1270657	1284492	DVL1	0	-	13835	29	13835	0.557687	0.948756	0.899288	0.861765	0.816874	427.889	392.585	463.194	1.17986	0.238613	0.381522	1
chr11	3379156	3400452	ZNF195	0	-	21296	15	21296	1.55888	1.40314	1.71004	1.78366	1.61393	1306.88	1199.07	1414.7	1.17983	0.238582	0.0849281	1
chr22	38302154	38338465	MICALL1	0	+	36311	31	36311	2.03247	2.63163	2.89322	2.5831	2.5351	3491.65	3203.62	3779.67	1.17981	0.23856	0.102904	1
chr11	64018994	64036924	PLCB3	0	+	17930	61	17930	0.85195	1.17202	1.24593	1.13001	1.09998	747.732	686.073	809.392	1.17975	0.238477	0.167773	1
chr6	43445260	43474294	TJAP1	0	+	29034	25	29034	0.911285	1.01592	1.15486	1.1114	1.04837	1155.79	1060.49	1251.09	1.17973	0.238456	0.0659879	0.915144
chr12	48055714	48099844	RPAP3	0	-	44130	33	44130	0.767822	0.702178	0.849822	0.882278	0.800525	1343.14	1232.4	1453.88	1.17971	0.238433	0.0824575	1
chr8	145153535	145159140	SHARPIN	0	-	5605	17	5605	0.753648	1.08119	1.18971	0.963336	0.996971	211.68	194.248	229.112	1.17948	0.238148	0.301508	1
chr3	52082936	52090461	DUSP7	0	-	7525	5	7525	5.12061	6.6917	7.62159	6.2383	6.41805	1831.34	1681.05	1981.63	1.1788	0.237324	0.206518	1
chrX	103217199	103220563	TMSB15B	0	+	3364	5	3364	0.439015	0.533177	0.595779	0.554268	0.53056	67.7695	62.2092	73.3297	1.17876	0.23727	0.400189	1
chr22	30792929	30821291	SEC14L2	0	+	28362	23	28362	0.871837	1.00301	1.1342	1.06743	1.01912	1096.99	1007.1	1186.88	1.17852	0.236972	0.0659551	0.915144
chr2	10183681	10194963	KLF11	0	+	11282	11	11282	0.593051	0.664915	0.767284	0.708602	0.683463	292.742	268.756	316.729	1.1785	0.236949	0.15712	1
chr16	89988416	90002505	TUBB3	0	+	14089	9	14089	4.19647	5.36585	5.61561	5.59458	5.19313	2775.76	2548.58	3002.94	1.17828	0.23668	0.0500375	0.79984
chr1	1682670	1711508	NADK	0	-	28838	33	28838	1.01149	1.17767	1.36289	1.20781	1.18997	1302.44	1195.91	1408.98	1.17816	0.236537	0.0586798	0.868765
chr3	196466727	196559518	PAK2	0	+	92791	29	92791	1.3557	1.32291	1.55626	1.59385	1.45718	5138.19	4718.45	5557.93	1.17791	0.236233	0.056073	0.85502
chr19	56111729	56114504	ZNF524	0	+	2775	3	2775	0.610141	0.944957	0.904957	0.917098	0.844288	88.6679	81.4311	95.9047	1.17774	0.236022	0.318673	1
chr4	108534821	108641419	PAPSS1	0	-	106598	23	106598	0.898517	0.843905	1.00414	1.04579	0.948088	3841.67	3528.15	4155.19	1.17772	0.236002	0.0627501	0.896388
chr16	70695106	70719954	MTSS1L	0	-	24848	29	24848	7.40366	7.90908	9.23933	8.74469	8.32419	7854.94	7214.8	8495.07	1.17745	0.235667	0.0451791	0.761056
chr4	22388998	22517672	GPR125	0	-	128674	37	128674	0.476287	0.482799	0.567602	0.559269	0.521489	2548.96	2341.31	2756.6	1.17738	0.235576	0.0602513	0.882448
chr5	6633499	6669675	SRD5A1	0	+	36176	9	36176	0.787063	0.868812	0.994651	0.949094	0.899905	1235.94	1135.4	1336.49	1.17711	0.235245	0.0682182	0.932055
chr22	29279754	29453476	ZNRF3	0	+	173722	19	173722	0.481173	0.538143	0.593172	0.602615	0.553776	3652.64	3355.53	3949.76	1.17709	0.235223	0.0493245	0.796417
chr22	47080306	47134152	CERK	0	-	53846	25	53846	0.892968	1.11018	1.21724	1.13047	1.08771	2222.06	2041.37	2402.75	1.17702	0.235143	0.0457968	0.767086
chr16	89787392	89807332	ZNF276	0	+	19940	23	19940	1.51325	1.6481	1.98724	1.72434	1.71823	1300.71	1195.01	1406.41	1.17691	0.235	0.0651762	0.914038
chr9	124329398	124547809	DAB2IP	0	+	218411	35	218411	0.467823	0.546233	0.636624	0.552715	0.550849	4565.96	4194.97	4936.96	1.17688	0.234965	0.0432048	0.741077
chr19	1554667	1568057	MEX3D	0	-	13390	3	13390	0.94988	1.45353	1.56677	1.24161	1.30295	660.842	607.191	714.494	1.17672	0.234771	0.372347	1
chr3	132276981	132378975	ACAD11	0	-	101994	39	22564	0.856007	0.760866	0.898633	1.00253	0.879509	754.763	693.487	816.039	1.17672	0.23477	0.143687	1
chr1	99127235	99226056	SNX7	0	+	98821	19	98821	0.768254	0.686081	0.835471	0.87504	0.791211	2973.19	2731.93	3214.45	1.17662	0.234648	0.0725274	0.955082
chr9	131709976	131769374	NUP188	0	+	59398	87	59398	0.523905	0.655562	0.680585	0.700021	0.640018	1442.25	1325.27	1559.24	1.17655	0.234562	0.0566059	0.855436
chr9	5629118	5776556	KIAA1432	0	+	147438	51	147438	2.2467	1.93599	2.38724	2.53377	2.27592	12762.6	11727.5	13797.7	1.17653	0.234533	0.13528	1
chr12	133200347	133263945	POLE	0	-	63598	97	63598	0.679807	0.924342	0.95142	0.924286	0.869964	2098.14	1928.16	2268.12	1.17632	0.234277	0.132501	1
chr7	73498106	73536855	LIMK1	0	+	38749	33	38749	0.976798	1.29518	1.29535	1.3621	1.23236	1811.32	1664.63	1958.01	1.17624	0.234187	0.117165	1
chr17	30190189	30228729	UTP6	0	-	38540	37	38540	0.590086	0.617649	0.668611	0.74803	0.656094	960.615	882.869	1038.36	1.17612	0.234036	0.0894932	1
chr11	68816349	68858072	TPCN2	0	+	41723	49	41723	0.641014	0.791788	0.901704	0.776784	0.777823	1231.31	1131.66	1330.97	1.17612	0.23403	0.0962508	1
chr16	70413337	70472991	ST3GAL2	0	-	59654	13	59654	0.679306	0.782728	0.875882	0.837603	0.79388	1797.43	1651.96	1942.9	1.17611	0.234027	0.0567129	0.855436
chr3	37094116	37217851	LRRFIP2	0	-	123735	57	123735	3.67948	3.17287	3.93873	4.12	3.72777	17542.9	16123.7	18962.1	1.17604	0.23394	0.123644	1
chr14	104095524	104167888	KLC1	0	+	72364	35	72364	3.59135	3.86385	4.4125	4.32991	4.0494	11128.6	10228.8	12028.4	1.17593	0.233802	0.0459389	0.767392
chr19	4472254	4502222	HDGFRP2	0	+	29968	33	29968	0.762828	1.03674	1.08052	1.0229	0.975747	1108.76	1019.28	1198.23	1.17556	0.233347	0.139882	1
chr1	31882411	31907527	SERINC2	0	+	25116	27	25116	0.630329	0.80759	0.886265	0.796452	0.780159	743.271	683.389	803.154	1.17525	0.232969	0.0939393	1
chr1	156638555	156647189	NES	0	-	8634	7	8634	0.828045	1.26563	1.20157	1.2396	1.13371	371.152	341.252	401.051	1.17523	0.232949	0.29526	1
chr21	45719924	45747261	PFKL	0	+	27337	49	27337	0.976953	1.42904	1.44252	1.36594	1.30361	1350.84	1242.09	1459.59	1.1751	0.232789	0.238121	1
chr7	56019610	56023033	MRPS17	0	+	3423	5	3423	0.506263	0.659712	0.752798	0.607966	0.631685	81.7997	75.2146	88.3847	1.1751	0.232785	0.351316	1
chr8	23536205	23540450	NKX3-1	0	-	4245	3	4245	0.651783	0.695596	0.797106	0.781978	0.731616	117.958	108.47	127.446	1.17494	0.232582	0.31877	1
chr19	17581299	17616977	SLC27A1	0	+	35678	23	35678	0.472246	0.533906	0.620278	0.558451	0.54622	739.651	680.196	799.107	1.17482	0.232439	0.0878322	1
chr8	1711869	1734736	CLN8	0	+	22867	5	22867	0.794534	0.888582	1.04037	0.930919	0.913601	793.281	729.516	857.046	1.17482	0.232434	0.0853286	1
chr2	25042038	25142055	ADCY3	0	-	100017	41	100017	0.46803	0.54765	0.628978	0.56007	0.551182	2092.32	1924.18	2260.46	1.17476	0.232372	0.0524845	0.821933
chr2	74652987	74669060	RTKN	0	-	16073	27	16073	0.562849	0.623787	0.722376	0.665617	0.643657	392.662	361.153	424.17	1.17449	0.232033	0.136611	1
chr19	6372443	6375261	ALKBH7	0	+	2818	7	2818	0.577651	0.734635	0.808908	0.711874	0.708267	75.8325	69.7495	81.9155	1.17443	0.231955	0.376206	1
chr9	139971952	139978990	UAP1L1	0	+	7038	17	7038	5.63566	7.02804	7.49871	7.30163	6.86601	1833.67	1686.6	1980.74	1.1744	0.231926	0.0528642	0.825786
chr17	36886509	36891858	CISD3	0	+	5349	7	5349	1.19432	1.68953	1.74645	1.61859	1.56222	316.824	291.431	342.218	1.17427	0.231761	0.206332	1
chr11	47290926	47351582	MADD	0	+	60656	75	60656	1.06975	1.22571	1.38808	1.29748	1.24526	2867.25	2637.76	3096.74	1.17401	0.231439	0.0517015	0.814485
chr2	235401685	235405693	ARL4C	0	-	4008	1	4008	1.70563	2.21032	2.23973	2.33281	2.12212	322.741	296.923	348.56	1.17391	0.23132	0.142947	1
chr2	173292313	173371181	ITGA6	0	+	78868	51	78868	0.747701	0.874849	0.923803	0.973429	0.879945	2634.48	2423.73	2845.23	1.1739	0.231315	0.0545882	0.840677
chr10	75541807	75543406	CHCHD1	0	+	1599	5	1599	0.701227	0.923506	0.900613	0.996404	0.880437	53.4702	49.1949	57.7455	1.17381	0.231199	0.462607	1
chr11	64008412	64011607	FKBP2	0	+	3195	13	3195	0.857589	1.0161	1.19098	1.0075	1.01804	123.344	113.488	133.199	1.17369	0.231046	0.288625	1
chr11	65343508	65360116	EHBP1L1	0	+	16608	37	16608	0.613403	0.758848	0.842658	0.761889	0.7442	468.993	431.52	506.466	1.17368	0.231039	0.108945	1
chr3	64079525	64211131	PRICKLE2	0	-	131606	15	131606	1.38953	1.36555	1.59253	1.63537	1.49574	7480.45	6883.3	8077.61	1.17351	0.230827	0.059035	0.871518
chr7	148823507	148880118	ZNF398	0	+	56611	15	56611	0.753775	0.785072	0.878178	0.922987	0.835003	1795.84	1652.57	1939.1	1.17338	0.230676	0.0722472	0.952779
chr12	93963597	93969978	SOCS2	0	+	6381	5	6381	7.47076	6.87823	8.64159	8.17897	7.79239	1890.18	1739.5	2040.85	1.17324	0.230496	0.0798346	0.986177
chr17	55162552	55198710	AKAP1	0	+	36158	27	36158	0.482762	0.559883	0.626566	0.592144	0.565339	775.687	713.854	837.519	1.17324	0.230493	0.0872805	1
chr4	1005609	1020686	FGFRL1	0	+	15077	15	15077	0.379133	0.701272	0.688392	0.566936	0.583933	333.216	306.655	359.777	1.17323	0.230488	0.483974	1
chr15	52311410	52358462	MAPK6	0	+	47052	11	47052	3.82765	3.7041	4.22242	4.59763	4.08795	7310.61	6728.56	7892.67	1.17301	0.230215	0.063077	0.897601
chr19	571324	583493	BSG	0	+	12169	19	12169	2.36086	3.22866	3.2626	3.25272	3.02621	1396.36	1285.36	1507.37	1.17272	0.229864	0.148934	1
chr3	194123402	194188968	ATP13A3	0	-	65566	63	65566	3.4508	3.09187	3.55733	4.10232	3.55058	8853.12	8153.34	9552.89	1.17165	0.228546	0.191955	1
chrX	40440215	40465888	ATP6AP2	0	+	25673	17	25673	0.580123	0.589172	0.669141	0.697593	0.634007	618.258	569.498	667.017	1.17124	0.228034	0.123375	1
chr12	53458099	53473204	SPRYD3	0	-	15105	21	15105	0.825478	0.987391	1.09859	1.01456	0.981505	562.664	518.344	606.984	1.17101	0.227748	0.105287	1
chr8	125323158	125384940	TMEM65	0	-	61782	13	61782	0.890413	0.782804	0.904136	1.0545	0.907963	2133.77	1965.76	2301.78	1.17094	0.227665	0.238548	1
chr19	54606159	54610281	NDUFA3	0	+	4122	7	4122	1.22209	1.38269	1.59394	1.45111	1.41246	220.868	203.479	238.256	1.17091	0.227634	0.209168	1
chr20	4129449	4168369	SMOX	0	+	38920	15	38920	0.907619	1.23081	1.32393	1.16491	1.15682	1707.17	1573.09	1841.25	1.17046	0.22708	0.190457	1
chr19	11663857	11670051	ELOF1	0	-	6194	7	6194	1.20808	1.80235	1.91201	1.5887	1.62779	382.192	352.191	412.194	1.17037	0.226964	0.334867	1
chr1	156863522	156886226	PEAR1	0	+	22704	45	22704	0.491918	0.567156	0.622512	0.611026	0.573153	494.007	455.276	532.738	1.17014	0.226682	0.12327	1
chr6	15246526	15522253	JARID2	0	+	275727	35	275727	2.37605	2.43029	2.82669	2.78558	2.60465	27282.9	25144.4	29421.4	1.1701	0.226629	0.0550447	0.844201
chr6	12012723	12165232	HIVEP1	0	+	152509	17	152509	0.757014	0.737235	0.842419	0.902657	0.809831	4694.02	4326.42	5061.62	1.16993	0.226426	0.0699872	0.942913
chr3	101293041	101313281	PCNP	0	+	20240	9	20240	2.38559	2.50055	2.83189	2.86993	2.64699	2035.06	1875.74	2194.39	1.16988	0.226361	0.0730606	0.957171
chr22	50883430	50913464	SBF1	0	-	30034	81	30034	0.67407	0.943877	1.02243	0.859541	0.87498	996.195	918.246	1074.14	1.16978	0.226235	0.267359	1
[truncated: 8,049 more rows]

## Sheet: RPKM>0.5 and FDR<0.1, 300 bp
chr	start	end	name	strand	gene length	RPKM..nf0h3a.	RPKM..nf0h3b.	RPKM..irpre0h2a.	RPKM..irpre0h2b.	Mean RPKM	baseMean	baseMeanA	baseMeanB	foldChange	log2FoldChange	pval	padj
[truncated: 283 more rows]

[truncated: 8 more sheets: DAVID chart UP signif, DAVID TFBT UP, DAVID chart DOWN signif, DAVID TFBT DOWN, GSEA Hallmark UP, GSEA KEGG UP, GSEA Hallmark DOWN, GSEA KEGG DOWN]
