# Supplementary material for: Transcriptional and post-transcriptional regulation of the ionizing radiation response by ATM and p53
Source: Sci Rep. 2017 Mar 3;7:43598. doi: 10.1038/srep43598 (PMC5335570; doi:10.1038/srep43598)
Supplement: Supplemental Table 2 [file srep43598-s3.xls]

## Sheet: DESeq_RE
Chr	Start	End	Gene	Strand	Gene.length	RPKM.U2OSasi0h1	RPKM.U2OSasipreTAM210m0h1	meanRPKM	baseMean	baseMeanA	baseMeanB	foldChange	log2FoldChange	pval	padj
chr1	14361	29370	WASH7P	-	15009	0	0.00419427	0.0021	1.02239	0	2.04478	Inf	Inf	0.79023	1
chr1	34610	36081	FAM138	-	1471	0	0	0	0	0	0	NA	NA	NA	NA
chr1	69090	70008	OR4F5	+	918	0	0	0	0	0	0	NA	NA	NA	NA
chr1	136697	140566	LOC729737	-	3869	0.450363	0.325416	0.3879	47.3455	53.7954	40.8957	0.760208	-0.395534	0.568907	1
chr1	323891	324345	LOC10013	+	454	0	0	0	0	0	0	NA	NA	NA	NA
chr1	326938	327035	LOC100132	+	4143	0	0.324494	0.1622	0.511196	0	1.02239	Inf	Inf	0.994512	1
chr1	367658	368597	OR4F	+	254376	0	0	0	0	0	0	NA	NA	NA	NA
chr1	621095	622034	OR4F	-	254376	0	0	0	0	0	0	NA	NA	NA	NA
chr1	661138	665731	LOC100133331	-	341293	0.00689768	0.013706	0.0103	1.51144	0.978098	2.04478	2.09057	1.0639	0.987671	1
chr1	700244	714068	LOC100288069	-	13824	0.110003	0.116122	0.1131	49.5454	46.9487	52.142	1.11062	0.15136	0.845015	1
chr1	761585	762902	LINC00115	-	1317	1.07047	0.905428	0.9879	40.9436	43.0363	38.8509	0.902747	-0.147606	0.869345	1
chr1	763063	789740	LOC643837	+	26677	0.0914434	0.0707932	0.0811	68.3285	75.3136	61.3435	0.814509	-0.295998	0.613486	1
chr1	803450	812182	FAM41C	-	8732	0.159638	0.129767	0.1447	39.9212	43.0363	36.8061	0.855234	-0.225609	0.784083	1
chr1	852952	854817	LOC100130417	-	1865	0	0.0321315	0.0161	1.02239	0	2.04478	Inf	Inf	0.79023	1
chr1	861120	879961	SAMD11	+	18841	0.010089	0.0183766	0.0142	8.55745	5.86859	11.2463	1.91636	0.938367	0.613902	1
chr1	879582	894679	NOC2L	-	15097	0.207751	0.175132	0.1914	91.3563	96.8317	85.8809	0.886909	-0.173142	0.743794	1
chr1	895966	901099	KLHL17	+	5133	0.0617203	0.0429244	0.0523	8.46886	9.78098	7.15675	0.7317	-0.450676	0.853217	1
chr1	901876	910484	PLEKHN1	+	8608	0.0147217	0.0182829	0.0165	4.51218	3.91239	5.11196	1.30661	0.385826	0.975728	1
chr1	910578	917473	C1orf170	-	6895	0	0	0	0	0	0	NA	NA	NA	NA
chr1	934341	935552	HES4	-	1211	0	0	0	0	0	0	NA	NA	NA	NA
chr1	948846	949919	ISG15	+	1073	0.0590513	0.0293345	0.0442	1.48929	1.9562	1.02239	0.522643	-0.936102	1	1
chr1	955502	991499	AGRN	+	35997	0.220905	0.167885	0.1944	220.901	245.503	196.299	0.799581	-0.322683	0.365692	1
chr1	1007125	1009687	RNF223	-	2562	0	0	0	0	0	0	NA	NA	NA	NA
chr1	1017197	1051736	C1orf159	-	34539	0.294438	0.265192	0.2798	305.743	313.97	297.516	0.947596	-0.0776565	0.817967	1
chr1	1072396	1079434	LOC254099	+	7038	0	0	0	0	0	0	NA	NA	NA	NA
chr1	1102483	1102578	MIR200B	+	95	0	0	0	0	0	0	NA	NA	NA	NA
chr1	1103242	1103332	MIR200A	+	90	0	0	0	0	0	0	NA	NA	NA	NA
chr1	1104384	1104467	MIR429	+	83	0	0	0	0	0	0	NA	NA	NA	NA
chr1	1109285	1133313	TTLL10	+	24028	0	0	0	0	0	0	NA	NA	NA	NA
chr1	1138887	1142089	TNFRSF18	-	3202	0	0	0	0	0	0	NA	NA	NA	NA
chr1	1146705	1149548	TNFRSF4	-	2843	0.0111435	0.0110714	0.0111	1.00025	0.978098	1.02239	1.04529	0.0638976	1	1
chr1	1152287	1167447	SDF4	-	15160	0.283647	0.184786	0.2342	112.007	133.021	90.9929	0.684047	-0.547832	0.230386	1
chr1	1167628	1170420	B3GALT6	+	2792	0.28935	0.225472	0.2574	22.9392	25.4306	20.4478	0.804066	-0.314614	0.780164	1
chr1	1177825	1182102	FAM132A	-	4277	0	0	0	0	0	0	NA	NA	NA	NA
chr1	1189291	1209234	UBE2J2	-	19943	0.530585	0.517679	0.5241	331.015	326.685	335.345	1.02651	0.0377453	0.914243	1
chr1	1215815	1227409	SCNN1D	+	11594	0	0	0	0	0	0	NA	NA	NA	NA
chr1	1227763	1243269	ACAP3	-	15506	0.0163452	0.0121795	0.0143	6.97957	7.82479	6.13435	0.783964	-0.35114	0.931784	1
chr1	1243993	1247057	PUSL1	+	3064	0.0206795	0.0719096	0.0463	4.55647	1.9562	7.15675	3.6585	1.87125	0.508021	1
chr1	1246964	1260046	CPSF3L	-	13082	0.171942	0.166017	0.169	69.995	69.445	70.5451	1.01584	0.022675	0.996906	1
chr1	1260142	1264276	GLTPD1	+	4134	0.145607	0.0685251	0.1071	13.8927	18.5839	9.20153	0.495135	-1.0141	0.442719	1
chr1	1266725	1269844	TAS1R3	+	3119	0	0	0	0	0	0	NA	NA	NA	NA
chr1	1270657	1284492	DVL1	-	13835	0.164874	0.111479	0.1382	60.2601	70.4231	50.0972	0.711375	-0.491318	0.417429	1
chr1	1288070	1293915	MXRA8	-	5845	0.0758827	0.123857	0.0999	18.6042	13.6934	23.515	1.71726	0.780105	0.486448	1
chr1	1309109	1310818	AURKAIP1	-	1709	0.667358	0.607784	0.6376	34.4752	35.2115	33.7389	0.958179	-0.0616333	0.978753	1
chr1	1321090	1334718	CCNL2	-	13628	0.718332	0.639771	0.6791	292.717	302.232	283.203	0.937036	-0.0938232	0.781691	1
chr1	1334909	1337426	LOC148413	+	2517	0.226563	0.275117	0.2508	20.0492	17.6058	22.4926	1.27757	0.353404	0.769921	1
chr1	1337275	1342693	MRPL20	-	5418	0.857875	0.778807	0.8183	140.39	143.78	137.001	0.952846	-0.0696855	0.884089	1
chr1	1353799	1356824	ANKRD65	-	3025	0.0523652	0.0312157	0.0418	3.97883	4.89049	3.06718	0.627172	-0.673068	0.896483	1
chr1	1361507	1363167	TMEM88B	+	1660	0	0	0	0	0	0	NA	NA	NA	NA
chr1	1370902	1378262	VWA1	+	7360	0	0	0	0	0	0	NA	NA	NA	NA
chr1	1385068	1405538	ATAD3C	+	20470	0.0742886	0.0476673	0.061	39.3214	46.9487	31.6942	0.67508	-0.566869	0.448901	1
chr1	1407163	1431582	ATAD3B	+	24419	0.137523	0.123743	0.1306	100.914	103.678	98.1497	0.946674	-0.0790603	0.888616	1
chr1	1447522	1470067	ATAD3A	+	22545	0.0885297	0.062826	0.0757	53.8139	61.6202	46.0077	0.746633	-0.421529	0.514278	1
chr1	1470157	1475740	TMEM240	-	5583	0.0113491	0.0169134	0.0141	2.51169	1.9562	3.06718	1.56793	0.64886	0.982857	1
chr1	1477052	1510262	SSU72	-	33210	0.671587	0.634175	0.6529	686.281	688.581	683.98	0.993319	-0.0096716	0.977131	1
chr1	1533387	1535476	LOC643988	-	2089	0	0.0150674	0.0075	0.511196	0	1.02239	Inf	Inf	0.994512	1
chr1	1550794	1565990	MIB2	+	15196	0.0229331	0.0165706	0.0198	9.46911	10.7591	8.17914	0.760208	-0.395534	0.864405	1
chr1	1567559	1570030	MMP23B	+	2471	0	0	0	0	0	0	NA	NA	NA	NA
chr1	1568158	1633247	MMP23A	+	65089	0.00551236	0.00647241	0.006	12.0251	10.7591	13.2911	1.23534	0.304906	0.88203	1
chr1	1568566	1569707	MMP23	+	1141	0	0	0	0	0	0	NA	NA	NA	NA
chr1	1571099	1654271	CDK11B	-	84676	0.0808442	0.0772409	0.079	79.4863	79.226	79.7466	1.00657	0.00944984	1	1
chr1	1592938	1624243	SLC35E2B	-	31305	0.100273	0.118278	0.1093	21.0494	18.5839	23.515	1.26535	0.339532	0.772925	1
chr1	1634169	1655791	CDK11A	-	21622	0.115564	0.082011	0.0988	5.97932	6.84669	5.11196	0.746633	-0.421529	0.922231	1
chr1	1647915	1653150	CDK11	-	9448	5.16627	4.34756	4.7569	21.9611	23.4744	20.4478	0.871072	-0.199137	0.884727	1
chr1	1656276	1677438	SLC35E2	-	21162	0.137702	0.0788309	0.1083	72.0859	89.985	54.1868	0.602176	-0.731744	0.184366	1
chr1	1682670	1711508	NADK	-	28838	0.239492	0.279605	0.2595	237.479	213.225	261.732	1.22749	0.295713	0.396307	1
chr1	1716724	1822526	GNB1	-	105802	1.56792	1.45846	1.5132	5066.54	5121.32	5011.77	0.978608	-0.031197	0.888252	1
chr1	1846265	1848733	CALML6	+	2468	0	0	0	0	0	0	NA	NA	NA	NA
chr1	1849028	1850740	TMEM52	-	1712	0	0	0	0	0	0	NA	NA	NA	NA
chr1	1884751	1935276	KIAA1751	-	50525	0.0112866	0.0118365	0.0116	18.5156	17.6058	19.4255	1.10336	0.1419	0.948839	1
chr1	1950767	1962192	GABRD	+	11425	0	0	0	0	0	0	NA	NA	NA	NA
chr1	1981908	2116834	PRKCZ	+	134926	0.136186	0.146277	0.1412	604.168	567.297	641.04	1.12999	0.17631	0.519949	1
chr1	2115898	2139172	C1orf86	-	23274	0.0830343	0.0946682	0.0889	65.6157	59.664	71.5675	1.19951	0.262443	0.663736	1
chr1	2160133	2241652	SKI	+	81519	0.2359	0.275613	0.2558	661.847	593.706	729.988	1.22955	0.298125	0.265789	1
chr1	2252695	2322993	MORN1	-	70298	0.109871	0.098521	0.1042	224.3	230.831	217.77	0.943415	-0.0840358	0.82318	1
chr1	2281852	2284100	LOC100129534	-	2248	0	0.0280034	0.014	1.02239	0	2.04478	Inf	Inf	0.79023	1
chr1	2323213	2336885	RER1	+	13672	0.769316	0.755125	0.7622	330.037	324.729	335.345	1.03269	0.0464102	0.892228	1
chr1	2336240	2344010	PEX10	-	7770	0.0897017	0.0688661	0.0793	19.4494	21.5182	17.3807	0.807721	-0.308071	0.811108	1
chr1	2407753	2436964	PLCH2	+	29211	0	0	0	0	0	0	NA	NA	NA	NA
chr1	2439974	2458035	PANK4	-	18061	0.289428	0.217844	0.2536	144.593	161.386	127.799	0.791883	-0.33664	0.418583	1
chr1	2460183	2461684	HES5	-	1501	0	0	0	0	0	0	NA	NA	NA	NA
chr1	2481358	2484284	LOC115110	-	2926	0	0	0	0	0	0	NA	NA	NA	NA
chr1	2487207	2488450	LOC100133445	-	1243	0	0	0	0	0	0	NA	NA	NA	NA
chr1	2487804	2495267	TNFRSF14	+	7463	0.00424508	0	0.0021	0.489049	0.978098	0	0	#NAME?	1	1
chr1	2517898	2522908	FAM213B	+	5010	0.126471	0.0628261	0.0946	14.8929	19.562	10.2239	0.522643	-0.936102	0.461687	1
chr1	2522080	2564481	MMEL1	-	42401	0	0	0	0	0	0	NA	NA	NA	NA
chr1	2572806	2706230	TTC34	-	133424	0.000712339	0.000707726	0.0007	3.00074	2.93429	3.06718	1.04529	0.0638976	1	1
chr1	2938045	2939467	ACTRT2	+	1422	0	0	0	0	0	0	NA	NA	NA	NA
chr1	2976180	2984289	FLJ42875	-	8109	0	0	0	0	0	0	NA	NA	NA	NA
chr1	2985741	3355185	PRDM16	+	369444	0.00874827	0.0101402	0.0094	110.715	99.766	121.665	1.2195	0.28629	0.540144	1
chr1	3044538	3044599	MIR4251	+	61	0	0	0	0	0	0	NA	NA	NA	NA
chr1	3371146	3397677	ARHGEF16	+	26531	0.00597056	0.0106774	0.0083	7.04601	4.89049	9.20153	1.88151	0.911895	0.677094	1
chr1	3404505	3528059	MEGF6	-	123554	0.00718512	0.00331435	0.0052	20.3389	27.3867	13.2911	0.485311	-1.04302	0.319786	1
chr1	3477259	3477354	MIR551A	-	95	0	0	0	0	0	0	NA	NA	NA	NA
chr1	3541555	3546694	TPRG1L	+	5139	0.277417	0.238871	0.2581	41.9439	44.0144	39.8733	0.905914	-0.142553	0.872804	1
chr1	3547330	3566671	WRAP73	-	19341	0.343985	0.231093	0.2875	175.29	205.401	145.18	0.706812	-0.500601	0.192851	1
chr1	3569128	3652765	TP73	+	83637	0.0901524	0.0809128	0.0855	226.301	232.787	219.814	0.944271	-0.0827273	0.825508	1
chr1	3668964	3688209	CCDC27	+	19245	0	0	0	0	0	0	NA	NA	NA	NA
chr1	3689351	3692546	LOC388588	+	3195	0.0198316	0.0098516	0.0148	1.48929	1.9562	1.02239	0.522643	-0.936102	1	1
chr1	3696783	3713068	LRRC47	-	16285	0.3813	0.446293	0.4138	213.94	191.707	236.173	1.23194	0.300937	0.404404	1
chr1	3728644	3773797	CEP104	-	45153	0.164183	0.137327	0.1508	215.143	228.875	201.411	0.880006	-0.184415	0.613711	1
chr1	3773844	3801993	DFFB	+	28149	0.131681	0.125237	0.1285	114.473	114.437	114.508	1.00062	0.000887822	1	1
chr1	3805696	3816857	C1orf174	-	11161	1.05294	0.852611	0.9528	335.818	362.874	308.762	0.85088	-0.232973	0.459529	1
chr1	3816967	3832011	LOC100133612	+	15044	0.1432	0.177841	0.1605	76.707	66.5107	86.9033	1.30661	0.385826	0.478793	1
chr1	4000671	4012643	LOC728716	+	11972	0.00529252	0.00525823	0.0053	2.00049	1.9562	2.04478	1.04529	0.0638976	1	1
chr1	4472110	4484744	LOC284661	+	12634	0.0025076	0	0.0013	0.489049	0.978098	0	0	#NAME?	1	1
chr1	4715104	4843851	AJAP1	+	128747	0.000246072	0	0.0001	0.489049	0.978098	0	0	#NAME?	1	1
chr1	5624130	5624203	MIR4417	+	73	0	0	0	0	0	0	NA	NA	NA	NA
chr1	5922731	5922801	MIR4689	-	70	0.182775	0	0.0914	0	0	0	NA	NA	NA	NA
chr1	5922869	6052533	NPHP4	-	129664	0.229183	0.241778	0.2355	967.879	917.456	1018.3	1.10992	0.150455	0.551374	1
chr1	6052357	6161253	KCNAB2	+	108896	0.0581858	0.0630118	0.0606	209.251	195.62	222.882	1.13936	0.188226	0.609571	1
chr1	6161846	6240194	CHD5	-	78348	0.0505453	0.051825	0.0512	127.075	122.262	131.889	1.07874	0.109341	0.816654	1
chr1	6245079	6259679	RPL22	-	14600	4.32158	3.42358	3.8726	1785.97	1948.37	1623.56	0.83329	-0.263109	0.261647	1
chr1	6266188	6281359	RNF207	+	15171	0.133649	0.0726158	0.1031	49.191	62.5983	35.7837	0.571641	-0.806819	0.221262	1
chr1	6281252	6296044	ICMT	-	14792	0.923101	0.685182	0.8041	375.385	421.56	329.21	0.780933	-0.35673	0.240662	1
chr1	6304251	6305638	HES3	+	1387	0	0	0	0	0	0	NA	NA	NA	NA
chr1	6307405	6321035	GPR153	-	13630	0.065082	0.0438768	0.0545	23.4061	27.3867	19.4255	0.709301	-0.49553	0.628169	1
chr1	6324331	6453826	ACOT7	-	129495	0.248075	0.236012	0.242	992.267	991.792	992.743	1.00096	0.00138317	1	1
chr1	6475293	6479979	HES2	-	4686	0.35156	0.302265	0.3269	48.4344	50.8611	46.0077	0.904574	-0.144689	0.855877	1
chr1	6484847	6521004	ESPN	+	36157	0	0	0	0	0	0	NA	NA	NA	NA
chr1	6489893	6489956	MIR4252	-	63	0	0	0	0	0	0	NA	NA	NA	NA
chr1	6521213	6526151	TNFRSF25	-	5042	0.0962363	0.0509937	0.0736	11.4253	14.6715	8.17914	0.557486	-0.842993	0.582948	1
chr1	6526255	6580069	PLEKHG5	-	53918	0.0612262	0.070773	0.066	112.716	101.722	123.709	1.21615	0.282321	0.542884	1
chr1	6581406	6614658	NOL9	-	33252	1.02273	1.03485	1.0288	1083.49	1049.5	1117.47	1.06477	0.0905409	0.717173	1
chr1	6615337	6639817	TAS1R1	+	24480	0	0	0	0	0	0	NA	NA	NA	NA
chr1	6640062	6649340	ZBTB48	+	9278	0.218537	0.142486	0.1805	52.7694	62.5983	42.9405	0.685969	-0.543785	0.398668	1
chr1	6650783	6662929	KLHL21	-	12146	0.456461	0.401676	0.4291	164.819	171.167	158.471	0.925825	-0.111189	0.790059	1
chr1	6673755	6684093	PHF13	+	10338	1.02826	0.781076	0.9047	295.698	328.641	262.755	0.799519	-0.322795	0.32099	1
chr1	6684924	6695646	THAP3	+	10722	0.156603	0.182009	0.1693	57.6138	51.8392	63.3883	1.22279	0.290173	0.650679	1
chr1	6694227	6761966	DNAJC11	-	67739	0.574326	0.616143	0.5952	1278.4	1201.1	1355.69	1.1287	0.174668	0.472319	1
chr1	6845383	7829766	CAMTA1	+	984383	0.203269	0.226095	0.2147	6703.5	6177.67	7229.34	1.17024	0.226801	0.299164	1
chr1	7831328	7841492	VAMP3	+	10164	1.2432	1.24801	1.2456	401.143	390.261	412.024	1.05576	0.0782887	0.800308	1
chr1	7844762	7905237	PER3	+	60475	1.65754	1.119	1.3883	2646.42	3094.7	2198.14	0.710292	-0.493515	0.0301844	1
chr1	7907671	7913551	UTS2	-	5880	0	0	0	0	0	0	NA	NA	NA	NA
chr1	7975930	8003225	TNFRSF9	-	27295	0.175197	0.177588	0.1764	152.571	147.693	157.448	1.06605	0.0922794	0.833994	1
chr1	8021713	8045342	PARK7	+	23629	1.24954	1.18689	1.2182	911.269	911.588	910.951	0.999302	-0.0010069	1	1
chr1	8071778	8086393	ERRFI1	-	14615	1.88157	2.29365	2.0876	968.918	848.989	1088.85	1.28252	0.358984	0.153283	1
chr1	8384389	8404227	SLC45A1	+	19838	0.00958192	0.00634658	0.008	4.97908	5.86859	4.08957	0.696857	-0.521065	0.910752	1
chr1	8412463	8877699	RERE	-	465236	0.862091	0.990466	0.9263	13675.3	12382.7	14967.8	1.20877	0.273536	0.204149	1
chr1	8921058	8939151	ENO1	-	18093	10.0279	8.40417	9.216	5270.37	5601.57	4939.18	0.881749	-0.18156	0.409436	1
chr1	9005921	9035148	CA6	+	29227	0.00108396	0	0.0005	0.489049	0.978098	0	0	#NAME?	1	1
chr1	9063358	9086404	SLC2A7	-	23046	0.00137469	0	0.0007	0.489049	0.978098	0	0	#NAME?	1	1
chr1	9097004	9129887	SLC2A5	-	32883	0	0	0	0	0	0	NA	NA	NA	NA
chr1	9164475	9189229	GPR157	-	24754	0.139502	0.120797	0.1301	101.87	106.613	97.1273	0.911029	-0.134431	0.794057	1
chr1	9211726	9211836	MIR34A	-	110	1.45112	0.665835	1.0585	3.46764	4.89049	2.04478	0.418114	-1.25803	0.754903	1
chr1	9294862	9331394	H6PD	+	36532	0.287914	0.279157	0.2835	327.992	324.729	331.255	1.0201	0.0287082	0.937653	1
chr1	9352940	9429590	SPSB1	+	76650	1.3323	1.29602	1.3142	3189.54	3152.41	3226.67	1.02356	0.0335906	0.882597	1
chr1	9599527	9642831	SLC25A33	+	43304	0.727473	0.676103	0.7018	961.527	972.23	950.825	0.977984	-0.0321175	0.902629	1
chr1	9648931	9674935	TMEM201	+	26004	0.300923	0.209403	0.2552	209.232	241.59	176.874	0.732123	-0.449841	0.21364	1
chr1	9711789	9789172	PIK3CD	+	77383	0.184177	0.174091	0.1791	438.864	440.144	437.584	0.994183	-0.00841659	0.985858	1
chr1	9712667	9714644	C1orf200	-	1977	0	0	0	0	0	0	NA	NA	NA	NA
chr1	9789078	9884550	CLSTN1	-	95472	0.726056	0.70487	0.7155	2162.98	2140.08	2185.87	1.0214	0.0305467	0.896601	1
chr1	9908333	9970316	CTNNBIP1	-	61983	0.310223	0.384415	0.3473	683.828	593.706	773.951	1.30359	0.382494	0.150519	1
chr1	9989775	10002826	LZIC	-	13051	0.647809	0.673807	0.6608	273.2	261.152	285.247	1.09227	0.127323	0.709088	1
chr1	10003485	10045556	NMNAT1	+	42071	0.195036	0.210046	0.2025	270.31	253.327	287.292	1.13407	0.181516	0.591419	1
chr1	10057254	10076078	RBP7	+	18824	0	0	0	0	0	0	NA	NA	NA	NA
chr1	10093040	10241296	UBE4B	+	148256	1.00489	0.974376	0.9896	4645.88	4600	4691.76	1.01995	0.0284961	0.898364	1
chr1	10270763	10441661	KIF1B	+	170898	0.976037	0.971721	0.9739	5271.91	5149.69	5394.14	1.04747	0.0669087	0.761659	1
chr1	10459084	10480201	PGD	+	21117	1.13887	1.00314	1.071	715.223	742.377	688.07	0.926848	-0.109596	0.681492	1
chr1	10490158	10502872	APITD1	+	12714	0.888765	0.755797	0.8223	330.505	349.181	311.83	0.893031	-0.163217	0.608771	1
chr1	10509775	10512060	CORT	+	2285	0.89801	0.294573	0.5963	42.5233	63.5764	21.4702	0.337708	-1.56615	0.0287834	1
chr1	10520602	10532613	DFFA	-	12011	0.693706	0.602734	0.6482	246.195	257.24	235.15	0.914128	-0.129531	0.714031	1
chr1	10535002	10690815	PEX14	+	155813	0.794187	0.810865	0.8025	3962.17	3820.45	4103.88	1.07419	0.103246	0.643214	1
chr1	10696665	10856707	CASZ1	-	160042	0.0558231	0.057035	0.0564	286.159	275.824	296.494	1.07494	0.104255	0.758551	1
chr1	11006529	11042094	C1orf127	-	35565	0.000890792	0.000885024	0.0009	1.00025	0.978098	1.02239	1.04529	0.0638976	1	1
chr1	11072678	11085549	TARDBP	+	12871	5.18371	4.89962	5.0417	2054.37	2059.87	2048.87	0.99466	-0.00772531	0.97573	1
chr1	11086579	11107296	MASP2	-	20717	0	0.00911595	0.0046	3.06718	0	6.13435	Inf	Inf	0.276194	1
chr1	11114648	11120091	SRM	-	5443	0.483102	0.271792	0.3774	64.6173	81.1821	48.0524	0.591909	-0.756553	0.191703	1
chr1	11126675	11159938	EXOSC10	-	33263	0.885549	0.708757	0.7972	837.702	909.631	765.772	0.841849	-0.248367	0.334559	1
chr1	11166587	11322608	MTOR	-	156021	0.64612	0.677613	0.6619	3273.26	3112.31	3434.22	1.10343	0.141996	0.52768	1
chr1	11249397	11256038	ANGPTL7	+	6641	0	0	0	0	0	0	NA	NA	NA	NA
chr1	11333254	11348491	UBIAD1	+	15237	0.912775	0.888272	0.9005	434.507	429.385	439.629	1.02386	0.0340133	0.915631	1
chr1	11539294	11597640	PTCHD2	+	58346	0.00434388	0.00539469	0.0049	9.02435	7.82479	10.2239	1.30661	0.385826	0.876451	1
chr1	11708417	11714888	FBXO2	-	6471	0.0195833	0	0.0098	1.9562	3.91239	0	0	#NAME?	0.502804	1
chr1	11714431	11723384	FBXO44	+	8953	0.353859	0.277738	0.3158	89.2894	97.8098	80.769	0.825776	-0.276178	0.59291	1
chr1	11724149	11734409	FBXO6	+	10260	0.0370538	0.0490852	0.0431	14.0477	11.7372	16.3583	1.39371	0.478935	0.744536	1
chr1	11734536	11751678	MAD2L2	-	17142	0.2495	0.174437	0.212	114.585	132.043	97.1273	0.735572	-0.443062	0.329364	1
chr1	11751780	11780336	C1orf187	+	28556	0.0188604	0.030863	0.0249	22.6273	16.6277	28.627	1.72165	0.78379	0.431755	1
chr1	11796141	11810828	AGTRAP	+	14687	0.267478	0.38576	0.3266	152.657	121.284	184.031	1.51735	0.601554	0.136108	1
chr1	11845786	11866160	MTHFR	-	20374	0.27523	0.182298	0.2288	146.883	173.123	120.642	0.696857	-0.521065	0.204136	1
chr1	11866206	11903201	CLCN6	+	36995	1.41298	1.27172	1.3424	1571.17	1613.86	1528.48	0.947092	-0.0784229	0.742868	1
chr1	11905766	11907840	NPPA	-	2074	0	0	0	0	0	0	NA	NA	NA	NA
chr1	11917520	11918992	NPPB	-	1472	0.0215224	0.0641491	0.0428	2.02264	0.978098	3.06718	3.13586	1.64886	0.821262	1
chr1	11979644	11986485	KIAA2013	-	6841	0.70855	0.543721	0.6261	135.146	149.649	120.642	0.806168	-0.310847	0.468282	1
chr1	11994723	12035599	PLOD1	+	40876	0.217014	0.217149	0.2171	281.091	273.867	288.315	1.05275	0.074166	0.831476	1
chr1	12040237	12073572	MFN2	+	33335	0.689977	0.659071	0.6745	711.865	710.099	713.63	1.00497	0.00715511	0.984398	1
chr1	12079298	12092106	MIIP	+	12808	0.257818	0.175854	0.2168	87.6672	101.722	73.6122	0.723659	-0.466617	0.359504	1
chr1	12123433	12204264	TNFRSF8	+	80831	0.0513443	0.0437929	0.0476	121.319	128.131	114.508	0.89368	-0.16217	0.727016	1
chr1	12227059	12269277	TNFRSF1B	+	42218	0.0120289	0.011204	0.0116	15.4927	15.6496	15.3359	0.979956	-0.0292118	1	1
chr1	12251761	12251830	MIR4632	+	78	0	0	0	0	0	0	NA	NA	NA	NA
chr1	12290112	12572098	VPS13D	+	281986	0.637588	0.704822	0.6712	6000.05	5547.77	6452.32	1.16305	0.217909	0.320062	1
chr1	12567299	12567451	SNORA59	+	152	0	0	0	0	0	0	NA	NA	NA	NA
chr1	12627938	12677820	DHRS3	-	49882	0.0368369	0.0675176	0.0522	83.0628	56.7297	109.396	1.92837	0.947384	0.0668041	1
chr1	12704565	12727097	AADACL4	+	22532	0	0	0	0	0	0	NA	NA	NA	NA
chr1	12776117	12788726	AADACL3	+	12609	0.00502513	0	0.0025	0.978098	1.9562	0	0	#NAME?	0.813083	1
chr1	12806162	12821102	C1orf158	+	14940	0	0	0	0	0	0	NA	NA	NA	NA
chr1	12834983	12838048	PRAMEF12	+	3065	0	0	0	0	0	0	NA	NA	NA	NA
chr1	12851545	12856777	PRAMEF1	+	5232	0	0	0	0	0	0	NA	NA	NA	NA
chr1	12884467	12891264	PRAMEF11	-	6797	0	0	0	0	0	0	NA	NA	NA	NA
chr1	12907235	12907260	LOC649330	-	1002	0	0	0	0	0	0	NA	NA	NA	NA
chr1	12908237	12908578	HNRNPCL1	-	1318	0	0	0	0	0	0	NA	NA	NA	NA
chr1	12916940	12921764	PRAMEF2	+	4824	0	0	0	0	0	0	NA	NA	NA	NA
chr1	12939032	12946025	PRAMEF4	-	6993	0	0	0	0	0	0	NA	NA	NA	NA
chr1	12952726	12958094	PRAMEF10	-	5368	0.00590183	0.00586361	0.0059	1.00025	0.978098	1.02239	1.04529	0.0638976	1	1
chr1	12976449	12980568	PRAMEF8	+	635101	0	0	0	0	0	0	NA	NA	NA	NA
chr1	12978181	13747803	PRAMEF	+	769622	0	0	0	0	0	0	NA	NA	NA	NA
chr1	12998301	13007406	PRAMEF6	-	370635	0	0	0	0	0	0	NA	NA	NA	NA
chr1	13035542	13038381	PRAMEF22	+	296129	0	0	0	0	0	0	NA	NA	NA	NA
chr1	13108513	13117751	PRAMEF5	-	260544	0	0	0	0	0	0	NA	NA	NA	NA
chr1	13182959	13184326	LOC440563	-	1367	0	0	0	0	0	0	NA	NA	NA	NA
chr1	13328195	13331692	PRAMEF3	-	3497	0	0	0	0	0	0	NA	NA	NA	NA
chr1	13330413	13698405	PRAMEF	-	769622	0	0	0	0	0	0	NA	NA	NA	NA
chr1	13359818	13369057	PRAMEF5	+	260544	0	0	0	0	0	0	NA	NA	NA	NA
chr1	13386646	13611550	PRAMEF8	-	635101	0	0	0	0	0	0	NA	NA	NA	NA
chr1	13428190	13648988	PRAMEF9	+	221691	0	0	0	0	0	0	NA	NA	NA	NA
chr1	13449559	13449703	PRAMEF13	-	1302	0	0	0	0	0	0	NA	NA	NA	NA
chr1	13450861	13673511	PRAMEF14	-	223808	0	0	0	0	0	0	NA	NA	NA	NA
chr1	13495253	13498259	PRAMEF16	+	3006	0	0	0	0	0	0	NA	NA	NA	NA
chr1	13516065	13737001	PRAMEF20	+	227033	0	0	0	0	0	0	NA	NA	NA	NA
chr1	13521962	13742807	PRAMEF21	+	221136	0	0	0	0	0	0	NA	NA	NA	NA
chr1	13716087	13719064	PRAMEF17	+	2977	0.0406949	0.060647	0.0507	2.51169	1.9562	3.06718	1.56793	0.64886	0.982857	1
chr1	13801444	13840242	LRRC38	-	38798	0	0.00162255	0.0008	1.02239	0	2.04478	Inf	Inf	0.79023	1
chr1	13910251	13944452	PDPN	+	34201	0.251958	0.243885	0.2479	268.488	266.043	270.934	1.01839	0.0262833	0.949274	1
chr1	14026734	14151574	PRDM2	+	124840	1.17393	1.06247	1.1182	4416.52	4524.68	4308.36	0.952191	-0.0706773	0.750356	1
chr1	14925212	15444544	KAZN	+	519332	0.144271	0.143884	0.1441	2370.18	2313.2	2427.16	1.04926	0.0693774	0.76339	1
chr1	15438310	15478960	C1orf126	-	40650	0.0264983	0.0139376	0.0202	25.8292	33.2553	18.4031	0.553387	-0.85364	0.35478	1
chr1	15479027	15546974	TMEM51	+	67947	0.354573	0.276555	0.3156	676.861	743.355	610.368	0.8211	-0.284371	0.286681	1
chr1	15573767	15724622	FHAD1	+	150855	0.00924043	0.00646814	0.0079	37.3652	43.0363	31.6942	0.736451	-0.441338	0.57337	1
chr1	15736390	15756839	EFHD2	+	20449	0.328445	0.328094	0.3283	212.563	207.357	217.77	1.05022	0.0706868	0.856398	1
chr1	15764937	15773153	CTRC	+	8216	0	0	0	0	0	0	NA	NA	NA	NA
chr1	15783222	15798586	CELA2A	+	15364	0	0	0	0	0	0	NA	NA	NA	NA
chr1	15802595	15817895	CELA2B	+	15300	0	0	0	0	0	0	NA	NA	NA	NA
chr1	15818768	15851285	CASP9	-	32517	0.123716	0.102606	0.1132	116.296	124.218	108.374	0.872443	-0.196867	0.673372	1
chr1	15853351	15898228	DNAJC16	+	44877	0.583116	0.580864	0.582	827.225	807.909	846.541	1.04782	0.0673866	0.797537	1
chr1	15898193	15911605	AGMAT	-	13412	0.214955	0.187747	0.2014	85.3992	89.0069	81.7914	0.918933	-0.121969	0.831827	1
chr1	15943952	15986363	DDI2	+	43600	0.587874	0.598382	0.5931	796.906	769.763	824.048	1.07052	0.0983138	0.707734	1
chr1	15987552	15988217	RSC1A1	+	1854	1.04534	1.15417	1.0998	23.0278	21.5182	24.5374	1.14031	0.189429	0.887546	1
chr1	16010826	16061264	PLEKHM2	+	50438	0.387548	0.340731	0.3641	580.856	603.487	558.226	0.925002	-0.112472	0.686332	1
chr1	16062808	16067884	SLC25A34	+	5076	0.386963	0.353452	0.3702	59.4592	60.6421	58.2764	0.960989	-0.0574087	0.954254	1
chr1	16068916	16074477	TMEM82	+	5561	0	0	0	0	0	0	NA	NA	NA	NA
chr1	16085254	16113084	FBLIM1	+	27830	0.117253	0.0848252	0.101	88.7118	100.744	76.6794	0.761131	-0.393784	0.439492	1
chr1	16133656	16134194	UQCRHL	-	538	0.117773	0.0585053	0.0881	1.48929	1.9562	1.02239	0.522643	-0.936102	1	1
chr1	16160709	16174642	FLJ37453	-	13933	0.208054	0.184028	0.196	86.3994	89.985	82.8138	0.920306	-0.119814	0.834134	1
chr1	16174358	16266950	SPEN	+	92592	0.526494	0.552058	0.5393	1582.83	1505.29	1660.37	1.10302	0.141456	0.551674	1
chr1	16268363	16302627	ZBTB17	-	34264	0.483538	0.487791	0.4857	527.218	511.545	542.89	1.06127	0.0857985	0.764846	1
chr1	16330730	16333184	C1orf64	+	2454	0	0	0	0	0	0	NA	NA	NA	NA
chr1	16340522	16345285	HSPB7	-	4763	0	0	0	0	0	0	NA	NA	NA	NA
chr1	16348485	16360545	CLCNKA	+	12060	0	0	0	0	0	0	NA	NA	NA	NA
chr1	16370246	16383803	CLCNKB	+	13557	0	0	0	0	0	0	NA	NA	NA	NA
chr1	16384263	16400127	FAM131C	-	15864	0.0219674	0.0357139	0.0288	14.5811	10.7591	18.4031	1.71047	0.774391	0.554359	1
chr1	16450831	16482582	EPHA2	-	31751	0.742359	0.913247	0.8278	834.664	727.705	941.623	1.29396	0.371796	0.14819	1
chr1	16524598	16539104	ARHGEF19	-	14506	0.0480478	0.0629256	0.0555	25.5838	21.5182	29.6494	1.37788	0.462447	0.635068	1
chr1	16558181	16563659	RSG1	-	5478	0.0404832	0.0114917	0.026	4.44574	6.84669	2.04478	0.298653	-1.74346	0.550937	1
chr1	16576558	16678948	FBXO42	-	102390	0.410594	0.488476	0.4495	1461.26	1297.94	1624.58	1.25166	0.323848	0.175299	1
chr1	16693582	16724640	C1orf144	+	31058	1.38946	1.36054	1.375	1352.11	1332.17	1372.05	1.02994	0.0425556	0.86269	1
chr1	16725137	16763919	SPATA21	-	38782	0	0.00081161	0.0004	0.511196	0	1.02239	Inf	Inf	0.994512	1
chr1	16767166	16786584	NECAP2	+	19418	0.460091	0.393894	0.427	262.133	275.824	248.441	0.900725	-0.150841	0.660829	1
chr1	16793930	16819196	CROCCP3	-	25266	0.255771	0.2671	0.2614	209.162	199.532	218.792	1.09653	0.132939	0.722573	1
chr1	16875408	17007823	MIR3675	+	310108	0	0.00148043	0.0007	3.06718	0	6.13435	Inf	Inf	0.276194	1
chr1	16890411	16939982	NBPF1	-	49571	0.32786	0.283829	0.3058	479.387	501.764	457.009	0.910805	-0.134786	0.64204	1
chr1	16944750	16957401	CROCCP2	-	12651	0.189406	0.174161	0.1818	72.9515	74.3355	71.5675	0.962763	-0.0547469	0.947271	1
chr1	16972068	16976915	MST1P2	+	4847	0	0.0238815	0.0119	1.02239	0	2.04478	Inf	Inf	0.79023	1
chr1	17017712	17046652	ESPNP	-	28940	0.00766299	0.00217525	0.0049	4.44574	6.84669	2.04478	0.298653	-1.74346	0.550937	1
chr1	17081400	17090975	MST1P9	-	9575	0	0.0032873	0.0016	0.511196	0	1.02239	Inf	Inf	0.994512	1
chr1	17185443	17185516	MIR3675	-	310108	0	0	0	0	0	0	NA	NA	NA	NA
chr1	17248444	17299474	CROCC	+	51030	0.0372499	0.0308405	0.034	54.9028	58.6859	51.1196	0.871072	-0.199137	0.772624	1
chr1	17300998	17308081	MFAP2	-	7083	0.424918	0.324401	0.3747	83.777	92.9193	74.6346	0.80322	-0.316133	0.549553	1
chr1	17312452	17338423	ATP13A2	-	25971	0.125646	0.0957449	0.1107	90.7566	100.744	80.769	0.801724	-0.318822	0.530852	1
chr1	17345224	17380665	SDHB	-	35441	0.818046	0.751315	0.7847	879.952	894.96	864.944	0.966461	-0.0492165	0.851126	1
chr1	17393255	17445948	PADI2	-	52693	0	0	0	0	0	0	NA	NA	NA	NA
chr1	17531620	17572501	PADI1	+	40881	0.00464974	0.00692945	0.0058	7.53506	5.86859	9.20153	1.56793	0.64886	0.777344	1
chr1	17575592	17610727	PADI3	+	35135	0.0180339	0.00716684	0.0126	13.8706	19.562	8.17914	0.418114	-1.25803	0.336346	1
chr1	17634689	17690495	PADI4	+	55806	0	0.00112805	0.0006	1.02239	0	2.04478	Inf	Inf	0.79023	1
chr1	17698740	17728195	PADI6	+	29455	0	0	0	0	0	0	NA	NA	NA	NA
chr1	17733250	17766250	RCC2	-	33000	1.17532	1.49683	1.3361	1400.66	1197.19	1604.13	1.33991	0.422139	0.0786465	1
chr1	17866329	18024370	ARHGEF10L	+	158041	0.176004	0.156741	0.1664	831.696	858.77	804.623	0.936948	-0.0939597	0.718347	1
chr1	18081807	18153558	ACTL8	+	71751	0.000441541	0.000438682	0.0004	1.00025	0.978098	1.02239	1.04529	0.0638976	1	1
chr1	18434239	18704977	IGSF21	+	270738	0.000702103	0.00116259	0.0009	8.04626	5.86859	10.2239	1.74214	0.800863	0.692016	1
chr1	18807423	18812480	KLHDC7A	+	5057	0	0.0186727	0.0093	1.53359	0	3.06718	Inf	Inf	0.613531	1
chr1	18957499	19075360	PAX7	+	117861	0.14327	0.132312	0.1378	513.705	521.326	506.084	0.970763	-0.0428094	0.886091	1
chr1	19166092	19186155	TAS1R2	-	20063	0	0	0	0	0	0	NA	NA	NA	NA
chr1	19197923	19229293	ALDH4A1	-	31370	0.0890807	0.0955856	0.0923	91.6	86.0726	97.1273	1.12843	0.174322	0.741424	1
chr1	19209692	19209772	MIR4695	-	87	0	0	0	0	0	0	NA	NA	NA	NA
chr1	19230773	19282826	IFFO2	-	52053	0.126595	0.146939	0.1368	225.943	203.444	248.441	1.22118	0.28827	0.416266	1
chr1	19400999	19536746	UBR4	-	135747	0.658139	0.696144	0.6771	2913.73	2758.24	3069.22	1.11275	0.154126	0.495806	1
chr1	19544583	19578046	KIAA0090	-	33463	0.39574	0.446268	0.421	446.729	408.845	484.614	1.18532	0.245282	0.400825	1
chr1	19578074	19586622	MRTO4	+	8548	0.800549	0.736449	0.7685	207.874	211.269	204.478	0.967857	-0.0471337	0.910065	1
chr1	19592475	19600568	AKR7L	-	8093	0.0313169	0.042782	0.037	9.53555	7.82479	11.2463	1.43727	0.523329	0.792839	1
chr1	19609056	19615280	AKR7A3	-	6224	0.0814422	0.0151715	0.0483	9.35837	15.6496	3.06718	0.195991	-2.35114	0.170336	1
chr1	19619740	19622230	LOC100506730	-	2490	0.788844	0.771095	0.78	61.504	60.6421	62.3659	1.02843	0.0404386	0.97612	1
chr1	19629201	19638640	AKR7A2	-	9439	0.419549	0.43684	0.4282	128.098	122.262	133.933	1.09546	0.131536	0.775329	1
chr1	19638739	19655794	PQLC2	+	17055	0.434673	0.343698	0.3892	209.52	228.875	190.165	0.830868	-0.267308	0.463548	1
chr1	19665266	19812066	CAPZB	-	146800	0.785642	0.592308	0.689	3192.06	3560.28	2823.85	0.793154	-0.334328	0.137253	1
chr1	19923470	19956315	MINOS1	+	32845	1.35294	1.3771	1.365	1420.72	1372.27	1469.18	1.07062	0.0984427	0.68309	1
chr1	19969722	19984949	NBL1	+	15227	0.160205	0.121959	0.1411	67.8174	75.3136	60.3211	0.800933	-0.320246	0.584075	1
chr1	19991779	20006055	HTR6	+	14276	0.00443836	0.00440962	0.0044	2.00049	1.9562	2.04478	1.04529	0.0638976	1	1
chr1	20008705	20126410	TMCO4	-	117705	0.110623	0.0973383	0.104	387.075	401.998	372.151	0.925752	-0.111302	0.718072	1
chr1	20140521	20141771	RNF186	-	1250	0	0	0	0	0	0	NA	NA	NA	NA
chr1	20208887	20239437	OTUD3	+	30550	1.4259	1.29038	1.3581	1312.46	1344.88	1280.04	0.95178	-0.0712994	0.770549	1
chr1	20246799	20250110	PLA2G2E	-	3311	0	0	0	0	0	0	NA	NA	NA	NA
chr1	20301923	20306932	PLA2G2A	-	5009	0.00632482	0	0.0032	0.489049	0.978098	0	0	#NAME?	1	1
chr1	20396700	20418394	PLA2G5	+	21694	0.00146036	0	0.0007	0.489049	0.978098	0	0	#NAME?	1	1
chr1	20438433	20446008	PLA2G2D	-	7575	0.0209115	0.0332418	0.0271	6.53481	4.89049	8.17914	1.67246	0.74197	0.766959	1
chr1	20465822	20476879	PLA2G2F	+	11057	0.00286525	0	0.0014	0.489049	0.978098	0	0	#NAME?	1	1
chr1	20490483	20501687	PLA2G2C	-	11204	0	0	0	0	0	0	NA	NA	NA	NA
chr1	20512577	20519942	UBXN10	+	7365	0	0	0	0	0	0	NA	NA	NA	NA
chr1	20617411	20681387	VWA5B1	+	63976	0.00148561	0.00442795	0.003	6.06791	2.93429	9.20153	3.13586	1.64886	0.465896	1
chr1	20686293	20755287	LOC339505	-	68994	0.00505103	0.0041059	0.0046	9.98031	10.7591	9.20153	0.855234	-0.225609	0.953318	1
chr1	20808883	20812728	CAMK2N1	-	3845	1.91157	1.5379	1.7247	209.564	226.919	192.21	0.847042	-0.239495	0.512514	1
chr1	20825940	20834674	MUL1	-	8734	0.816146	0.757705	0.7869	217.387	220.072	214.702	0.9756	-0.0356381	0.93411	1
chr1	20878931	20881513	FAM43B	+	2582	0	0.024381	0.0122	1.02239	0	2.04478	Inf	Inf	0.79023	1
chr1	20915443	20945400	CDA	+	29957	0.244294	0.220647	0.2325	220.322	225.941	214.702	0.95026	-0.0736059	0.847739	1
chr1	20959947	20978004	PINK1	+	18057	0.257911	0.21092	0.2344	133.745	143.78	123.709	0.860405	-0.216911	0.619509	1
chr1	20978259	20988037	DDOST	-	9778	1.17613	1.25506	1.2156	376.891	355.05	398.733	1.12303	0.167402	0.585507	1
chr1	20990506	21044317	KIF17	-	53811	0.0983092	0.136874	0.1176	201.291	163.342	239.24	1.46465	0.550558	0.132251	1
chr1	21046224	21059133	SH2D5	-	12909	0.335184	0.331372	0.3333	136.522	133.999	139.045	1.03766	0.0533284	0.917214	1
chr1	21069170	21113181	HP1BP3	-	44011	2.52845	2.25842	2.3934	3331.9	3435.08	3228.71	0.939924	-0.0893841	0.691179	1
chr1	21132784	21503381	EIF4G3	-	370597	0.740626	0.880483	0.8106	9536.69	8474.24	10599.1	1.25075	0.322791	0.136406	1
chr1	21543739	21672034	ECE1	-	128295	0.256816	0.257361	0.2571	1044.86	1017.22	1072.49	1.05433	0.0763288	0.761964	1
chr1	21619782	21626362	LOC100506801	+	6580	0	0.00478357	0.0024	0.511196	0	1.02239	Inf	Inf	0.994512	1
chr1	21766630	21811393	NBPF3	+	44763	0.154997	0.112507	0.1338	188.893	214.204	163.583	0.763679	-0.388961	0.300187	1
chr1	21835857	21904905	ALPL	+	69048	0.021106	0.0268954	0.024	52.6568	44.9925	60.3211	1.34069	0.422979	0.516954	1
chr1	21922707	21995856	RAP1GAP	-	73149	0.0238206	0.0197937	0.0218	50.4127	53.7954	47.03	0.874239	-0.1939	0.790276	1
chr1	22004791	22109688	USP48	-	104897	0.945468	1.05923	1.0023	3335.25	3061.45	3609.04	1.17887	0.237403	0.290121	1
chr1	22138757	22151714	LDLRAD2	+	12957	0	0	0	0	0	0	NA	NA	NA	NA
chr1	22148736	22263750	HSPG2	-	115014	0.191165	0.226051	0.2086	761.648	678.8	844.496	1.2441	0.315104	0.227605	1
chr1	22303417	22315847	CELA3B	+	12430	0	0.00253225	0.0013	0.511196	0	1.02239	Inf	Inf	0.994512	1
chr1	22328148	22339035	CELA3A	+	10887	0	0	0	0	0	0	NA	NA	NA	NA
chr1	22351706	22357715	LINC00339	+	6009	0.74136	0.917778	0.8296	158.415	137.912	178.919	1.29734	0.375557	0.34835	1
chr1	22379119	22419436	CDC42	+	40317	3.97237	3.65771	3.815	4867.1	4944.29	4789.91	0.968776	-0.0457644	0.836487	1
chr1	22443797	22469519	WNT4	-	25722	0.0307917	0.015908	0.0233	18.8718	24.4525	13.2911	0.543549	-0.879519	0.425733	1
chr1	22778343	22857650	ZBTB40	+	79307	0.951137	0.961654	0.9564	2403.05	2328.85	2477.26	1.06372	0.0891244	0.69812	1
chr1	22890003	22930087	EPHA8	+	40084	0.00553255	0.00785247	0.0067	8.5353	6.84669	10.2239	1.49327	0.578471	0.785807	1
chr1	22963117	22966175	C1QA	+	3058	0	0	0	0	0	0	NA	NA	NA	NA
chr1	22970117	22974603	C1QC	+	4486	0	0	0	0	0	0	NA	NA	NA	NA
chr1	22979681	22988029	C1QB	+	8348	0	0	0	0	0	0	NA	NA	NA	NA
chr1	23037330	23241823	EPHB2	+	204493	0.570503	0.516237	0.5434	3514.23	3600.38	3428.08	0.952144	-0.0707476	0.75279	1
chr1	23046009	23046091	MIR4684	+	82	0	0	0	0	0	0	NA	NA	NA	NA
chr1	23189651	23189719	MIR4253	-	68	0	0	0	0	0	0	NA	NA	NA	NA
chr1	23337326	23342343	LOC729059	-	5017	0.0315737	0.0125477	0.0221	3.46764	4.89049	2.04478	0.418114	-1.25803	0.754903	1
chr1	23345940	23410184	KDM1A	+	64244	1.38724	1.36293	1.3751	2794.84	2748.46	2841.23	1.03375	0.0478933	0.833995	1
chr1	23370797	23370865	MIR3115	+	68	0.376302	0.0356062	0.206	0.489049	0.978098	0	0	#NAME?	1	1
chr1	23410515	23495351	LUZP1	-	84836	1.34457	1.32398	1.3343	3585.52	3522.13	3648.92	1.036	0.0510199	0.820509	1
chr1	23518387	23521222	HTR1D	-	2835	1.78821	1.64318	1.7157	153.905	156.496	151.314	0.966889	-0.0485771	0.920783	1
chr1	23636275	23670853	HNRNPR	-	34578	6.6624	6.13577	6.3991	7002.34	7112.73	6891.95	0.968959	-0.045492	0.835355	1
chr1	23685940	23696357	ZNF436	-	10417	0.711308	0.693046	0.7022	231.501	228.875	234.128	1.02295	0.0327367	0.93853	1
chr1	23695463	23698330	C1orf213	+	2867	0.552511	0.734304	0.6434	58.7026	48.9049	68.5003	1.40068	0.486131	0.427995	1
chr1	23707554	23751261	TCEA3	-	43707	0.0108727	0.0172837	0.0141	19.6044	14.6715	24.5374	1.67246	0.74197	0.496178	1
chr1	23755055	23810750	ASAP3	-	55695	0.264506	0.192128	0.2283	401.215	454.816	347.613	0.764295	-0.387798	0.194229	1
chr1	23832919	23857712	E2F2	-	24793	0.851028	0.55733	0.7042	550.122	651.413	448.83	0.68901	-0.537404	0.0529902	1
chr1	23884420	23886285	ID3	-	1865	0.955852	0.523191	0.7395	43.2338	54.7735	31.6942	0.57864	-0.789261	0.261983	1
chr1	23953823	23967056	MDS2	+	13233	0.0119704	0.0118929	0.0119	5.00123	4.89049	5.11196	1.04529	0.0638976	1	1
chr1	24018268	24022915	RPL11	+	4647	13.9766	11.7778	12.8772	1891.52	2005.1	1777.94	0.886708	-0.173468	0.457462	1
chr1	24069855	24088549	TCEB3	+	18694	0.752453	0.748876	0.7507	444.62	434.276	454.965	1.04764	0.0671433	0.82454	1
chr1	24086871	24104787	LOC100506963	-	17916	0.217502	0.203795	0.2106	119.452	120.306	118.598	0.985798	-0.0206359	0.984266	1
chr1	24104875	24114722	PITHD1	+	9847	1.78419	1.55349	1.6688	519.864	542.844	496.883	0.915331	-0.127634	0.654012	1
chr1	24117645	24122029	LYPLA2	+	4384	0.413578	0.387704	0.4006	55.4804	55.7516	55.2092	0.990271	-0.0141049	1	1
chr1	24122088	24127294	GALE	-	5206	0.474667	0.489034	0.4819	79.5527	76.2917	82.8138	1.08549	0.118345	0.843951	1
chr1	24128366	24151949	HMGCL	-	23583	0.331815	0.322993	0.3274	244.505	241.59	247.419	1.02413	0.0343936	0.932814	1
chr1	24171571	24194859	FUCA1	-	23288	0.0775428	0.0919081	0.0847	62.6371	55.7516	69.5227	1.24701	0.31847	0.600827	1
chr1	24200459	24239817	CNR2	-	39358	0.00321978	0	0.0016	1.9562	3.91239	0	0	#NAME?	0.502804	1
chr1	24255559	24255637	MIR378F	+	78	0	0	0	0	0	0	NA	NA	NA	NA
chr1	24286300	24289949	PNRC2	+	3649	10.2536	8.87138	9.5625	1103.08	1155.13	1051.02	0.909868	-0.136271	0.582893	1
chr1	24292936	24306953	SRSF10	-	14017	4.48981	3.85245	4.1711	1848.46	1942.5	1754.43	0.903178	-0.146918	0.530276	1
chr1	24382530	24438665	MYOM3	-	56135	0.0231392	0.029718	0.0264	47.1444	40.102	54.1868	1.35122	0.434266	0.529294	1
chr1	24446260	24469775	IL22RA1	-	23515	0.0794888	0.0388178	0.0592	43.6786	57.7078	29.6494	0.513785	-0.960764	0.168882	1
chr1	24480646	24513765	IL28RA	-	33119	0.201838	0.187226	0.1945	203.895	206.379	201.411	0.97593	-0.0351497	0.937514	1
chr1	24526729	24538180	LOC284632	+	11451	0.00276666	0.00274874	0.0028	1.00025	0.978098	1.02239	1.04529	0.0638976	1	1
chr1	24645811	24690970	GRHL3	+	45159	0.00420926	0.004879	0.0045	6.51267	5.86859	7.15675	1.2195	0.28629	0.97023	1
chr1	24683488	24741587	C1orf201	-	58099	0.333164	0.331017	0.3321	611.15	597.618	624.682	1.04529	0.0638976	0.819466	1
chr1	24742244	24799473	NIPAL3	+	57229	0.306674	0.345642	0.3262	591.964	541.866	642.062	1.18491	0.244776	0.372025	1
chr1	24822822	24828850	RCAN3AS	-	6028	0.0157669	0.00522161	0.0105	1.97834	2.93429	1.02239	0.348429	-1.52106	0.852087	1
chr1	24828840	24863510	RCAN3	+	34670	0.473763	0.341149	0.4075	445.537	506.655	384.419	0.75874	-0.398322	0.171253	1
chr1	24882566	24935818	C1orf130	+	53252	0.0190376	0.0289626	0.024	40.6982	31.2991	50.0972	1.60059	0.678607	0.351101	1
chr1	24969593	24999772	SRRM1	+	30179	4.15795	3.76811	3.963	3784.08	3874.25	3693.9	0.953451	-0.0687698	0.758618	1
chr1	25071759	25170815	CLIC4	+	99056	2.42251	2.42419	2.4234	7603.97	7408.12	7799.83	1.05288	0.0743362	0.733124	1
chr1	25226001	25291501	RUNX3	-	65500	0.00338576	0.000480548	0.0019	3.93454	6.84669	1.02239	0.149327	-2.74346	0.40533	1
chr1	25548766	25559013	SYF2	-	10247	1.26452	1.12732	1.1959	387.63	400.042	375.218	0.937946	-0.0924232	0.765845	1
chr1	25568739	25573985	C1orf63	-	5246	3.18097	2.75952	2.9702	492.879	515.458	470.3	0.912394	-0.132271	0.646203	1
chr1	25598980	25656936	RHD	+	57956	0.0224122	0.0173792	0.0199	36.4093	40.102	32.7166	0.815833	-0.293654	0.72507	1
chr1	25664788	25688852	TMEM50A	+	24064	1.4021	1.1602	1.2812	974.268	1041.67	906.862	0.870581	-0.19995	0.427121	1
chr1	25688739	25747363	RHCE	-	58624	0.00162123	0.00107382	0.0013	2.48954	2.93429	2.04478	0.696857	-0.521065	1	1
chr1	25757387	25826698	TMEM57	+	69311	0.822453	0.768824	0.7956	1745.25	1759.6	1730.91	0.983696	-0.0237156	0.922066	1
chr1	25870075	25895377	LDLRAP1	+	25302	0.433231	0.347197	0.3902	311.835	338.422	285.247	0.842875	-0.246609	0.443014	1
chr1	25943958	26111258	MAN1C1	+	167300	0.0301093	0.038945	0.0345	183.576	155.518	211.635	1.36084	0.444502	0.24004	1
chr1	26126666	26144713	SEPN1	+	18047	0.472222	0.469164	0.4707	269.066	263.108	275.024	1.04529	0.0638976	0.858578	1
chr1	26146396	26159433	FAM54B	+	13037	0.558919	0.494941	0.5269	217.276	224.963	209.59	0.931668	-0.102112	0.785511	1
chr1	26146444	26150097	LOC646471	-	3653	0.237829	0.180945	0.2094	23.9394	26.4087	21.4702	0.813	-0.298672	0.787166	1
chr1	26160496	26185848	C1orf135	-	25352	0.866028	0.602177	0.7341	586.841	677.822	495.86	0.731549	-0.450973	0.0998035	1
chr1	26187974	26197744	PAQR7	-	9770	0.382761	0.34472	0.3637	112.406	115.416	109.396	0.947844	-0.0772784	0.884392	1
chr1	26210676	26233368	STMN1	-	22692	4.43235	3.04883	3.7406	2665.38	3092.75	2238.02	0.723634	-0.466668	0.0402558	1
chr1	26232852	26232879	MIR3917	-	93	0	0	0	0	0	0	NA	NA	NA	NA
chr1	26286257	26324648	PAFAH2	-	38391	0.264895	0.270985	0.2679	326.191	313.97	338.412	1.07785	0.108156	0.738969	1
chr1	26348270	26362954	EXTL1	+	14684	0.00215752	0	0.0011	0.489049	0.978098	0	0	#NAME?	1	1
chr1	26364513	26372604	SLC30A2	-	8091	0.0156623	0.0116707	0.0137	3.48978	3.91239	3.06718	0.783964	-0.35114	1	1
chr1	26377797	26394121	TRIM63	-	16324	0.00582228	0.00578458	0.0058	3.00074	2.93429	3.06718	1.04529	0.0638976	1	1
chr1	26437655	26452039	PDIK1L	+	14384	0.618907	0.667417	0.6432	293.338	274.846	311.83	1.13456	0.182137	0.580438	1
chr1	26485510	26489119	FAM110D	+	3609	0	0	0	0	0	0	NA	NA	NA	NA
chr1	26496387	26497364	ZNF593	+	977	0.583682	0.418819	0.5013	15.4484	17.6058	13.2911	0.754929	-0.405588	0.776792	1
chr1	26503980	26516375	CNKSR1	+	12395	0.0204476	0.0152364	0.0178	6.97957	7.82479	6.13435	0.783964	-0.35114	0.931784	1
chr1	26517118	26529033	CATSPER4	+	11915	0.00265892	0.0052834	0.004	1.51144	0.978098	2.04478	2.09057	1.0639	0.987671	1
chr1	26560692	26605299	CEP85	+	44607	1.14991	0.961062	1.0555	1488.02	1583.54	1392.5	0.879357	-0.185479	0.437429	1
chr1	26606212	26608013	SH3BGRL3	+	1801	2.65621	1.83507	2.2456	127.522	147.693	107.351	0.726854	-0.460262	0.28942	1
chr1	26608772	26644756	UBXN11	-	35984	0.198975	0.198561	0.1988	226.567	221.05	232.083	1.04991	0.0702671	0.853501	1
chr1	26644410	26647014	CD52	+	2604	0.0121663	0	0.0061	0.489049	0.978098	0	0	#NAME?	1	1
chr1	26648349	26680621	AIM1L	-	32272	0.10504	0.0671477	0.0861	87.6008	104.657	70.5451	0.674063	-0.569045	0.261713	1
chr1	26688124	26699266	ZNF683	-	11142	0	0	0	0	0	0	NA	NA	NA	NA
chr1	26737268	26756219	LIN28A	+	18951	0.0952887	0.069758	0.0825	49.346	55.7516	42.9405	0.770211	-0.376675	0.580561	1
chr1	26758772	26797795	DHDDS	+	39023	0.845125	0.763847	0.8045	993.203	1018.2	968.205	0.950899	-0.0726361	0.7751	1
chr1	26798901	26803133	HMGN2	+	4232	7.81026	6.08394	6.9471	928.237	1020.16	836.317	0.819793	-0.286669	0.257458	1
chr1	26856248	26901520	RPS6KA1	+	45272	0.190562	0.248493	0.2195	315.518	266.043	364.994	1.37194	0.456215	0.151591	1
chr1	26881032	26881084	MIR1976	+	52	0	0	0	0	0	0	NA	NA	NA	NA
chr1	27022521	27108601	ARID1A	+	86080	1.68954	1.48126	1.5854	4316.08	4490.45	4141.71	0.922338	-0.116633	0.599272	1
chr1	27114453	27124894	PIGV	+	10441	0.57348	0.447848	0.5107	168.599	184.861	152.336	0.824061	-0.279176	0.478852	1
chr1	27153200	27182211	ZDHHC18	+	29011	0.517624	0.548991	0.5333	490.475	463.619	517.33	1.11585	0.158148	0.582119	1
chr1	27189632	27190947	SFN	+	1315	6.60121	4.28454	5.4429	225.504	267.999	183.008	0.682869	-0.550319	0.118386	1
chr1	27205872	27216869	GPN2	-	10997	0.884429	1.02115	0.9528	332.635	300.276	364.994	1.21553	0.281583	0.371096	1
chr1	27216978	27226962	GPATCH3	-	9984	0.647328	0.634163	0.6407	202.516	199.532	205.501	1.02991	0.042524	0.921372	1
chr1	27237974	27240567	NR0B2	-	2593	0	0	0	0	0	0	NA	NA	NA	NA
chr1	27248223	27272887	NUDC	+	24664	1.33588	1.3451	1.3405	1047.41	1017.22	1077.6	1.05936	0.083189	0.740838	1
chr1	27276046	27286901	C1orf172	-	10855	0	0	0	0	0	0	NA	NA	NA	NA
chr1	27320194	27327377	TRNP1	+	7183	1.15115	0.911454	1.0313	233.971	255.284	212.658	0.833025	-0.263569	0.453098	1
chr1	27331510	27339333	FAM46B	-	7823	0.485967	0.305786	0.3959	97.5368	117.372	77.7018	0.662014	-0.595065	0.218484	1
chr1	27425299	27481451	SLC9A1	-	56152	0.264274	0.621215	0.4427	795.28	457.75	1132.81	2.47474	1.30728	6.75619e-07	0.000994053
chr1	27561006	27635110	WDTC1	+	74104	0.152173	0.177122	0.1646	387.27	348.203	426.338	1.22439	0.292068	0.333493	1
chr1	27648635	27662891	TMEM222	+	14256	0.948054	0.693565	0.8208	300.566	339.4	261.732	0.771162	-0.374894	0.246065	1
chr1	27650364	27653016	LOC644961	+	2652	2.70877	1.96199	2.3354	195.362	222.028	168.695	0.759789	-0.396329	0.285274	1
chr1	27668482	27680423	SYTL1	+	11941	0.00795938	0.00263595	0.0053	1.97834	2.93429	1.02239	0.348429	-1.52106	0.852087	1
chr1	27681669	27693337	MAP3K6	-	11668	0.113934	0.1133	0.1136	42.0103	41.0801	42.9405	1.04529	0.0638976	0.96497	1
chr1	27695600	27701315	FCN3	-	5715	0	0	0	0	0	0	NA	NA	NA	NA
chr1	27705595	27709805	CD164L2	-	4210	0	0	0	0	0	0	NA	NA	NA	NA
chr1	27719151	27722317	GPR3	+	3166	0.220146	0.248354	0.2343	23.539	21.5182	25.5598	1.18782	0.248322	0.833134	1
chr1	27730733	27816678	WASF2	-	85945	1.24581	1.13924	1.1925	3243.32	3305.97	3180.66	0.962096	-0.0557472	0.805176	1
chr1	27860755	27930143	AHDC1	-	69388	0.259231	0.247223	0.2532	556.382	555.56	557.204	1.00296	0.00426292	0.995147	1
chr1	27938800	27961727	FGR	-	22927	0	0	0	0	0	0	NA	NA	NA	NA
chr1	27992571	27998724	IFI6	-	6153	0.0514887	0.086964	0.0692	13.5808	9.78098	17.3807	1.77699	0.829432	0.542491	1
chr1	28052489	28089423	FAM76A	+	36934	0.402296	0.360996	0.3816	446.111	458.728	433.494	0.944992	-0.081626	0.785509	1
chr1	28099693	28150963	STX12	+	51270	0.399179	0.518139	0.4587	747.375	631.851	862.899	1.36567	0.449606	0.0859833	1
chr1	28157251	28178183	PPP1R8	+	20932	1.8269	1.59464	1.7108	1123.17	1170.78	1075.56	0.918664	-0.122391	0.621359	1
chr1	28160911	28161077	SCARNA1	+	166	2.24615	2.03105	2.1386	11.4917	11.7372	11.2463	0.958179	-0.0616333	1	1
chr1	28199054	28213193	C1orf38	+	14139	0	0.00222617	0.0011	0.511196	0	1.02239	Inf	Inf	0.994512	1
chr1	28218048	28241236	RPA2	-	23188	1.10121	0.849718	0.9755	714.182	788.347	640.018	0.811847	-0.30072	0.25508	1
chr1	28261503	28285663	SMPDL3B	+	24160	0.0288486	0.0416898	0.0353	27.1174	21.5182	32.7166	1.52042	0.604466	0.508795	1
chr1	28286503	28294604	XKR8	+	8101	0.0117322	0.00388543	0.0078	1.97834	2.93429	1.02239	0.348429	-1.52106	0.852087	1
chr1	28296854	28415148	EYA3	-	118294	0.980473	1.03758	1.009	3784.07	3580.82	3987.33	1.11353	0.155134	0.486905	1
chr1	28421445	28423069	LOC653566	-	1624	0.039016	0.0775266	0.0583	3.02288	1.9562	4.08957	2.09057	1.0639	0.839324	1
chr1	28473676	28520447	PTAFR	-	46771	0.137505	0.127866	0.1327	196.404	198.554	194.255	0.978346	-0.0315827	0.946702	1
chr1	28526789	28559542	DNAJC8	-	32753	1.655	1.36062	1.5078	1560.62	1673.53	1447.71	0.865064	-0.209121	0.378713	1
chr1	28562601	28564616	ATPIF1	+	2015	2.54313	1.36652	1.9548	123.7	158.452	88.9481	0.561357	-0.833009	0.0573071	1
chr1	28585962	28609002	SESN2	+	23040	0.706772	1.82647	1.2666	934.84	502.742	1366.94	2.71896	1.44306	2.13546e-08	6.58825e-05
chr1	28655512	28662478	MED18	+	6966	1.08696	1.00154	1.0443	230.368	233.765	226.971	0.970935	-0.0425533	0.916084	1
chr1	28696092	28826881	PHACTR4	+	130789	1.31724	1.60715	1.4622	6073.22	5318.9	6827.54	1.28364	0.360238	0.100238	1
chr1	28832731	28837404	SNHG3	+	4950	43.4562	42.163	42.8096	2839.94	2811.05	2868.83	1.02055	0.0293526	0.89837	1
chr1	28837404	28865708	RCC1	+	33254	2.51983	2.37517	2.4475	2192.76	2201.7	2183.83	0.991884	-0.0117568	0.961464	1
chr1	28879528	28905057	TRNAU1AP	+	25529	0.54479	0.425745	0.4853	391.055	429.385	352.725	0.821466	-0.283727	0.346573	1
chr1	28905049	28908366	SNHG12	-	3317	6.78452	7.08894	6.9367	624.507	594.684	654.331	1.1003	0.137898	0.613669	1
chr1	28905254	28905334	SNORD99	-	80	5.38425	8.36833	6.8763	17.5818	13.6934	21.4702	1.56793	0.64886	0.58378	1
chr1	28906275	28906405	SNORA61	-	130	5.68476	5.53621	5.6105	23.0056	22.4963	23.515	1.04529	0.0638976	0.998882	1
chr1	28906892	28907024	SNORA44	-	132	10.4449	10.2076	10.3263	43.4996	43.0363	43.9629	1.02153	0.0307308	1	1
chr1	28907431	28907565	SNORA16A	-	134	6.04249	3.35176	4.6971	19.872	25.4306	14.3135	0.562846	-0.829187	0.440418	1
chr1	28918711	28921088	RAB42	+	2377	0.133281	0.119176	0.1262	9.49126	9.78098	9.20153	0.940757	-0.0881055	1	1
chr1	28929608	28969604	TAF12	-	39996	0.372335	0.362387	0.3674	465.003	459.706	470.3	1.02305	0.0328707	0.916895	1
chr1	28975111	28975246	RNU11	+	135	1.12824	1.21509	1.1717	5.00123	4.89049	5.11196	1.04529	0.0638976	1	1
chr1	28995239	29042115	GMEB1	+	46876	0.524418	0.510317	0.5174	768.011	759.004	777.018	1.02373	0.0338404	0.90176	1
chr1	29063132	29096287	YTHDF2	+	33155	3.29835	2.94132	3.1198	3271.88	3376.39	3167.37	0.938093	-0.0921977	0.682243	1
chr1	29138653	29190208	OPRD1	+	51555	0	0.00244212	0.0012	2.04478	0	4.08957	Inf	Inf	0.471961	1
chr1	29213602	29446558	EPB41	+	232956	0.429746	0.411399	0.4206	3101.99	3090.79	3113.18	1.00725	0.0104153	0.964684	1
chr1	29445936	29450421	TMEM200B	-	4485	0.00706378	0.00701803	0.007	1.00025	0.978098	1.02239	1.04529	0.0638976	1	1
chr1	29474249	29508637	SRSF4	-	34388	3.56798	3.29693	3.4325	3735.42	3788.17	3682.66	0.972146	-0.0407557	0.856136	1
chr1	29519384	29557454	MECR	-	38070	0.361997	0.395809	0.3789	457.599	425.473	489.726	1.15102	0.202908	0.485611	1
chr1	29563027	29653325	PTPRU	+	90298	0.109816	0.180563	0.1452	417.872	306.145	529.599	1.7299	0.790687	0.00757686	0.964316
chr1	31184123	31196432	MATN1	-	12309	0.00514762	0.00255714	0.0039	1.48929	1.9562	1.02239	0.522643	-0.936102	1	1
chr1	31191618	31199593	LOC100129196	+	7975	0.095341	0.121289	0.1083	27.5843	23.4744	31.6942	1.35016	0.433131	0.644171	1
chr1	31205314	31230683	LAPTM5	-	25369	0.00751565	0.012445	0.01	8.04626	5.86859	10.2239	1.74214	0.800863	0.692016	1
chr1	31212002	31212079	MIR4420	-	77	0	0	0	0	0	0	NA	NA	NA	NA
chr1	31342312	31381480	SDC3	-	39168	0.271773	0.239476	0.2556	316.657	328.641	304.673	0.927069	-0.109251	0.738726	1
chr1	31404352	31538564	PUM1	-	134212	2.52913	2.66856	2.5988	9984.09	9463.1	10505.1	1.11011	0.150702	0.486338	1
chr1	31408535	31422052	SNORD103	-	13517	0	0	0	0	0	0	NA	NA	NA	NA
chr1	31441009	31441084	SNORD85	-	75	3.07062	4.65681	3.8637	9.0465	6.84669	11.2463	1.64259	0.715974	0.704399	1
chr1	31460911	31461481	PRO0611	+	570	0	0	0	0	0	0	NA	NA	NA	NA
chr1	31652591	31712734	NKAIN1	-	60143	0.00579438	0.00471015	0.0053	9.98031	10.7591	9.20153	0.855234	-0.225609	0.953318	1
chr1	31732414	31769644	SNRNP40	-	37230	1.9431	1.69223	1.8177	2139.91	2233	2046.83	0.916628	-0.125591	0.587297	1
chr1	31769841	31837780	ZCCHC17	+	67939	0.7167	0.692627	0.7047	1515.91	1503.34	1528.48	1.01672	0.0239259	0.922794	1
chr1	31838099	31845923	FABP3	-	7824	0.00404921	0.00804596	0.006	1.51144	0.978098	2.04478	2.09057	1.0639	0.987671	1
chr1	31882411	31907527	SERINC2	+	25116	0.156412	0.196755	0.1766	140.9	121.284	160.516	1.32347	0.404322	0.333789	1
chr1	31971838	31974167	LOC149086	+	2329	0.0136028	0	0.0068	0.489049	0.978098	0	0	#NAME?	1	1
chr1	31984035	31989846	LOC284551	+	5811	0.207172	0.211247	0.2092	38.5205	37.1677	39.8733	1.07279	0.101372	0.927349	1
chr1	32042085	32053287	TINAGL1	+	11202	0.424223	0.276661	0.3504	123.455	146.715	100.194	0.68292	-0.550211	0.210067	1
chr1	32083300	32092919	HCRTR1	+	9619	0	0	0	0	0	0	NA	NA	NA	NA
chr1	32095462	32110838	PEF1	-	15376	1.06745	1.0459	1.0567	514.549	506.655	522.442	1.03116	0.0442688	0.881889	1
chr1	32117847	32169768	COL16A1	-	51921	0.0811535	0.0606226	0.0709	116.163	130.087	102.239	0.785929	-0.347529	0.44467	1
chr1	32192717	32229648	BAI2	-	36931	0.207067	0.167393	0.1872	218.055	235.722	200.389	0.850108	-0.234282	0.516185	1
chr1	32224260	32224336	MIR4254	-	76	0.0480987	0	0.024	0	0	0	NA	NA	NA	NA
chr1	32256024	32281580	SPOCD1	-	25556	0.0260331	0.0147797	0.0204	16.4044	20.5401	12.2687	0.597306	-0.743457	0.54294	1
chr1	32372021	32403988	PTP4A2	-	31967	3.78996	3.60354	3.6968	3741.1	3740.25	3741.96	1.00046	0.000658745	0.999021	1
chr1	32479490	32509472	KHDRBS1	+	29982	3.21255	2.59902	2.9058	2752.43	2973.42	2531.44	0.851358	-0.232162	0.306244	1
chr1	32538502	32568467	TMEM39B	+	29965	0.663963	0.59979	0.6319	599.016	614.246	583.786	0.950411	-0.0733762	0.793199	1
chr1	32573643	32642168	KPNA6	+	68525	0.991079	0.970572	0.9808	2128.68	2097.04	2160.31	1.03017	0.0428855	0.85452	1
chr1	32645344	32663886	TXLNA	+	18542	1.59413	1.39877	1.4965	877.508	912.566	842.451	0.923168	-0.115335	0.653976	1
chr1	32666201	32670991	CCDC28B	+	4790	0.0529119	0.0591404	0.056	8.51316	7.82479	9.20153	1.17595	0.233823	0.965625	1
chr1	32671235	32674288	IQCC	+	3053	0.321687	0.391773	0.3567	34.586	30.321	38.8509	1.28132	0.357629	0.669222	1
chr1	32674694	32681797	DCDC2B	+	7103	0.0267614	0.013294	0.02	4.46788	5.86859	3.06718	0.522643	-0.936102	0.784377	1
chr1	32681797	32687926	TMEM234	-	6129	0.67098	0.589206	0.6301	122.364	127.153	117.575	0.924676	-0.11298	0.813525	1
chr1	32687970	32697205	EIF3I	+	9235	1.43502	1.37447	1.4047	410.435	408.845	412.024	1.00778	0.0111745	0.979188	1
chr1	32697260	32707311	MTMR9LP	-	10051	0.0126081	0.0313161	0.022	7.06816	3.91239	10.2239	2.61321	1.38583	0.496903	1
chr1	32712817	32714461	FAM167B	+	1644	0	0.0191459	0.0096	0.511196	0	1.02239	Inf	Inf	0.994512	1
chr1	32716839	32751766	LCK	+	34927	0.00362825	0	0.0018	1.9562	3.91239	0	0	#NAME?	0.502804	1
chr1	32757707	32799224	HDAC1	+	41517	0.720352	0.528426	0.6244	817.966	923.325	712.607	0.771784	-0.373731	0.147501	1
chr1	32799439	32801834	MARCKSL1	-	2395	1.86311	1.48255	1.6728	126.721	137.912	115.53	0.837711	-0.255475	0.564571	1
chr1	32826870	32827844	LOC100128071	-	974	0.023144	0.19141	0.1073	3.55623	0.978098	6.13435	6.27172	2.64886	0.454692	1
chr1	32827861	32829924	TSSK3	+	2063	0.322197	0.22886	0.2755	17.938	20.5401	15.3359	0.746633	-0.421529	0.738345	1
chr1	32830704	32860062	BSDC1	-	29358	1.21584	1.18706	1.2015	1117.05	1102.32	1131.79	1.02674	0.0380653	0.880833	1
chr1	32930657	32953459	ZBTB8B	+	22802	0	0.0013804	0.0007	0.511196	0	1.02239	Inf	Inf	0.994512	1
chr1	33004771	33071542	ZBTB8A	+	66771	0.626486	0.620797	0.6236	1318.79	1291.09	1346.49	1.04291	0.060615	0.804568	1
chr1	33087306	33116185	ZBTB8OS	-	28879	1.00981	0.933915	0.9719	888.509	900.828	876.19	0.972649	-0.0400083	0.879472	1
chr1	33116748	33151812	RBBP4	+	35064	2.6794	2.33677	2.5081	2781.16	2901.04	2661.29	0.917356	-0.124446	0.583723	1
chr1	33145506	33168361	SYNC	-	22855	0.296641	0.300229	0.2984	216.097	209.313	222.882	1.06482	0.090615	0.811143	1
chr1	33207511	33240571	KIAA1522	+	33060	0.94008	0.730247	0.8352	871.845	959.514	784.175	0.817262	-0.291129	0.25465	1
chr1	33240839	33283633	YARS	-	42794	1.16155	1.13332	1.1474	1555.07	1534.64	1575.51	1.02663	0.0379191	0.87569	1
chr1	33283175	33324476	S100PBP	+	41301	1.50266	1.37738	1.44	1881.78	1916.09	1847.46	0.964182	-0.0526233	0.823474	1
chr1	33327868	33338082	FNDC5	-	10214	0	0	0	0	0	0	NA	NA	NA	NA
chr1	33352097	33360247	HPCA	+	8150	0.00777449	0.00772414	0.0077	2.00049	1.9562	2.04478	1.04529	0.0638976	1	1
chr1	33360195	33366953	TMEM54	-	6758	0.187517	0.139727	0.1636	34.8978	39.1239	30.6718	0.783964	-0.35114	0.674395	1
chr1	33402049	33430286	RNF19B	-	28237	0.602453	0.992663	0.7976	718.095	525.239	910.951	1.73436	0.794401	0.00267543	0.510567
chr1	33473540	33502512	AK2	-	28972	1.6151	1.53511	1.5751	1444.65	1444.65	1444.64	0.999993	-1.07408e-05	1	1
chr1	33546713	33585995	ADC	+	39282	0.442769	0.408652	0.4257	529.198	536.976	521.42	0.971031	-0.0424113	0.886283	1
chr1	33611002	33647671	TRIM62	-	36669	0.269559	0.189701	0.2296	265.558	305.167	225.949	0.740411	-0.433602	0.195577	1
chr1	33722173	33766320	ZNF362	+	44147	0.376753	0.308006	0.3424	477.587	513.502	441.673	0.860121	-0.217388	0.450102	1
chr1	33789223	33841194	PHC2	-	51971	1.79816	2.2932	2.0457	3371.57	2879.52	3863.62	1.34176	0.424124	0.0587617	1
chr1	33798005	33798093	MIR3605	-	100	3.17779	2.36619	2.772	7.97981	8.80288	7.15675	0.813	-0.298672	0.939939	1
chr1	33938231	33961995	ZSCAN20	+	23764	0.573255	0.574841	0.574	432.15	420.582	443.718	1.05501	0.077256	0.798887	1
chr1	33979608	34631443	CSMD2	-	651835	0.264491	0.293925	0.2792	5773.06	5322.81	6223.3	1.16918	0.225492	0.304088	1
chr1	34326075	34330392	HMGB4	+	4317	0	0	0	0	0	0	NA	NA	NA	NA
chr1	34334556	34351059	LOC402779	+	16503	0	0	0	0	0	0	NA	NA	NA	NA
chr1	34632623	34684731	C1orf94	+	52108	0.0139837	0.0205377	0.0173	28.6288	22.4963	34.7613	1.54521	0.627799	0.477717	1
chr1	35220720	35224112	GJB5	+	3392	0	0	0	0	0	0	NA	NA	NA	NA
chr1	35225341	35229325	GJB4	+	3984	0	0	0	0	0	0	NA	NA	NA	NA
chr1	35246789	35251967	GJB3	+	5178	0.250854	0.228071	0.2395	39.4765	40.102	38.8509	0.968802	-0.0457269	0.989543	1
chr1	35258598	35261348	GJA4	+	2750	0	0	0	0	0	0	NA	NA	NA	NA
chr1	35315962	35325417	C1orf212	-	9455	1.68592	1.74165	1.7138	513.347	491.983	534.711	1.08685	0.12015	0.674361	1
chr1	35331036	35370984	DLGAP3	-	39948	0.042032	0.0472752	0.0447	56.5914	51.8392	61.3435	1.18334	0.242868	0.712488	1
chr1	35441299	35444307	LOC653160	-	3008	0.284573	0.361613	0.3231	31.0962	26.4087	35.7837	1.355	0.438293	0.614746	1
chr1	35447126	35450948	ZMYM6NB	-	3822	1.09384	0.856485	0.9752	117.719	129.109	106.329	0.823559	-0.280057	0.538948	1
chr1	35451766	35497569	ZMYM6	-	45803	0.794739	0.749048	0.7719	1119.12	1123.83	1114.41	0.991612	-0.012153	0.964673	1
chr1	35544971	35581455	ZMYM1	+	36484	1.01729	1.07149	1.0444	1208.07	1146.33	1269.81	1.10772	0.14759	0.546912	1
chr1	35649200	35658743	SFPQ	-	9543	12.4887	10.918	11.7034	3531.86	3679.61	3384.12	0.919696	-0.120771	0.589856	1
chr1	35734567	35887545	ZMYM4	+	152978	1.35294	1.39437	1.3737	6659.33	6389.92	6928.75	1.08433	0.116799	0.593134	1
chr1	35899090	36023037	KIAA0319L	-	123947	0.913774	1.00892	0.9613	3779.33	3496.7	4061.96	1.16166	0.216183	0.332435	1
chr1	36023392	36032380	NCDN	+	8988	0.521604	0.49378	0.5077	144.458	144.759	144.157	0.995847	-0.00600439	1	1
chr1	36038970	36060927	TFAP2E	+	21957	0.0303002	0.0200693	0.0252	17.4268	20.5401	14.3135	0.696857	-0.521065	0.672969	1
chr1	36065142	36107445	PSMB2	-	42303	2.42286	2.42605	2.4245	3249.08	3164.15	3334.02	1.05369	0.0754463	0.737966	1
chr1	36179476	36184790	C1orf216	-	5314	0.739263	0.858862	0.7991	134.766	121.284	148.247	1.22231	0.28961	0.500475	1
chr1	36197712	36235551	CLSPN	-	37839	1.59773	1.00636	1.302	1551.65	1866.21	1237.09	0.662891	-0.593157	0.0126452	1
chr1	36273827	36323490	EIF2C4	+	49663	0.438888	0.439215	0.4391	690.725	672.932	708.518	1.05288	0.0743444	0.784043	1
chr1	36348809	36389899	EIF2C1	+	41090	0.603749	0.589071	0.5964	776.035	765.851	786.22	1.0266	0.0378689	0.889207	1
chr1	36396682	36522063	EIF2C3	+	125381	0.834269	0.883424	0.8588	3413.74	3229.68	3597.8	1.11398	0.155723	0.487484	1
chr1	36549675	36553876	TEKT2	+	4201	0.00754131	0.00749247	0.0075	1.00025	0.978098	1.02239	1.04529	0.0638976	1	1
chr1	36554452	36559533	ADPRHL2	+	5081	1.03012	0.893482	0.9618	154.305	161.386	147.224	0.91225	-0.1325	0.754523	1
chr1	36560843	36565850	COL8A2	-	5007	0	0.0125727	0.0063	1.02239	0	2.04478	Inf	Inf	0.79023	1
chr1	36602172	36615067	TRAPPC3	-	12895	1.57975	1.54755	1.5637	638.557	628.917	648.197	1.03066	0.0435617	0.877251	1
chr1	36621802	36646441	MAP7D1	+	24639	1.41268	1.11141	1.262	982.206	1074.93	889.481	0.827478	-0.273206	0.276577	1
chr1	36690016	36770957	THRAP3	+	80941	2.55792	2.45957	2.5087	6429.25	6391.87	6466.63	1.0117	0.0167759	0.939583	1
chr1	36771993	36786948	SH3D21	+	14955	0.325626	0.366218	0.3459	164.262	150.627	177.896	1.18104	0.240055	0.548362	1
chr1	36787631	36789755	FAM176B	-	2124	0	0	0	0	0	0	NA	NA	NA	NA
chr1	36805224	36851485	STK40	-	46261	0.552659	0.496009	0.5243	767.325	789.325	745.324	0.944255	-0.0827522	0.754865	1
chr1	36859030	36863493	LSM10	-	4463	0.598602	0.773075	0.6858	97.3117	82.1602	112.463	1.36883	0.45294	0.351628	1
chr1	36883506	36916086	OSCP1	-	32580	0.100158	0.0908143	0.0955	98.4245	100.744	96.1049	0.95395	-0.0680141	0.909053	1
chr1	36921361	36930040	MRPS15	-	8679	0.97428	0.903249	0.9388	257.864	261.152	254.576	0.974817	-0.0367964	0.925304	1
chr1	36931643	36948915	CSF3R	-	17272	0.00366848	0	0.0018	0.978098	1.9562	0	0	#NAME?	0.813083	1
chr1	37261127	37499844	GRIK3	-	238717	0.000796283	0.000395563	0.0006	4.46788	5.86859	3.06718	0.522643	-0.936102	0.784377	1
chr1	37627163	37627235	MIR4255	+	72	0	0	0	0	0	0	NA	NA	NA	NA
chr1	37920479	37940044	LOC728431	-	19565	0.437202	0.358759	0.398	246.04	264.087	227.993	0.863329	-0.212018	0.541558	1
chr1	37940118	37949978	ZC3H12A	+	9860	0.543011	0.520341	0.5317	165.974	165.299	166.65	1.00818	0.0117463	0.993635	1
chr1	37958175	37980364	MEAF6	-	22189	1.01798	0.907916	0.9629	675.858	697.384	654.331	0.938265	-0.0919326	0.734441	1
chr1	38002141	38019903	SNIP1	-	17762	1.82044	1.83391	1.8272	1028.41	998.638	1058.18	1.05962	0.0835455	0.740436	1
chr1	38022519	38032458	DNALI1	+	9939	0.00318755	0	0.0016	0.489049	0.978098	0	0	#NAME?	1	1
chr1	38032412	38061586	GNL2	-	29174	1.66473	1.69535	1.68	1552.8	1499.42	1606.18	1.0712	0.0992231	0.677713	1
chr1	38076950	38100595	RSPO1	-	23645	0.00267972	0	0.0013	0.978098	1.9562	0	0	#NAME?	0.813083	1
chr1	38147241	38156192	C1orf109	-	8951	0.760014	0.796005	0.778	220.676	210.291	231.061	1.09877	0.135884	0.710928	1
chr1	38158158	38175391	CDCA8	+	17233	2.27625	1.59336	1.9348	1051.21	1210.89	891.526	0.73626	-0.441714	0.0756143	1
chr1	38181645	38230824	EPHA10	-	49179	0.129484	0.125445	0.1275	198.493	196.598	200.389	1.01928	0.0275558	0.95518	1
chr1	38259773	38267278	MANEAL	+	7505	0.329263	0.201311	0.2653	62.6832	76.2917	49.0748	0.643253	-0.636542	0.280246	1
chr1	38268613	38273865	YRDC	-	5252	1.97252	2.04365	2.0081	334.237	319.838	348.636	1.09004	0.124379	0.697893	1
chr1	38273472	38275126	C1orf122	+	1654	0.306467	0.114181	0.2103	10.892	15.6496	6.13435	0.391982	-1.35114	0.374326	1
chr1	38275238	38325292	MTF1	-	50054	1.00891	1.03947	1.0242	1624.55	1559.09	1690.01	1.08398	0.116333	0.624001	1
chr1	38326368	38412729	INPP5B	-	86361	0.42077	0.553781	0.4873	1337.45	1121.88	1553.01	1.3843	0.469154	0.0518828	1
chr1	38422651	38455761	SF3A3	-	33110	1.32151	1.23458	1.278	1339.42	1350.75	1328.09	0.98322	-0.0244143	0.922585	1
chr1	38462441	38471187	FHL3	-	8746	0.684065	0.637002	0.6605	182.912	184.861	180.963	0.978919	-0.0307393	0.950927	1
chr1	38478383	38490497	UTP11L	+	12114	2.00327	2.03017	2.0167	773.856	749.223	798.488	1.06575	0.0918758	0.727817	1
chr1	38509522	38512450	POU3F1	-	2928	0	0	0	0	0	0	NA	NA	NA	NA
chr1	38554902	38555001	MIR3659	+	99	0	0	0	0	0	0	NA	NA	NA	NA
chr1	38674705	38680439	LOC339442	-	5734	0	0	0	0	0	0	NA	NA	NA	NA
chr1	39305014	39325340	RRAGC	-	20326	1.63694	1.16606	1.4015	898.432	1027	769.861	0.749619	-0.41577	0.101987	1
chr1	39328161	39339050	MYCBP	-	10889	0.535339	0.422029	0.4787	164.62	179.97	149.269	0.829412	-0.26984	0.498043	1
chr1	39339266	39339738	GJA9-MYCBP	-	2599	0	0	0	0	0	0	NA	NA	NA	NA
chr1	39341865	39347298	GJA9	-	7560	0	0	0	0	0	0	NA	NA	NA	NA
chr1	39351478	39407456	RHBDL2	-	55978	0.00792335	0.0101212	0.009	16.0482	13.6934	18.4031	1.34394	0.426468	0.754755	1
chr1	39456915	39471737	AKIRIN1	+	14822	4.20572	3.80122	4.0035	1877.49	1924.9	1830.08	0.950743	-0.072873	0.756474	1
chr1	39491966	39500308	NDUFS5	+	8342	2.13924	1.93564	2.0374	537.578	550.669	524.487	0.952454	-0.0702785	0.806942	1
chr1	39547088	39952810	MACF1	+	405722	1.25304	1.57491	1.414	17911.7	15425.6	20397.7	1.32233	0.403085	0.0606777	1
chr1	39875175	39882154	KIAA0754	+	6979	2.4095	2.65435	2.5319	560.78	519.37	602.189	1.15946	0.213453	0.442077	1
chr1	39957317	39995541	BMP8A	+	38224	0.0480718	0.0411729	0.0446	53.9247	56.7297	51.1196	0.901109	-0.150227	0.837724	1
chr1	39987951	40025370	PPIEL	-	37419	0.325115	0.331292	0.3282	389.206	375.59	402.823	1.07251	0.100987	0.743663	1
chr1	40026484	40042521	PABPC4	-	16037	3.60825	3.29008	3.4492	1735.28	1771.34	1699.22	0.959285	-0.0599685	0.800553	1
chr1	40033045	40033182	SNORA55	-	137	1.57871	2.37262	1.9757	8.5353	6.84669	10.2239	1.49327	0.578471	0.785807	1
chr1	40089102	40105348	HEYL	-	16246	0	0	0	0	0	0	NA	NA	NA	NA
chr1	40124792	40137710	NT5C1A	-	12918	0.0171673	0.00487318	0.011	4.44574	6.84669	2.04478	0.298653	-1.74346	0.550937	1
chr1	40144644	40157089	HPCAL4	-	12445	0.0509136	0.012646	0.0318	12.337	19.562	5.11196	0.261321	-1.9361	0.171828	1
chr1	40204516	40229586	PPIE	+	25070	0.992005	0.924061	0.958	760.144	767.807	752.481	0.980039	-0.0290893	0.916518	1
chr1	40223902	40254533	BMP8B	-	30631	0.00989789	0.00327793	0.0066	5.93503	8.80288	3.06718	0.348429	-1.52106	0.513426	1
chr1	40235196	40237020	OXCT2	-	1824	0.017369	0.0172565	0.0173	1.00025	0.978098	1.02239	1.04529	0.0638976	1	1
chr1	40306705	40349177	TRIT1	-	42472	1.67759	1.82629	1.7519	2359.46	2199.74	2519.17	1.14521	0.195616	0.393629	1
chr1	40361095	40367687	MYCL1	-	6592	0.0480598	0.114596	0.0813	17.1592	9.78098	24.5374	2.50869	1.32693	0.247696	1
chr1	40420783	40435628	MFSD2A	+	14845	0.13445	0.154782	0.1446	68.1274	61.6202	74.6346	1.2112	0.276442	0.639076	1
chr1	40506254	40538321	CAP1	+	32067	2.69771	2.448	2.5729	2610.52	2671.19	2549.85	0.954575	-0.0670702	0.769511	1
chr1	40538381	40563142	PPT1	-	24761	1.38436	1.17959	1.282	1003.54	1058.3	948.78	0.896511	-0.157606	0.530302	1
chr1	40627040	40706593	RLF	+	79553	2.49094	2.38778	2.4394	6144.07	6118	6170.14	1.00852	0.0122415	0.956208	1
chr1	40713572	40717365	TMCO2	+	3793	0.0417625	0.0248952	0.0333	3.97883	4.89049	3.06718	0.627172	-0.673068	0.896483	1
chr1	40723732	40759856	ZMPSTE24	+	36124	1.82856	1.84544	1.837	2102.38	2039.33	2165.43	1.06183	0.0865528	0.709415	1
chr1	40766162	40782939	COL9A2	-	16777	0.0094418	0.0168852	0.0132	7.04601	4.89049	9.20153	1.88151	0.911895	0.677094	1
chr1	40839377	40888998	SMAP2	+	49621	0.476143	0.451005	0.4636	728.291	729.661	726.921	0.996244	-0.00542845	0.98948	1
chr1	40916336	40929390	ZNF643	+	13054	1.36411	1.7228	1.5435	640.351	549.691	731.01	1.32986	0.411271	0.126712	1
chr1	40943301	40962015	ZNF642	+	18714	0.286101	0.264065	0.2751	162.907	165.299	160.516	0.971064	-0.0423611	0.930897	1
chr1	40974432	40982214	DEM1	+	7782	1.78336	1.27812	1.5307	375.741	428.407	323.076	0.754133	-0.407109	0.180107	1
chr1	40997232	41013841	ZNF684	+	16609	0.858356	0.703085	0.7807	409.726	440.144	379.308	0.86178	-0.214608	0.472795	1
chr1	41086351	41131324	RIMS3	-	44973	0.236693	0.195967	0.2163	307.455	328.641	286.27	0.871072	-0.199137	0.53907	1
chr1	41154751	41157933	LOC100130557	-	3182	2.09312	1.83684	1.965	197.783	205.401	190.165	0.925825	-0.111189	0.773906	1
chr1	41157241	41237275	NFYC	+	80034	2.2883	2.3952	2.3418	5927.37	5641.67	6213.08	1.10128	0.139186	0.525651	1
chr1	41220026	41220118	MIR30E	+	92	0.490048	0.2237	0.3569	1.00025	0.978098	1.02239	1.04529	0.0638976	1	1
chr1	41222955	41223044	MIR30C1	+	89	0.362812	0.319655	0.3412	1.00025	0.978098	1.02239	1.04529	0.0638976	1	1
chr1	41249683	41306124	KCNQ4	+	56441	0.0735318	0.0663636	0.0699	124.898	128.131	121.665	0.949535	-0.0747076	0.882046	1
chr1	41326727	41328018	CITED4	-	1291	0	0	0	0	0	0	NA	NA	NA	NA
chr1	41445006	41478235	CTPS	+	33229	3.70146	3.72926	3.7154	3911.07	3796.98	4025.16	1.0601	0.0841942	0.706017	1
chr1	41480261	41509562	LOC100507178	+	29301	1.2868	1.40194	1.3444	1249.08	1163.94	1334.22	1.1463	0.196986	0.418627	1
chr1	41481268	41487427	SLFNL1	-	6159	0.0205754	0.0664371	0.0435	8.60175	3.91239	13.2911	3.39718	1.76434	0.316981	1
chr1	41492870	41707815	SCMH1	-	214945	1.40095	1.32124	1.3611	9260.93	9296.82	9225.05	0.992279	-0.0111818	0.959389	1
chr1	41944445	41950344	EDN2	-	5899	0.247046	0.192089	0.2196	40.8993	44.9925	36.8061	0.81805	-0.289739	0.709976	1
chr1	41972035	42501596	HIVEP3	-	529561	0.117975	0.143364	0.1307	2197.41	1928.81	2466.01	1.27851	0.354468	0.123918	1
chr1	42619091	42621495	GUCA2B	+	2404	0	0	0	0	0	0	NA	NA	NA	NA
chr1	42628361	42630395	GUCA2A	-	2034	0.10903	0.263072	0.1861	12.1137	6.84669	17.3807	2.53855	1.34401	0.342348	1
chr1	42642209	42801548	FOXJ3	-	159339	2.95137	3.09806	3.0247	15276.5	14518.9	16034.2	1.10437	0.143219	0.505428	1
chr1	42846467	42889900	RIMKLA	+	43433	0.0357417	0.0268138	0.0313	42.8777	47.9268	37.8285	0.789298	-0.341359	0.646024	1
chr1	42896000	42921938	ZMYND12	-	25938	0.0256497	0.0315511	0.0286	23.5611	20.5401	26.5822	1.29416	0.37202	0.726668	1
chr1	42922172	42926086	PPCS	+	3914	4.89034	3.86751	4.3789	541.271	590.771	491.771	0.832421	-0.264614	0.343393	1
chr1	43000559	43120335	CCDC30	+	119776	0.142831	0.192887	0.1679	639.304	528.173	750.436	1.42081	0.506718	0.0599797	1
chr1	43124047	43142429	PPIH	+	18382	2.04633	1.94575	1.996	1161.22	1161	1161.44	1.00037	0.000540519	1	1
chr1	43148065	43168020	YBX1	+	19955	11.781	10.3363	11.0587	6979.1	7258.47	6699.74	0.923024	-0.11556	0.596592	1
chr1	43198763	43205925	CLDN19	-	7162	0.0221174	0.0131845	0.0177	3.97883	4.89049	3.06718	0.627172	-0.673068	0.896483	1
chr1	43212005	43232755	LEPRE1	-	20750	0.435136	0.361024	0.3981	261.044	278.758	243.329	0.872905	-0.196103	0.565636	1
chr1	43232915	43241413	C1orf50	+	8498	1.1296	0.959242	1.0444	280.582	296.364	264.8	0.893495	-0.162468	0.628074	1
chr1	43253660	43263901	LOC100129924	+	10241	0.194001	0.190558	0.1923	62.5043	61.6202	63.3883	1.02869	0.040814	0.974891	1
chr1	43272722	43283059	CCDC23	-	10337	0.649741	0.520689	0.5852	191.093	207.357	174.829	0.843132	-0.24617	0.514534	1
chr1	43282775	43310660	ERMAP	+	27885	0.763479	0.694195	0.7288	643.027	657.282	628.771	0.956623	-0.0639772	0.817221	1
chr1	43312243	43318146	ZNF691	+	5903	1.56167	1.46102	1.5113	282.381	284.627	280.135	0.984221	-0.0229456	0.956118	1
chr1	43391045	43424847	SLC2A1	-	33802	1.8979	1.93621	1.9171	2053.1	1980.65	2125.55	1.07316	0.101865	0.661229	1
chr1	43424719	43449029	FLJ32224	+	24310	0.332318	0.274491	0.3034	233.081	249.415	216.747	0.869022	-0.202535	0.5674	1
chr1	43613593	43622067	FAM183A	+	8474	0.0710336	0.0408584	0.0559	14.9151	18.5839	11.2463	0.605166	-0.724598	0.578684	1
chr1	43629844	43638241	EBNA1BP2	-	8397	2.32461	2.03563	2.1801	578.834	602.508	555.159	0.921413	-0.118081	0.671493	1
chr1	43638000	43720029	WDR65	+	82029	0.0363044	0.0322321	0.0343	88.9111	91.9412	85.8809	0.934085	-0.0983738	0.865956	1
chr1	43735664	43739673	TMEM125	+	4009	0	0	0	0	0	0	NA	NA	NA	NA
chr1	43747556	43751288	C1orf210	-	3732	0.645164	0.573514	0.6093	71.9291	74.3355	69.5227	0.935256	-0.0965671	0.885583	1
chr1	43766663	43788779	TIE1	+	22116	0	0	0	0	0	0	NA	NA	NA	NA
chr1	43803474	43820135	MPL	+	16661	0.0513407	0.0604541	0.0559	29.5626	26.4087	32.7166	1.23886	0.30901	0.743741	1
chr1	43824625	43828873	CDC20	+	4248	3.00896	1.67456	2.3418	312.617	394.174	231.061	0.58619	-0.770559	0.0159095	1
chr1	43829071	43833699	ELOVL1	-	4628	1.02683	0.788936	0.9079	132.656	146.715	118.598	0.808354	-0.30694	0.477421	1
chr1	43849587	43855483	MED8	-	5896	1.97345	1.70668	1.8401	343.064	358.962	327.166	0.911421	-0.133811	0.67318	1
chr1	43855555	43919918	SZT2	+	64363	0.595098	0.654819	0.625	1275.75	1182.52	1368.98	1.15768	0.211239	0.3844	1
chr1	43916673	43919660	HYI	-	2987	0	0	0	0	0	0	NA	NA	NA	NA
chr1	43996546	44089343	PTPRF	+	92797	0.807085	0.790639	0.7989	2347.71	2312.22	2383.2	1.03069	0.0436166	0.85078	1
chr1	44115796	44171189	KDM4A	+	55393	1.26902	1.41989	1.3445	2362.68	2170.4	2554.96	1.17718	0.235339	0.304546	1
chr1	44165408	44173012	LOC100132774	-	7604	0.287479	0.157296	0.2224	53.1698	67.4888	38.8509	0.575665	-0.796699	0.209763	1
chr1	44173217	44396831	ST3GAL3	+	223614	0.302764	0.311783	0.3073	2177.4	2090.2	2264.6	1.08344	0.115617	0.616968	1
chr1	44398991	44402912	ARTN	+	3921	0	0.016055	0.008	1.02239	0	2.04478	Inf	Inf	0.79023	1
chr1	44412477	44433694	IPO13	+	21217	0.28072	0.24033	0.2605	174.755	183.882	165.628	0.900725	-0.150841	0.705344	1
chr1	44435652	44439043	DPH2	+	3391	0.392392	0.29703	0.3447	36.8983	41.0801	32.7166	0.796408	-0.32842	0.687039	1
chr1	44440601	44443972	ATP6V0B	+	3371	1.04319	0.859026	0.9511	101.314	108.569	94.0601	0.866363	-0.206956	0.676525	1
chr1	44444873	44456843	B4GALT2	+	11970	0.672262	0.554837	0.6135	232.081	248.437	215.725	0.868328	-0.203688	0.565702	1
chr1	44457279	44462198	CCDC24	+	4919	0.212538	0.140774	0.1767	27.3849	32.2772	22.4926	0.696857	-0.521065	0.572714	1
chr1	44462154	44497134	SLC6A9	-	34980	0.0797007	0.0638875	0.0718	79.3312	86.0726	72.5898	0.843356	-0.245787	0.655763	1
chr1	44584521	44600809	KLF17	+	16288	0.0447362	0.0463789	0.0456	23.5168	22.4963	24.5374	1.09073	0.125298	0.942483	1
chr1	44679124	44686351	DMAP1	+	7227	0.762763	0.518282	0.6405	145.927	170.189	121.665	0.714879	-0.484228	0.239547	1
chr1	44686741	44820939	ERI3	-	134198	0.826976	0.971965	0.8995	3831.54	3426.28	4236.79	1.23656	0.306331	0.169354	1
chr1	44870959	45117396	RNF220	+	246437	0.22703	0.223005	0.225	1756.21	1727.32	1785.1	1.03345	0.0474658	0.841882	1
chr1	45119500	45140099	TMEM53	-	20599	0.358351	0.342249	0.3503	228.456	227.897	229.016	1.00491	0.0070664	0.998255	1
chr1	45140393	45191263	C1orf228	+	50870	0.0946631	0.0829126	0.0888	142.836	148.671	137.001	0.921502	-0.117941	0.790009	1
chr1	45205489	45233438	KIF2C	+	27949	1.94311	1.65474	1.7989	1589.18	1676.46	1501.89	0.895872	-0.158635	0.504009	1
chr1	45241245	45244412	RPS8	+	3167	19.1934	13.8624	16.5279	1488.63	1692.11	1285.15	0.759494	-0.39689	0.0961233	1
chr1	45241536	45241610	SNORD55	+	74	0.601017	1.38238	0.9917	2.02264	0.978098	3.06718	3.13586	1.64886	0.821262	1
chr1	45242163	45242261	SNORD46	+	98	5.03563	3.05123	4.0434	12.9367	15.6496	10.2239	0.653304	-0.614174	0.678622	1
chr1	45243513	45243584	SNORD38A	+	71	5.08852	3.61478	4.3517	9.46911	10.7591	8.17914	0.760208	-0.395534	0.864405	1
chr1	45244061	45244130	SNORD38B	+	69	2.88732	4.55294	3.7201	8.04626	5.86859	10.2239	1.74214	0.800863	0.692016	1
chr1	45249256	45253426	BEST4	-	4170	0	0.00754817	0.0038	0.511196	0	1.02239	Inf	Inf	0.994512	1
chr1	45266035	45271667	PLK3	+	5632	0.478032	0.843901	0.661	118.76	83.1383	154.381	1.85692	0.892911	0.0448259	1
chr1	45271585	45272957	TCTEX1D4	-	1372	0.0692733	0.0229416	0.0461	1.97834	2.93429	1.02239	0.348429	-1.52106	0.852087	1
chr1	45274153	45279801	BTBD19	+	5648	0.795757	1.03056	0.9132	164.016	138.89	189.143	1.36182	0.445532	0.258291	1
chr1	45285515	45308616	PTCH2	-	23101	0.0411424	0.0381509	0.0396	28.985	29.3429	28.627	0.9756	-0.0356381	1	1
chr1	45316193	45452361	EIF2B3	-	136168	0.339681	0.410992	0.3753	1622.92	1428.02	1817.81	1.27296	0.348185	0.140821	1
chr1	45468219	45477027	HECTD3	-	8808	0.323716	0.28231	0.303	84.3989	88.0288	80.769	0.917529	-0.124175	0.829486	1
chr1	45477804	45481341	UROD	+	3537	1.10171	0.854305	0.978	109.228	120.306	98.1497	0.815833	-0.293654	0.53202	1
chr1	45482075	45672250	ZSWIM5	-	190175	0.0621376	0.075307	0.0687	415.01	364.831	465.188	1.27508	0.350589	0.236689	1
chr1	45769581	45771291	LOC400752	+	1710	0.203796	0.128848	0.1663	8.95791	10.7591	7.15675	0.665182	-0.588179	0.772096	1
chr1	45792544	45794346	HPDL	+	1802	0	0	0	0	0	0	NA	NA	NA	NA
chr1	45794913	45806142	MUTYH	-	11229	0.358312	0.29993	0.3291	116.807	124.218	109.396	0.880674	-0.18332	0.69551	1
chr1	45805341	45809650	TOE1	+	4309	1.68353	1.1738	1.4287	194.295	223.984	164.605	0.734895	-0.444389	0.231101	1
chr1	45809554	45956840	TESK2	-	147286	0.178962	0.18742	0.1832	855.208	813.778	896.638	1.10182	0.139891	0.587272	1
chr1	45959597	45965751	CCDC163P	-	6154	0.36551	0.225047	0.2953	57.2151	69.445	44.9853	0.647783	-0.626418	0.309288	1
chr1	45965855	45976739	MMACHC	+	10884	0.40751	0.407763	0.4076	140.546	136.934	144.157	1.05275	0.074166	0.87526	1
chr1	45976706	45988562	PRDX1	-	11856	3.75874	3.3788	3.5688	1338.84	1376.18	1301.51	0.945735	-0.0804923	0.740902	1
chr1	46016454	46035723	AKR1A1	+	19269	1.10322	0.857868	0.9805	596.53	656.304	536.756	0.817847	-0.290098	0.288827	1
chr1	46049659	46084578	NASP	+	34919	5.56516	4.60164	5.0834	5609.48	5999.65	5219.31	0.869936	-0.20102	0.360049	1
chr1	46085715	46089731	CCDC17	-	4016	0.437974	0.423382	0.4307	54.9913	54.7735	55.2092	1.00795	0.0114302	1	1
chr1	46092975	46152302	GPBP1L1	-	59327	2.4184	2.35655	2.3875	4417.13	4362.32	4471.94	1.02513	0.0358071	0.872506	1
chr1	46111451	46112357	RPS15AP10	-	906	2.25543	2.71051	2.483	71.6615	63.5764	79.7466	1.25434	0.326932	0.564841	1
chr1	46153846	46160108	TMEM69	+	6262	3.80465	2.96939	3.387	669.882	735.53	604.234	0.821495	-0.283677	0.288799	1
chr1	46159997	46216485	IPP	-	56488	0.330251	0.34575	0.338	605.503	576.1	634.906	1.10208	0.140223	0.609892	1
chr1	46269284	46501796	MAST2	+	232512	1.26824	1.31989	1.2941	9536.23	9104.14	9968.32	1.09492	0.130829	0.546014	1
chr1	46505811	46598708	PIK3R3	-	92897	0.796287	0.654949	0.7256	2130.07	2283.86	1976.28	0.865327	-0.208683	0.366434	1
chr1	46640748	46651634	TSPAN1	+	10886	0.023282	0.014457	0.0189	6.46837	7.82479	5.11196	0.653304	-0.614174	0.825194	1
chr1	46654352	46685977	POMGNT1	-	31625	0.103722	0.121425	0.1126	113.227	101.722	124.732	1.2262	0.294195	0.524491	1
chr1	46669005	46686928	C1orf190	+	17923	0.291657	0.20196	0.2468	139.481	161.386	117.575	0.728533	-0.456935	0.27587	1
chr1	46713366	46744145	RAD54L	+	30779	1.42931	1.26156	1.3454	1310.11	1358.58	1261.63	0.928641	-0.106807	0.660628	1
chr1	46744071	46769038	LRRC41	-	24967	0.662569	0.587485	0.625	493.501	510.567	476.435	0.933148	-0.0998222	0.730827	1
chr1	46769379	46782447	UQCRH	+	13068	1.88323	2.07072	1.977	819.62	759.982	879.257	1.15694	0.21032	0.415928	1
chr1	46806389	46830690	NSUN4	+	24301	0.735282	0.774085	0.7547	581.519	551.647	611.391	1.1083	0.148348	0.592159	1
chr1	46859938	46879520	FAAH	+	19582	0.0364019	0.0192886	0.0278	17.3825	22.4963	12.2687	0.545367	-0.874702	0.451224	1
chr1	46899498	46911374	LOC729041	+	11876	0.130715	0.0821616	0.1064	39.8105	47.9268	31.6942	0.661303	-0.596616	0.421135	1
chr1	46972667	46979886	DMBX1	+	7219	0.136045	0.113364	0.1247	28.4516	30.321	26.5822	0.876691	-0.189859	0.863805	1
chr1	47004367	47035927	LOC100507423	+	31560	0.00204627	9.59e-05	0.0011	0.978098	1.9562	0	0	#NAME?	0.813083	1
chr1	47011315	47016887	KNCN	-	5572	0	0	0	0	0	0	NA	NA	NA	NA
chr1	47023089	47069966	MKNK1	-	46877	0.0763691	0.0906466	0.0835	124.274	110.525	138.023	1.24879	0.320534	0.469233	1
chr1	47073386	47082563	MOB3C	-	9177	0.15535	0.133765	0.1446	41.9439	44.0144	39.8733	0.905914	-0.142553	0.872804	1
chr1	47100710	47134099	ATPAF1	-	33389	0.915982	0.784327	0.8502	897.248	943.865	850.63	0.901221	-0.150048	0.557127	1
chr1	47139707	47157769	LOC100130197	+	18062	0	0	0	0	0	0	NA	NA	NA	NA
chr1	47140830	47184736	KIAA0494	-	43906	1.44359	1.29522	1.3694	1902.32	1957.17	1847.46	0.943944	-0.083227	0.722538	1
chr1	47264669	47285021	CYP4B1	+	20352	0.00155665	0	0.0008	0.489049	0.978098	0	0	#NAME?	1	1
chr1	47323905	47366147	CYP4Z2P	-	42242	0	0	0	0	0	0	NA	NA	NA	NA
chr1	47394845	47407156	CYP4A11	-	12311	0.0154403	0.0306807	0.0231	9.06865	5.86859	12.2687	2.09057	1.0639	0.542773	1
chr1	47489239	47516423	CYP4X1	+	27184	0	0.00115788	0.0006	0.511196	0	1.02239	Inf	Inf	0.994512	1
chr1	47533159	47583992	CYP4Z1	+	50833	0	0.000619202	0.0003	0.511196	0	1.02239	Inf	Inf	0.994512	1
chr1	47603106	47614526	CYP4A22	+	11420	0	0	0	0	0	0	NA	NA	NA	NA
chr1	47649260	47655771	PDZK1IP1	-	6511	0	0	0	0	0	0	NA	NA	NA	NA
chr1	47681962	47695443	TAL1	-	13481	0.0658013	0.0466966	0.0562	23.9173	27.3867	20.4478	0.746633	-0.421529	0.683217	1
chr1	47715810	47779819	STIL	-	64009	1.91692	1.63266	1.7748	3591.26	3788.17	3394.34	0.896036	-0.158371	0.478979	1
chr1	47799468	47844511	CMPK1	+	45043	0.802617	0.839239	0.8209	1171.95	1116.01	1227.89	1.10025	0.137835	0.575425	1
chr1	47881743	47883724	FOXE3	+	1981	0	0.0476666	0.0238	1.53359	0	3.06718	Inf	Inf	0.613531	1
chr1	47897806	47900313	MGC12982	-	2507	0.518117	0.787837	0.653	52.2564	40.102	64.4107	1.60617	0.683626	0.286591	1
chr1	47901688	47906363	FOXD2	+	4675	0.0406602	0.0269312	0.0338	4.97908	5.86859	4.08957	0.696857	-0.521065	0.910752	1
chr1	48226199	48462562	LOC388630	-	236363	0.679593	0.901143	0.7904	5938.74	4958.96	6918.53	1.39516	0.480428	0.0286169	1
chr1	48567386	48648100	SKINTL	-	80714	0.0149154	0.024283	0.0196	50.278	37.1677	63.3883	1.70547	0.770166	0.237525	1
chr1	48688356	48714316	SLC5A9	+	25960	0.0122038	0.0121248	0.0122	10.0025	9.78098	10.2239	1.04529	0.0638976	1	1
chr1	48761043	48937876	SPATA6	-	176833	0.518475	0.624412	0.5714	3208.58	2830.62	3586.55	1.26706	0.341481	0.128914	1
chr1	48998526	50489626	AGBL4	-	1491100	0.0341771	0.0364918	0.0353	1615.68	1521.92	1709.44	1.12321	0.16763	0.479253	1
chr1	49193539	49242547	BEND5	-	49008	0.55695	0.41797	0.4875	20.4497	22.4963	18.4031	0.81805	-0.289739	0.818328	1
chr1	50513685	50667540	ELAVL4	+	153855	0.0175027	0.0157528	0.0166	80.9313	83.1383	78.7242	0.946906	-0.0787068	0.904225	1
chr1	50883222	50889119	DMRTA2	-	5897	0.0107448	0.0320256	0.0214	4.04527	1.9562	6.13435	3.13586	1.64886	0.603514	1
chr1	50906934	51425936	FAF1	-	519002	1.63455	1.86278	1.7487	28796.7	26190.5	31402.8	1.19901	0.261847	0.220775	1
chr1	51434366	51440309	CDKN2C	+	5943	2.32946	1.1387	1.7341	323.622	427.429	219.814	0.514271	-0.959399	0.00252359	0.491729
chr1	51567905	51613754	C1orf185	+	45849	0.00345493	0	0.0017	2.44525	4.89049	0	0	#NAME?	0.391745	1
chr1	51701944	51739119	RNF11	+	37175	1.94378	1.77185	1.8578	2185.45	2231.04	2139.87	0.959133	-0.0601965	0.795542	1
chr1	51752929	51810785	TTC39A	-	57856	0.0998814	0.0979268	0.0989	181.022	178.014	184.031	1.0338	0.0479561	0.914464	1
chr1	51819934	51984995	EPS15	-	165061	1.20477	1.23854	1.2217	6389.98	6139.52	6640.44	1.08159	0.113152	0.605177	1
chr1	52082545	52254891	OSBPL9	+	172346	1.14227	1.16362	1.1529	6295.78	6077.9	6513.66	1.0717	0.0998952	0.648325	1
chr1	52254865	52344609	NRD1	-	89744	1.43679	1.46543	1.4511	4123.72	3977.93	4269.51	1.0733	0.102054	0.64646	1
chr1	52302015	52302040	MIR761	-	59	0	0.726365	0.3632	0.511196	0	1.02239	Inf	Inf	0.994512	1
chr1	52373627	52456436	RAB3B	-	82809	0.300339	0.26151	0.2809	735.606	767.807	703.406	0.916123	-0.126386	0.633393	1
chr1	52485803	52521047	TXNDC12	-	35244	0.991402	0.964503	0.978	1039.01	1027	1051.02	1.02338	0.0333486	0.897297	1
chr1	52497776	52499472	KTI12	-	1696	0.744319	0.723796	0.7341	39.4986	39.1239	39.8733	1.01915	0.0273717	1	1
chr1	52521856	52556388	BTF3L4	+	34532	2.07198	1.87388	1.9729	2155.29	2208.55	2102.04	0.951775	-0.0713076	0.758752	1
chr1	52608045	52812358	ZFYVE9	+	204313	0.479801	0.538426	0.5091	3299.75	3026.24	3573.26	1.18076	0.239717	0.285713	1
chr1	52816264	52831877	CC2D1B	-	15613	0.75687	0.64512	0.701	345.998	364.831	327.166	0.89676	-0.157206	0.617709	1
chr1	52838500	52870143	ORC1	-	31643	1.45369	1.10414	1.2789	1277.53	1420.2	1134.86	0.799082	-0.323584	0.182203	1
chr1	52870218	52883992	PRPF38A	+	13774	1.93678	1.60814	1.7725	771.661	823.559	719.764	0.873968	-0.194347	0.457181	1
chr1	52888947	53018762	ZCCHC11	-	129815	1.52553	1.58112	1.5533	6390.56	6114.09	6667.02	1.09044	0.124904	0.568166	1
chr1	53068042	53074723	GPX7	+	6681	0.0237098	0.0282675	0.026	5.51242	4.89049	6.13435	1.25434	0.326932	0.972838	1
chr1	53099065	53122737	FAM159A	+	23672	0	0	0	0	0	0	NA	NA	NA	NA
chr1	53152013	53164038	SELRC1	-	12025	0.825286	0.777407	0.8013	304.898	306.145	303.65	0.991853	-0.0118021	0.98223	1
chr1	53192130	53293013	ZYG11B	+	100883	0.631263	0.680131	0.6557	2097.4	1965.98	2228.82	1.13369	0.18103	0.434043	1
chr1	53308182	53360247	ZYG11A	+	52065	0.0219056	0.0223683	0.0221	36.52	35.2115	37.8285	1.07432	0.103426	0.92912	1
chr1	53361581	53387446	ECHDC2	-	25865	0.00367458	0.00121693	0.0024	1.97834	2.93429	1.02239	0.348429	-1.52106	0.852087	1
chr1	53392900	53517289	SCP2	+	124389	0.256549	0.277842	0.2672	1053.77	984.945	1122.59	1.13975	0.188712	0.44861	1
chr1	53527723	53551174	PODN	+	23451	0.00270189	0.00536879	0.004	3.02288	1.9562	4.08957	2.09057	1.0639	0.839324	1
chr1	53552854	53608289	SLC1A7	-	55435	0.00742948	0.00454238	0.006	10.4472	12.7153	8.17914	0.643253	-0.636542	0.713819	1
chr1	53662100	53679869	CPT2	+	17769	0.468912	0.505425	0.4872	274.311	257.24	291.382	1.13272	0.179797	0.593299	1
chr1	53679771	53686289	C1orf123	-	6518	1.16681	0.994787	1.0808	222.678	234.744	210.613	0.897204	-0.156492	0.66657	1
chr1	53692563	53704282	MAGOH	-	11719	2.02213	1.8218	1.922	712.4	731.617	693.182	0.947465	-0.0778554	0.772483	1
chr1	53704281	53708455	LOC100507564	+	4174	0.0303603	0.0226228	0.0265	3.48978	3.91239	3.06718	0.783964	-0.35114	1	1
chr1	53708040	53793821	LRP8	-	85781	1.07362	0.997012	1.0353	2810.59	2843.33	2777.84	0.976967	-0.0336189	0.883532	1
chr1	53904042	53905693	FLJ40434	-	1651	0	0	0	0	0	0	NA	NA	NA	NA
chr1	53925071	53933158	DMRTB1	+	8087	0	0	0	0	0	0	NA	NA	NA	NA
chr1	53971905	54199877	GLIS1	-	227972	0.00917194	0.0111836	0.0102	73.6841	64.5545	82.8138	1.28285	0.359354	0.519017	1
chr1	54231133	54304225	TMEM48	-	73092	1.45331	1.48868	1.471	3406.99	3279.56	3534.41	1.07771	0.107966	0.630647	1
chr1	54317391	54355487	YIPF1	-	38096	0.474017	0.4222	0.4481	539.979	557.516	522.442	0.93709	-0.093741	0.741758	1
chr1	54359860	54376759	DIO1	+	16899	0	0.00186259	0.0009	0.511196	0	1.02239	Inf	Inf	0.994512	1
chr1	54387233	54411288	HSPB11	-	24055	1.65279	1.28753	1.4702	1116.77	1227.51	1006.03	0.819571	-0.28706	0.244558	1
chr1	54412036	54433839	LRRC42	+	21803	2.25288	1.858	2.0554	1415.94	1516.05	1315.82	0.867925	-0.204359	0.394566	1
chr1	54474505	54483803	LDLRAD1	-	9298	0	0	0	0	0	0	NA	NA	NA	NA
chr1	54497348	54519111	TMEM59	-	21763	0.771535	0.698535	0.735	506.104	518.392	493.815	0.952591	-0.0700716	0.810354	1
chr1	54519273	54565416	TCEANC2	+	46143	0.182245	0.175598	0.1789	260.975	259.196	262.755	1.01373	0.0196736	0.965954	1
chr1	54519751	54519827	MIR4781	+	76	0	0	0	0	0	0	NA	NA	NA	NA
chr1	54604667	54619443	CDCP2	-	14776	0	0.00426041	0.0021	1.02239	0	2.04478	Inf	Inf	0.79023	1
chr1	54638026	54665746	CYB5RL	-	27720	0.161148	0.118091	0.1396	122.12	137.912	106.329	0.770991	-0.375214	0.398334	1
chr1	54665839	54684056	MRPL37	+	18217	1.64341	1.46174	1.5526	894.623	924.303	864.944	0.93578	-0.095759	0.709688	1
chr1	54692194	54872092	SSBP3	-	179898	0.507955	0.470501	0.4892	2785.02	2820.84	2749.21	0.97461	-0.0371038	0.871459	1
chr1	55013806	55100417	ACOT11	+	86611	0.0530388	0.0537856	0.0534	146.569	141.824	151.314	1.06691	0.0934419	0.834829	1
chr1	55074849	55089200	FAM151A	-	14351	0	0	0	0	0	0	NA	NA	NA	NA
chr1	55107426	55175939	HEATR8	+	68513	0.00692132	0.00674757	0.0068	3.00074	2.93429	3.06718	1.04529	0.0638976	1	1
chr1	55117516	55181494	HEATR8-TTC4	+	79857	0.253686	0.181011	0.2173	39.3657	44.9925	33.7389	0.749879	-0.41527	0.587369	1
chr1	55181494	55208328	TTC4	+	26834	1.14973	0.970493	1.0601	396.389	419.604	373.173	0.889346	-0.169184	0.576366	1
chr1	55222570	55230226	PARS2	-	7656	0.58458	0.4977	0.5411	130.811	137.912	123.709	0.897018	-0.15679	0.727556	1
chr1	55246751	55266941	TTC22	-	20190	0.00941487	0.0109129	0.0102	6.51267	5.86859	7.15675	1.2195	0.28629	0.97023	1
chr1	55271735	55307937	C1orf177	+	36202	0	0	0	0	0	0	NA	NA	NA	NA
chr1	55315299	55352921	DHCR24	-	37622	2.09807	1.76925	1.9337	2299.89	2437.42	2162.36	0.887151	-0.172749	0.452266	1
chr1	55446464	55457966	TMEM61	+	11502	0.00826318	0.00273656	0.0055	1.97834	2.93429	1.02239	0.348429	-1.52106	0.852087	1
chr1	55464616	55474465	BSND	+	9849	0	0.00639167	0.0032	1.02239	0	2.04478	Inf	Inf	0.79023	1
chr1	55505148	55530526	PCSK9	+	25378	0	0	0	0	0	0	NA	NA	NA	NA
chr1	55532031	55681039	USP24	-	149008	1.85522	1.89562	1.8754	8854.92	8534.88	9174.95	1.07499	0.104328	0.630809	1
chr1	55681080	55683128	LOC100507634	+	2048	0.309385	0.199798	0.2546	16.4265	19.562	13.2911	0.679436	-0.557591	0.660925	1
chr1	55691313	55691396	MIR4422	+	83	0	0	0	0	0	0	NA	NA	NA	NA
chr1	56960418	57045257	PPAP2B	-	84839	0.412843	0.606596	0.5097	1376.69	1081.78	1671.61	1.54525	0.627837	0.00915171	1
chr1	57110989	57181008	PRKAA2	+	70019	0.74203	0.6563	0.6992	1548.39	1604.08	1492.69	0.930559	-0.10383	0.663635	1
chr1	57184476	57285369	C1orf168	-	100893	0.00188404	0.00249578	0.0022	7.02386	5.86859	8.17914	1.39371	0.478935	0.870048	1
chr1	57320442	57383894	C8A	+	63452	0	0.000496058	0.0002	0.511196	0	1.02239	Inf	Inf	0.994512	1
chr1	57394882	57431688	C8B	-	36806	0.00258227	0.00171037	0.0021	2.48954	2.93429	2.04478	0.696857	-0.521065	1	1
chr1	57463578	58716211	DAB1	-	1252633	0.0488375	0.0505314	0.0497	1972.37	1888.71	2056.03	1.08859	0.122463	0.599145	1
chr1	58946390	59012446	OMA1	-	66056	0.460903	0.510966	0.4859	1017.98	939.952	1096	1.16602	0.221594	0.375447	1
chr1	59041094	59043166	TACSTD2	-	2072	0	0	0	0	0	0	NA	NA	NA	NA
chr1	59120410	59165747	MYSM1	-	45337	3.06408	2.73608	2.9001	4159.1	4288.96	4029.25	0.939446	-0.0901175	0.685473	1
chr1	59246462	59249785	JUN	-	3323	7.82326	8.18846	8.0059	843.183	803.019	883.347	1.10003	0.137547	0.59449	1
chr1	59250822	59365384	LOC100131060	+	114562	0.052181	0.0489582	0.0506	183.423	184.861	181.986	0.984449	-0.0226114	0.968303	1
chr1	59597607	59612479	HSD52	-	14872	0.0639073	0.0582838	0.0611	28.985	29.3429	28.627	0.9756	-0.0356381	1	1
chr1	59762624	60228402	FGGY	+	465778	0.159772	0.164143	0.162	2390.47	2297.55	2483.39	1.08089	0.112213	0.624976	1
chr1	60198898	60198968	MIR4711	-	70	0	0	0	0	0	0	NA	NA	NA	NA
chr1	60280532	60342050	HOOK1	+	61518	0.0169946	0.00818644	0.0126	24.3178	32.2772	16.3583	0.506805	-0.980496	0.301722	1
chr1	60358979	60392423	CYP2J2	-	33444	0.284185	0.271051	0.2776	293.939	293.429	294.449	1.00347	0.00500393	0.999756	1
chr1	60456065	60539442	C1orf87	-	83377	0	0.000377513	0.0002	0.511196	0	1.02239	Inf	Inf	0.994512	1
chr1	61542945	61928460	NFIA	+	385515	0.624552	0.661979	0.6433	7861.55	7433.55	8289.56	1.11516	0.157244	0.469876	1
chr1	62146718	62191095	TM2D1	-	44377	1.81189	1.57829	1.6951	2378.62	2482.41	2274.82	0.916376	-0.125989	0.583074	1
chr1	62208148	62629591	INADL	+	421443	0.304218	0.30031	0.3023	4034.7	3958.36	4111.04	1.03857	0.0545991	0.806903	1
chr1	62660473	62678001	L1TD1	+	17528	0.0632608	0.0413021	0.0523	28.8742	34.2334	23.515	0.686902	-0.541823	0.543603	1
chr1	62701836	62785083	KANK4	-	83247	0.00989472	0.00567153	0.0078	20.3832	25.4306	15.3359	0.60305	-0.729652	0.494854	1
chr1	62901974	62917475	USP1	+	15501	5.63244	4.20937	4.9209	2407.53	2695.64	2119.42	0.78624	-0.346958	0.129585	1
chr1	62920396	63153969	DOCK7	-	233573	1.19812	1.30153	1.2498	9256.9	8639.54	9874.26	1.14292	0.192719	0.374017	1
chr1	63063186	63071180	ANGPTL3	+	7994	0.0039631	0	0.002	0.489049	0.978098	0	0	#NAME?	1	1
chr1	63249776	63330941	ATG4C	+	81165	0.627648	0.692604	0.6601	1699.39	1572.78	1825.99	1.161	0.215362	0.360563	1
chr1	63624753	63782901	LINC00466	-	158148	0.00861397	0.0129368	0.0108	54.2569	42.0582	66.4555	1.58008	0.660001	0.295152	1
chr1	63788729	63790797	FOXD3	+	2068	0	0	0	0	0	0	NA	NA	NA	NA
chr1	63833260	63904233	ALG6	+	70973	0.441917	0.486645	0.4643	1044.94	968.317	1121.56	1.15826	0.211961	0.394944	1
chr1	63906440	63988944	ITGB3BP	-	82504	1.17077	1.15328	1.162	3036.46	2982.22	3090.69	1.03637	0.0515424	0.820444	1
chr1	63989012	64038364	EFCAB7	+	49352	0.486863	0.430941	0.4589	692.284	716.946	667.622	0.931203	-0.102833	0.70231	1
chr1	64014650	64016307	DLEU2L	+	1657	2.14138	1.91856	2.03	106.404	109.547	103.262	0.942624	-0.0852458	0.874208	1
chr1	64058946	64125916	PGM1	+	66970	0.649515	0.681028	0.6653	1412.19	1342.93	1481.45	1.10315	0.141624	0.556045	1
chr1	64239689	64644707	ROR1	+	405018	0.116158	0.15916	0.1377	1773.17	1452.48	2093.86	1.44158	0.52765	0.0245654	1
chr1	64669489	64710027	UBE2U	+	40538	0.00312606	0.00310581	0.0031	4.00098	3.91239	4.08957	1.04529	0.0638976	1	1
chr1	64936475	65158741	CACHD1	+	222266	0.890818	0.835286	0.8631	6069.59	6111.16	6028.02	0.986397	-0.0197603	0.928882	1
chr1	65045529	65045604	MIR4794	+	75	0.503647	0.209839	0.3567	0.489049	0.978098	0	0	#NAME?	1	1
chr1	65210777	65298914	RAVER2	+	88137	0.926307	0.795329	0.8608	2398.71	2520.56	2276.87	0.903318	-0.146693	0.522247	1
chr1	65298905	65432187	JAK1	-	133282	0.875687	0.968709	0.9222	3898.58	3603.31	4193.85	1.16389	0.218952	0.325581	1
chr1	65523437	65523525	MIR3671	-	88	0.290778	0.0275139	0.1591	0.489049	0.978098	0	0	#NAME?	1	1
chr1	65524116	65524191	MIR101-1	-	75	0.844825	0	0.4224	0.978098	1.9562	0	0	#NAME?	0.813083	1
chr1	65613231	65697828	AK4	+	84597	1.02123	0.983003	1.0021	2684.22	2667.27	2701.16	1.0127	0.0182134	0.937825	1
chr1	65730429	65881552	DNAJC6	+	151123	0.301277	0.381772	0.3415	1639.79	1405.53	1874.04	1.33334	0.415044	0.0789174	1
chr1	65886130	65901690	LEPROT	+	15560	5.99132	5.6285	5.8099	911.159	916.478	905.84	0.988392	-0.0168447	0.951749	1
chr1	65890985	66103176	LEPR	+	216842	0.551481	0.597481	0.5745	3671.91	3432.15	3911.67	1.13972	0.188675	0.39833	1
chr1	66258192	66840262	PDE4B	+	582070	0.0298811	0.0348788	0.0324	598.209	536.976	659.443	1.22807	0.296391	0.278041	1
chr1	66999824	67210768	SGIP1	+	210944	0.00150242	0.00104489	0.0013	8.46886	9.78098	7.15675	0.7317	-0.450676	0.853217	1
chr1	67094122	67094200	MIR3117	+	78	0	0	0	0	0	0	NA	NA	NA	NA
chr1	67218139	67244730	TCTEX1D1	+	26591	0	0	0	0	0	0	NA	NA	NA	NA
chr1	67263423	67266942	INSL5	-	3519	0	0	0	0	0	0	NA	NA	NA	NA
chr1	67278571	67390570	WDR78	-	111999	0.060251	0.0446632	0.0525	185.448	208.335	162.56	0.780284	-0.357929	0.344237	1
chr1	67390577	67454302	MIER1	+	63725	4.01277	3.71237	3.8626	7789.75	7895.21	7684.3	0.973287	-0.0390635	0.858023	1
chr1	67465014	67520080	SLC35D1	-	55066	0.893174	0.879201	0.8862	1545.22	1518.01	1572.44	1.03586	0.0508246	0.833001	1
chr1	67557858	67594220	C1orf141	-	36362	0.00609887	0.00519376	0.0056	6.49052	6.84669	6.13435	0.895959	-0.158495	1	1
chr1	67632168	67725650	IL23R	+	93482	0.0016945	0.00168352	0.0017	5.00123	4.89049	5.11196	1.04529	0.0638976	1	1
chr1	67773046	67862583	IL12RB2	+	89537	0.00212299	0.00105462	0.0016	4.46788	5.86859	3.06718	0.522643	-0.936102	0.784377	1
chr1	67873492	67896123	SERBP1	-	22631	7.75614	6.9995	7.3778	5282.67	5419.64	5145.7	0.949454	-0.0748301	0.734328	1
chr1	68150859	68154021	GADD45A	+	3162	8.42622	12.4968	10.4615	1052.84	822.581	1283.1	1.55985	0.641407	0.00996376	1
chr1	68167148	68299155	GNG12	-	132007	2.68845	2.61945	2.654	11094.3	10956.7	11232	1.02513	0.0358075	0.868708	1
chr1	68297970	68668670	LOC100289178	+	370700	0.0236731	0.0292088	0.0264	311.318	270.933	351.703	1.29812	0.37642	0.239135	1
chr1	68511644	68516460	DIRAS3	-	4816	0.00657829	0.0196071	0.0131	2.02264	0.978098	3.06718	3.13586	1.64886	0.821262	1
chr1	68564141	68698284	WLS	-	134143	1.9663	1.70126	1.8338	7772.5	8137.78	7407.23	0.910228	-0.1357	0.533017	1
chr1	68649200	68649293	MIR1262	-	93	3.16417	3.33893	3.2516	9.5134	8.80288	10.2239	1.16143	0.215901	0.963553	1
chr1	68894506	68915642	RPE65	-	21136	0.00149891	0.00297841	0.0022	1.51144	0.978098	2.04478	2.09057	1.0639	0.987671	1
chr1	68939834	68962799	DEPDC1	-	22965	3.15857	2.16758	2.6631	1928.12	2239.84	1616.4	0.721658	-0.470613	0.0433576	1
chr1	70225857	70589171	LRRC7	+	363314	0.0153894	0.0100773	0.0127	145.371	172.145	118.598	0.688938	-0.537553	0.1918	1
chr1	70385004	70386000	PIN1P1	+	996	0.0318083	0	0.0159	0.489049	0.978098	0	0	#NAME?	1	1
chr1	70610484	70671361	LRRC40	-	60877	1.173	1.03355	1.1033	2124.2	2204.63	2043.76	0.92703	-0.109311	0.637097	1
chr1	70671364	70717701	SRSF11	+	46337	4.53903	4.10689	4.323	6337.49	6493.59	6181.38	0.95192	-0.0710874	0.745683	1
chr1	70724684	70820417	ANKRD13C	-	95733	1.33826	1.46923	1.4037	4262.25	3955.43	4569.07	1.15514	0.208067	0.348348	1
chr1	70820492	70833705	HHLA3	+	13213	0.417202	0.421647	0.4194	175.576	170.189	180.963	1.06331	0.0885597	0.8309	1
chr1	70876900	70905534	CTH	+	28634	0.347413	0.269315	0.3084	278.804	307.123	250.486	0.815589	-0.294085	0.374996	1
chr1	71318035	71513491	PTGER3	-	195456	0.00761812	0.00853501	0.0081	50.0787	45.9706	54.1868	1.17873	0.237229	0.737899	1
chr1	71528973	71546972	ZRANB2	-	17999	7.19859	6.51774	6.8582	3886.46	3980.86	3792.05	0.952571	-0.0701009	0.753754	1
chr1	71533313	71533399	MIR186	-	86	6.51047	4.51163	5.5111	14.9372	17.6058	12.2687	0.696857	-0.521065	0.705503	1
chr1	71868624	72748277	NEGR1	-	879653	1.70236	1.54067	1.6215	45126.9	46232.7	44021.1	0.952164	-0.0707184	0.740197	1
chr1	74491701	74663871	LRRIQ3	-	172170	0.0117766	0.014077	0.0129	70.6612	62.5983	78.7242	1.25761	0.330684	0.562811	1
chr1	74663895	74674148	FPGT	+	10253	0.679783	0.638542	0.6592	213.92	215.182	212.658	0.98827	-0.0170224	0.976763	1
chr1	74701070	75010116	TNNI3K	+	309046	0.0159044	0.0127431	0.0143	139.702	151.605	127.799	0.842973	-0.246443	0.563342	1
chr1	74930318	74930609	FPGT-TNNI3K	+	291	0	0	0	0	0	0	NA	NA	NA	NA
chr1	75033794	75139422	C1orf173	-	105628	0.00029993	0.00208591	0.0012	4.06742	0.978098	7.15675	7.317	2.87125	0.369443	1
chr1	75171171	75199092	CRYZ	-	27921	0.675126	0.617315	0.6462	571.12	581.968	560.271	0.962717	-0.0548162	0.848233	1
chr1	75198835	75232360	TYW3	+	33525	1.51479	1.67777	1.5963	1697.45	1567.89	1827.01	1.16527	0.220663	0.348882	1
chr1	75594118	75627218	LHX8	+	33100	0.0306282	0.0209205	0.0258	26.8959	31.2991	22.4926	0.718634	-0.476671	0.613214	1
chr1	75667815	76076799	SLC44A5	-	408984	0.138657	0.192093	0.1654	2151.34	1750.8	2551.89	1.45756	0.543556	0.0186388	1
chr1	76190042	76229355	ACADM	+	39313	1.43122	1.22574	1.3285	1651.19	1737.1	1565.28	0.901088	-0.15026	0.525325	1
chr1	76251885	76260764	RABGGTB	+	8879	26.9581	29.5027	28.2304	7740.67	7195.87	8285.47	1.15142	0.203414	0.349986	1
chr1	76252756	76252834	SNORD45C	+	78	35.3599	38.2118	36.7859	91.1109	85.0945	97.1273	1.1414	0.19081	0.716403	1
chr1	76253573	76253657	SNORD45A	+	84	19.7353	23.1168	21.4261	57.1247	50.8611	63.3883	1.2463	0.317654	0.618937	1
chr1	76255161	76255232	SNORD45B	+	71	21.6412	17.605	19.6231	43.9222	46.9487	40.8957	0.871072	-0.199137	0.801547	1
chr1	76262555	76378923	MSH4	+	116368	0.124622	0.110129	0.1174	432.041	447.969	416.114	0.928889	-0.106421	0.72244	1
chr1	76384557	76398116	ASB17	-	13559	0	0	0	0	0	0	NA	NA	NA	NA
chr1	76540388	77096669	ST6GALNAC3	+	556281	0.0813814	0.0832276	0.0823	1450.82	1397.7	1503.94	1.07601	0.105689	0.660192	1
chr1	77333185	77529737	ST6GALNAC5	+	196552	1.76178	1.72808	1.7449	10861.6	10690.6	11032.6	1.03199	0.0454328	0.833818	1
chr1	77554666	77685132	PIGK	-	130466	0.588119	0.624855	0.6065	2508.47	2368.95	2648	1.11779	0.160651	0.48192	1
chr1	77747661	78025654	AK5	+	277993	0.0136756	0.0140399	0.0139	122.074	117.372	126.777	1.08013	0.111203	0.816838	1
chr1	78030189	78148343	ZZZ3	-	118154	2.8408	3.06195	2.9514	11057.2	10363	11751.4	1.13398	0.181395	0.401182	1
chr1	78161673	78225537	USP33	-	63864	1.47574	1.36569	1.4207	2871.45	2909.84	2833.05	0.973609	-0.0385853	0.866011	1
chr1	78245308	78344081	FAM73A	+	98773	0.703068	0.783912	0.7435	2329.54	2143.99	2515.08	1.17309	0.230308	0.315505	1
chr1	78354199	78409578	NEXN	+	55379	2.26596	2.19251	2.2292	3909.32	3874.25	3944.39	1.0181	0.0258861	0.908579	1
chr1	78413590	78444777	FUBP1	-	31187	7.27314	6.79134	7.0322	6941.43	7003.18	6879.68	0.982364	-0.0256698	0.906993	1
chr1	78470635	78482995	DNAJB4	+	12360	1.35869	1.16732	1.263	493.324	518.392	468.256	0.903285	-0.146747	0.609704	1
chr1	78511588	78603112	GIPC2	+	91524	0.0134998	0.0165076	0.015	43.6103	38.1458	49.0748	1.28651	0.363458	0.61887	1
chr1	78695282	78835147	MGC27382	+	139865	0.0242367	0.0283556	0.0263	116.739	104.657	128.821	1.2309	0.299711	0.510893	1
chr1	78956727	79006386	PTGFR	+	49659	0.125042	0.134374	0.1297	204.227	191.707	216.747	1.13062	0.177108	0.634663	1
chr1	79086087	79111830	IFI44L	+	25743	0.0553799	0.0427943	0.0491	39.8991	44.0144	35.7837	0.813	-0.298672	0.704508	1
chr1	79115476	79129763	IFI44	+	14287	0.150788	0.101343	0.1261	56.7704	66.5107	47.03	0.707105	-0.500003	0.4226	1
chr1	79355448	79472495	ELTD1	-	117047	0.130733	0.163532	0.1471	547.018	472.421	621.614	1.31581	0.395946	0.15431	1
chr1	82266081	82458107	LPHN2	+	192026	1.64533	1.79365	1.7195	10471.3	9754.57	11188	1.14695	0.197806	0.360406	1
chr1	84335056	84464833	TTLL7	-	129777	0.437949	0.377412	0.4077	1672.78	1754.71	1590.84	0.906614	-0.14144	0.549545	1
chr1	84543744	84704181	PRKACB	+	160437	0.988447	1.07185	1.0301	5240.84	4896.36	5585.33	1.14071	0.189933	0.388241	1
chr1	84764048	84816481	SAMD13	+	52433	0.0640472	0.0774395	0.0707	117.784	103.678	131.889	1.27209	0.347204	0.442126	1
chr1	84830640	84863576	UOX	-	32936	0.00673327	0.00382267	0.0053	5.46813	6.84669	4.08957	0.597306	-0.743457	0.806994	1
chr1	84864214	84880691	DNASE2B	+	16477	0	0	0	0	0	0	NA	NA	NA	NA
chr1	84944919	84964033	RPF1	+	19114	2.51936	2.36618	2.4428	1477.94	1486.71	1469.18	0.988208	-0.0171136	0.945869	1
chr1	84964005	84972262	GNG5	-	8257	5.19497	4.99741	5.0962	1332.35	1324.34	1340.36	1.01209	0.0173376	0.946062	1
chr1	85018803	85040163	CTBS	-	21360	0.759337	0.794519	0.7769	525.928	500.786	551.069	1.10041	0.138039	0.626324	1
chr1	85093912	85100703	C1orf180	-	6791	0.0979681	0.0509843	0.0745	15.8932	20.5401	11.2463	0.547531	-0.868988	0.479203	1
chr1	85109389	85156240	SSX2IP	-	46851	1.96961	1.478	1.7238	2549.23	2849.2	2249.26	0.789437	-0.341105	0.134664	1
chr1	85279085	85358896	LPAR3	-	79811	0.00635121	0.0102539	0.0083	21.1159	15.6496	26.5822	1.69859	0.764337	0.462428	1
chr1	85391265	85462796	MCOLN2	-	71531	0.362734	0.375786	0.3693	837.093	801.062	873.123	1.08996	0.12427	0.63141	1
chr1	85483764	85514169	MCOLN3	-	30405	0.00416787	0.00724654	0.0057	5.53457	3.91239	7.15675	1.82925	0.871253	0.75389	1
chr1	85527992	85598821	WDR63	+	70829	0.0429397	0.0999027	0.0714	161.968	93.8974	230.038	2.44989	1.29272	0.00120566	0.28042
chr1	85599476	85599556	MIR4423	+	80	0	0	0	0	0	0	NA	NA	NA	NA
chr1	85623355	85666728	SYDE2	-	43373	1.43607	1.09886	1.2675	1735.42	1922.94	1547.9	0.804966	-0.313	0.182826	1
chr1	85715636	85725355	C1orf52	-	9719	3.17739	3.11876	3.1481	969.105	953.646	984.564	1.03242	0.0460312	0.858569	1
chr1	85731459	85742587	BCL10	-	11128	2.96106	3.13683	3.0489	1075.53	1017.22	1133.83	1.11464	0.156573	0.528949	1
chr1	85742040	85743771	LOC646626	+	1731	0.402647	0.472774	0.4377	24.0502	21.5182	26.5822	1.23534	0.304906	0.780585	1
chr1	85784167	86044046	DDAH1	-	259879	1.61967	1.64967	1.6347	13460	12995	13925	1.07156	0.0997175	0.643508	1
chr1	86046443	86049648	CYR61	+	3205	29.7207	27.4298	28.5753	2898.34	2941.14	2855.54	0.970896	-0.0426117	0.851906	1
chr1	86115105	86174116	ZNHIT6	-	59011	1.43717	1.60831	1.5227	2850.44	2618.37	3082.51	1.17726	0.235438	0.298398	1
chr1	86194915	86622121	COL24A1	-	427206	0.0343354	0.0314592	0.0329	444.71	452.859	436.561	0.964011	-0.0528785	0.863286	1
chr1	86812506	86862025	ODF2L	-	49519	3.55521	3.22582	3.3905	5311.97	5435.29	5188.64	0.95462	-0.0670008	0.761279	1
chr1	86889768	86922240	CLCA2	+	32472	0.00585384	0.00969322	0.0078	8.04626	5.86859	10.2239	1.74214	0.800863	0.692016	1
chr1	86934525	86965974	CLCA1	+	31449	0.00100738	0	0.0005	0.489049	0.978098	0	0	#NAME?	1	1
chr1	87012758	87046432	CLCA4	+	33674	0	0	0	0	0	0	NA	NA	NA	NA
chr1	87099958	87121059	CLCA3P	+	21101	0.0165154	0.0208834	0.0187	12.5363	10.7591	14.3135	1.33036	0.411821	0.808221	1
chr1	87170252	87213867	SH3GLB1	+	43615	2.352	2.03366	2.1928	3024.09	3167.08	2881.1	0.909702	-0.136534	0.545541	1
chr1	87328127	87380107	2016-09-15	-	51980	2.30751	2.16054	2.234	3675.49	3703.08	3647.9	0.985098	-0.0216612	0.923962	1
chr1	87380334	87575681	HS2ST1	+	195347	1.11012	1.12546	1.1178	6918.25	6695.08	7141.41	1.06667	0.0931072	0.669959	1
chr1	87595447	87634886	LOC339524	+	39439	0.19761	0.219475	0.2085	260.885	240.612	281.158	1.16851	0.224671	0.508875	1
chr1	87794150	87814607	LMO4	+	20457	1.68801	1.27849	1.4833	957.867	1066.13	849.608	0.796911	-0.32751	0.193524	1
chr1	87819209	87837338	LOC100505768	-	18129	0	0.00173622	0.0009	0.511196	0	1.02239	Inf	Inf	0.994512	1
chr1	89149921	89301938	PKN2	+	152017	2.05699	2.03964	2.0483	9862.71	9653.83	10071.6	1.04327	0.0611177	0.778013	1
chr1	89318320	89357301	GTF2B	-	38981	1.68347	1.62895	1.6562	2043.9	2025.64	2062.17	1.01803	0.0257812	0.913524	1
chr1	89401455	89445138	CCBL2	-	57188	1.17577	0.524977	0.8504	1165.41	1585.5	745.324	0.470088	-1.089	1.10556e-05	0.00818604
chr1	89445138	89449749	RBMXL1	-	13505	4.12218	1.66285	2.8925	418.161	586.859	249.464	0.425083	-1.23418	3.74517e-05	0.0210081
chr1	89472359	89488549	GBP3	-	16190	1.18779	1.29481	1.2413	637.309	593.706	680.913	1.14689	0.197723	0.465179	1
chr1	89517986	89531043	GBP1	-	13057	0.0169845	0.0048213	0.0109	4.44574	6.84669	2.04478	0.298653	-1.74346	0.550937	1
chr1	89573309	89591799	GBP2	-	18490	0.0873841	0.0766043	0.082	47.9453	49.883	46.0077	0.922311	-0.116675	0.891634	1
chr1	89597433	89641723	GBP7	-	44290	0	0	0	0	0	0	NA	NA	NA	NA
chr1	89646830	89664633	GBP4	-	17803	0.056945	0.0353602	0.0462	25.8735	31.2991	20.4478	0.653304	-0.614174	0.513893	1
chr1	89724633	89738544	GBP5	-	13911	0.0432707	0.0384651	0.0409	17.9823	18.5839	17.3807	0.935256	-0.0965671	0.98732	1
chr1	89829435	89853719	GBP6	+	24284	0.0456611	0.01685	0.0313	23.7623	34.2334	13.2911	0.388249	-1.36495	0.155114	1
chr1	89873237	89890493	GBP1P1	+	17256	0.0220313	0.0208363	0.0214	11.4917	11.7372	11.2463	0.958179	-0.0616333	1	1
chr1	89990396	90063420	LRRC8B	+	73024	1.0515	0.871783	0.9616	2219.6	2370.91	2068.3	0.872365	-0.196996	0.392454	1
chr1	90090407	90098453	FLJ27354	-	8046	0.366186	0.323867	0.345	87.9108	90.9631	84.8586	0.93289	-0.100222	0.863894	1
chr1	90098643	90185094	LRRC8C	+	86451	1.12631	1.15793	1.1421	3128.45	3005.7	3251.21	1.08168	0.113277	0.615543	1
chr1	90286572	90401989	LRRC8D	+	115417	0.455381	0.446317	0.4508	1648.16	1622.66	1673.66	1.03142	0.0446381	0.852372	1
chr1	90458823	90460525	GEMIN8P4	-	1702	0.074456	0.0369869	0.0557	2.97859	3.91239	2.04478	0.522643	-0.936102	0.877907	1
chr1	90460677	90494094	ZNF326	+	33417	3.04608	2.77577	2.9109	3077.81	3142.63	3012.99	0.958748	-0.0607763	0.788523	1
chr1	91177578	91182794	BARHL2	-	5216	0.00607382	0	0.003	0.489049	0.978098	0	0	#NAME?	1	1
chr1	91380856	91487812	ZNF644	-	106956	3.50773	3.42088	3.4643	11733.5	11582.6	11884.3	1.02604	0.0370915	0.863883	1
chr1	91726322	91870426	HFM1	-	144104	0.231014	0.178848	0.2049	932.66	1027.98	837.339	0.814547	-0.29593	0.242021	1
chr1	91966403	91991321	CDC7	+	24918	2.76121	2.40375	2.5825	2035.02	2124.43	1945.61	0.915828	-0.126851	0.585077	1
chr1	92100567	92109335	HSP90B3P	+	8768	0	0	0	0	0	0	NA	NA	NA	NA
chr1	92145899	92371559	TGFBR3	-	225660	0.378358	0.311885	0.3451	2461.02	2635.97	2286.07	0.867258	-0.205467	0.368807	1
chr1	92414927	92479985	BRDT	+	65058	0.00389573	0.00290287	0.0034	6.97957	7.82479	6.13435	0.783964	-0.35114	0.931784	1
chr1	92495532	92529093	EPHX4	+	33561	0.00377593	0.00281361	0.0033	3.48978	3.91239	3.06718	0.783964	-0.35114	1	1
chr1	92545861	92613401	BTBD8	+	67540	0.140252	0.155189	0.1477	316.454	292.451	340.457	1.16415	0.219274	0.494127	1
chr1	92632608	92650280	KIAA1107	+	17672	0.192166	0.242231	0.2172	121.851	104.657	139.045	1.32859	0.409893	0.355159	1
chr1	92683572	92711367	C1orf146	+	27795	0.00227962	0.00226485	0.0023	2.00049	1.9562	2.04478	1.04529	0.0638976	1	1
chr1	92711954	92764566	GLMN	-	52612	1.02368	0.933279	0.9785	1628.85	1662.77	1594.93	0.959204	-0.0600911	0.801453	1
chr1	92764521	92853732	RPAP2	+	89211	1.17191	1.29068	1.2313	3483.82	3227.72	3739.91	1.15868	0.212487	0.342688	1
chr1	92940317	92952433	GFI1	-	12116	0.138585	0.1221	0.1303	49.9458	51.8392	48.0524	0.926952	-0.109434	0.897278	1
chr1	92974252	93257961	EVI5	-	283709	0.946012	1.16149	1.0538	9494.94	8286.45	10703.4	1.29168	0.369247	0.0885589	1
chr1	93297593	93307481	RPL5	+	9888	17.1227	16.3944	16.7586	5125.15	5106.65	5143.66	1.00725	0.0104167	0.963238	1
chr1	93298285	93427079	FAM69A	-	128794	0.745297	0.638433	0.6919	2817.06	2963.64	2670.49	0.901085	-0.150265	0.507589	1
chr1	93302845	93302940	SNORD21	+	95	13.2111	20.918	17.0646	51.7673	39.1239	64.4107	1.64633	0.719249	0.263826	1
chr1	93306275	93306408	SNORA66	+	133	11.5208	16.3933	13.9571	58.7469	46.9487	70.5451	1.5026	0.58746	0.334457	1
chr1	93544791	93604638	MTF2	+	59847	2.65892	2.42803	2.5435	4816.69	4912.99	4720.39	0.960797	-0.0576959	0.794529	1
chr1	93615298	93646246	TMED5	-	30948	1.96036	1.67102	1.8157	1776.42	1873.06	1679.79	0.896817	-0.157114	0.503542	1
chr1	93646280	93744287	CCDC18	+	98007	1.20894	1.18797	1.1985	3719.96	3658.09	3781.83	1.03383	0.0479946	0.830734	1
chr1	93775665	93811368	LOC100131564	-	35703	0.485379	0.410826	0.4481	505.727	535.02	476.435	0.8905	-0.167313	0.557326	1
chr1	93811477	93828148	DR1	+	16671	3.48136	3.07935	3.2804	1729.7	1791.88	1667.52	0.930601	-0.103765	0.66026	1
chr1	93913687	94020218	FNBP1L	+	106531	1.70469	1.44235	1.5735	5298.89	5606.46	4991.32	0.89028	-0.167669	0.446144	1
chr1	94027348	94147385	BCAR3	-	120037	2.22826	2.69004	2.4592	9373.4	8258.08	10488.7	1.27012	0.34496	0.111639	1
chr1	94057524	94065587	LOC100129046	+	8063	0.0392918	0.0468448	0.0431	11.0248	9.78098	12.2687	1.25434	0.326932	0.880544	1
chr1	94312387	94312467	MIR760	+	80	0.258931	0	0.1295	0.489049	0.978098	0	0	#NAME?	1	1
chr1	94335013	94344762	DNTTIP2	-	9749	4.18388	3.65107	3.9175	1207.57	1258.81	1156.33	0.918585	-0.122516	0.617648	1
chr1	94352589	94375012	GCLM	-	22423	1.58098	1.37285	1.4769	1047.2	1094.49	999.9	0.913574	-0.130406	0.602015	1
chr1	94458393	94586705	ABCA4	-	128312	0.0165427	0.0161054	0.0163	66.5052	65.5326	67.4779	1.02968	0.0422025	0.970179	1
chr1	94634462	94703307	ARHGAP29	-	68845	8.27671	9.03504	8.6559	18898.3	17592.1	20204.5	1.1485	0.199752	0.35182	1
chr1	94883932	94984219	ABCD3	+	100287	1.32456	1.4067	1.3656	4341.76	4101.17	4582.36	1.11733	0.160057	0.470446	1
chr1	94994731	95007413	F3	-	12682	0.56707	0.618	0.5925	238.302	222.028	254.576	1.14659	0.197351	0.574646	1
chr1	95285900	95360802	SLC44A3	+	74902	0.213915	0.216837	0.2154	511.236	494.918	527.554	1.06594	0.0921313	0.749313	1
chr1	95362506	95392735	CNN3	-	30229	6.43085	5.92343	6.1771	5909	6001.61	5816.39	0.969138	-0.0452258	0.837197	1
chr1	95393583	95428826	LOC729970	+	35243	0.671674	0.600495	0.6361	708.843	730.639	687.048	0.940338	-0.0887494	0.741148	1
chr1	95448278	95538507	ALG14	-	90229	0.45783	0.499135	0.4785	1369.24	1275.44	1463.04	1.14709	0.197977	0.411259	1
chr1	95558072	95663161	TMEM56	+	105089	0.221017	0.225686	0.2234	226.122	218.116	234.128	1.07341	0.102202	0.782009	1
chr1	95583478	95710509	TMEM56-RWDD3	+	127031	0.483545	0.446215	0.4649	543.69	551.647	535.734	0.971152	-0.0422307	0.885961	1
chr1	95699710	95712781	RWDD3	+	13071	1.87215	1.69183	1.782	144.881	148.671	141.09	0.94901	-0.0755054	0.870745	1
chr1	95940292	95944912	FLJ31662	+	4620	1.00117	0.967438	0.9843	143.991	142.802	145.18	1.01665	0.0238202	0.9727	1
chr1	97187174	97280605	PTBP2	+	93431	4.24258	3.86373	4.0532	11981.9	12238	11725.8	0.958151	-0.0616752	0.77524	1
chr1	97543299	98386615	DPYD	-	843316	0.569047	0.65626	0.6127	16396	14815.3	17976.7	1.21339	0.279047	0.194174	1
chr1	98510798	98510907	MIR2682	-	109	0.134147	0	0.0671	0	0	0	NA	NA	NA	NA
chr1	98511625	98511727	MIR137	-	102	0.113488	0	0.0567	0	0	0	NA	NA	NA	NA
chr1	99127235	99226056	SNX7	+	98821	0.823767	0.904977	0.8644	2709.16	2513.71	2904.62	1.15551	0.208528	0.358625	1
chr1	99355800	99470449	LPPR5	-	114649	0.00939524	0.0186688	0.014	51.389	33.2553	69.5227	2.09057	1.0639	0.0986451	1
chr1	99469831	99614408	LOC100129620	+	144577	0.00197216	0.00174168	0.0019	8.49101	8.80288	8.17914	0.929143	-0.106027	1	1
chr1	99729847	99775138	LPPR4	+	45291	0.0034975	0.0069497	0.0052	7.55721	4.89049	10.2239	2.09057	1.0639	0.595542	1
chr1	100111430	100160097	PALMD	+	48667	0	0	0	0	0	0	NA	NA	NA	NA
chr1	100154610	100178513	MIR548D1	-	23903	0.269295	0.21836	0.2438	151.705	163.342	140.068	0.85751	-0.221775	0.592378	1
chr1	100160097	100178513	MIR548AA1	+	23903	0	0	0	0	0	0	NA	NA	NA	NA
chr1	100174258	100231349	FRRS1	-	57091	0.784365	0.731112	0.7577	1285.41	1297.94	1272.88	0.980694	-0.028125	0.91088	1
chr1	100315639	100389579	AGL	+	73940	0.502577	0.525192	0.5139	1204.47	1147.31	1261.63	1.09964	0.137037	0.576314	1
chr1	100435539	100489006	SLC35A3	+	53467	1.29883	1.26096	1.2799	2166.98	2143.99	2189.96	1.02144	0.0306083	0.896371	1
chr1	100503788	100548929	HIAT1	+	45141	2.25702	1.97293	2.115	3018.96	3145.56	2892.35	0.919501	-0.121078	0.592125	1
chr1	100549101	100598511	SASS6	-	49410	1.44905	1.3193	1.3842	2163.94	2210.5	2117.37	0.95787	-0.0620976	0.789337	1
chr1	100598705	100616054	CCDC76	+	17349	0.876527	0.749888	0.8132	445.868	469.487	422.248	0.899381	-0.152995	0.603261	1
chr1	100614412	100643771	LRRC39	-	29359	0.234142	0.22277	0.2285	212.452	212.247	212.658	1.00193	0.00278611	1	1
chr1	100652477	100715409	DBT	-	62932	0.783296	0.794748	0.789	1573.25	1521.92	1624.58	1.06745	0.0941747	0.692993	1
chr1	100731713	100758325	RTCD1	+	26612	1.96239	1.90763	1.935	1626.51	1607.99	1645.03	1.02303	0.0328516	0.892012	1
chr1	100746796	100746864	MIR553	+	68	1.41561	1.79811	1.6069	3.51193	2.93429	4.08957	1.39371	0.478935	0.979005	1
chr1	100818022	100985833	CDC14A	+	167811	0.972815	0.918697	0.9458	5023.91	5040.14	5007.68	0.993559	-0.0093222	0.96725	1
chr1	101003727	101007583	GPR88	+	3856	0.0164321	0	0.0082	0.978098	1.9562	0	0	#NAME?	0.813083	1
chr1	101092605	101112560	LOC100128787	-	19955	0.00317524	0.00157734	0.0024	1.48929	1.9562	1.02239	0.522643	-0.936102	1	1
chr1	101185195	101204601	VCAM1	+	19406	0	0.00162197	0.0008	0.511196	0	1.02239	Inf	Inf	0.994512	1
chr1	101337940	101360418	EXTL2	-	22478	0.903439	0.893388	0.8984	639.624	626.961	652.286	1.04039	0.0571297	0.837363	1
chr1	101361631	101447311	SLC30A7	+	85680	1.60545	1.85371	1.7296	4702.95	4246.9	5158.99	1.21477	0.280678	0.20405	1
chr1	101455179	101491362	DPH5	-	36183	1.44443	1.57888	1.5117	1734.75	1613.86	1855.64	1.14981	0.201401	0.391723	1
chr1	101702304	101707076	S1PR1	+	4772	0.0331947	0.0131919	0.0232	3.46764	4.89049	2.04478	0.418114	-1.25803	0.754903	1
chr1	102268126	102462790	OLFM3	-	194664	0.0234325	0.03056	0.027	167.039	140.846	193.232	1.37194	0.456215	0.243716	1
chr1	102337566	102360299	DNAJA1P5	+	22733	0.00139361	0	0.0007	0.489049	0.978098	0	0	#NAME?	1	1
chr1	103342022	103574052	COL11A1	-	232030	1.00136	0.872929	0.9371	6876.23	7173.37	6579.09	0.917155	-0.124762	0.567805	1
chr1	104068577	104097859	RNPC3	+	29282	2.87999	2.5873	2.7336	2496.82	2567.51	2426.14	0.944938	-0.0817077	0.721573	1
chr1	104097321	104122149	AMY2B	+	24828	0.433103	0.462834	0.448	321.834	303.21	340.457	1.12284	0.167152	0.602692	1
chr1	104112025	104114008	LOC648740	+	1983	0.0798816	0.0952371	0.0876	5.51242	4.89049	6.13435	1.25434	0.326932	0.972838	1
chr1	104159998	104168400	AMY2A	+	8402	0	0	0	0	0	0	NA	NA	NA	NA
chr1	104198140	104301311	AMY1A	+	103171	0	0	0	0	0	0	NA	NA	NA	NA
chr1	104198906	104299771	AMY1	+	102404	0	0	0	0	0	0	NA	NA	NA	NA
chr1	104230039	104239073	AMY1A	-	103171	0	0	0	0	0	0	NA	NA	NA	NA
chr1	104231579	104238307	AMY1	-	102404	0	0	0	0	0	0	NA	NA	NA	NA
chr1	104615644	104619693	LOC100129138	+	4049	0.0704195	0.0777374	0.0741	9.5134	8.80288	10.2239	1.16143	0.215901	0.963553	1
chr1	107599266	107601916	PRMT6	+	2650	1.8243	1.22614	1.5252	127.478	149.649	105.306	0.703689	-0.50699	0.242558	1
chr1	107682628	108024475	NTNG1	+	341847	0.58774	0.708426	0.6481	7034.69	6203.1	7866.29	1.26812	0.342694	0.11637	1
chr1	108113781	108507545	VAV3	-	393764	0.00844797	0.00807352	0.0083	102.981	102.7	103.262	1.00547	0.00786358	1	1
chr1	108677446	108742974	SLC25A24	-	65528	1.78488	1.56445	1.6747	3470.54	3611.14	3329.93	0.922128	-0.116961	0.602009	1
chr1	108765962	108786703	NBPF4	-	20741	0.00458237	0.00151757	0.003	1.97834	2.93429	1.02239	0.348429	-1.52106	0.852087	1
chr1	108992903	109013260	NBPF6	+	20357	0	0	0	0	0	0	NA	NA	NA	NA
chr1	109102970	109181949	FAM102B	+	78979	1.28683	0.975205	1.131	2819.77	3137.74	2501.79	0.797324	-0.326762	0.14923	1
chr1	109190909	109204148	HENMT1	-	13239	1.36042	1.34091	1.3507	566.094	555.56	576.629	1.03792	0.0537019	0.851728	1
chr1	109234931	109244422	PRPF38B	+	9491	7.89733	6.93788	7.4176	2226.51	2314.18	2138.84	0.924234	-0.11367	0.622353	1
chr1	109255555	109285367	FNDC7	+	29812	0.00956423	0.0116139	0.0106	10.0246	8.80288	11.2463	1.27757	0.353404	0.878715	1
chr1	109289284	109352148	STXBP3	+	62864	1.39715	1.35208	1.3746	2735.87	2711.29	2760.46	1.01814	0.0259298	0.91064	1
chr1	109358524	109399716	AKNAD1	-	41192	0.0199968	0.0129901	0.0165	21.4056	25.4306	17.3807	0.683456	-0.549079	0.607365	1
chr1	109399838	109401146	SRG7	+	1308	0	0	0	0	0	0	NA	NA	NA	NA
chr1	109419602	109473044	GPSM2	+	53442	1.88275	1.32673	1.6047	2704.94	3106.44	2303.45	0.741508	-0.431466	0.0576137	1
chr1	109472129	109506111	CLCC1	-	33982	1.82646	1.87063	1.8485	1990.66	1916.09	2065.23	1.07783	0.108136	0.642538	1
chr1	109512837	109584850	WDR47	-	72013	0.480848	0.500026	0.4904	1119.34	1069.06	1169.62	1.09406	0.129691	0.600631	1
chr1	109606997	109618624	TAF13	-	11627	1.68438	1.61616	1.6503	607.416	604.465	610.368	1.00977	0.0140217	0.965584	1
chr1	109633402	109639554	TMEM167B	+	6152	2.1809	1.96999	2.0754	403.678	413.736	393.621	0.951383	-0.0719016	0.81677	1
chr1	109642814	109643234	SCARNA2	+	420	19.6019	27.1983	23.4001	312.717	254.306	371.128	1.45938	0.545356	0.0871653	1
chr1	109648572	109656479	C1orf194	-	7907	0	0	0	0	0	0	NA	NA	NA	NA
chr1	109656584	109749403	KIAA1324	+	92819	0.0641682	0.0636092	0.0639	188.046	183.882	192.21	1.04529	0.0638976	0.878423	1
chr1	109756514	109780804	SARS	+	24290	1.88326	2.00336	1.9433	1496.5	1412.37	1580.62	1.11912	0.162367	0.496628	1
chr1	109792640	109818378	CELSR2	+	25738	0.0664688	0.0587008	0.0626	50.9461	52.8173	49.0748	0.929143	-0.106027	0.899998	1
chr1	109822175	109825790	PSRC1	-	3615	1.35838	0.914235	1.1363	129.478	151.605	107.351	0.708097	-0.497981	0.248211	1
chr1	109834986	109849663	MYBPHL	-	14677	0.0345368	0.015012	0.0248	11.4032	15.6496	7.15675	0.457313	-1.12875	0.448721	1
chr1	109852187	109940563	SORT1	-	88376	0.703695	0.572702	0.6382	1782.01	1920.01	1644.01	0.856251	-0.223895	0.339722	1
chr1	109941652	109969108	PSMA5	-	27456	3.35212	3.31127	3.3317	2897.02	2841.38	2952.67	1.03917	0.0554302	0.807612	1
chr1	110009099	110024764	SYPL2	+	15665	0.123367	0.05827	0.0908	44.6567	59.664	29.6494	0.496939	-1.00886	0.14413	1
chr1	110026560	110035420	ATXN7L2	+	8860	0.44511	0.33039	0.3878	108.183	121.284	95.0825	0.783964	-0.35114	0.453605	1
chr1	110036657	110043063	CYB561D1	+	6406	1.04997	0.682975	0.8665	174.735	207.357	142.113	0.685353	-0.545082	0.156434	1
chr1	110049445	110052336	AMIGO1	-	2891	0.0328755	0.0544376	0.0437	4.02313	2.93429	5.11196	1.74214	0.800863	0.851116	1
chr1	110082493	110088455	GPR61	+	5962	0	0	0	0	0	0	NA	NA	NA	NA
chr1	110091185	110138452	GNAI3	+	47267	3.6337	3.12964	3.3817	5053.76	5302.27	4805.24	0.906262	-0.142001	0.519574	1
chr1	110141514	110141589	MIR197	+	75	0.446783	0.992699	0.7197	1.51144	0.978098	2.04478	2.09057	1.0639	0.987671	1
chr1	110145888	110155705	GNAT2	-	9817	0.0225901	0.012825	0.0177	5.46813	6.84669	4.08957	0.597306	-0.743457	0.806994	1
chr1	110162458	110174677	AMPD2	+	12219	0.554852	0.528075	0.5415	209.452	209.313	209.59	1.00133	0.00191073	1	1
chr1	110198697	110208123	GSTM4	+	9426	0.299131	0.247105	0.2731	81.3539	87.0507	75.657	0.869114	-0.202382	0.714667	1
chr1	110210643	110226619	GSTM2	+	15976	0.0614741	0.0275828	0.0445	22.3173	30.321	14.3135	0.472065	-1.08294	0.27579	1
chr1	110230417	110236367	GSTM1	+	5950	0.00532454	0	0.0027	0.489049	0.978098	0	0	#NAME?	1	1
chr1	110254863	110260890	GSTM5	+	6027	0	0	0	0	0	0	NA	NA	NA	NA
chr1	110276553	110283660	GSTM3	-	7107	0.601792	0.389739	0.4958	111.007	132.043	89.9705	0.681372	-0.553486	0.227267	1
chr1	110292701	110306644	EPS8L3	-	13943	0	0	0	0	0	0	NA	NA	NA	NA
chr1	110453232	110473616	CSF1	+	20384	0.234865	0.299178	0.267	173.018	147.693	198.344	1.34295	0.425406	0.271314	1
chr1	110527386	110566364	AHCYL1	+	38978	2.53044	2.10518	2.3178	2855.1	3044.82	2665.38	0.875381	-0.192017	0.396499	1
chr1	110577240	110597263	FAM40A	+	20023	1.44552	1.10574	1.2756	806.362	893.982	718.742	0.803978	-0.314772	0.223751	1
chr1	110602996	110613322	ALX3	-	10326	0	0.00304822	0.0015	0.511196	0	1.02239	Inf	Inf	0.994512	1
chr1	110655061	110656569	UBL4B	+	1508	0	0.0208726	0.0104	0.511196	0	1.02239	Inf	Inf	0.994512	1
chr1	110693131	110744823	SLC6A17	+	51692	0.208992	0.193634	0.2013	329.326	333.531	325.121	0.974783	-0.0368474	0.916743	1
chr1	110753335	110776674	KCNC4	+	23339	0.241622	0.194204	0.2179	160.663	174.101	147.224	0.845625	-0.241911	0.548819	1
chr1	110828998	110881793	LOC440600	-	52795	0.0918116	0.0673694	0.0796	132.59	149.649	115.53	0.772009	-0.373311	0.384914	1
chr1	110881944	110889303	RBM15	+	7359	8.48727	6.94558	7.7164	1794.1	1927.83	1660.37	0.86126	-0.215479	0.35794	1
chr1	110905472	110933704	SLC16A4	-	28232	0.0852846	0.0769281	0.0811	72.4403	74.3355	70.5451	0.94901	-0.0755054	0.916492	1
chr1	110943876	110950546	HBXIP	-	6670	2.75459	2.69456	2.7246	575.541	567.297	583.786	1.02907	0.0413355	0.886804	1
chr1	110993787	110999976	PROK1	+	6189	0	0	0	0	0	0	NA	NA	NA	NA
chr1	111023387	111033891	CYMP	+	10504	0	0	0	0	0	0	NA	NA	NA	NA
chr1	111059838	111061797	KCNA10	-	1959	0	0	0	0	0	0	NA	NA	NA	NA
chr1	111136201	111174096	KCNA2	-	37895	0.041801	0.0414505	0.0416	50.0123	48.9049	51.1196	1.04529	0.0638976	0.955064	1
chr1	111214309	111217655	KCNA3	-	3346	0.333576	0.210934	0.2723	28.363	34.2334	22.4926	0.657037	-0.605954	0.497412	1
chr1	111413820	111442558	CD53	+	28738	0.0121265	0.00766689	0.0099	8.95791	10.7591	7.15675	0.665182	-0.588179	0.772096	1
chr1	111489811	111506566	LRIF1	-	16755	0.0151267	0.0187859	0.017	9.02435	7.82479	10.2239	1.30661	0.385826	0.876451	1
chr1	111659953	111682838	DRAM2	-	22885	1.8631	1.6803	1.7717	1282.94	1316.52	1249.36	0.948989	-0.0755365	0.757804	1
chr1	111682248	111727724	CEPT1	+	45476	2.42639	2.51728	2.4718	3562.58	3406.72	3718.44	1.0915	0.126316	0.57266	1
chr1	111729800	111743281	DENND2D	-	13481	0	0	0	0	0	0	NA	NA	NA	NA
chr1	111770280	111786062	CHI3L2	+	15782	0.0883262	0.0658157	0.0771	38.3876	43.0363	33.7389	0.783964	-0.35114	0.656595	1
chr1	111823145	111828730	RP11-165H20.1	+	5585	0.0397075	0.0563578	0.048	8.5353	6.84669	10.2239	1.49327	0.578471	0.785807	1
chr1	111833483	111863185	CHIA	+	29702	0	0	0	0	0	0	NA	NA	NA	NA
chr1	111889194	111895639	C1orf88	+	6445	0.0639028	0.0640524	0.064	13.0032	12.7153	13.2911	1.04529	0.0638976	1	1
chr1	111927140	111932473	PGCP1	-	5333	0	0	0	0	0	0	NA	NA	NA	NA
chr1	111956936	111970399	OVGP1	-	13463	0.098834	0.133263	0.116	49.6782	41.0801	58.2764	1.4186	0.50447	0.448601	1
chr1	111982511	111991830	WDR77	-	9319	2.48185	2.68558	2.5837	763.407	714.012	812.802	1.13836	0.186956	0.475387	1
chr1	111991742	112004525	ATP5F1	+	12783	4.47093	4.01358	4.2423	1715.49	1764.49	1666.5	0.944466	-0.0824298	0.727709	1
chr1	112016603	112021134	C1orf162	+	4531	0.83797	0.576582	0.7073	101.115	117.372	84.8586	0.722989	-0.467954	0.327903	1
chr1	112025969	112106597	ADORA3	-	80628	0.00825149	0.0117115	0.01	25.6059	20.5401	30.6718	1.49327	0.578471	0.542514	1
chr1	112141628	112150940	LOC100129269	-	9312	0.306195	0.179147	0.2427	71.1078	88.0288	54.1868	0.615557	-0.700035	0.207167	1
chr1	112162404	112256101	RAP1A	+	93697	1.9259	1.81801	1.872	5552.22	5571.25	5533.19	0.993168	-0.00988969	0.96498	1
chr1	112264685	112298419	FAM212B	-	33734	0.440656	0.913447	0.6771	729.825	458.728	1000.92	2.18195	1.12562	2.26198e-05	0.0130848
chr1	112282462	112290420	LOC100506343	+	7958	0.0159241	0.0079105	0.0119	2.97859	3.91239	2.04478	0.522643	-0.936102	0.877907	1
chr1	112298189	112310199	DDX20	+	12010	2.97122	2.66253	2.8169	1070.04	1101.34	1038.75	0.943171	-0.0844088	0.736339	1
chr1	112318453	112531777	KCND3	-	213324	0.0222767	0.0141648	0.0182	122.432	146.715	98.1497	0.668983	-0.579959	0.187678	1
chr1	112938799	113003786	CTTNBP2NL	+	64987	3.01802	3.22254	3.1203	6428.69	6055.41	6801.98	1.12329	0.16773	0.443177	1
chr1	113004391	113004455	MIR4256	-	64	0	0	0	0	0	0	NA	NA	NA	NA
chr1	113010039	113063910	WNT2B	+	53871	0.596787	0.638305	0.6175	1054.61	992.77	1116.45	1.12458	0.169391	0.496684	1
chr1	113066140	113162040	ST7L	-	95900	1.51393	1.53767	1.5258	4636.27	4482.62	4789.91	1.06855	0.0956544	0.665746	1
chr1	113162074	113214241	CAPZA1	+	52167	3.76626	3.59408	3.6802	6078.28	6066.16	6090.39	1.00399	0.00575005	0.979892	1
chr1	113217047	113243368	MOV10	+	26321	0.974716	0.783278	0.879	730.963	792.26	669.667	0.845262	-0.242529	0.357262	1
chr1	113243748	113250025	RHOC	-	6277	2.97374	2.3136	2.6437	523.711	576.1	471.323	0.818127	-0.289603	0.302877	1
chr1	113252615	113257950	PPM1J	-	5335	0.0415683	0.0707985	0.0562	9.5577	6.84669	12.2687	1.79192	0.841505	0.629335	1
chr1	113263188	113269856	FAM19A3	+	6668	0.0522632	0.0283226	0.0403	8.44672	10.7591	6.13435	0.570156	-0.810571	0.676889	1
chr1	113454469	113498975	SLC16A1	-	44506	1.93205	1.76135	1.8467	2600.67	2654.56	2546.78	0.959398	-0.0597981	0.79416	1
chr1	113465971	113467295	AKR7A2P1	+	1324	0.0239283	0	0.012	0.489049	0.978098	0	0	#NAME?	1	1
chr1	113615830	113667342	LRIG2	+	51512	1.52382	1.63846	1.5811	2582.38	2423.73	2741.03	1.13092	0.177493	0.436169	1
chr1	113739403	113748875	LOC643441	-	9472	0	0	0	0	0	0	NA	NA	NA	NA
chr1	113933474	114228545	MAGI3	+	295071	1.32384	1.18097	1.2524	11689.4	12060	11318.9	0.938553	-0.0914896	0.671835	1
chr1	114239823	114301777	PHTF1	-	61954	2.01783	1.77673	1.8973	3717.44	3859.58	3575.31	0.926347	-0.110376	0.621464	1
chr1	114304453	114355070	RSBN1	-	50617	1.66488	1.57015	1.6175	2591.64	2601.74	2581.54	0.992236	-0.0112452	0.962464	1
chr1	114356432	114414375	PTPN22	-	57943	0.0224172	0.0396551	0.031	57.3683	40.102	74.6346	1.86112	0.89617	0.142486	1
chr1	114399256	114443859	LOC100287722	+	44603	0.0752906	0.0783314	0.0768	108.582	103.678	113.486	1.09459	0.130393	0.794216	1
chr1	114419435	114430169	BCL2L15	-	10734	0.268583	0.131956	0.2003	67.5073	89.0069	46.0077	0.5169	-0.952044	0.0935573	1
chr1	114437676	114447741	AP4B1	-	10065	1.09992	1.0415	1.0707	340.906	341.356	340.457	0.997365	-0.00380724	1	1
chr1	114447914	114456708	DCLRE1B	+	8794	2.1111	1.7073	1.9092	530.423	573.166	487.681	0.850856	-0.233014	0.406711	1
chr1	114471995	114520491	HIPK1	+	48496	1.87813	1.65842	1.7683	2712.12	2812.03	2612.21	0.928941	-0.106341	0.640384	1
chr1	114522029	114524875	OLFML3	+	2846	0.942347	0.718879	0.8306	74.7969	83.1383	66.4555	0.799336	-0.323126	0.561875	1
chr1	114631913	114696472	SYT6	-	64559	0.00049073	0	0.0002	0.489049	0.978098	0	0	#NAME?	1	1
chr1	114935398	115053781	TRIM33	-	118383	3.09521	3.21807	3.1566	11843.3	11312.7	12374	1.09382	0.129372	0.54893	1
chr1	115110180	115124265	BCAS2	-	14085	2.09723	2.09809	2.0977	935.807	911.588	960.026	1.05314	0.0746928	0.770902	1
chr1	115127195	115212732	DENND2C	-	85537	0.455564	0.419864	0.4377	1184.81	1203.06	1166.55	0.969651	-0.0444619	0.859071	1
chr1	115215719	115238239	AMPD1	-	22520	0.00984757	0.0125792	0.0112	8.02411	6.84669	9.20153	1.34394	0.426468	0.873624	1
chr1	115247084	115259515	NRAS	-	12431	4.0514	3.84715	3.9493	1554.09	1555.18	1553.01	0.99861	-0.00200728	0.996364	1
chr1	115259533	115300671	CSDE1	-	41138	8.54151	7.92663	8.2341	10720	10848.1	10592	0.976392	-0.0344678	0.873686	1
chr1	115312104	115323308	SIKE1	-	11204	2.44021	2.39058	2.4154	857.077	844.099	870.056	1.03075	0.0436962	0.86887	1
chr1	115397454	115537990	SYCP1	+	140536	0.00022543	0.000447939	0.0003	1.51144	0.978098	2.04478	2.09057	1.0639	0.987671	1
chr1	115572414	115576941	TSHB	+	4527	0	0	0	0	0	0	NA	NA	NA	NA
chr1	115590632	115632121	TSPAN2	-	41489	0.224484	0.18056	0.2025	265.445	287.561	243.329	0.846184	-0.240957	0.47568	1
chr1	115828536	115880857	NGF	-	52321	0.576098	0.567288	0.5717	947.144	930.171	964.116	1.03649	0.05171	0.841379	1
chr1	116184573	116240845	VANGL1	+	56272	1.41536	1.2625	1.3389	2383.24	2458.94	2307.54	0.938429	-0.0916806	0.690043	1
chr1	116242625	116311426	CASQ2	-	68801	0	0	0	0	0	0	NA	NA	NA	NA
chr1	116378998	116383747	NHLH2	-	4749	0	0	0	0	0	0	NA	NA	NA	NA
chr1	116519118	116612675	SLC22A15	+	93557	1.59865	1.53784	1.5682	4645.48	4617.6	4673.35	1.01207	0.017315	0.938577	1
chr1	116654375	116677861	MAB21L3	+	23486	4.62683	3.66409	4.1455	3075.05	3354.88	2795.22	0.833181	-0.263298	0.242777	1
chr1	116915794	116947396	ATP1A1	+	31602	2.47421	2.35952	2.4169	2418	2413.95	2422.05	1.00336	0.00483342	0.985182	1
chr1	116935486	116961244	ATP1A1OS	-	25758	0.677701	0.603659	0.6407	521.997	538.932	505.062	0.937153	-0.0936437	0.744016	1
chr1	117057155	117113715	CD58	-	56560	1.25038	1.24903	1.2497	2238.68	2183.12	2294.25	1.05091	0.0716333	0.756932	1
chr1	117117030	117210314	IGSF3	-	93284	0.1131	0.100551	0.1068	315.19	325.707	304.673	0.935421	-0.0963122	0.770368	1
chr1	117214370	117214449	MIR320B1	+	79	0	0	0	0	0	0	NA	NA	NA	NA
chr1	117297085	117311851	CD2	+	14766	0	0	0	0	0	0	NA	NA	NA	NA
chr1	117452688	117532972	PTGFRN	+	80284	0.566336	0.633306	0.5998	1527.37	1403.57	1651.16	1.1764	0.234381	0.324683	1
chr1	117544381	117579167	CD101	+	34786	0.156525	0.204738	0.1806	199.647	168.233	231.061	1.37346	0.457812	0.212564	1
chr1	117602948	117645491	TTF2	+	42543	1.90911	1.7506	1.8299	2457.92	2501.98	2413.87	0.964785	-0.0517206	0.822462	1
chr1	117637264	117637350	MIR942	+	86	0.403805	0.872764	0.6383	1.51144	0.978098	2.04478	2.09057	1.0639	0.987671	1
chr1	117653676	117664411	TRIM45	-	10735	0.460385	0.340121	0.4003	135.59	152.583	118.598	0.777264	-0.363524	0.393571	1
chr1	117686208	117753549	VTCN1	-	67341	0	0.00046741	0.0002	0.511196	0	1.02239	Inf	Inf	0.994512	1
chr1	117910084	118068320	MAN1A2	+	158236	1.28778	1.3557	1.3217	6629.37	6291.13	6967.6	1.10753	0.147344	0.500217	1
chr1	118148603	118171011	FAM46C	+	22408	0.519091	0.476183	0.4976	352.777	358.962	346.591	0.965537	-0.0505972	0.878804	1
chr1	118406106	118472302	GDAP2	-	66196	1.60894	1.65276	1.6309	3421.1	3288.37	3553.84	1.08073	0.112006	0.61779	1
chr1	118472371	118503049	WDR3	+	30678	1.41304	1.49284	1.4529	1412.81	1338.04	1487.58	1.11176	0.152849	0.524949	1
chr1	118496287	118727848	SPAG17	-	231561	0.157884	0.131035	0.1445	1057.16	1128.73	985.586	0.873185	-0.195641	0.431876	1
chr1	119425665	119532179	TBX15	-	106514	0.421763	0.478122	0.4499	1520.59	1386.94	1654.23	1.19272	0.254252	0.28547	1
chr1	119573838	119683295	WARS2	-	109457	1.13275	1.00822	1.0705	3706.39	3828.28	3584.51	0.936324	-0.0949201	0.671316	1
chr1	119911401	119936751	HAO2	+	25350	0.00999796	0.0111749	0.0106	8.51316	7.82479	9.20153	1.17595	0.233823	0.965625	1
chr1	119957553	119965662	HSD3B2	+	8109	0.00781378	0.00776319	0.0078	2.00049	1.9562	2.04478	1.04529	0.0638976	1	1
chr1	120049825	120057681	HSD3B1	+	7856	0	0	0	0	0	0	NA	NA	NA	NA
chr1	120106502	120115199	HSD3BP4	+	8697	0	0.0361916	0.0181	5.11196	0	10.2239	Inf	Inf	0.093442	1
chr1	120140324	120141914	LOC644242	-	1590	0.0398504	0.0593884	0.0496	2.51169	1.9562	3.06718	1.56793	0.64886	0.982857	1
chr1	120161999	120190390	ZNF697	-	28391	3.31597	3.73986	3.5279	3177.72	2906.91	3448.53	1.18632	0.246496	0.273271	1
chr1	120254418	120286849	PHGDH	+	32431	1.64505	1.48303	1.564	1604.67	1647.12	1562.22	0.948454	-0.07635	0.748961	1
chr1	120290618	120311555	HMGCS2	-	20937	0	0	0	0	0	0	NA	NA	NA	NA
chr1	120336640	120354203	REG4	-	17563	0	0	0	0	0	0	NA	NA	NA	NA
chr1	120377387	120387779	NBPF7	-	10392	0.27537	0.193847	0.2346	76.731	88.0288	65.4331	0.743314	-0.427955	0.430442	1
chr1	120436155	120439147	ADAM30	-	2992	0	0	0	0	0	0	NA	NA	NA	NA
chr1	120454175	120612317	NOTCH2	-	158142	1.82398	1.80543	1.8147	9089.85	8905.58	9274.12	1.04138	0.0585002	0.787674	1
chr1	120839004	120855681	FAM72B	+	16677	0.0626895	0.0339728	0.0483	25.3402	32.2772	18.4031	0.570156	-0.810571	0.385812	1
chr1	120906033	120914842	HIST2H2BA	+	8809	0	0	0	0	0	0	NA	NA	NA	NA
chr1	120926127	120935944	FCGR1B	-	9817	0	0	0	0	0	0	NA	NA	NA	NA
chr1	121260909	121313686	EMBP1	+	52777	0.0030014	0.00298197	0.003	5.00123	4.89049	5.11196	1.04529	0.0638976	1	1
chr1	143687129	143714180	LOC100130000	+	27051	0.00819811	0.0139629	0.0111	9.5577	6.84669	12.2687	1.79192	0.841505	0.629335	1
chr1	143718512	147931980	FLJ39739	-	4213468	0.000672577	0.000946648	0.0008	14.5589	11.7372	17.3807	1.48082	0.566398	0.680856	1
chr1	143744457	143744587	LOC100286793	-	387	0	0.726365	0.3632	1.53359	0	3.06718	Inf	Inf	0.613531	1
chr1	143767143	143767881	PPIAL4G	-	738	0.171713	0.0426502	0.1072	2.46739	3.91239	1.02239	0.261321	-1.9361	0.713318	1
chr1	143896451	143913143	FAM72D	-	16692	0.225063	0.263066	0.2441	18.5378	16.6277	20.4478	1.22975	0.298363	0.825377	1
chr1	143915747	144094477	SRGAP2P2	+	178730	0.40305	0.457671	0.4304	2440.7	2224.2	2657.2	1.19468	0.256622	0.261758	1
chr1	144300511	144340773	LOC728855	-	5316275	0	0	0	0	0	0	NA	NA	NA	NA
chr1	144341669	144521969	LOC728875	-	221453	0.0120996	0	0.006	0	0	0	NA	NA	NA	NA
chr1	144363461	148202536	PPIAL4	-	5190326	0.00580332	0.00576574	0.0058	9.00221	8.80288	9.20153	1.04529	0.0638976	1	1
chr1	144610814	144612727	PFN1P2	-	1913	0.0662436	0.0658146	0.066	4.00098	3.91239	4.08957	1.04529	0.0638976	1	1
chr1	144614958	144828810	NBPF9	+	213852	0.0359962	0.0318571	0.0339	229.257	237.678	220.837	0.929143	-0.106027	0.772476	1
chr1	144676436	144680025	LOC653513	-	3589	0	0	0	0	0	0	NA	NA	NA	NA
chr1	144851423	145076186	PDE4DIP	-	224763	0.609389	0.980712	0.7951	332.809	247.459	418.158	1.68981	0.756861	0.0158725	1
chr1	145096406	145116922	SEC22B	+	20516	5.15121	5.15777	5.1545	3350.11	3262.94	3437.28	1.05343	0.0750981	0.7387	1
chr1	145209110	145285912	NOTCH2NL	+	76802	0.873267	0.841784	0.8575	2085.31	2070.63	2099.99	1.01418	0.0203125	0.932179	1
chr1	145293370	145368684	NBPF10	+	75314	0.0626771	0.063525	0.0631	150.57	145.737	155.404	1.06633	0.0926566	0.834271	1
chr1	145413190	145417545	HFE2	+	4355	0	0	0	0	0	0	NA	NA	NA	NA
chr1	145438461	145442628	TXNIP	+	4167	0.182468	0.10575	0.1441	18.8939	23.4744	14.3135	0.60975	-0.71371	0.524781	1
chr1	145456235	145470387	POLR3GL	-	14152	0.469096	0.37825	0.4237	15.4706	16.6277	14.3135	0.860824	-0.21621	0.910832	1
chr1	145470507	145475647	ANKRD34A	+	5140	0.338999	0.238824	0.2889	46.8343	53.7954	39.8733	0.741203	-0.43206	0.533486	1
chr1	145477084	145499091	LIX1L	+	22007	0.416013	0.47482	0.4454	311.052	282.67	339.434	1.20081	0.264011	0.411161	1
chr1	145507556	145513535	RBM8A	+	5979	3.43234	2.83872	3.1355	592.439	633.808	551.069	0.869459	-0.201811	0.462599	1
chr1	145509819	145516076	GNRHR2	-	6257	1.52911	1.34314	1.4361	284.182	295.386	272.979	0.924144	-0.113811	0.736787	1
chr1	145516164	145523732	PEX11B	+	7568	0.615368	0.686246	0.6508	156.238	143.78	168.695	1.17328	0.230547	0.572508	1
chr1	145524989	145543868	ITGA10	+	18879	0.0486651	0.0316776	0.0402	23.8951	28.3648	19.4255	0.684842	-0.546156	0.584288	1
chr1	145549208	145568526	ANKRD35	+	19318	0	0	0	0	0	0	NA	NA	NA	NA
chr1	145575987	145586546	PIAS3	+	10559	1.09214	0.763123	0.9276	308.88	356.028	261.732	0.735146	-0.443897	0.165771	1
chr1	145586492	145589435	NUDT17	-	2943	0	0.0288505	0.0144	0.511196	0	1.02239	Inf	Inf	0.994512	1
chr1	145592604	145610884	POLR3C	-	18280	2.67859	2.20571	2.4422	142.747	152.583	132.911	0.871072	-0.199137	0.640871	1
chr1	145611035	145688776	RNF115	+	77741	1.45716	1.24505	1.3511	3320.77	3497.68	3143.86	0.898841	-0.153863	0.493359	1
chr1	145695797	145715565	CD160	-	19768	0	0.00970663	0.0049	0	0	0	NA	NA	NA	NA
chr1	145727665	145764206	PDZK1	+	36541	0.018207	0.0310098	0.0246	28.6731	20.5401	36.8061	1.79192	0.841505	0.333113	1
chr1	145764594	145827103	GPR89A	-	62509	0.0623642	0.0929405	0.0777	5.02337	3.91239	6.13435	1.56793	0.64886	0.859378	1
chr1	145883867	147465755	GPR89C	+	1581888	0.0276523	0.0268905	0.0273	1183.51	1169.81	1197.22	1.02344	0.0334213	0.894816	1
chr1	145924387	147484331	PDZK1P1	-	1559944	0	0	0	0	0	0	NA	NA	NA	NA
chr1	146032541	147624469	NBPF11	-	1591928	0	0	0	0	0	0	NA	NA	NA	NA
chr1	146035038	147608092	NBPF	-	2561229	0.0298314	0.0118553	0.0208	3.46764	4.89049	2.04478	0.418114	-1.25803	0.754903	1
chr1	146057586	147607526	NBPF24	-	1576063	0	0	0	0	0	0	NA	NA	NA	NA
chr1	146490894	146514599	LOC728989	-	23705	0.0588865	0.0292527	0.0441	1.48929	1.9562	1.02239	0.522643	-0.936102	1	1
chr1	146626684	146644129	PRKAB2	-	17445	3.20409	2.9274	3.0657	525.642	535.998	515.286	0.961358	-0.0568545	0.845615	1
chr1	146649429	146651528	PDIA3P	+	2099	0.81243	0.470344	0.6414	42.2557	52.8173	31.6942	0.600072	-0.736794	0.30147	1
chr1	146655883	146697230	FMO5	-	41347	0.0346993	0.0546641	0.0447	4.53432	2.93429	6.13435	2.09057	1.0639	0.73686	1
chr1	146714290	146767443	CHD1L	+	53153	2.13096	2.27422	2.2026	209.717	197.576	221.859	1.12291	0.167237	0.651273	1
chr1	146853913	146989699	LOC100289211	-	135786	0	0.00933171	0.0047	0.511196	0	1.02239	Inf	Inf	0.994512	1
chr1	147013181	147098015	BCL9	+	84834	0.953579	0.625558	0.7896	156.33	184.861	127.799	0.691327	-0.532561	0.183829	1
chr1	147119167	147142634	ACP6	-	23467	0.305636	0.409451	0.3575	20.5825	16.6277	24.5374	1.4757	0.561397	0.606551	1
chr1	147228331	147245484	GJA5	-	17153	0	0	0	0	0	0	NA	NA	NA	NA
chr1	147374945	147381395	GJA8	+	6450	0	0	0	0	0	0	NA	NA	NA	NA
chr1	147400505	147416212	GPR89B	+	65248	0	0	0	0	0	0	NA	NA	NA	NA
chr1	147426553	147464799	GPR89	+	38246	0	0	0	0	0	0	NA	NA	NA	NA
chr1	147954634	147954759	PPIAL4B	-	785	0	0	0	0	0	0	NA	NA	NA	NA
chr1	148003641	148025848	NBPF14	-	22207	0.887367	0.775295	0.8313	96.8909	100.744	93.0377	0.923505	-0.114808	0.831647	1
chr1	148558187	148577356	NBPF15	+	19325	0.257824	0.302415	0.2801	170.352	152.583	188.12	1.2329	0.302057	0.440554	1
chr1	148577356	148758311	NBPF16	+	180955	0.00569371	0.00351114	0.0046	23.384	28.3648	18.4031	0.648798	-0.624158	0.531572	1
chr1	148577614	148596267	NBPF	+	2561229	0.155172	0.29977	0.2275	26.6947	17.6058	35.7837	2.0325	1.02326	0.255001	1
chr1	148644010	148644795	PPIAL4E	+	785	0	0	0	0	0	0	NA	NA	NA	NA
chr1	148806014	149553787	PPIAL4	+	5190326	0.00659764	0.00484711	0.0057	126.61	142.802	110.418	0.773225	-0.371039	0.396753	1
chr1	148928285	148953054	LOC645166	+	24769	14.9868	12.9574	13.9721	687.106	719.88	654.331	0.908944	-0.137736	0.60738	1
chr1	149279475	149291742	LOC388692	+	12267	0.609498	0.667133	0.6383	248.327	230.831	265.822	1.15159	0.203622	0.556772	1
chr1	149369293	149378297	FCGR1C	+	9004	0	0	0	0	0	0	NA	NA	NA	NA
chr1	149397113	149783928	HIST2H2BF	-	386815	0.000573315	0.000162744	0.0004	4.44574	6.84669	2.04478	0.298653	-1.74346	0.550937	1
chr1	149576452	149616786	LOC728855	+	5316275	0.0227785	0.0218506	0.0223	28.4959	28.3648	28.627	1.00924	0.0132715	1	1
chr1	149754249	149764074	FCGR1A	+	9825	0	0	0	0	0	0	NA	NA	NA	NA
chr1	149784779	149785236	HIST2H3D	-	457	0	0.13775	0.0689	1.02239	0	2.04478	Inf	Inf	0.79023	1
chr1	149804220	149804616	HIST2H4	+	28505	0	0	0	0	0	0	NA	NA	NA	NA
chr1	149812258	149812765	HIST2H3	-	12429	0	0	0	0	0	0	NA	NA	NA	NA
chr1	149813784	149814318	HIST2H2AA	-	9377	0	0	0	0	0	0	NA	NA	NA	NA
chr1	149821758	149822340	HIST2H2BC	-	582	1.36087	0.703068	1.032	18.8718	24.4525	13.2911	0.543549	-0.879519	0.425733	1
chr1	149822627	149823161	HIST2H2AA	+	9377	0	0	0	0	0	0	NA	NA	NA	NA
chr1	149824180	149824687	HIST2H3	+	12429	0	0	0	0	0	0	NA	NA	NA	NA
chr1	149832329	149832725	HIST2H4	-	28505	0	0	0	0	0	0	NA	NA	NA	NA
chr1	149856009	149858232	HIST2H2BE	-	2223	2.06564	1.57167	1.8187	127.655	141.824	113.486	0.800184	-0.321596	0.463041	1
chr1	149858524	149858961	HIST2H2AC	+	437	4.63699	2.73703	3.687	50.7246	62.5983	38.8509	0.620639	-0.688175	0.291076	1
chr1	149859018	149859466	HIST2H2AB	-	448	2.47507	1.19439	1.8347	25.8071	34.2334	17.3807	0.50771	-0.977923	0.287162	1
chr1	149871154	149872348	BOLA1	+	1194	0.398002	0.236748	0.3174	11.9365	14.6715	9.20153	0.627172	-0.673068	0.663142	1
chr1	149874871	149889434	SV2A	-	14563	0.353928	0.352301	0.3531	163.04	159.43	166.65	1.04529	0.0638976	0.886586	1
chr1	149895208	149900144	SF3B4	-	4936	4.03159	3.4881	3.7598	586.747	614.246	559.249	0.910464	-0.135326	0.625006	1
chr1	149900542	149908791	MTMR11	-	8249	0.422464	0.237895	0.3302	85.4896	107.591	63.3883	0.589161	-0.763266	0.13511	1
chr1	149912231	149982686	OTUD7B	-	70455	1.14079	1.22201	1.1814	2638.84	2481.44	2796.24	1.12687	0.172315	0.449058	1
chr1	150039341	150117505	VPS45	+	78164	0.764423	0.72385	0.7441	1841.48	1844.69	1838.26	0.996513	-0.00503904	0.985423	1
chr1	150122169	150131825	PLEKHO1	+	9656	1.23036	0.847526	1.0389	316.304	366.787	265.822	0.724732	-0.464481	0.144209	1
chr1	150190716	150208504	ANP32E	-	17788	1.91636	1.45351	1.6849	945.909	1052.43	839.384	0.797565	-0.326326	0.195964	1
chr1	150230217	150237480	CA14	+	7263	0	0	0	0	0	0	NA	NA	NA	NA
chr1	150237798	150241609	APH1A	-	3811	1.45478	1.09847	1.2766	153.573	171.167	135.978	0.794417	-0.332031	0.414211	1
chr1	150245182	150253335	C1orf54	+	8153	0.0248841	0.00772128	0.0163	3.95669	5.86859	2.04478	0.348429	-1.52106	0.646306	1
chr1	150255228	150259501	C1orf51	+	4273	0	0	0	0	0	0	NA	NA	NA	NA
chr1	150266268	150280819	MRPS21	+	14551	1.25128	1.27841	1.2648	583.32	562.406	604.234	1.07437	0.103494	0.710426	1
chr1	150293927	150325704	PRPF3	+	31777	1.37568	1.28482	1.3303	1337.91	1349.78	1326.04	0.982417	-0.0255922	0.918705	1
chr1	150336989	150449041	RPRD2	+	112052	0.916104	0.882891	0.8995	3191.21	3169.04	3213.38	1.01399	0.0200461	0.930416	1
chr1	150459919	150479749	TARS2	+	19830	0.260414	0.263489	0.262	164.574	159.43	169.717	1.06452	0.0902089	0.832357	1
chr1	150480486	150486265	ECM1	+	5779	0.379635	0.308989	0.3443	62.8826	67.4888	58.2764	0.863497	-0.211737	0.737662	1
chr1	150521897	150533412	ADAMTSL4	+	11515	0.00554397	0	0.0028	0.978098	1.9562	0	0	#NAME?	0.813083	1
chr1	150524404	150524490	MIR4257	+	86	0	0	0	0	0	0	NA	NA	NA	NA
chr1	150547026	150552214	MCL1	-	5188	11.4868	12.4033	11.9451	1964.79	1839.8	2089.77	1.13587	0.183793	0.429507	1
chr1	150594598	150602098	ENSA	-	7500	3.478	2.71418	3.0961	733.231	804.975	661.488	0.82175	-0.283229	0.281643	1
chr1	150618700	150669672	GOLPH3L	-	50972	0.814214	0.712561	0.7634	1230.57	1281.31	1179.84	0.920809	-0.119026	0.626965	1
chr1	150670534	150693364	HORMAD1	-	22830	0.335127	0.250898	0.293	211.388	236.7	186.075	0.786124	-0.347171	0.337075	1
chr1	150702671	150738433	CTSS	-	35762	0.0903602	0.0844942	0.0874	98.9578	99.766	98.1497	0.983799	-0.0235652	0.98466	1
chr1	150768683	150780917	CTSK	-	12234	0.37783	0.403784	0.3908	151.659	142.802	160.516	1.12404	0.168694	0.687834	1
chr1	150782180	150849244	ARNT	-	67064	0.859748	0.849975	0.8549	1815.85	1780.14	1851.55	1.04012	0.0567457	0.810345	1
chr1	150898814	150937220	SETDB1	+	38406	0.774181	0.81013	0.7922	964.79	918.434	1011.15	1.10095	0.138743	0.583265	1
chr1	150937648	150947479	CERS2	-	9831	0.758417	0.656347	0.7074	219.722	229.853	209.59	0.911845	-0.133139	0.71732	1
chr1	150954498	150968114	ANXA9	+	13616	0.00232675	0	0.0012	0.489049	0.978098	0	0	#NAME?	1	1
chr1	150969300	150980854	FAM63A	-	11554	0.254953	0.201594	0.2283	83.3101	90.9631	75.657	0.831733	-0.265808	0.619469	1
chr1	150980972	151008189	PRUNE	+	27217	0.186242	0.189751	0.188	162.084	156.496	167.672	1.07142	0.0995215	0.814774	1
chr1	151009028	151020076	BNIPL	+	11048	0.151099	0.131054	0.1411	49.4346	51.8392	47.03	0.907229	-0.140461	0.859094	1
chr1	151020258	151023871	C1orf56	+	3613	0.201678	0.165525	0.1836	20.9609	22.4963	19.4255	0.863497	-0.211737	0.879414	1
chr1	151023446	151032125	CDC42SE1	-	8679	2.4987	2.1202	2.3095	634.048	669.997	598.099	0.892689	-0.16377	0.546608	1
chr1	151032150	151040973	MLLT11	+	8823	1.63785	1.35605	1.497	417.261	446.013	388.509	0.871072	-0.199137	0.503816	1
chr1	151043079	151091007	GABPB2	+	47928	0.11766	0.100038	0.1088	164.753	174.101	155.404	0.892604	-0.163908	0.686879	1
chr1	151104162	151119140	SEMA6C	-	14978	0.0662617	0.0462324	0.0562	26.4068	30.321	22.4926	0.741816	-0.430867	0.655606	1
chr1	151129104	151132225	TNFAIP8L2	+	3121	0.00078084	0	0.0004	0	0	0	NA	NA	NA	NA
chr1	151132223	151138424	LYSMD1	-	6201	0.500683	0.529361	0.515	101.091	95.8536	106.329	1.10928	0.149627	0.769459	1
chr1	151138497	151142773	SCNM1	+	4276	0.903331	0.702414	0.8029	108.228	119.328	97.1273	0.813952	-0.296984	0.528839	1
chr1	151142462	151148547	TMOD4	-	6085	0.17021	0.12126	0.1457	27.8961	32.2772	23.515	0.728533	-0.456935	0.622	1
chr1	151148933	151162640	VPS72	-	13707	0.961501	0.838117	0.8998	390.031	406.889	373.173	0.917138	-0.124789	0.683906	1
chr1	151171020	151222007	PIP5K1A	+	50987	1.9498	1.85693	1.9034	3072.31	3069.27	3075.36	1.00198	0.00285683	0.991529	1
chr1	151227196	151239954	PSMD4	+	12758	1.5098	1.50989	1.5098	610.194	594.684	625.704	1.05216	0.0733579	0.792379	1
chr1	151254790	151264381	ZNF687	+	9591	0.465751	0.375388	0.4206	127.232	137.912	116.553	0.845125	-0.242764	0.584334	1
chr1	151264272	151300191	PI4KB	-	35919	0.741772	0.731711	0.7367	838.139	822.581	853.698	1.03783	0.053568	0.839106	1
chr1	151313115	151319769	RFX5	-	6654	0.801803	0.656247	0.729	153.217	164.32	142.113	0.86485	-0.209479	0.612536	1
chr1	151336779	151345164	SELENBP1	-	8385	0	0	0	0	0	0	NA	NA	NA	NA
chr1	151372040	151374412	PSMB4	+	2372	3.70738	2.98569	3.3465	250.975	271.911	230.038	0.846005	-0.241262	0.483025	1
chr1	151375199	151431941	POGZ	-	56742	2.18082	2.04967	2.1152	3799.1	3820.45	3777.74	0.98882	-0.01622	0.943246	1
chr1	151483861	151511167	CGN	+	27306	0.0846961	0.0622462	0.0735	63.3052	71.4012	55.2092	0.773225	-0.371039	0.53621	1
chr1	151512780	151556059	TUFT1	+	43279	3.21627	3.07944	3.1479	4303.79	4287.98	4319.61	1.00738	0.0106012	0.963003	1
chr1	151518271	151518367	MIR554	+	96	3.36357	2.66712	3.0153	8.98006	9.78098	8.17914	0.836229	-0.25803	0.947038	1
chr1	151584661	151671559	SNX27	+	86898	0.681758	0.727559	0.7047	1941.51	1829.04	2053.99	1.12298	0.167337	0.472551	1
chr1	151672533	151689290	CELF3	-	16757	0.00189061	0.00375674	0.0028	1.51144	0.978098	2.04478	2.09057	1.0639	0.987671	1
chr1	151694012	151702082	RIIAD1	+	8070	0	0.00390036	0.002	0.511196	0	1.02239	Inf	Inf	0.994512	1
chr1	151732122	151736040	MRPL9	-	3918	1.6738	1.53226	1.603	198.872	202.466	195.277	0.964491	-0.0521605	0.901003	1
chr1	151735444	151743806	OAZ3	+	8362	0.0530416	0.0414057	0.0472	12.4698	13.6934	11.2463	0.821296	-0.284026	0.890973	1
chr1	151744040	151763010	TDRKH	-	18970	0.085173	0.111169	0.0982	59.1916	49.883	68.5003	1.37322	0.457561	0.455073	1
chr1	151772764	151777882	LINGO4	-	5118	0	0	0	0	0	0	NA	NA	NA	NA
chr1	151778546	151804348	RORC	-	25802	0	0	0	0	0	0	NA	NA	NA	NA
chr1	151810338	151813033	C2CD4D	-	2695	0	0	0	0	0	0	NA	NA	NA	NA
chr1	151810944	151816641	LOC100132111	+	5697	0.005561	0	0.0028	0.489049	0.978098	0	0	#NAME?	1	1
chr1	151819576	151826173	THEM5	-	6597	0	0	0	0	0	0	NA	NA	NA	NA
chr1	151843342	151882361	THEM4	-	39019	0.845133	0.842964	0.844	1043.3	1018.2	1068.4	1.0493	0.0694305	0.783344	1
chr1	151955385	151966714	S100A10	-	11329	4.44614	4.26299	4.3546	1561.76	1555.18	1568.35	1.00847	0.0121693	0.962053	1
chr1	152004981	152009511	S100A11	-	4530	3.24503	2.93218	3.0886	442.644	453.838	431.45	0.95067	-0.0729842	0.809068	1
chr1	152056619	152061540	TCHHL1	-	4921	0.0128758	0	0.0064	0.978098	1.9562	0	0	#NAME?	0.813083	1
chr1	152078792	152086556	TCHH	-	7764	0.155059	0.214866	0.185	45.6773	37.1677	54.1868	1.4579	0.543891	0.432177	1
chr1	152126070	152131704	RPTN	-	5634	0	0	0	0	0	0	NA	NA	NA	NA
chr1	152184557	152196669	HRNR	-	12112	0	0	0	0	0	0	NA	NA	NA	NA
chr1	152274650	152297679	FLG	-	23029	0.0027514	0.00273359	0.0027	2.00049	1.9562	2.04478	1.04529	0.0638976	1	1
chr1	152321212	152332482	FLG2	-	11270	0.0562217	0.0474791	0.0519	18.4713	19.562	17.3807	0.888493	-0.170568	0.926591	1
chr1	152381718	152386750	CRNN	-	5032	0	0	0	0	0	0	NA	NA	NA	NA
chr1	152483319	152484653	LCE5A	+	1334	0	0	0	0	0	0	NA	NA	NA	NA
chr1	152486977	152488481	CRCT1	+	1504	0	0	0	0	0	0	NA	NA	NA	NA
chr1	152538129	152539248	LCE3E	-	1119	0	0	0	0	0	0	NA	NA	NA	NA
chr1	152551859	152552980	LCE3D	-	1121	0	0	0	0	0	0	NA	NA	NA	NA
chr1	152573137	152573562	LCE3C	+	425	0	0	0	0	0	0	NA	NA	NA	NA
chr1	152586286	152586574	LCE3B	+	288	0	0	0	0	0	0	NA	NA	NA	NA
chr1	152595309	152595579	LCE3A	-	270	0	0	0	0	0	0	NA	NA	NA	NA
chr1	152635871	152637135	LCE2D	+	1264	0	0	0	0	0	0	NA	NA	NA	NA
chr1	152647770	152649049	LCE2C	+	1279	0	0	0	0	0	0	NA	NA	NA	NA
chr1	152658598	152659876	LCE2B	+	1278	0	0	0	0	0	0	NA	NA	NA	NA
chr1	152670839	152671918	LCE2A	+	1079	0	0	0	0	0	0	NA	NA	NA	NA
chr1	152681522	152681910	LCE4A	+	388	0	0	0	0	0	0	NA	NA	NA	NA
chr1	152691997	152692905	C1orf68	+	908	0	0	0	0	0	0	NA	NA	NA	NA
chr1	152730505	152734529	KPRP	+	4024	0	0	0	0	0	0	NA	NA	NA	NA
chr1	152748847	152749445	LCE1F	+	598	0	0	0	0	0	0	NA	NA	NA	NA
chr1	152758752	152760901	LCE1E	+	2149	0	0.0146468	0.0073	0.511196	0	1.02239	Inf	Inf	0.994512	1
chr1	152769226	152770657	LCE1D	+	1431	0	0	0	0	0	0	NA	NA	NA	NA
chr1	152777310	152779107	LCE1C	-	1797	0	0	0	0	0	0	NA	NA	NA	NA
chr1	152784446	152785585	LCE1B	+	1139	0	0	0	0	0	0	NA	NA	NA	NA
chr1	152799948	152800573	LCE1A	+	625	0	0	0	0	0	0	NA	NA	NA	NA
chr1	152815329	152816459	LCE6A	+	1130	0	0	0	0	0	0	NA	NA	NA	NA
chr1	152850797	152857523	SMCP	+	6726	0	0	0	0	0	0	NA	NA	NA	NA
chr1	152881038	152884362	IVL	+	3324	0.0571859	0.0189386	0.0381	3.95669	5.86859	2.04478	0.348429	-1.52106	0.646306	1
chr1	152943127	152945069	SPRR4	+	1942	0	0	0	0	0	0	NA	NA	NA	NA
chr1	152956563	152958290	SPRR1A	+	1727	0	0	0	0	0	0	NA	NA	NA	NA
chr1	152974222	152976332	SPRR3	+	2110	0	0	0	0	0	0	NA	NA	NA	NA
chr1	153003678	153005376	SPRR1B	+	1698	0	0	0	0	0	0	NA	NA	NA	NA
chr1	153012200	153013594	SPRR2D	-	1394	0	0	0	0	0	0	NA	NA	NA	NA
chr1	153028595	153029988	SPRR2A	-	1393	0	0	0	0	0	0	NA	NA	NA	NA
chr1	153042717	153044084	SPRR2B	-	1367	0	0	0	0	0	0	NA	NA	NA	NA
chr1	153065610	153067001	SPRR2E	-	1391	0	0	0	0	0	0	NA	NA	NA	NA
chr1	153084612	153085989	SPRR2F	-	1377	0	0	0	0	0	0	NA	NA	NA	NA
chr1	153112593	153113969	SPRR2C	-	1376	0	0	0	0	0	0	NA	NA	NA	NA
chr1	153122057	153123427	SPRR2G	-	1370	0	0	0	0	0	0	NA	NA	NA	NA
chr1	153175918	153177596	LELP1	+	1678	0	0	0	0	0	0	NA	NA	NA	NA
chr1	153190059	153191793	PRR9	+	1734	0.036541	0.0181522	0.0273	1.48929	1.9562	1.02239	0.522643	-0.936102	1	1
chr1	153232178	153234600	LOR	+	2422	0.0261611	0	0.0131	0.978098	1.9562	0	0	#NAME?	0.813083	1
chr1	153270337	153283194	PGLYRP3	-	12857	0	0	0	0	0	0	NA	NA	NA	NA
chr1	153302596	153321022	PGLYRP4	-	18426	0	0	0	0	0	0	NA	NA	NA	NA
chr1	153330329	153333503	S100A9	+	3174	0	0	0	0	0	0	NA	NA	NA	NA
chr1	153346183	153348075	S100A12	-	1892	0	0	0	0	0	0	NA	NA	NA	NA
chr1	153362507	153363664	S100A8	-	1157	0	0	0	0	0	0	NA	NA	NA	NA
chr1	153388999	153395701	S100A7A	+	6702	0	0	0	0	0	0	NA	NA	NA	NA
chr1	153409470	153412503	S100A7L2	-	3033	0	0	0	0	0	0	NA	NA	NA	NA
chr1	153430219	153433137	S100A7	-	2918	0	0	0	0	0	0	NA	NA	NA	NA
chr1	153507075	153508717	S100A6	-	1642	3.14123	1.62717	2.3842	123.167	159.43	86.9033	0.545088	-0.87544	0.0462118	1
chr1	153509622	153514241	S100A5	-	4619	0.0274354	0.0340721	0.0308	4.51218	3.91239	5.11196	1.30661	0.385826	0.975728	1
chr1	153516094	153518282	S100A4	-	2188	0.130315	0.115085	0.1227	8.49101	8.80288	8.17914	0.929143	-0.106027	1	1
chr1	153519808	153521734	S100A3	-	1926	0.186318	0.261481	0.2239	13.5587	10.7591	16.3583	1.52042	0.604466	0.67292	1
chr1	153533584	153538306	S100A2	-	4722	3.78968	3.72322	3.7565	562.071	552.625	571.517	1.03419	0.048495	0.866911	1
chr1	153579366	153585514	S100A16	-	6148	1.62955	1.72484	1.6772	326.813	309.079	344.546	1.11475	0.156722	0.624548	1
chr1	153586731	153588790	S100A14	-	2059	0	0	0	0	0	0	NA	NA	NA	NA
chr1	153591275	153606568	S100A13	-	15293	0.304525	0.364022	0.3343	162.372	143.78	180.963	1.25861	0.331831	0.40424	1
chr1	153600872	153604513	S100A1	+	3641	0	0	0	0	0	0	NA	NA	NA	NA
chr1	153606457	153618782	CHTOP	+	12325	6.05582	5.39524	5.7255	2232.36	2304.4	2160.31	0.937474	-0.0931492	0.686802	1
chr1	153631144	153634326	SNAPIN	+	3182	1.13138	0.850698	0.991	99.7145	111.503	87.9257	0.788549	-0.342728	0.480686	1
chr1	153634513	153643479	ILF2	-	8966	2.62359	2.14793	2.3858	675.726	725.749	625.704	0.86215	-0.21399	0.423784	1
chr1	153651163	153666468	NPR1	+	15305	0	0	0	0	0	0	NA	NA	NA	NA
chr1	153700566	153746555	INTS3	+	45989	0.522212	0.580257	0.5512	804.194	741.398	866.989	1.1694	0.225764	0.383795	1
chr1	153747767	153752633	SLC27A3	+	4866	0.0846389	0.0970278	0.0908	14.0256	12.7153	15.3359	1.2061	0.270348	0.88423	1
chr1	153777202	153895451	GATAD2B	-	118249	1.21502	1.21629	1.2157	4553.49	4435.68	4671.31	1.05312	0.0746735	0.736351	1
chr1	153901976	153919154	DENND4B	-	17178	0.221313	0.207054	0.2142	116.451	117.372	115.53	0.984311	-0.022814	0.981012	1
chr1	153920147	153931132	CRTC2	-	10985	0.568152	0.637099	0.6026	209.828	192.685	226.971	1.17794	0.236262	0.518019	1
chr1	153931587	153940188	SLC39A1	-	8601	0.773515	0.534295	0.6539	177.335	205.401	149.269	0.726723	-0.460523	0.229382	1
chr1	153940396	153946832	CREB3L4	+	6436	0.0984493	0.0342342	0.0663	13.3594	19.562	7.15675	0.36585	-1.45068	0.277709	1
chr1	153946744	153950451	JTB	-	3707	1.05563	0.747364	0.9015	105.627	121.284	89.9705	0.741816	-0.430867	0.359709	1
chr1	153954127	153958806	RAB13	-	4679	2.24846	1.76921	2.0088	296.809	324.729	268.889	0.828043	-0.272223	0.403225	1
chr1	153963238	153964631	RPS27	+	1393	34.9516	29.7142	32.3329	1423.89	1503.34	1344.45	0.894308	-0.161157	0.502202	1
chr1	153965167	154127592	NUP210L	-	162425	0.0222432	0.0228631	0.0226	116.073	111.503	120.642	1.08196	0.113651	0.817014	1
chr1	154127779	154164609	TPM3	-	36830	3.16588	2.73339	2.9496	3434.51	3599.4	3269.61	0.908376	-0.138638	0.536483	1
chr1	154166140	154166219	MIR190B	-	79	0	0	0	0	0	0	NA	NA	NA	NA
chr1	154171847	154178809	C1orf189	-	6962	0.182022	0.143458	0.1627	35.9202	39.1239	32.7166	0.836229	-0.25803	0.764298	1
chr1	154179182	154193273	C1orf43	-	14091	1.97354	1.75792	1.8657	831.696	858.77	804.623	0.936948	-0.0939597	0.718347	1
chr1	154192654	154243329	UBAP2L	+	50675	2.27563	2.27929	2.2775	3656.23	3560.28	3752.18	1.0539	0.0757392	0.735344	1
chr1	154245038	154248355	HAX1	+	3317	0.872089	0.763884	0.818	85.9104	89.0069	82.8138	0.930419	-0.104047	0.859681	1
chr1	154293591	154297801	AQP10	+	4210	0	0	0	0	0	0	NA	NA	NA	NA
chr1	154298035	154323780	ATP8B2	+	25745	0.39009	0.425465	0.4078	332.925	310.057	355.793	1.14751	0.198502	0.530729	1
chr1	154377668	154441926	IL6R	+	64258	0.129666	0.143032	0.1363	277.889	257.24	298.539	1.16055	0.214803	0.519793	1
chr1	154451953	154474526	SHE	-	22573	0.0252628	0.00697201	0.0161	11.3589	17.6058	5.11196	0.290357	-1.7841	0.228984	1
chr1	154474694	154520623	TDRD10	+	45929	0	0	0	0	0	0	NA	NA	NA	NA
chr1	154521050	154531120	UBE2Q1	-	10070	1.0791	0.940836	1.01	321.614	335.488	307.74	0.917292	-0.124547	0.700912	1
chr1	154540256	154552353	CHRNB2	+	12097	0	0.00260196	0.0013	0.511196	0	1.02239	Inf	Inf	0.994512	1
chr1	154554533	154600456	ADAR	-	45923	1.45266	1.28871	1.3707	1990.99	2059.87	1922.1	0.933114	-0.0998752	0.668323	1
chr1	154669941	154842754	KCNN3	-	172813	0.00604973	0.00546414	0.0058	31.4745	32.2772	30.6718	0.95026	-0.0736059	0.971408	1
chr1	154897207	154909484	PMVK	-	12277	0.172895	0.123063	0.148	57.3037	65.5326	49.0748	0.748862	-0.417229	0.505317	1
chr1	154916558	154928567	PBXIP1	-	12009	0.1108	0.0943567	0.1026	38.9431	41.0801	36.8061	0.895959	-0.158495	0.862105	1
chr1	154929501	154934258	PYGO2	-	4757	1.68495	1.49538	1.5902	239.26	247.459	231.061	0.933734	-0.098917	0.784951	1
chr1	154934773	154946959	SHC1	-	12186	1.50788	1.40105	1.4545	560.717	567.297	554.137	0.976802	-0.0338624	0.909164	1
chr1	154947117	154951725	CKS1B	+	4608	4.58859	3.64523	4.1169	587.194	639.676	534.711	0.835909	-0.258582	0.346353	1
chr1	154948168	154948259	MIR4258	+	91	0.803406	2.09528	1.4493	4.04527	1.9562	6.13435	3.13586	1.64886	0.603514	1
chr1	154955769	154965587	FLAD1	+	9818	0.846484	0.628362	0.7374	228.325	256.262	200.389	0.78197	-0.354816	0.313845	1
chr1	154966061	154966791	LENEP	+	730	0.176098	0	0.088	1.9562	3.91239	0	0	#NAME?	0.502804	1
chr1	154975105	154991001	ZBTB7B	+	15896	0.279022	0.243554	0.2613	131.344	136.934	125.754	0.918358	-0.122871	0.788805	1
chr1	154991002	155006257	DCST2	-	15255	0.0124606	0.00618995	0.0093	4.46788	5.86859	3.06718	0.522643	-0.936102	0.784377	1
chr1	155006281	155023406	DCST1	+	17125	0	0	0	0	0	0	NA	NA	NA	NA
chr1	155017667	155036467	LOC100505666	-	18800	0.0134813	0.0150682	0.0143	8.51316	7.82479	9.20153	1.17595	0.233823	0.965625	1
chr1	155023761	155035252	ADAM15	+	11491	0.132337	0.063001	0.0977	35.2319	46.9487	23.515	0.500866	-0.997503	0.199992	1
chr1	155036212	155042029	EFNA4	+	5817	0.580028	0.513733	0.5469	100.892	104.657	97.1273	0.928058	-0.107714	0.839919	1
chr1	155051347	155060014	EFNA3	+	8667	0.0731072	0.0290535	0.0511	13.8706	19.562	8.17914	0.418114	-1.25803	0.336346	1
chr1	155100348	155107386	EFNA1	+	7038	0.405128	0.192308	0.2987	65.9959	88.0288	43.9629	0.499414	-1.00169	0.0809119	1
chr1	155108287	155111334	SLC50A1	+	3047	0.311923	0.413204	0.3626	35.1193	29.3429	40.8957	1.39371	0.478935	0.551724	1
chr1	155112366	155112996	DPM3	-	630	0.854884	0.449655	0.6523	12.9146	16.6277	9.20153	0.553387	-0.85364	0.544431	1
chr1	155141883	155145804	KRTCAP2	-	3921	1.11564	0.891052	1.0033	124.232	134.978	113.486	0.840773	-0.250211	0.576214	1
chr1	155146359	155157445	TRIM46	+	11086	0.045724	0.0255532	0.0356	12.4256	15.6496	9.20153	0.587973	-0.766177	0.601607	1
chr1	155158299	155162706	MUC1	-	4407	0.0575103	0.0285689	0.043	5.95718	7.82479	4.08957	0.522643	-0.936102	0.712496	1
chr1	155164967	155165063	MIR92B	+	96	0	0	0	0	0	0	NA	NA	NA	NA
chr1	155165378	155177690	THBS3	-	12312	0.0669027	0.0940012	0.0805	31.6295	25.4306	37.8285	1.48752	0.572911	0.495951	1
chr1	155178489	155183624	MTX1	+	5135	0.296142	0.171513	0.2338	37.7878	46.9487	28.627	0.60975	-0.71371	0.345302	1
chr1	155183615	155197325	GBAP1	-	13710	0.616982	0.532632	0.5748	249.174	261.152	237.195	0.908263	-0.138817	0.692406	1
chr1	155204238	155214653	GBA	-	10415	0.535368	0.341505	0.4384	143.838	172.145	115.53	0.671121	-0.575355	0.163866	1
chr1	155216995	155225274	FAM189B	-	8279	0.1148	0.110255	0.1125	29.4962	29.3429	29.6494	1.01044	0.014988	1	1
chr1	155225769	155232176	SCAMP3	-	6407	0.445027	0.476534	0.4608	93.6004	88.0288	99.172	1.12659	0.171957	0.742445	1
chr1	155232658	155243281	CLK2	-	10623	1.2645	1.23198	1.2482	420.014	414.714	425.315	1.02556	0.0364169	0.910079	1
chr1	155247373	155259638	HCN3	+	12265	0.0749082	0.0795557	0.0772	30.0295	28.3648	31.6942	1.11737	0.160113	0.886982	1
chr1	155259083	155271225	PKLR	-	12142	0.00260921	0	0.0013	0.489049	0.978098	0	0	#NAME?	1	1
chr1	155278538	155290457	FDPS	+	11919	1.84625	1.49998	1.6731	630.249	679.778	580.719	0.854277	-0.227224	0.401781	1
chr1	155290639	155300909	RUSC1	+	10270	0.333159	0.180825	0.257	82.9779	105.635	60.3211	0.571036	-0.808347	0.11825	1
chr1	155305051	155532324	ASH1L	-	227273	1.20518	1.18335	1.1943	8592.49	8452.72	8732.25	1.03307	0.0469374	0.829248	1
chr1	155316140	155316173	MIR555	-	96	0.812333	1.10055	0.9564	1.00025	0.978098	1.02239	1.04529	0.0638976	1	1
chr1	155402970	155404053	POU5F1P4	+	1083	0	0	0	0	0	0	NA	NA	NA	NA
chr1	155531771	155533735	LOC645676	+	1964	0.682459	0.692216	0.6873	42.5215	41.0801	43.9629	1.07017	0.097845	0.923981	1
chr1	155580006	155584758	MSTO1	+	4752	0.126671	0.0570657	0.0919	13.8927	18.5839	9.20153	0.495135	-1.0141	0.442719	1
chr1	155629232	155658823	YY1AP1	-	29591	1.40464	1.14167	1.2732	1190.15	1283.26	1097.03	0.854872	-0.22622	0.355592	1
chr1	155658881	155708800	DAP3	+	49919	0.852967	0.849965	0.8515	1346.37	1314.56	1378.18	1.0484	0.068185	0.779758	1
chr1	155715608	155721369	MSTO2P	+	5761	0.104485	0.0382453	0.0714	12.8703	18.5839	7.15675	0.385105	-1.37667	0.314171	1
chr1	155719509	155826972	GON4L	-	107463	0.605241	0.676293	0.6408	2184.37	2008.04	2360.7	1.17563	0.233432	0.311279	1
chr1	155829259	155854990	SYT11	+	25731	0.544941	0.490294	0.5176	421.638	433.297	409.979	0.946184	-0.0798068	0.793532	1
chr1	155867600	155881177	RIT1	-	13577	1.15738	1.00343	1.0804	463.916	485.137	442.696	0.912518	-0.132075	0.651532	1
chr1	155882835	155904188	KIAA0907	-	21353	3.46596	3.14853	3.3072	2206.86	2256.47	2157.25	0.956027	-0.0648774	0.779694	1
chr1	155889699	155889833	SNORA42	-	134	2.6416	1.22416	1.9329	7.93552	10.7591	5.11196	0.47513	-1.07361	0.579369	1
chr1	155895748	155895877	SCARNA4	-	129	8.6948	3.50044	6.0976	24.2735	34.2334	14.3135	0.418114	-1.25803	0.184471	1
chr1	155911479	155912625	RXFP4	+	1146	0	0	0	0	0	0	NA	NA	NA	NA
chr1	155916629	155948336	ARHGEF2	-	31707	0.530776	0.499829	0.5153	517.328	519.37	515.286	0.992136	-0.0113905	0.975398	1
chr1	155978838	155990758	SSR2	-	11920	1.24038	1.05796	1.1492	433.376	456.772	409.979	0.897558	-0.155923	0.598829	1
chr1	156005091	156023516	UBQLN4	-	18425	0.419547	0.292123	0.3558	206.743	238.656	174.829	0.732557	-0.448987	0.216383	1
chr1	156024516	156028301	LAMTOR2	+	3785	0.544059	0.390849	0.4675	55.8144	63.5764	48.0524	0.755822	-0.403881	0.525418	1
chr1	156030965	156040295	RAB25	+	9330	0.00339561	0.0101209	0.0068	2.02264	0.978098	3.06718	3.13586	1.64886	0.821262	1
chr1	156041803	156051789	MEX3A	-	9986	0.396568	0.258464	0.3275	103.049	122.262	83.8362	0.685708	-0.544335	0.249831	1
chr1	156084460	156109878	LMNA	+	25418	1.32492	1.41789	1.3714	1105.18	1039.72	1170.64	1.12592	0.171104	0.489532	1
chr1	156119734	156147542	SEMA4A	+	27808	0	0.0011319	0.0006	0.511196	0	1.02239	Inf	Inf	0.994512	1
chr1	156163729	156182587	SLC25A44	+	18858	0.984724	0.927183	0.956	570.808	573.166	568.45	0.991773	-0.0119182	0.972594	1
chr1	156182778	156209868	PMF1	+	27090	1.46256	1.08432	1.2734	1088.75	1223.6	953.892	0.779578	-0.359235	0.146528	1
chr1	156211950	156213123	BGLAP	+	1173	0.0270086	0.107335	0.0672	2.53383	0.978098	4.08957	4.18114	2.0639	0.678498	1
chr1	156213206	156217843	PAQR6	-	4637	0.198134	0.142547	0.1703	24.9175	28.3648	21.4702	0.756931	-0.401766	0.691748	1
chr1	156219014	156252620	SMG5	-	33606	1.23308	1.01716	1.1251	1194.84	1279.35	1110.32	0.867875	-0.204441	0.40378	1
chr1	156252703	156262234	TMEM79	+	9531	0.13296	0.0825617	0.1078	32.3419	39.1239	25.5598	0.653304	-0.614174	0.458521	1
chr1	156262483	156265449	C1orf85	-	2966	0.0106814	0.0424489	0.0266	2.53383	0.978098	4.08957	4.18114	2.0639	0.678498	1
chr1	156268414	156269428	VHLL	-	1014	0.156218	0.300264	0.2282	7.55721	4.89049	10.2239	2.09057	1.0639	0.595542	1
chr1	156278751	156308206	CCT3	-	29455	1.7435	1.66717	1.7053	1590.21	1585.5	1594.93	1.00595	0.00855956	0.974128	1
chr1	156307104	156316785	C1orf182	+	9681	0.0687223	0.0617747	0.0652	19.9828	20.5401	19.4255	0.945735	-0.0804923	0.993283	1
chr1	156339002	156355011	RHBG	+	16009	0.148421	0.131731	0.1401	70.9288	73.3574	68.5003	0.933789	-0.0988319	0.883334	1
chr1	156374054	156399184	C1orf61	-	25130	0.0290988	0.0414801	0.0353	28.1176	22.4963	33.7389	1.49976	0.58473	0.515114	1
chr1	156390132	156390221	MIR9-1	-	89	0	0	0	0	0	0	NA	NA	NA	NA
chr1	156433518	156470529	MEF2D	-	37011	0.982312	0.858099	0.9202	1077.23	1122.86	1031.59	0.918723	-0.122299	0.623629	1
chr1	156495196	156542396	IQGAP3	-	47200	0.825585	0.695536	0.7606	1134.71	1203.06	1066.36	0.886368	-0.174022	0.480615	1
chr1	156549518	156556562	TTC24	+	7044	0	0	0	0	0	0	NA	NA	NA	NA
chr1	156561557	156564091	APOA1BP	+	2534	0.930224	0.598377	0.7643	60.727	72.3793	49.0748	0.678023	-0.560593	0.350658	1
chr1	156564099	156571279	GPATCH4	-	7180	1.7899	1.60852	1.6992	386.163	397.108	375.218	0.944877	-0.081802	0.793423	1
chr1	156589085	156595517	HAPLN2	+	6432	0	0	0	0	0	0	NA	NA	NA	NA
chr1	156611739	156629324	BCAN	+	17585	0.00180159	0.00536977	0.0036	2.02264	0.978098	3.06718	3.13586	1.64886	0.821262	1
chr1	156638555	156647189	NES	-	8634	0.0183467	0.0291645	0.0238	6.53481	4.89049	8.17914	1.67246	0.74197	0.766959	1
chr1	156669399	156675608	CRABP2	-	6209	0.193892	0.131804	0.1628	31.875	37.1677	26.5822	0.715196	-0.48359	0.569913	1
chr1	156692412	156697705	ISG20L2	-	5293	1.80381	1.34395	1.5739	262.734	294.408	231.061	0.784833	-0.349543	0.299382	1
chr1	156698262	156706752	RRNAD1	+	8490	0.339572	0.3003	0.3199	85.9104	89.0069	82.8138	0.930419	-0.104047	0.859681	1
chr1	156707093	156710923	MRPL24	-	3830	1.04225	0.764296	0.9033	109.161	123.24	95.0825	0.771521	-0.374223	0.421693	1
chr1	156711898	156722240	HDGF	-	10342	2.71529	1.99513	2.3552	768.642	866.595	670.689	0.773936	-0.369713	0.156156	1
chr1	156737273	156770609	PRCC	+	33336	1.69989	1.7401	1.72	1817.04	1749.82	1884.27	1.07684	0.1068	0.649355	1
chr1	156776034	156786640	SH2D2A	-	10606	0	0	0	0	0	0	NA	NA	NA	NA
chr1	156785541	156851642	NTRK1	+	66101	0.030674	0.0323801	0.0315	66.0605	62.5983	69.5227	1.11062	0.15136	0.81414	1
chr1	156810664	156828712	INSRR	-	18048	0.00175538	0.00174401	0.0017	1.00025	0.978098	1.02239	1.04529	0.0638976	1	1
chr1	156863522	156886226	PEAR1	+	22704	0.0907005	0.103977	0.0973	70.1279	63.5764	76.6794	1.2061	0.270348	0.64218	1
chr1	156890423	156902880	LRRC71	+	12457	0.00254323	0.010107	0.0063	2.53383	0.978098	4.08957	4.18114	2.0639	0.678498	1
chr1	156904631	157015162	ARHGEF11	-	110531	0.788493	0.798966	0.7937	2776.79	2687.81	2865.77	1.06621	0.0924874	0.684263	1
chr1	156905922	156906036	MIR765	-	114	0.192394	0.244245	0.2183	1.00025	0.978098	1.02239	1.04529	0.0638976	1	1
chr1	157061834	157069600	ETV3L	-	7766	0	0	0	0	0	0	NA	NA	NA	NA
chr1	157094458	157108383	ETV3	-	13925	1.71089	1.64782	1.6794	740.427	735.53	745.324	1.01332	0.0190838	0.947555	1
chr1	157098153	157098463	CYCSP52	+	310	0.102197	0	0.0511	0.489049	0.978098	0	0	#NAME?	1	1
chr1	157483166	157522310	FCRL5	-	39144	0.00242804	0.000804105	0.0016	1.97834	2.93429	1.02239	0.348429	-1.52106	0.852087	1
chr1	157543538	157567870	FCRL4	-	24332	0	0	0	0	0	0	NA	NA	NA	NA
chr1	157647977	157670647	FCRL3	-	22670	0	0.00138844	0.0007	0.511196	0	1.02239	Inf	Inf	0.994512	1
chr1	157715522	157746922	FCRL2	-	31400	0.00100895	0	0.0005	0.489049	0.978098	0	0	#NAME?	1	1
chr1	157764193	157789940	FCRL1	-	25747	0.00246094	0	0.0012	0.978098	1.9562	0	0	#NAME?	0.813083	1
chr1	157800703	157811634	CD5L	-	10931	0	0	0	0	0	0	NA	NA	NA	NA
chr1	157963062	158065844	KIRREL	+	102782	1.65428	1.46265	1.5585	5066.2	5249.45	4882.95	0.930182	-0.104415	0.636004	1
chr1	158101833	158110430	LOC646268	-	8597	0	0	0	0	0	0	NA	NA	NA	NA
chr1	158149736	158156216	CD1D	+	6480	0.0342233	0.0340017	0.0341	7.00172	6.84669	7.15675	1.04529	0.0638976	1	1
chr1	158223926	158228058	CD1A	+	4132	0	0	0	0	0	0	NA	NA	NA	NA
chr1	158259562	158264564	CD1C	+	5002	0	0	0	0	0	0	NA	NA	NA	NA
chr1	158297739	158301321	CD1B	-	3582	0	0	0	0	0	0	NA	NA	NA	NA
chr1	158323485	158327343	CD1E	+	3858	0	0	0	0	0	0	NA	NA	NA	NA
chr1	158368311	158369256	OR10T2	-	945	0	0	0	0	0	0	NA	NA	NA	NA
chr1	158389717	158390656	OR10K2	-	939	0	0	0	0	0	0	NA	NA	NA	NA
chr1	158435351	158436293	OR10K1	+	942	0	0	0	0	0	0	NA	NA	NA	NA
chr1	158449667	158450675	OR10R2	+	1008	0	0	0	0	0	0	NA	NA	NA	NA
chr1	158516917	158517895	OR6Y1	-	978	0	0	0	0	0	0	NA	NA	NA	NA
chr1	158532440	158533394	OR6P1	-	954	0	0	0	0	0	0	NA	NA	NA	NA
chr1	158548708	158549689	OR10X1	-	981	0	0	0	0	0	0	NA	NA	NA	NA
chr1	158576228	158577170	OR10Z1	+	942	0	0	0	0	0	0	NA	NA	NA	NA
chr1	158580495	158656506	SPTA1	-	76011	0.0100031	0.00745373	0.0087	20.9387	23.4744	18.4031	0.783964	-0.35114	0.764945	1
chr1	158669467	158670442	OR6K2	-	975	0	0	0	0	0	0	NA	NA	NA	NA
chr1	158686957	158687905	OR6K3	-	948	0	0	0	0	0	0	NA	NA	NA	NA
chr1	158724605	158725637	OR6K6	+	1032	0	0	0	0	0	0	NA	NA	NA	NA
chr1	158735533	158736472	OR6N1	-	939	0	0	0	0	0	0	NA	NA	NA	NA
chr1	158746471	158747425	OR6N2	-	954	0	0	0	0	0	0	NA	NA	NA	NA
chr1	158801167	158819270	MNDA	+	18103	0.00525013	0.00347742	0.0044	2.48954	2.93429	2.04478	0.696857	-0.521065	1	1
chr1	158901336	158946849	PYHIN1	+	45513	0.000696088	0	0.0003	0.489049	0.978098	0	0	#NAME?	1	1
chr1	158979681	159024945	IFI16	+	45264	1.77632	1.85872	1.8175	2607.63	2482.41	2732.85	1.10089	0.138665	0.543003	1
chr1	159032274	159046647	AIM2	-	14373	0	0.00218993	0.0011	0.511196	0	1.02239	Inf	Inf	0.994512	1
chr1	159141376	159172932	CADM3	+	31556	0.710013	0.514689	0.6124	609.535	691.515	527.554	0.762896	-0.390442	0.151149	1
chr1	159165774	159172212	LOC100131825	-	6438	0.00492094	0	0.0025	0.489049	0.978098	0	0	#NAME?	1	1
chr1	159173802	159176290	DARC	+	2488	0.103338	0.0391697	0.0713	5.44598	7.82479	3.06718	0.391982	-1.35114	0.593564	1
chr1	159259503	159278014	FCER1A	+	18511	0	0.00170039	0.0009	0.511196	0	1.02239	Inf	Inf	0.994512	1
chr1	159283459	159284449	OR10J3	-	990	0	0	0	0	0	0	NA	NA	NA	NA
chr1	159409511	159410600	OR10J1	+	1089	0	0	0	0	0	0	NA	NA	NA	NA
chr1	159504867	159505797	OR10J5	-	930	0	0	0	0	0	0	NA	NA	NA	NA
chr1	159557615	159558661	APCS	+	1046	0	0	0	0	0	0	NA	NA	NA	NA
chr1	159682078	159684379	CRP	-	2301	0	0	0	0	0	0	NA	NA	NA	NA
chr1	159750758	159752333	DUSP23	+	1575	0	0	0	0	0	0	NA	NA	NA	NA
chr1	159772172	159786047	FCRL6	+	13875	0.00228332	0	0.0011	0.489049	0.978098	0	0	#NAME?	1	1
chr1	159796478	159807282	SLAMF8	+	10804	0	0	0	0	0	0	NA	NA	NA	NA
chr1	159804263	159825137	C1orf204	-	20874	0.0585689	0.0943615	0.0765	48.7666	36.1896	61.3435	1.69506	0.761335	0.250134	1
chr1	159824105	159832447	VSIG8	-	8342	0.0286114	0.0203044	0.0245	5.97932	6.84669	5.11196	0.746633	-0.421529	0.922231	1
chr1	159842153	159869906	CCDC19	-	27753	0.246571	0.218889	0.2327	204.295	211.269	197.322	0.933982	-0.0985328	0.798242	1
chr1	159887902	159895284	TAGLN2	-	7382	5.69073	4.73289	5.2118	1215.91	1296.96	1134.86	0.875013	-0.192623	0.430633	1
chr1	159896828	159915386	IGSF9	-	18558	0.169006	0.115562	0.1423	83.1772	96.8317	69.5227	0.717974	-0.477996	0.358952	1
chr1	159921281	159924044	SLAMF9	-	2763	0	0	0	0	0	0	NA	NA	NA	NA
chr1	159931013	159948876	LOC100505633	+	17863	0.015962	0.0140965	0.015	8.49101	8.80288	8.17914	0.929143	-0.106027	1	1
chr1	159997461	160001783	PIGM	-	4322	1.0702	1.31817	1.1942	163.928	142.802	185.053	1.29587	0.373919	0.34429	1
chr1	160007256	160040051	KCNJ10	-	32795	0.0173886	0.00863799	0.013	13.4036	17.6058	9.20153	0.522643	-0.936102	0.491514	1
chr1	160051359	160059212	KCNJ9	+	7853	0	0	0	0	0	0	NA	NA	NA	NA
chr1	160061128	160068618	IGSF8	-	7490	0.300314	0.159691	0.23	54.1479	69.445	38.8509	0.559449	-0.837922	0.183045	1
chr1	160085519	160113374	ATP1A2	+	27855	0.0432195	0.0361596	0.0397	34.9421	37.1677	32.7166	0.880241	-0.18403	0.846147	1
chr1	160121351	160156767	ATP1A4	+	35416	0	0.000888747	0.0004	0.511196	0	1.02239	Inf	Inf	0.994512	1
chr1	160160284	160171676	CASQ1	+	11392	0	0	0	0	0	0	NA	NA	NA	NA
chr1	160175124	160185162	PEA15	+	10038	4.48555	3.4862	3.9859	1263.39	1389.88	1136.9	0.817986	-0.289852	0.232798	1
chr1	160185504	160232350	DCAF8	-	46846	1.69002	1.7307	1.7104	2538.97	2444.27	2633.68	1.07749	0.107679	0.637654	1
chr1	160246598	160254941	PEX19	-	8343	1.05945	0.829782	0.9446	248.908	272.889	224.926	0.82424	-0.278864	0.417356	1
chr1	160258376	160313354	COPA	-	54978	1.48035	1.4857	1.483	2582.92	2512.73	2653.11	1.05586	0.0784253	0.73176	1
chr1	160287054	160288260	SUMO1P3	+	1206	0.0262695	0.0260994	0.0262	1.00025	0.978098	1.02239	1.04529	0.0638976	1	1
chr1	160313062	160328742	NCSTN	+	15680	0.967806	0.977713	0.9728	483.207	468.509	497.905	1.06274	0.0877937	0.764344	1
chr1	160336860	160342638	NHLH1	+	5778	0.0603134	0.0762655	0.0683	12.5363	10.7591	14.3135	1.33036	0.411821	0.808221	1
chr1	160370363	160398468	VANGL2	+	28105	0.634634	0.566688	0.6007	534	550.669	517.33	0.939458	-0.0900999	0.752366	1
chr1	160454819	160493052	SLAMF6	-	38233	0.00331452	0.00658611	0.005	6.04577	3.91239	8.17914	2.09057	1.0639	0.65867	1
chr1	160510883	160549306	CD84	-	38423	0.0634889	0.0475131	0.0555	67.3062	75.3136	59.2988	0.787358	-0.344908	0.555059	1
chr1	160579890	160617081	SLAMF1	-	37191	0.000851847	0.00084633	0.0008	1.00025	0.978098	1.02239	1.04529	0.0638976	1	1
chr1	160648535	160681585	CD48	-	33050	0.0201301	0.0142856	0.0172	17.938	20.5401	15.3359	0.746633	-0.421529	0.738345	1
chr1	160709076	160724601	SLAMF7	+	15525	1.48704	1.55012	1.5186	747.582	713.034	782.13	1.0969	0.133439	0.613185	1
chr1	160765927	160798045	LY9	+	32118	0.00690476	0.00980005	0.0084	8.5353	6.84669	10.2239	1.49327	0.578471	0.785807	1
chr1	160799949	160832692	CD244	-	32743	0	0	0	0	0	0	NA	NA	NA	NA
chr1	160846329	160854960	ITLN1	-	8631	0	0	0	0	0	0	NA	NA	NA	NA
chr1	160914815	160924589	ITLN2	-	9774	0	0	0	0	0	0	NA	NA	NA	NA
chr1	160965000	160991133	F11R	-	26133	0.180632	0.183238	0.1819	150.57	145.737	155.404	1.06633	0.0926566	0.834271	1
chr1	161007421	161008774	TSTD1	-	1353	0.210738	0.508671	0.3597	15.6478	8.80288	22.4926	2.55514	1.3534	0.263861	1
chr1	161009040	161015757	USF1	-	6717	0.381677	0.341627	0.3617	76.9303	79.226	74.6346	0.942048	-0.0861278	0.896276	1
chr1	161016731	161039760	ARHGAP30	-	23029	0.0220112	0.0150347	0.0185	13.4479	15.6496	11.2463	0.718634	-0.476671	0.755169	1
chr1	161040780	161059385	PVRL4	-	18605	0.0272451	0.0642882	0.0458	27.2502	15.6496	38.8509	2.48255	1.31183	0.140017	1
chr1	161068150	161070138	KLHDC9	+	1988	0	0	0	0	0	0	NA	NA	NA	NA
chr1	161070345	161087866	PFDN2	-	17521	2.9371	3.12394	3.0305	1683.19	1588.43	1777.94	1.11931	0.162604	0.490857	1
chr1	161087861	161095235	NIT1	+	7374	0.708891	0.773663	0.7413	173.22	161.386	185.053	1.14665	0.197421	0.617063	1
chr1	161090768	161102478	DEDD	-	11710	1.35513	1.24834	1.3017	482.209	490.027	474.39	0.968089	-0.0467882	0.87704	1
chr1	161123533	161128646	UFC1	+	5113	0.733888	0.540311	0.6371	102.693	115.416	89.9705	0.779535	-0.359314	0.453063	1
chr1	161129253	161135516	USP21	+	6263	0.680943	0.512619	0.5968	118.164	132.043	104.284	0.789772	-0.340493	0.450993	1
chr1	161136180	161141010	PPOX	+	4830	0.24925	0.143368	0.1963	29.8302	37.1677	22.4926	0.605166	-0.724598	0.398488	1
chr1	161141099	161147758	B4GALT3	-	6659	0.651794	0.633392	0.6426	135.5	133.999	137.001	1.0224	0.0319547	0.958797	1
chr1	161159537	161168845	ADAMTS4	-	9308	0.200814	0.145408	0.1731	50.8353	57.7078	43.9629	0.761819	-0.392481	0.557386	1
chr1	161169104	161184184	NDUFS2	+	15080	1.05673	0.999796	1.0283	490.855	491.983	489.726	0.995411	-0.00663512	0.989553	1
chr1	161185086	161189038	FCER1G	+	3952	0.0240494	0.0796454	0.0518	6.57911	2.93429	10.2239	3.48429	1.80086	0.396656	1
chr1	161192082	161193418	APOA2	-	1336	0	0	0	0	0	0	NA	NA	NA	NA
chr1	161195832	161200407	TOMM40L	+	4575	0.215069	0.213543	0.2143	31.0076	30.321	31.6942	1.04529	0.0638976	0.982099	1
chr1	161199455	161208000	NR1I3	-	8545	0.00370755	0	0.0019	0.489049	0.978098	0	0	#NAME?	1	1
chr1	161228516	161255240	PCP4L1	+	26724	0.00355646	0	0.0018	1.46715	2.93429	0	0	#NAME?	0.642408	1
chr1	161274524	161279762	MPZ	-	5238	0.00604831	0.00600914	0.006	1.00025	0.978098	1.02239	1.04529	0.0638976	1	1
chr1	161284165	161334535	SDHC	+	50370	0.913923	1.06468	0.9893	1581.67	1421.18	1742.16	1.22585	0.293788	0.215188	1
chr1	161334520	161337664	C1orf192	-	3144	0	0	0	0	0	0	NA	NA	NA	NA
chr1	161475204	161489360	FCGR2A	+	14156	0	0.0022235	0.0011	0.511196	0	1.02239	Inf	Inf	0.994512	1
chr1	161494035	161496687	HSPA6	+	2652	0	0	0	0	0	0	NA	NA	NA	NA
chr1	161511550	161520413	FCGR3A	-	8863	0	0	0	0	0	0	NA	NA	NA	NA
chr1	161551128	161570032	FCGR2C	+	18904	0	0	0	0	0	0	NA	NA	NA	NA
chr1	161575848	161578341	HSPA7	+	2493	0	0	0	0	0	0	NA	NA	NA	NA
chr1	161592987	161601753	FCGR3B	-	8766	0	0	0	0	0	0	NA	NA	NA	NA
chr1	161632904	161648444	FCGR2B	+	15540	0	0	0	0	0	0	NA	NA	NA	NA
chr1	161653494	161655042	RPL31P11	-	1548	0	0.0203333	0.0102	0.511196	0	1.02239	Inf	Inf	0.994512	1
chr1	161676761	161684142	FCRLA	+	7381	0.00858448	0.0127933	0.0107	2.51169	1.9562	3.06718	1.56793	0.64886	0.982857	1
chr1	161692456	161697933	FCRLB	+	5477	0.0130148	0.0511696	0.0321	5.57886	1.9562	9.20153	4.70379	2.23382	0.35529	1
chr1	161719580	161726952	DUSP12	+	7372	2.53543	2.41235	2.4739	577.365	577.078	577.652	1.00099	0.00143353	1	1
chr1	161736033	161933860	ATF6	+	197827	1.17823	1.2068	1.1925	7475.36	7195.87	7754.85	1.07768	0.107929	0.620452	1
chr1	161952981	161993644	OLFML2B	-	40663	0.0405138	0.0216738	0.0311	39.744	50.8611	28.627	0.562846	-0.829187	0.258332	1
chr1	162039580	162339813	NOS1AP	+	300233	0.201025	0.24399	0.2225	2120.19	1862.3	2378.08	1.27696	0.352715	0.126815	1
chr1	162126896	162126972	MIR4654	+	76	0	0	0	0	0	0	NA	NA	NA	NA
chr1	162312335	162312430	MIR556	+	95	0	0	0	0	0	0	NA	NA	NA	NA
chr1	162343514	162346644	C1orf111	-	3130	0	0	0	0	0	0	NA	NA	NA	NA
chr1	162348695	162356608	C1orf226	+	7913	0.112719	0.12178	0.1172	29.5405	27.3867	31.6942	1.15728	0.210739	0.838674	1
chr1	162365055	162381928	SH2D1B	-	16873	0.00375523	0.00559636	0.0047	2.51169	1.9562	3.06718	1.56793	0.64886	0.982857	1
chr1	162466963	162499419	UHMK1	+	32456	1.99943	2.07875	2.0391	2097.07	2003.15	2190.99	1.09377	0.129314	0.576813	1
chr1	162531295	162569633	UAP1	+	38338	1.79919	1.95428	1.8767	2281.31	2129.32	2433.29	1.14276	0.192518	0.402336	1
chr1	162602227	162750247	DDR2	+	148020	0.261761	0.290895	0.2763	1297.42	1196.21	1398.63	1.16922	0.225541	0.351954	1
chr1	162760495	162782608	HSD17B7	+	22113	0.276453	0.220519	0.2485	173.622	188.773	158.471	0.839478	-0.252435	0.518608	1
chr1	162824086	162838605	C1orf110	-	14519	0.00654611	0	0.0033	1.46715	2.93429	0	0	#NAME?	0.642408	1
chr1	163038395	163046592	RGS4	+	8197	0.444469	0.596221	0.5203	135.476	112.481	158.471	1.40886	0.494532	0.242705	1
chr1	163112088	163172963	RGS5	-	60875	0.104606	0.146844	0.1257	243.479	196.598	290.359	1.47692	0.562593	0.101547	1
chr1	163291722	163325553	NUF2	+	33831	3.60819	2.9009	3.2545	3478.22	3768.61	3187.82	0.845887	-0.241464	0.280934	1
chr1	164528596	164821060	PBX1	+	292464	0.344792	0.35494	0.3499	3242.57	3113.29	3371.85	1.08305	0.115102	0.609117	1
chr1	164738352	164743878	LOC100505795	-	5526	0.0458647	0.0170878	0.0315	5.44598	7.82479	3.06718	0.391982	-1.35114	0.593564	1
chr1	165171103	165325952	LMX1A	-	154849	0	0	0	0	0	0	NA	NA	NA	NA
chr1	165370158	165414592	RXRG	-	44434	0.000712991	0.000708374	0.0007	1.00025	0.978098	1.02239	1.04529	0.0638976	1	1
chr1	165446078	165551341	LOC400794	-	105263	0.000601939	0.0014951	0.001	3.53408	1.9562	5.11196	2.61321	1.38583	0.7135	1
chr1	165513477	165533185	LRRC52	+	19708	0	0	0	0	0	0	NA	NA	NA	NA
chr1	165600109	165625372	MGST3	+	25263	1.75316	1.38976	1.5715	1253.67	1367.38	1139.97	0.833687	-0.262423	0.280575	1
chr1	165631448	165667900	ALDH9A1	-	36452	1.2202	1.24533	1.2328	1423.77	1373.25	1474.29	1.07358	0.102426	0.670807	1
chr1	165667986	165679199	LOC440700	+	11213	0.0339046	0.0252638	0.0296	10.4694	11.7372	9.20153	0.783964	-0.35114	0.874262	1
chr1	165693527	165738135	TMCO1	-	44608	1.10153	1.14031	1.1209	1584.61	1517.03	1652.19	1.08909	0.123126	0.604662	1
chr1	165796731	165880855	UCK2	+	84124	2.02745	1.97097	1.9992	5322.02	5262.17	5381.87	1.02275	0.0324509	0.883508	1
chr1	166039255	166135958	FAM78B	-	96703	0.312382	0.309463	0.3109	951.7	932.128	971.273	1.042	0.0593489	0.81749	1
chr1	166123979	166124035	MIR921	-	56	0	0.44317	0.2216	0.511196	0	1.02239	Inf	Inf	0.994512	1
chr1	166573152	166594473	FMO9P	+	21321	0	0	0	0	0	0	NA	NA	NA	NA
chr1	166808723	166823709	POGK	+	14986	2.62433	2.29778	2.4611	1166.16	1213.82	1118.5	0.921469	-0.117993	0.632365	1
chr1	166825748	166845654	TADA1	-	19906	1.54856	1.33139	1.44	906.272	951.69	860.854	0.904554	-0.144722	0.570743	1
chr1	166882440	166944561	ILDR2	-	62121	0.71722	0.605996	0.6616	1298.99	1375.21	1222.78	0.889162	-0.169482	0.484857	1
chr1	166958518	166991447	MAEL	+	32929	0	0.00191174	0.001	1.02239	0	2.04478	Inf	Inf	0.79023	1
chr1	167022081	167059868	GPA33	-	37787	0.00251523	0.00333193	0.0029	3.51193	2.93429	4.08957	1.39371	0.478935	0.979005	1
chr1	167064086	167098402	DUSP27	+	34316	0.000923215	0.000917236	0.0009	1.00025	0.978098	1.02239	1.04529	0.0638976	1	1
chr1	167190065	167396582	POU2F1	+	206517	1.30255	1.21837	1.2605	8239.02	8305.03	8173	0.984103	-0.0231193	0.915815	1
chr1	167399876	167487847	CD247	-	87971	0.00216078	0.00250459	0.0023	6.51267	5.86859	7.15675	1.2195	0.28629	0.97023	1
chr1	167510250	167523056	CREG1	-	12806	0.457675	0.497771	0.4777	194.247	180.948	207.546	1.14699	0.197852	0.600703	1
chr1	167599473	167675486	RCSD1	+	76013	0.00291749	0.000828171	0.0019	4.44574	6.84669	2.04478	0.298653	-1.74346	0.550937	1
chr1	167691186	167761156	MPZL1	+	69970	1.01883	0.929722	0.9743	2157	2200.72	2113.28	0.960269	-0.058489	0.801498	1
chr1	167778624	167883453	ADCY10	-	104829	0.0198475	0.0177788	0.0188	62.4378	64.5545	60.3211	0.934422	-0.0978535	0.894776	1
chr1	167885912	167906307	BRP44	-	20395	0.753385	0.679324	0.7164	462.115	474.378	449.853	0.948301	-0.0765836	0.797118	1
chr1	167905796	168045083	DCAF6	+	139287	1.65706	1.60258	1.6298	7188.13	7125.45	7250.81	1.01759	0.0251612	0.908735	1
chr1	168053996	168105624	GPR161	-	51628	0.389449	0.321904	0.3557	580.458	621.092	539.823	0.869151	-0.202321	0.463355	1
chr1	168148170	168171351	TIPRL	+	23181	1.29151	1.31438	1.3029	956.989	924.303	989.676	1.07073	0.0985903	0.698259	1
chr1	168195254	168212088	SFT2D2	+	16834	1.36489	1.09515	1.23	654.122	709.121	599.122	0.844879	-0.243183	0.365817	1
chr1	168214818	168216668	ANKRD36BP1	-	1850	3.40784	2.433	2.9204	170.422	194.642	146.202	0.751135	-0.412856	0.288901	1
chr1	168250277	168283664	TBX19	+	33387	0.244215	0.322423	0.2833	300.515	251.371	349.658	1.391	0.476126	0.139923	1
chr1	168344761	168344859	MIR557	+	98	0.223806	0.185297	0.2046	1.00025	0.978098	1.02239	1.04529	0.0638976	1	1
chr1	168369426	168391894	LOC100505918	-	22468	0	0	0	0	0	0	NA	NA	NA	NA
chr1	168510002	168513235	XCL2	-	3233	0	0	0	0	0	0	NA	NA	NA	NA
chr1	168545710	168551315	XCL1	+	5605	0.130002	0.178945	0.1545	27.6064	22.4963	32.7166	1.45431	0.540336	0.554582	1
chr1	168664694	168698442	DPT	-	33748	0.00751001	0	0.0038	3.91239	7.82479	0	0	#NAME?	0.183299	1
chr1	168756178	168762126	MGC4473	+	5948	0	0	0	0	0	0	NA	NA	NA	NA
chr1	169075946	169101960	ATP1B1	+	26014	2.43318	1.91527	2.1742	1786.34	1954.24	1618.45	0.828172	-0.271998	0.245844	1
chr1	169101768	169337186	NME7	-	235418	2.62583	2.59167	2.6088	19451.4	19084.7	19818.1	1.03843	0.0544023	0.799889	1
chr1	169337193	169365780	BLZF1	+	28587	2.29621	2.10409	2.2002	1990.21	2026.62	1953.79	0.964064	-0.0527986	0.821954	1
chr1	169364113	169396670	C1orf114	-	32557	0.205323	0.164355	0.1848	190.093	206.379	173.807	0.842173	-0.247811	0.512462	1
chr1	169433148	169455208	SLC19A2	-	22060	1.49926	1.404	1.4516	1013.58	1021.13	1006.03	0.985212	-0.0214939	0.935616	1
chr1	169481191	169555769	F5	-	74578	0.134663	0.138855	0.1368	323.212	310.057	336.367	1.08486	0.117502	0.717197	1
chr1	169558087	169599377	SELP	-	41290	0	0	0	0	0	0	NA	NA	NA	NA
chr1	169659805	169680843	SELL	-	21038	0.0165648	0.0119691	0.0143	9.46911	10.7591	8.17914	0.760208	-0.395534	0.864405	1
chr1	169691780	169703220	SELE	-	11440	0	0	0	0	0	0	NA	NA	NA	NA
chr1	169761672	169764031	METTL18	-	2359	0.87294	0.867286	0.8701	65.0159	63.5764	66.4555	1.04529	0.0638976	0.940023	1
chr1	169764549	169822229	C1orf112	+	57680	1.44149	1.32668	1.3841	2525.98	2566.53	2485.44	0.968403	-0.0463202	0.840612	1
chr1	169821803	169863076	SCYL3	-	41273	0.834997	0.884029	0.8595	1124.56	1064.17	1184.95	1.1135	0.1551	0.530384	1
chr1	169890469	170043879	KIFAP3	-	153410	0.489	0.523392	0.5062	2462.13	2316.14	2608.12	1.12607	0.171291	0.453874	1
chr1	170115187	170136923	METTL11B	+	21736	0	0	0	0	0	0	NA	NA	NA	NA
chr1	170120518	170120603	MIR3119-1	-	85	0	0	0	0	0	0	NA	NA	NA	NA
chr1	170120518	170120603	MIR3119-2	+	85	0	0	0	0	0	0	NA	NA	NA	NA
chr1	170240545	170253349	LOC284688	-	12804	0.00247431	0	0.0012	0.489049	0.978098	0	0	#NAME?	1	1
chr1	170501262	170522974	GORAB	+	21712	2.52724	2.32964	2.4284	1668.53	1694.07	1642.98	0.969847	-0.0441714	0.853736	1
chr1	170633312	170708541	PRRX1	+	75229	0.238925	0.251459	0.2452	584.52	554.582	614.458	1.10797	0.147914	0.592856	1
chr1	170904611	171033906	C1orf129	+	129295	0.000490058	0	0.0002	0.978098	1.9562	0	0	#NAME?	0.813083	1
chr1	171060017	171086959	FMO3	+	26942	0	0	0	0	0	0	NA	NA	NA	NA
chr1	171070868	171070947	MIR1295A	-	79	0	0	0	0	0	0	NA	NA	NA	NA
chr1	171106878	171130702	FMO6P	+	23824	0	0	0	0	0	0	NA	NA	NA	NA
chr1	171154387	171181822	FMO2	+	27435	0	0	0	0	0	0	NA	NA	NA	NA
chr1	171217662	171255113	FMO1	+	37451	0	0	0	0	0	0	NA	NA	NA	NA
chr1	171283485	171311223	FMO4	+	27738	0.124045	0.121257	0.1227	98.5131	96.8317	100.194	1.03473	0.0492508	0.940841	1
chr1	171308034	171310463	TOP1P1	+	2429	0.0912997	0.0129584	0.0521	3.93454	6.84669	1.02239	0.149327	-2.74346	0.40533	1
chr1	171454665	171562650	PRRC2C	+	107985	2.94228	2.98558	2.9639	10140.9	9809.35	10472.4	1.06759	0.0943582	0.66297	1
chr1	171604556	171621773	MYOC	-	17217	0	0	0	0	0	0	NA	NA	NA	NA
chr1	171669295	171711379	VAMP4	-	42084	0.548779	0.629741	0.5893	786.944	713.034	860.854	1.20731	0.271799	0.295629	1
chr1	171750760	171766856	METTL13	+	16096	0.91096	0.893967	0.9025	460.046	452.859	467.233	1.03174	0.0450796	0.883394	1
chr1	171810620	172381857	DNM3	+	571237	0.319775	0.328229	0.324	5864.05	5638.74	6089.37	1.07992	0.110921	0.613269	1
chr1	172107723	172113975	DNM3OS	-	6252	0.766814	0.907455	0.8371	160.349	142.802	177.896	1.24575	0.317017	0.42828	1
chr1	172107947	172108028	MIR3120	+	81	0	0	0	0	0	0	NA	NA	NA	NA
chr1	172389827	172437969	C1orf105	+	48142	0.0401425	0.041844	0.041	62.5485	59.664	65.4331	1.09669	0.13316	0.845246	1
chr1	172410596	172413230	PIGC	-	2634	2.20847	1.74261	1.9755	164.62	179.97	149.269	0.829412	-0.26984	0.498043	1
chr1	172502259	172580973	C1orf9	+	78714	1.77652	1.57277	1.6746	4169.2	4317.33	4021.07	0.93138	-0.102559	0.644673	1
chr1	172628184	172636012	FASLG	+	7828	0	0.00402093	0.002	0.511196	0	1.02239	Inf	Inf	0.994512	1
chr1	173010359	173020103	TNFSF18	-	9744	0	0.00323028	0.0016	0.511196	0	1.02239	Inf	Inf	0.994512	1
chr1	173152869	173176471	TNFSF4	-	23602	0.0281883	0.0440091	0.0361	27.1395	20.5401	33.7389	1.64259	0.715974	0.428084	1
chr1	173204198	173446294	LOC100506023	-	242096	0.0959213	0.118308	0.1071	823.661	716.946	930.377	1.29769	0.375951	0.144559	1
chr1	173446485	173457946	PRDX6	+	11461	2.93275	2.72147	2.8271	1025.48	1037.76	1013.19	0.976323	-0.0345701	0.893648	1
chr1	173469603	173572233	SLC9A11	-	102630	0.00123477	0.000613385	0.0009	2.97859	3.91239	2.04478	0.522643	-0.936102	0.877907	1
chr1	173577474	173639001	ANKRD45	-	61527	0.00514912	0.00613893	0.0056	11.0248	9.78098	12.2687	1.25434	0.326932	0.880544	1
chr1	173604660	173606272	LOC730159	+	1612	0	0	0	0	0	0	NA	NA	NA	NA
chr1	173684079	173755840	KLHL20	+	71761	0.51035	0.542135	0.5262	1197.18	1130.68	1263.68	1.11762	0.160435	0.512809	1
chr1	173768687	173793777	CENPL	-	25090	1.85856	1.54267	1.7006	1348.65	1439.76	1257.54	0.873439	-0.195222	0.418677	1
chr1	173793796	173827682	DARS2	+	33886	0.585283	0.55268	0.569	610.306	612.289	608.323	0.993523	-0.00937537	0.97927	1
chr1	173832385	173833079	LOC100506046	+	694	0.261609	0.0907086	0.1762	3.95669	5.86859	2.04478	0.348429	-1.52106	0.646306	1
chr1	173833038	173837125	GAS5	-	4087	24.5446	23.0473	23.796	2580.53	2595.87	2565.18	0.988177	-0.0171583	0.941751	1
chr1	173833312	173833355	SNORD81	-	43	36.1441	36.5012	36.3227	49.5232	47.9268	51.1196	1.06662	0.093044	0.918564	1
chr1	173833506	173833583	SNORD47	-	77	27.4242	24.6131	26.0187	63.4381	65.5326	61.3435	0.936077	-0.095301	0.897135	1
chr1	173833970	173834041	SNORD80	-	71	9.19881	6.80328	8.001	17.938	20.5401	15.3359	0.746633	-0.421529	0.738345	1
chr1	173834487	173834568	SNORD79	-	81	35.4719	24.5559	30.0139	76.7088	89.0069	64.4107	0.723659	-0.466617	0.388532	1
chr1	173834770	173834824	SNORD78	-	54	13.3245	20.4907	16.9076	29.14	22.4963	35.7837	1.59065	0.669619	0.442368	1
chr1	173835105	173835166	SNORD44	-	61	37.1842	34.9886	36.0864	69.9729	70.4231	69.5227	0.987214	-0.0185645	1	1
chr1	173835448	173835509	SNORD77	-	61	33.9482	30.9598	32.454	62.46	63.5764	61.3435	0.964879	-0.0515796	0.959837	1
chr1	173835772	173835853	SNORD76	-	81	45.9269	50.4121	48.1695	123.674	114.437	132.911	1.16143	0.215901	0.632631	1
chr1	173836016	173836076	SNORD75	-	60	9.89016	10.0783	9.9842	19.0047	18.5839	19.4255	1.04529	0.0638976	1	1
chr1	173836811	173836883	SNORD74	-	72	15.2736	19.891	17.5823	40.1205	34.2334	46.0077	1.34394	0.426468	0.571857	1
chr1	173837492	173855774	ZBTB37	+	18282	0.598952	0.531736	0.5653	327.171	338.422	315.919	0.933507	-0.0992676	0.760452	1
chr1	173872941	173886516	SERPINC1	-	13575	0.0280053	0.0115933	0.0198	8.42457	11.7372	5.11196	0.435536	-1.19914	0.511652	1
chr1	173900351	173962210	RC3H1	-	61859	1.56998	1.57391	1.5719	3080.07	2997.87	3162.26	1.05484	0.0770174	0.733493	1
chr1	174128551	174964445	RABGAP1L	+	835894	0.49069	0.577209	0.5339	14142.8	12640.9	15644.6	1.23762	0.307565	0.15323	1
chr1	174417211	174418683	GPR52	+	1472	0.581106	0.585566	0.5833	27.0066	26.4087	27.6046	1.04529	0.0638976	0.989864	1
chr1	174968570	174981163	CACYBP	+	12593	2.24532	1.74098	1.9932	793.025	873.442	712.607	0.815861	-0.293604	0.257894	1
chr1	174982093	174992591	MRPS14	-	10498	1.39597	1.25224	1.3241	440.11	452.859	427.36	0.943692	-0.0836116	0.780997	1
chr1	175036993	175117202	TNN	+	80209	0.00236988	0.000784846	0.0016	3.95669	5.86859	2.04478	0.348429	-1.52106	0.646306	1
chr1	175126122	175162229	KIAA0040	-	36107	0.343949	0.295519	0.3197	365.003	383.414	346.591	0.903959	-0.145671	0.639341	1
chr1	175291934	175712752	TNR	-	420818	0.00180682	0.00351545	0.0027	35.7634	23.4744	48.0524	2.04702	1.03352	0.179838	1
chr1	175913966	176176370	RFWD2	-	262404	1.49791	1.64673	1.5723	13078.3	12128.4	14028.2	1.15664	0.209943	0.329966	1
chr1	175937532	175937676	SCARNA3	-	144	2.07737	2.70705	2.3922	10.5358	8.80288	12.2687	1.39371	0.478935	0.798773	1
chr1	176432306	176811970	PAPPA2	+	379664	0.0255341	0.0281046	0.0268	322.945	299.298	346.591	1.15801	0.211651	0.507048	1
chr1	176830202	177134024	ASTN1	-	303822	0.252723	0.266405	0.2596	2499.25	2369.93	2628.57	1.10913	0.149433	0.513243	1
chr1	176998498	176998581	MIR488	-	83	0	0	0	0	0	0	NA	NA	NA	NA
chr1	177140632	177251558	FAM5B	+	110926	0.0411271	0.0510759	0.0461	162.438	140.846	184.031	1.30661	0.385826	0.330503	1
chr1	177898241	177939050	SEC16B	-	40809	0.0108685	0.00385649	0.0074	9.40267	13.6934	5.11196	0.373316	-1.42153	0.395523	1
chr1	177975274	178007142	LOC730102	-	31868	0.00894719	0.01284	0.0109	11.047	8.80288	13.2911	1.50986	0.594412	0.723849	1
chr1	178060642	178063128	LOC100302401	-	2486	2.08998	2.49426	2.2921	180.91	160.408	201.411	1.25562	0.328397	0.390309	1
chr1	178062863	178448648	RASAL2	+	385785	1.58286	1.63129	1.6071	19647.3	18852.8	20441.7	1.08428	0.116734	0.586221	1
chr1	178482211	178492635	C1orf49	+	10424	0.0364708	0.027176	0.0318	10.4694	11.7372	9.20153	0.783964	-0.35114	0.874262	1
chr1	178511930	178518024	C1orf220	+	6094	0.807601	0.689038	0.7483	143.792	151.605	135.978	0.896923	-0.156944	0.716156	1
chr1	178646883	178646969	MIR4424	+	86	0	0	0	0	0	0	NA	NA	NA	NA
chr1	178694299	178889237	RALGPS2	+	194938	0.722344	0.667658	0.695	4287.62	4347.65	4227.59	0.972386	-0.0403985	0.856384	1
chr1	178818669	178840215	ANGPTL1	-	21546	0	0	0	0	0	0	NA	NA	NA	NA
chr1	178995073	179045702	FAM20B	+	50629	1.2078	1.14641	1.1771	1886.51	1887.73	1885.29	0.998708	-0.00186457	0.996227	1
chr1	179051111	179065129	TOR3A	+	14018	0.220787	0.188613	0.2047	90.8673	95.8536	85.8809	0.895959	-0.158495	0.767526	1
chr1	179068461	179198819	ABL2	-	130358	2.30832	2.39104	2.3497	9707.36	9289.98	10124.8	1.08986	0.12414	0.566609	1
chr1	179263016	179324453	SOAT1	+	61437	1.33073	1.3152	1.323	2574.48	2524.47	2624.48	1.03962	0.0560508	0.807047	1
chr1	179334854	179523870	AXDND1	+	189016	0.0455384	0.0481	0.0468	280.757	266.043	295.471	1.11062	0.15136	0.65236	1
chr1	179519673	179545084	NPHS2	-	25411	0	0	0	0	0	0	NA	NA	NA	NA
chr1	179560747	179660407	TDRD5	+	99660	0.16435	0.163917	0.1641	518.149	505.677	530.622	1.04933	0.0694679	0.810889	1
chr1	179712297	179785333	FAM163A	+	73036	0.00650659	0.00646445	0.0065	15.0037	14.6715	15.3359	1.04529	0.0638976	1	1
chr1	179809101	179846941	TOR1AIP2	-	37840	2.88527	2.69119	2.7882	3338.98	3370.53	3307.44	0.981283	-0.0272594	0.904616	1
chr1	179851419	179889211	TOR1AIP1	+	37792	1.09482	0.974458	1.0346	1236.8	1277.4	1196.2	0.936435	-0.0947487	0.699374	1
chr1	179923907	180084015	CEP350	+	160108	1.23492	1.23626	1.2356	6266.56	6104.31	6428.8	1.05316	0.0747216	0.733211	1
chr1	180123967	180167143	QSOX1	+	43202	0.915737	0.889731	0.9027	1233.99	1220.67	1247.32	1.02183	0.0311608	0.901515	1
chr1	180167169	180169859	FLJ23867	+	2716	0.376874	0.374659	0.3758	32.0078	31.2991	32.7166	1.04529	0.0638976	0.980313	1
chr1	180199432	180244188	LHX4	+	44756	0.0898983	0.0590752	0.0745	105.05	124.218	85.8809	0.69137	-0.53247	0.25661	1
chr1	180238797	180243816	LOC100527964	-	5019	0.732945	0.900057	0.8165	130.342	113.459	147.224	1.2976	0.375842	0.384572	1
chr1	180257351	180472022	ACBD6	-	214671	1.53994	1.68089	1.6104	10959.6	10202.5	11716.6	1.1484	0.199627	0.355618	1
chr1	180407448	180407525	MIR3121	-	77	0.94948	0.345889	0.6477	1.48929	1.9562	1.02239	0.522643	-0.936102	1	1
chr1	180601145	180859415	XPR1	+	258270	0.874478	0.987504	0.931	7628.65	6972.86	8284.44	1.1881	0.248654	0.253442	1
chr1	180882312	180915239	KIAA1614	+	32927	0.0808213	0.0716946	0.0763	79.4198	82.1602	76.6794	0.933291	-0.0996011	0.873118	1
chr1	180942175	180992046	STX6	-	49871	1.16737	1.37511	1.2712	2012.77	1797.74	2227.79	1.23922	0.309427	0.182216	1
chr1	181002560	181031074	MR1	+	28514	0.172216	0.163373	0.1678	151.46	151.605	151.314	0.998079	-0.00277342	1	1
chr1	181057637	181059979	IER5	+	2342	3.46429	4.61965	4.042	301.048	250.393	351.703	1.4046	0.490162	0.128377	1
chr1	181452685	181775921	CACNA1E	+	323236	0.0128396	0.012659	0.0127	130.521	128.131	132.911	1.03731	0.0528424	0.920422	1
chr1	182023704	182030847	ZNF648	-	7143	0	0.00881307	0.0044	1.02239	0	2.04478	Inf	Inf	0.79023	1
chr1	182350838	182361341	GLUL	-	10503	0.0180982	0.00299685	0.0105	3.44549	5.86859	1.02239	0.174214	-2.52106	0.491646	1
chr1	182367251	182369751	TEDDM1	-	2500	0.0633619	0.163674	0.1135	9.0908	4.89049	13.2911	2.71774	1.44241	0.39687	1
chr1	182376755	182383948	LINC00272	+	7193	0	0	0	0	0	0	NA	NA	NA	NA
chr1	182419255	182529732	RGSL1	+	110477	0.000286766	0	0.0001	0.489049	0.978098	0	0	#NAME?	1	1
chr1	182542768	182558394	RNASEL	-	15626	0.0831256	0.086616	0.0849	42.0324	40.102	43.9629	1.09628	0.13261	0.884003	1
chr1	182567757	182573548	RGS16	-	5791	0.158651	0.298942	0.2288	42.2982	28.3648	56.2316	1.98244	0.987276	0.163242	1
chr1	182584274	182585764	LOC284648	+	1490	0	0	0	0	0	0	NA	NA	NA	NA
chr1	182615791	182642067	RGS8	-	26276	0.0024114	0.00119789	0.0018	1.48929	1.9562	1.02239	0.522643	-0.936102	1	1
chr1	182758583	182799519	NPL	+	40936	0.181096	0.219906	0.2005	260.64	228.875	292.404	1.27757	0.353404	0.294991	1
chr1	182808438	182857117	DHX9	+	48679	6.57405	5.85357	6.2138	9567.74	9879.77	9255.72	0.936835	-0.0941326	0.664096	1
chr1	182868999	182922553	SHCBP1L	-	53554	0	0	0	0	0	0	NA	NA	NA	NA
chr1	182992594	183114727	LAMC1	+	122133	1.19616	1.30059	1.2484	4835.01	4510.01	5160.01	1.14412	0.194244	0.378942	1
chr1	183155173	183214262	LAMC2	+	59089	0.574224	0.564113	0.5692	1065.13	1047.54	1082.71	1.03357	0.0476417	0.85123	1
chr1	183217371	183387634	NMNAT2	-	170263	0.0889419	0.115172	0.1021	552.241	467.531	636.95	1.36237	0.446119	0.107721	1
chr1	183430010	183441117	DKFZP564C196	-	11107	0.091275	0.0708468	0.0811	28.4295	31.2991	25.5598	0.81663	-0.292246	0.766233	1
chr1	183441505	183523328	SMG7	+	81823	1.94265	1.89858	1.9206	4976.31	4907.12	5045.51	1.0282	0.0401228	0.856402	1
chr1	183524696	183560056	NCF2	-	35360	0.684768	0.659758	0.6723	752.43	747.267	757.593	1.01382	0.0197985	0.945129	1
chr1	183595331	183604985	ARPC5	-	9654	3.04865	2.7191	2.8839	880.664	908.653	852.675	0.938394	-0.0917336	0.722268	1
chr1	183605207	183897666	RGL1	+	292459	0.301145	0.491191	0.3962	3692.66	2719.11	4666.2	1.71607	0.779112	0.000514122	0.156015
chr1	183615410	183622448	APOBEC4	-	7038	0	0	0	0	0	0	NA	NA	NA	NA
chr1	183904965	184006863	GLT25D2	-	101898	0.0236291	0.0203871	0.022	70.9067	74.3355	67.4779	0.907748	-0.139636	0.823554	1
chr1	184020810	184043344	TSEN15	+	22534	3.63895	3.56161	3.6003	2569.21	2531.32	2607.1	1.02994	0.0425572	0.853371	1
chr1	184356149	184598155	C1orf21	+	242006	0.888818	0.907184	0.898	6886.24	6641.29	7131.19	1.07377	0.102679	0.638319	1
chr1	184659624	184724041	EDEM3	-	64417	0.25229	0.317607	0.2849	583.16	501.764	664.555	1.32444	0.405379	0.139441	1
chr1	184760165	184943682	FAM129A	-	183517	0.00328001	0.00188666	0.0026	14.9151	18.5839	11.2463	0.605166	-0.724598	0.578684	1
chr1	185014550	185071740	RNF2	+	57190	1.7588	1.50581	1.6323	2951.36	3105.46	2797.27	0.900757	-0.150791	0.504896	1
chr1	185087217	185126230	TRMT1L	-	39013	0.542754	0.581705	0.5622	695.257	653.37	737.145	1.12822	0.174049	0.51387	1
chr1	185126191	185260913	SWT1	+	134722	0.350852	0.381527	0.3662	1564.44	1459.32	1669.57	1.14407	0.194175	0.413694	1
chr1	185265521	185286461	IVNS1ABP	-	20940	3.43612	2.88823	3.1622	2092.64	2221.26	1964.02	0.884189	-0.177573	0.443013	1
chr1	185292978	185304171	LOC100288079	-	11193	0	0	0	0	0	0	NA	NA	NA	NA
chr1	185703682	186160085	HMCN1	+	456403	0.114742	0.120536	0.1176	1701.97	1616.8	1787.14	1.10536	0.144516	0.540143	1
chr1	186029866	186446655	MIR548F1	-	416789	0.0142551	0.0156995	0.015	159.216	147.693	170.74	1.15604	0.209197	0.607351	1
chr1	186265404	186283688	PRG4	+	18284	0	0	0	0	0	0	NA	NA	NA	NA
chr1	186280785	186344457	TPR	-	63672	3.49242	2.9543	3.2234	988.982	1046.57	931.399	0.889958	-0.16819	0.503736	1
chr1	186344889	186390503	C1orf27	+	45614	1.51641	1.37625	1.4463	2046.95	2094.11	1999.8	0.954965	-0.0664808	0.775745	1
chr1	186369703	186370587	OCLM	+	884	2.75954	3.10595	2.9327	82.1308	75.3136	88.9481	1.18104	0.240055	0.658145	1
chr1	186412697	186430239	PDC	-	17542	0	0	0	0	0	0	NA	NA	NA	NA
chr1	186640943	186649559	PTGS2	-	8616	0.33093	0.299561	0.3152	85.9325	88.0288	83.8362	0.952372	-0.0704035	0.913499	1
chr1	186798031	186958113	PLA2G4A	+	160082	0.0657044	0.0749097	0.0703	357.13	324.729	389.531	1.19956	0.262505	0.395558	1
chr1	190066796	190446759	FAM5C	-	379963	0.000583654	0.000497035	0.0005	6.49052	6.84669	6.13435	0.895959	-0.158495	1	1
chr1	190594019	190770788	LOC440704	+	176769	0.00107533	0.000356124	0.0007	3.95669	5.86859	2.04478	0.348429	-1.52106	0.646306	1
chr1	192127591	192154945	RGS18	+	27354	0	0	0	0	0	0	NA	NA	NA	NA
chr1	192286121	192336414	RGS21	+	50293	0	0.00062585	0.0003	0.511196	0	1.02239	Inf	Inf	0.994512	1
chr1	192544856	192549159	RGS1	+	4303	0.00736255	0	0.0037	0.489049	0.978098	0	0	#NAME?	1	1
chr1	192605267	192629440	RGS13	+	24173	0	0	0	0	0	0	NA	NA	NA	NA
chr1	192778168	192781407	RGS2	+	3239	0.483224	0.388711	0.436	44.4113	47.9268	40.8957	0.853295	-0.228884	0.765481	1
chr1	192981495	193029237	UCHL5	-	47742	0.584595	0.651176	0.6179	935.914	861.704	1010.12	1.17224	0.229267	0.36492	1
chr1	193028551	193060906	TROVE2	+	32355	0.667755	0.56424	0.616	630.025	667.063	592.988	0.888953	-0.169821	0.532216	1
chr1	193065594	193075244	GLRX2	-	9650	0.302036	0.351014	0.3265	100.202	89.985	110.418	1.22707	0.295223	0.545021	1
chr1	193091087	193223942	CDC73	+	132855	0.865391	0.863835	0.8646	3636.58	3547.56	3725.6	1.05019	0.0706438	0.752701	1
chr1	193105632	193105713	MIR1278	+	81	0.323429	0.754762	0.5391	1.51144	0.978098	2.04478	2.09057	1.0639	0.987671	1
chr1	193147859	193155743	B3GALT2	-	7884	0	0	0	0	0	0	NA	NA	NA	NA
chr1	196194912	196577499	KCNT2	-	382587	0.0313896	0.0359589	0.0337	408.742	370.699	446.785	1.20525	0.269333	0.366295	1
chr1	196551542	196551611	MIR4735	-	69	0	0	0	0	0	0	NA	NA	NA	NA
chr1	196621007	196716634	CFH	+	95627	0.0208718	0.0329152	0.0269	81.9297	61.6202	102.239	1.65918	0.730474	0.159981	1
chr1	196743929	196763203	CFHR3	+	19274	0.0164372	0.0212299	0.0188	11.536	9.78098	13.2911	1.35887	0.442409	0.803844	1
chr1	196788860	196801319	CFHR1	+	12459	0	0	0	0	0	0	NA	NA	NA	NA
chr1	196857143	196887843	CFHR4	+	30700	0	0.00102527	0.0005	0.511196	0	1.02239	Inf	Inf	0.994512	1
chr1	196912933	196928356	CFHR2	+	15423	0	0	0	0	0	0	NA	NA	NA	NA
chr1	196946666	196978803	CFHR5	+	32137	0.00295743	0	0.0015	1.46715	2.93429	0	0	#NAME?	0.642408	1
chr1	197008320	197036397	F13B	-	28077	0.0327225	0.0336316	0.0332	29.5183	28.3648	30.6718	1.08133	0.112807	0.935858	1
chr1	197053256	197115824	ASPM	-	62568	2.7454	2.12294	2.4342	4808.87	5303.25	4314.5	0.813557	-0.297684	0.177638	1
chr1	197122813	197169672	ZBTB41	-	46859	1.20295	1.0687	1.1358	1683.33	1740.04	1626.63	0.934823	-0.0972351	0.681388	1
chr1	197237333	197447585	CRB1	+	210252	0.00421907	0.00404205	0.0041	27.4957	27.3867	27.6046	1.00795	0.0114302	1	1
chr1	197473878	197744623	DENND1B	-	270745	0.835305	0.788927	0.8121	6960.3	6982.64	6937.95	0.9936	-0.00926295	0.966854	1
chr1	197871681	197876497	C1orf53	+	4816	0.414431	0.307177	0.3608	54.8363	61.6202	48.0524	0.779816	-0.358793	0.579234	1
chr1	197881634	197899273	LHX9	+	17639	0.0736392	0.0749467	0.0743	41.5212	40.102	42.9405	1.07078	0.098663	0.924803	1
chr1	198126107	198291548	NEK7	+	165441	4.26858	4.1207	4.1946	21973.4	21802.8	22144	1.01565	0.0224029	0.9169	1
chr1	198492351	198510075	ATP6V1G3	-	17724	0	0	0	0	0	0	NA	NA	NA	NA
chr1	198608136	198726545	PTPRC	+	118409	0.0791965	0.0770887	0.0781	293.005	289.517	296.494	1.0241	0.0343533	0.926851	1
chr1	198777131	198906558	LOC100131234	-	129427	2.48702	2.21604	2.3515	9610.78	9920.85	9300.7	0.93749	-0.093124	0.667454	1
chr1	198828001	198828111	MIR181B1	-	110	4.47522	3.13107	3.8031	13.4479	15.6496	11.2463	0.718634	-0.476671	0.755169	1
chr1	198828172	198828282	MIR181A1	-	110	0.659097	0.632819	0.646	2.00049	1.9562	2.04478	1.04529	0.0638976	1	1
chr1	199996769	200146550	NR5A2	+	149781	0.0175558	0.0170218	0.0173	81.998	81.1821	82.8138	1.0201	0.0287082	0.982334	1
chr1	200182655	200183643	FAM58BP	+	988	0	0	0	0	0	0	NA	NA	NA	NA
chr1	200311671	200342920	C1orf98	-	31249	0.940595	0.928286	0.9344	925.16	907.675	942.646	1.03853	0.0545396	0.833231	1
chr1	200375419	200379166	ZNF281	-	3747	4.59336	3.44799	4.0207	475.144	531.107	419.181	0.789258	-0.341431	0.23417	1
chr1	200520624	200589862	KIF14	-	69238	1.35074	1.27455	1.3126	2877.07	2887.35	2866.79	0.99288	-0.0103088	0.965339	1
chr1	200613164	200639126	DDX59	-	25962	0.611362	0.58558	0.5985	491.921	490.027	493.815	1.00773	0.0111102	0.976846	1
chr1	200708685	200829831	CAMSAP2	+	121146	1.71131	1.71466	1.713	6573.72	6400.67	6746.77	1.05407	0.0759723	0.728527	1
chr1	200842165	200843251	GPR25	+	1086	0	0.0289833	0.0145	0.511196	0	1.02239	Inf	Inf	0.994512	1
chr1	200860626	200884864	C1orf106	+	24238	0.299321	0.194792	0.2471	188.672	223.984	153.359	0.684685	-0.546487	0.144288	1
chr1	200938513	200992828	KIF21B	-	54315	0.061828	0.0469399	0.0544	93.2461	103.678	82.8138	0.798756	-0.324173	0.518491	1
chr1	201008639	201081694	CACNA1S	-	73055	0	0	0	0	0	0	NA	NA	NA	NA
chr1	201103899	201123632	TMEM9	-	19733	0.822841	0.653985	0.7384	460.473	501.764	419.181	0.835414	-0.259437	0.370561	1
chr1	201159952	201198080	IGFN1	+	38128	0	0.00330212	0.0017	2.04478	0	4.08957	Inf	Inf	0.471961	1
chr1	201252579	201302121	PKP1	+	49542	0	0.00127067	0.0006	1.02239	0	2.04478	Inf	Inf	0.79023	1
chr1	201328141	201346805	TNNT2	-	18664	0.0322513	0.00843224	0.0203	11.8479	18.5839	5.11196	0.275075	-1.8621	0.198569	1
chr1	201349965	201368669	LAD1	-	18704	0.0186319	0.0133009	0.016	9.46911	10.7591	8.17914	0.760208	-0.395534	0.864405	1
chr1	201372894	201390874	TNNI1	-	17980	0.0281922	0.0245084	0.0264	14.9815	15.6496	14.3135	0.914625	-0.128747	0.976928	1
chr1	201434621	201438299	PHLDA3	-	3678	1.12309	2.30174	1.7124	201.088	127.153	275.024	2.16294	1.11299	0.00251607	0.491729
chr1	201452657	201476387	CSRP1	-	23730	1.66215	1.52747	1.5948	1197.76	1217.73	1177.8	0.967204	-0.0481074	0.847093	1
chr1	201489031	201489720	RPS10P7	+	689	0.229906	0.319784	0.2748	6.02362	4.89049	7.15675	1.4634	0.549324	0.865445	1
chr1	201617449	201796102	NAV1	+	178653	0.760418	0.75604	0.7582	4288.58	4192.13	4385.04	1.04602	0.0649071	0.770517	1
chr1	201777738	201777830	MIR1231	+	92	0.364226	0.342129	0.3532	1.00025	0.978098	1.02239	1.04529	0.0638976	1	1
chr1	201798287	201853422	IPO9	+	55135	2.3869	2.13853	2.2627	3946.45	4063.02	3829.88	0.942619	-0.0852527	0.702366	1
chr1	201857796	201861715	SHISA4	+	3919	0.145511	0.168664	0.1571	19.538	17.6058	21.4702	1.2195	0.28629	0.827258	1
chr1	201865583	201915716	LMOD1	-	50133	0.00505552	0.00627847	0.0057	9.02435	7.82479	10.2239	1.30661	0.385826	0.876451	1
chr1	201924618	201939789	TIMM17A	+	15171	2.42029	2.46794	2.4441	1175.13	1133.62	1216.65	1.07324	0.101979	0.679418	1
chr1	201951765	201975275	RNPEP	+	23510	0.575405	0.420392	0.4979	369.34	417.648	321.031	0.768665	-0.379574	0.213618	1
chr1	201979689	201986315	ELF3	+	6626	0.0143439	0.0142511	0.0143	3.00074	2.93429	3.06718	1.04529	0.0638976	1	1
chr1	202092028	202098634	GPR37L1	+	6606	0.244585	0.18106	0.2128	44.367	49.883	38.8509	0.77884	-0.3606	0.618987	1
chr1	202101976	202113866	ARL8A	-	11890	0.462394	0.328259	0.3953	148.483	170.189	126.777	0.744916	-0.42485	0.299863	1
chr1	202116140	202130716	PTPN7	-	14576	0	0.00431885	0.0022	1.02239	0	2.04478	Inf	Inf	0.79023	1
chr1	202137178	202158577	PTPRVP	+	21399	0	0.00294181	0.0015	1.02239	0	2.04478	Inf	Inf	0.79023	1
chr1	202163117	202288889	LGR6	+	125772	0.00352649	0.00500522	0.0043	17.0706	13.6934	20.4478	1.49327	0.578471	0.637433	1
chr1	202300784	202311094	UBE2T	-	10310	3.88803	3.10971	3.4989	1139.56	1237.29	1041.82	0.842013	-0.248086	0.313518	1
chr1	202317829	202557697	PPP1R12B	+	239868	0.227256	0.23557	0.2314	1759.25	1683.31	1835.19	1.09023	0.124634	0.596439	1
chr1	202559724	202679551	SYT2	-	119827	0.075351	0.0541115	0.0647	244.685	278.758	210.613	0.75554	-0.40442	0.239624	1
chr1	202696531	202777549	KDM5B	-	81018	1.05058	0.936803	0.9937	2546.57	2628.15	2464.99	0.937918	-0.0924671	0.686085	1
chr1	202794328	202795421	LOC641515	+	1093	0	0	0	0	0	0	NA	NA	NA	NA
chr1	202830881	202844369	LOC148709	+	13488	0.0516742	0.0560068	0.0538	23.0278	21.5182	24.5374	1.14031	0.189429	0.887546	1
chr1	202847409	202858385	RABIF	-	10976	1.49915	1.29421	1.3967	484.366	507.633	461.099	0.908331	-0.138709	0.631317	1
chr1	202860229	202896371	KLHL12	-	36142	0.885335	0.916062	0.9007	1031.72	987.879	1075.56	1.08875	0.122677	0.624647	1
chr1	202909960	202927700	ADIPOR1	-	17740	1.47491	1.51647	1.4957	841.027	807.909	874.145	1.08198	0.11368	0.660916	1
chr1	202931000	202936404	CYB5R1	-	5404	0.510151	0.464059	0.4871	83.443	85.0945	81.7914	0.961182	-0.0571178	0.936472	1
chr1	202955579	202976393	LOC401980	-	20814	0	0.00151225	0.0008	0.511196	0	1.02239	Inf	Inf	0.994512	1
chr1	202976533	202993197	TMEM183A	+	16664	1.56615	2.37106	1.9686	33.1631	25.4306	40.8957	1.60813	0.685386	0.397881	1
chr1	202976901	202990076	TMEM183	+	13175	4.12482	2.53127	3.328	87.5565	106.613	68.5003	0.642515	-0.638198	0.207409	1
chr1	203020310	203047864	PPFIA4	+	27554	0.125326	0.101668	0.1135	98.8028	106.613	90.9929	0.85349	-0.228553	0.646602	1
chr1	203052256	203055377	MYOG	-	3121	0	0	0	0	0	0	NA	NA	NA	NA
chr1	203096835	203136533	ADORA1	+	39698	0.241011	0.18157	0.2113	264.757	295.386	234.128	0.792617	-0.335303	0.3186	1
chr1	203136938	203144942	MYBPH	-	8004	0	0	0	0	0	0	NA	NA	NA	NA
chr1	203148058	203155922	CHI3L1	-	7864	0.00805721	0	0.004	0.978098	1.9562	0	0	#NAME?	0.813083	1
chr1	203185206	203198860	CHIT1	-	13654	0	0	0	0	0	0	NA	NA	NA	NA
chr1	203267885	203274453	LOC730227	-	6568	0.106118	0.0814691	0.0938	19.4494	21.5182	17.3807	0.807721	-0.308071	0.811108	1
chr1	203274663	203278729	BTG2	+	4066	1.65349	5.29589	3.4747	453.337	207.357	699.316	3.37253	1.75383	4.40216e-09	2.70226e-05
chr1	203309751	203320289	FMOD	-	10538	0	0	0	0	0	0	NA	NA	NA	NA
chr1	203444882	203460479	PRELP	+	15597	0.0832801	0.0827408	0.083	41.0101	40.102	41.9181	1.04529	0.0638976	0.966335	1
chr1	203463270	203478077	OPTC	+	14807	0.00427919	0	0.0021	0.978098	1.9562	0	0	#NAME?	0.813083	1
chr1	203595914	203713209	ATP2B4	+	117295	0.366319	0.321555	0.3439	1274.56	1325.32	1223.8	0.9234	-0.114972	0.637382	1
chr1	203698708	203698833	SNORA77	+	125	0.253448	0.75542	0.5044	2.02264	0.978098	3.06718	3.13586	1.64886	0.821262	1
chr1	203734283	203745480	LAX1	+	11197	0.0254648	0.0224887	0.024	8.49101	8.80288	8.17914	0.929143	-0.106027	1	1
chr1	203764750	203823256	ZC3H11A	+	58506	2.99775	2.8054	2.9016	5103.37	5142.84	5063.91	0.984652	-0.0223139	0.920209	1
chr1	203766650	203769590	ZBED6	+	2940	7.88771	7.13518	7.5114	698.441	715.968	680.913	0.951039	-0.0724239	0.789202	1
chr1	203830739	203840280	SNRPE	+	9541	4.1809	3.97708	4.079	1232.22	1231.43	1233.01	1.00128	0.00184924	0.997767	1
chr1	204001574	204010392	LINC00303	-	8818	0.00359277	0	0.0018	0.489049	0.978098	0	0	#NAME?	1	1
chr1	204042245	204096871	SOX13	+	54626	0.201247	0.18381	0.1925	332.772	339.4	326.143	0.96094	-0.0574816	0.863747	1
chr1	204100189	204121307	ETNK2	-	21118	0.247531	0.212364	0.2299	153.283	161.386	145.18	0.899579	-0.152677	0.71671	1
chr1	204123943	204135465	REN	-	11522	0	0	0	0	0	0	NA	NA	NA	NA
chr1	204159468	204165619	KISS1	-	6151	0.0412043	0.0255859	0.0334	6.46837	7.82479	5.11196	0.653304	-0.614174	0.825194	1
chr1	204167287	204183220	GOLT1A	-	15933	0.0218723	0.0158041	0.0188	9.46911	10.7591	8.17914	0.760208	-0.395534	0.864405	1
chr1	204187980	204329044	PLEKHA6	-	141064	0.0116785	0.0162886	0.014	62.7479	50.8611	74.6346	1.46742	0.553282	0.349023	1
chr1	204337557	204338847	LOC127841	-	1290	0.0245589	0.0975995	0.0611	2.53383	0.978098	4.08957	4.18114	2.0639	0.678498	1
chr1	204372491	204380944	PPP1R15B	-	8453	6.12688	5.80134	5.9641	1596.04	1599.19	1592.89	0.996058	-0.00569778	0.983789	1
chr1	204391757	204459474	PIK3C2B	-	67717	0.140596	0.127359	0.134	287.272	294.408	280.135	0.951523	-0.07169	0.836218	1
chr1	204485506	204527248	MDM4	+	41742	2.32331	2.30963	2.3165	3062.77	2993.96	3131.59	1.04597	0.0648399	0.774706	1
chr1	204586302	204654597	LRRN2	-	68295	0.173957	0.148404	0.1612	347.999	366.787	329.21	0.897552	-0.155932	0.620056	1
chr1	204797781	204991950	NFASC	+	194169	0.847949	0.889796	0.8689	5347.54	5083.18	5611.91	1.10402	0.142762	0.516481	1
chr1	205012339	205047171	CNTN2	+	34832	0.00181907	0.000903648	0.0014	1.48929	1.9562	1.02239	0.522643	-0.936102	1	1
chr1	205052256	205053588	TMEM81	-	1332	0.779858	0.732545	0.7562	31.9857	32.2772	31.6942	0.981935	-0.0263002	1	1
chr1	205055269	205091150	RBBP5	-	35881	1.73616	1.6264	1.6813	1909.23	1922.94	1895.52	0.985738	-0.0207245	0.931462	1
chr1	205111630	205180727	DSTYK	-	69097	0.521826	0.472386	0.4971	1086.65	1113.08	1060.22	0.952514	-0.070187	0.779708	1
chr1	205197037	205242471	TMCC2	+	45434	0.124816	0.115695	0.1203	172.91	175.08	170.74	0.975211	-0.0362139	0.941299	1
chr1	205271190	205290883	NUAK2	-	19693	0.487326	0.354828	0.4211	261.667	296.364	226.971	0.765853	-0.38486	0.253293	1
chr1	205305647	205326039	KLHDC8A	-	20392	0.0139824	0.0216096	0.0178	11.5582	8.80288	14.3135	1.626	0.701328	0.653986	1
chr1	205342379	205356568	LOC284576	+	14189	0.0759147	0.0976063	0.0868	39.1203	33.2553	44.9853	1.35272	0.435866	0.568141	1
chr1	205350505	205391214	LEMD1	-	40709	0.0770448	0.0873706	0.0822	106.181	96.8317	115.53	1.1931	0.25472	0.59476	1
chr1	205417429	205417526	MIR135B	-	97	0.326608	0.380655	0.3536	1.00025	0.978098	1.02239	1.04529	0.0638976	1	1
chr1	205473683	205501921	CDK18	+	28238	0.290579	0.253028	0.2718	242.705	253.327	232.083	0.916139	-0.126362	0.722389	1
chr1	205523400	205525763	LOC284578	-	2363	0.0402213	0.0266406	0.0334	2.48954	2.93429	2.04478	0.696857	-0.521065	1	1
chr1	205538111	205572046	MFSD4	+	33935	0.0121365	0.0194782	0.0158	17.0928	12.7153	21.4702	1.68854	0.755775	0.523647	1
chr1	205577070	205602000	ELK4	-	24930	1.76497	1.77515	1.7701	1398.03	1358.58	1437.48	1.05808	0.0814476	0.736563	1
chr1	205626980	205649630	SLC45A3	-	22650	0.358072	0.319622	0.3388	242.772	250.393	235.15	0.939124	-0.0906123	0.802705	1
chr1	205681946	205719372	NUCKS1	-	37426	7.0317	6.5068	6.7693	8017.66	8125.06	7910.25	0.973562	-0.0386557	0.859387	1
chr1	205737113	205744610	RAB7L1	-	7497	0.747971	0.810302	0.7791	185.223	173.123	197.322	1.13978	0.188749	0.62444	1
chr1	205758220	205782161	SLC41A1	-	23941	0.709286	0.602144	0.6557	496.258	524.261	468.256	0.893173	-0.162988	0.56943	1
chr1	205797149	205819276	PM20D1	-	22127	0	0	0	0	0	0	NA	NA	NA	NA
chr1	205882176	205912588	SLC26A9	-	30412	0.00312518	0.0051749	0.0042	4.02313	2.93429	5.11196	1.74214	0.800863	0.851116	1
chr1	206138910	206155074	FAM72A	+	16164	0.0293996	0.0311565	0.0303	15.5149	14.6715	16.3583	1.11497	0.157007	0.953157	1
chr1	206224282	206231482	AVPR1B	+	7200	0	0	0	0	0	0	NA	NA	NA	NA
chr1	206238871	206288647	C1orf186	-	49776	0.0528271	0.0221323	0.0375	58.4829	81.1821	35.7837	0.440783	-1.18186	0.0521213	1
chr1	206317458	206332104	CTSE	+	14646	0.0389361	0.0171929	0.0281	12.8925	17.6058	8.17914	0.464572	-1.10603	0.422056	1
chr1	206516199	206637783	SRGAP2	+	121584	0.948986	0.909574	0.9293	3576.95	3562.23	3591.66	1.00826	0.0118703	0.959011	1
chr1	206643585	206670223	IKBKE	+	26638	0.10466	0.0921659	0.0984	82.9096	86.0726	79.7466	0.926503	-0.110132	0.853122	1
chr1	206680878	206762616	RASSF5	+	81738	0.156975	0.161727	0.1594	412.767	396.13	429.405	1.084	0.116365	0.700362	1
chr1	206764973	206785904	EIF2D	-	20931	0.898287	0.880382	0.8893	589.056	580.012	598.099	1.03118	0.0443021	0.877503	1
chr1	206808880	206822542	DYRK3	+	13662	1.54663	2.39295	1.9698	857.329	652.391	1062.27	1.62826	0.703335	0.00612246	0.815344
chr1	206858364	206907630	MAPKAPK2	+	49266	1.19608	1.06184	1.129	1759.24	1819.26	1699.22	0.934014	-0.0984846	0.676171	1
chr1	206940947	206945839	IL10	-	4892	0.0453325	0.102946	0.0741	11.6025	6.84669	16.3583	2.38922	1.25654	0.388869	1
chr1	206972214	207016326	IL19	+	44112	0.00287278	0.00285418	0.0029	4.00098	3.91239	4.08957	1.04529	0.0638976	1	1
chr1	207039153	207042568	IL20	+	3415	0	0	0	0	0	0	NA	NA	NA	NA
chr1	207070787	207077484	IL24	+	6697	0.0756901	0.0422999	0.059	12.4256	15.6496	9.20153	0.587973	-0.766177	0.601607	1
chr1	207076630	207095378	FAIM3	-	18748	0.0828018	0.0810064	0.0819	48.5008	47.9268	49.0748	1.02395	0.0341503	0.994392	1
chr1	207101866	207119811	PIGR	-	17945	0.0211854	0.0157861	0.0185	10.4694	11.7372	9.20153	0.783964	-0.35114	0.874262	1
chr1	207131311	207143970	FCAMR	-	12659	0	0	0	0	0	0	NA	NA	NA	NA
[truncated: 20,985 more rows]

## Sheet: RPKM<=0.5, 300 bp cut-off
Chr	Start	End	Gene	Strand	Gene.length	RPKM.U2OSasi0h1	RPKM.U2OSasipreTAM210m0h1	meanRPKM	baseMean	baseMeanA	baseMeanB	foldChange	log2FoldChange	pval	padj
chr1	203274663	203278729	BTG2	+	4066	1.65349	5.29589	3.4747	453.337	207.357	699.316	3.37253	1.75383	4.40216e-09	2.70226e-05
chr19	47724078	47736023	BBC3	-	11945	0.488211	1.52328	1.0057	382.923	178.992	586.853	3.27866	1.7131	3.59761e-08	9.51362e-05
chr17	1945276	1945525	OVCA2	+	1449	0.305848	0.707404	0.5066	4.04527	1.9562	6.13435	3.13586	1.64886	0.603514	1
chr17	72858618	72869156	FDXR	-	10538	0.459279	1.28137	0.8703	294.128	149.649	438.606	2.9309	1.55134	2.94949e-06	0.0027299
chr6	36644236	36655116	CDKN1A	+	10880	4.94405	12.8776	8.9108	3105.74	1660.81	4550.67	2.74003	1.45419	2.45915e-10	4.55214e-06
chr10	90750287	90775542	FAS	+	25255	0.827523	2.15021	1.4889	1204.59	645.545	1763.63	2.732	1.44996	5.83926e-09	2.70226e-05
chr1	28585962	28609002	SESN2	+	23040	0.706772	1.82647	1.2666	934.84	502.742	1366.94	2.71896	1.44306	2.13546e-08	6.58825e-05
chr12	102271104	102317401	DRAM1	+	46297	0.344873	0.862072	0.6035	894.677	492.961	1296.39	2.62981	1.39496	7.17627e-08	0.00016605
chr4	74606222	74609433	IL8	+	3211	0.453854	1.08808	0.771	79.239	44.9925	113.486	2.52232	1.33475	0.0120999	1
chrX	65815481	65859140	EDA2R	-	43659	1.55923	3.67485	2.617	3656.53	2101.93	5211.13	2.47921	1.30988	7.81638e-09	2.89378e-05
chr12	69201970	69239212	MDM2	+	37242	3.54121	8.28949	5.9154	7049.72	4071.82	10027.6	2.46269	1.30023	4.41818e-09	2.70226e-05
chr3	151488243	151502682	LOC201651	+	14439	0.570492	1.305	0.9377	38.3415	22.4963	54.1868	2.4087	1.26826	0.088855	1
chr8	95938199	95961615	TP53INP1	-	23416	0.989693	2.2025	1.5961	1195.83	715.968	1675.7	2.34047	1.2268	7.31557e-07	0.000994053
chr9	19408924	19452500	ACER2	+	43576	0.369051	0.794136	0.5816	810.241	496.874	1123.61	2.26136	1.17719	6.67502e-06	0.00514839
chr17	58677543	58743640	PPM1D	+	66097	1.91058	4.04943	2.98	6296.56	3898.7	8694.42	2.23008	1.1571	1.75591e-07	0.000361153
chr8	103216728	103251346	RRM2B	-	34618	3.14762	6.59523	4.8714	5390.06	3363.68	7416.43	2.20486	1.14069	2.95079e-07	0.00054622
chr1	212738675	212794119	ATF3	+	55444	0.389127	0.811818	0.6005	1064.05	666.085	1462.02	2.19495	1.13419	6.12898e-06	0.00493276
chr1	112264685	112298419	FAM212B	-	33734	0.440656	0.913447	0.6771	729.825	458.728	1000.92	2.18195	1.12562	2.26198e-05	0.0130848
chr1	201434621	201438299	PHLDA3	-	3678	1.12309	2.30174	1.7124	201.088	127.153	275.024	2.16294	1.11299	0.00251607	0.491729
chr12	4430358	4469190	C12orf5	+	38832	3.07245	6.29235	4.6824	5810.17	3683.52	7936.83	2.15469	1.10748	5.94487e-07	0.000994053
chr5	156693090	156822606	CYFIP2	+	129516	0.738479	1.50577	1.1221	4643.81	2952.88	6334.74	2.14528	1.10116	8.34929e-07	0.000994053
chr5	52285155	52390609	ITGA2	+	105454	1.17345	2.37469	1.7741	5977.3	3820.45	8134.15	2.12911	1.09025	8.59211e-07	0.000994053
chr11	47236492	47260769	DDB2	+	24277	1.79691	3.61998	2.7084	2100.68	1346.84	2854.52	2.11942	1.08367	3.47134e-06	0.00305991
chr5	27472398	27496508	LOC643401	+	24110	6.2334	12.244	9.2387	7114.56	4640.1	9589.02	2.06655	1.04723	1.98992e-06	0.00204642
chr3	178735010	178789656	ZMAT3	-	54646	1.21048	2.35039	1.7804	3107.33	2042.27	4172.38	2.04301	1.0307	5.78966e-06	0.00487147
chr11	5710816	5732093	TRIM22	+	21277	0.616408	1.19678	0.9066	616.024	404.933	827.115	2.0426	1.03041	0.000163986	0.0621021
chr15	25380788	25383200	PAR1	+	2412	0.479165	0.919751	0.6995	53.3895	35.2115	71.5675	2.0325	1.02326	0.105648	1
chr5	28926976	28927420	LOC729862	+	444	1.03463	1.87999	1.4573	20.649	13.6934	27.6046	2.01591	1.01143	0.329638	1
chr3	101659702	101716770	LOC152225	+	57068	0.402565	0.753056	0.5778	1052.34	709.121	1395.57	1.96802	0.976746	9.52128e-05	0.040988
chr1	233086369	233114219	NTPCR	+	27850	0.894099	1.6433	1.2687	1127.67	768.785	1486.56	1.93365	0.951324	0.000124343	0.0511493
chr3	14186647	14220172	XPC	-	33525	1.40975	2.59032	2	2140.05	1459.32	2820.78	1.93294	0.950796	4.33357e-05	0.0235937
chr2	159027868	159313265	CCDC148	-	285397	0.703879	1.27855	0.9912	9027.36	6202.12	11852.6	1.91105	0.934369	1.91519e-05	0.0130848
chr20	30252260	30310656	BCL2L1	-	58396	3.62167	6.54282	5.0822	9470.3	6529.78	12410.8	1.90065	0.926491	2.20397e-05	0.0130848
chr15	89164526	89175512	AEN	+	10986	2.44221	4.41201	3.4271	1201.47	828.449	1574.48	1.90052	0.926394	0.000164389	0.0621021
chr6	100956607	101329224	ASCC3	-	372617	1.00072	1.80148	1.4011	16657.9	11512.2	21803.5	1.89395	0.921397	2.08148e-05	0.0130848
chr1	45266035	45271667	PLK3	+	5632	0.478032	0.843901	0.661	118.76	83.1383	154.381	1.85692	0.892911	0.0448259	1
chr8	22877647	22926700	TNFRSF10B	-	49053	1.52756	2.67007	2.0988	3283.69	2313.2	4254.17	1.83908	0.878988	0.000100499	0.0422805
chr15	76196199	76227608	FBXO22	+	31409	1.4207	2.48393	1.9523	1956.33	1378.14	2534.51	1.83908	0.878984	0.000170929	0.0632814
chr12	55862983	55863922	OR6C70	-	939	0.39903	0.713602	0.5563	16.6037	11.7372	21.4702	1.82925	0.871253	0.464572	1
chr5	65892175	66465423	MAST4	+	573248	0.723144	1.25172	0.9874	18052.9	12798.4	23307.5	1.82112	0.864828	6.27903e-05	0.0314138
chr2	105977282	106055230	FHL2	-	77948	5.34927	9.11156	7.2304	519.139	371.677	666.6	1.79349	0.84277	0.00280514	0.515831
chr7	55086724	55275031	EGFR	+	188307	0.467374	0.78884	0.6281	3770.91	2717.16	4824.67	1.77563	0.828332	0.000221283	0.0799636
chr21	35445822	35515334	MRPS6	+	69512	0.668719	1.12636	0.8975	1053.75	759.982	1347.51	1.77308	0.826261	0.000928555	0.242091
chr7	24836163	25019760	OSBPL3	-	183597	2.09635	3.53287	2.8146	16475.7	11882.9	21068.4	1.773	0.826195	0.000132401	0.05328
chr7	141478288	141479188	TAS2R4	+	900	0.442722	0.760665	0.6017	17.604	12.7153	22.4926	1.76895	0.82289	0.475947	1
chr5	112768250	112770728	TSSK1B	-	2478	0.408379	0.680051	0.5442	43.2542	31.2991	55.2092	1.76392	0.818785	0.24327	1
chr6	43543877	43588260	POLH	+	44383	0.891547	1.49139	1.1915	1685.87	1221.64	2150.09	1.76	0.815573	0.000568492	0.164427
chr19	49458116	49465055	BAX	+	6939	1.41535	2.3633	1.8893	417.938	303.21	532.666	1.75675	0.812913	0.00605877	0.812709
chr1	33402049	33430286	RNF19B	-	28237	0.602453	0.992663	0.7976	718.095	525.239	910.951	1.73436	0.794401	0.00267543	0.510567
chr17	32582295	32584220	CCL2	+	1925	1.3989	2.30456	1.8517	113.648	83.1383	144.157	1.73394	0.794058	0.0793699	1
chr5	112357795	112824527	MCC	-	466732	0.719675	1.18603	0.9529	14099.9	10315	17884.7	1.73385	0.793979	0.000244632	0.0854412
chr16	81698958	81700879	LOC100129617	+	1921	0.584195	0.947501	0.7658	46.7661	34.2334	59.2988	1.73219	0.792596	0.240535	1
chr8	113235158	114449242	CSMD3	-	1214084	0.409735	0.670381	0.5401	20897.6	15358.1	26437	1.72137	0.78356	0.000277048	0.0932441
chr3	157154579	157161417	PTX3	+	6838	0.42161	0.681255	0.5514	120.16	89.0069	151.314	1.70003	0.765556	0.0836607	1
chr1	144851423	145076186	PDE4DIP	-	224763	0.609389	0.980712	0.7951	332.809	247.459	418.158	1.68981	0.756861	0.0158725	1
chr2	69969126	70053596	ANXA4	+	84470	0.665862	1.06869	0.8673	2334.17	1736.12	2932.22	1.68895	0.756124	0.00102507	0.258794
chr6	26188937	26189304	HIST1H4D	-	367	0.428301	0.677875	0.5531	6.53481	4.89049	8.17914	1.67246	0.74197	0.766959	1
chr3	151011875	151034636	GPR87	-	22761	2.76653	4.34672	3.5566	2578.92	1944.46	3213.38	1.65258	0.724722	0.00152493	0.340097
chr6	149721494	149722182	SUMO4	+	688	2.86117	4.50195	3.6816	80.4183	60.6421	100.194	1.65223	0.724411	0.166984	1
chr12	11182985	11184006	TAS2R31	-	1021	2.19055	3.43974	2.8151	91.9765	69.445	114.508	1.6489	0.721505	0.14446	1
chr11	100862810	100864666	TMEM133	+	1856	0.446105	0.696296	0.5712	33.6743	25.4306	41.9181	1.64834	0.72101	0.368725	1
chr10	74033676	74035797	DDIT4	+	2121	0.489468	0.76455	0.627	42.7208	32.2772	53.1644	1.64712	0.719943	0.309494	1
chr4	80822770	80994477	ANTXR2	-	171707	1.08322	1.69141	1.3873	7588.01	5742.41	9433.61	1.6428	0.716153	0.00105543	0.260495
chrX	8496914	8700227	KAL1	-	203313	0.688735	1.07515	0.8819	5711.85	4323.19	7100.51	1.64242	0.715826	0.00116055	0.275422
chr11	125439297	125454575	EI24	+	15278	1.04348	1.62562	1.3346	649.325	491.983	806.667	1.63962	0.713365	0.00802766	0.990667
chr12	120881763	120884215	TRIAP1	-	2452	1.6409	2.53872	2.0898	163.326	124.218	202.434	1.62966	0.70457	0.0734245	1
chr7	111366163	111846462	DOCK4	-	480299	0.893427	1.38369	1.1386	17417.6	13248.3	21586.8	1.6294	0.704337	0.00109004	0.262048
chr1	206808880	206822542	DYRK3	+	13662	1.54663	2.39295	1.9698	857.329	652.391	1062.27	1.62826	0.703335	0.00612246	0.815344
chr12	99007181	99038589	IKBIP	-	31408	0.711128	1.09975	0.9054	905.562	689.559	1121.56	1.62649	0.701766	0.00581575	0.785805
chr5	54273694	54281414	ESM1	-	7720	0.806467	1.2495	1.028	252.769	192.685	312.852	1.62364	0.699234	0.03957	1
chr6	129898239	130031370	ARHGAP18	-	133131	0.39717	0.610856	0.504	2137.15	1632.45	2641.86	1.61835	0.69452	0.00270599	0.511129
chr1	202976533	202993197	TMEM183A	+	16664	1.56615	2.37106	1.9686	33.1631	25.4306	40.8957	1.60813	0.685386	0.397881	1
chr3	190231839	190374986	IL1RAP	+	143147	1.04241	1.59326	1.3178	6007.55	4606.84	7408.25	1.6081	0.685355	0.00183173	0.385309
chr1	47897806	47900313	MGC12982	-	2507	0.518117	0.787837	0.653	52.2564	40.102	64.4107	1.60617	0.683626	0.286591	1
chr7	141490016	141491166	TAS2R5	+	1150	0.401575	0.620568	0.5111	19.0932	14.6715	23.515	1.60277	0.680569	0.542527	1
chr18	77915116	78005397	PARD6G	-	90281	0.500756	0.757252	0.629	1808.19	1395.75	2220.64	1.591	0.669936	0.00430513	0.654907
chr3	190023489	190040235	CLDN1	-	16746	1.09156	1.64653	1.369	729.989	564.363	895.616	1.58695	0.666257	0.0114015	1
chr8	128806778	129113499	PVT1	+	306721	4.46655	6.72941	5.598	54620.9	42257.8	66984.1	1.58513	0.664602	0.00189445	0.394025
chr17	15848230	15879210	ADORA2B	+	30980	1.41868	2.13349	1.7761	1751.82	1356.62	2147.02	1.58262	0.662319	0.00488075	0.728559
chr7	24737973	24797639	DFNA5	-	59666	1.2326	1.85366	1.5431	2931.43	2270.17	3592.69	1.58257	0.662265	0.00347845	0.5962
chr12	1609656	1613590	LOC100292680	+	3934	0.426816	0.641155	0.534	66.8153	51.8392	81.7914	1.57779	0.657905	0.249211	1
chr9	21454266	21559697	MIR31HG	-	105431	0.886317	1.31734	1.1018	3643.86	2842.35	4445.36	1.56397	0.645215	0.00397687	0.649425
chr1	68150859	68154021	GADD45A	+	3162	8.42622	12.4968	10.4615	1052.84	822.581	1283.1	1.55985	0.641407	0.00996376	1
chr19	9296269	9299493	OR7D2	+	3224	0.501157	0.741986	0.6216	63.7924	49.883	77.7018	1.55768	0.6394	0.273439	1
chr12	27677044	27848497	PPFIBP1	+	171453	1.63434	2.41956	2.027	11063.2	8651.28	13475.1	1.55759	0.639314	0.00318674	0.563917
chr12	2055213	2113677	DCP1B	-	58464	2.76522	4.0883	3.4268	6377.64	4991.24	7764.05	1.55554	0.637412	0.00367154	0.612288
chr2	217122584	217236750	2016-03-04	-	114166	0.667551	0.985964	0.8268	3004.69	2353.3	3656.07	1.55359	0.635608	0.00496598	0.728559
chr2	165541257	165697928	COBLL1	-	156671	0.717457	1.05907	0.8883	4426.15	3467.36	5384.94	1.55304	0.635093	0.00424662	0.654907
chr14	70078309	70181861	KIAA0247	+	103552	1.19806	1.76419	1.4811	4882.1	3830.23	5933.96	1.54924	0.631564	0.00431628	0.654907
chr1	56960418	57045257	PPAP2B	-	84839	0.412843	0.606596	0.5097	1376.69	1081.78	1671.61	1.54525	0.627837	0.00915171	1
chr8	133133104	133493004	KCNQ3	-	359900	0.768911	1.126	0.9475	10853.5	8543.69	13163.3	1.5407	0.62359	0.00402459	0.649425
chr17	73267379	73269976	LOC100287042	+	2597	0.573356	0.836285	0.7048	58.2578	45.9706	70.5451	1.53457	0.617833	0.311284	1
chr15	58983301	58985324	HSP90AB4P	-	2023	1.17435	1.70626	1.4403	69.3048	54.7735	83.8362	1.5306	0.614095	0.274665	1
chr6	64281919	64293489	PTP4A1	+	11570	5.47988	7.9446	6.7122	2471.28	1957.17	2985.39	1.52535	0.609145	0.00779334	0.974747
chr12	10851675	10875953	CSDA	-	24278	9.85392	14.2848	12.0694	9325.17	7385.62	11264.7	1.52522	0.60902	0.00508281	0.735061
chr15	65204100	65251041	ANKDD1A	+	46941	0.48931	0.708761	0.599	894.895	709.121	1080.67	1.52395	0.60782	0.0169785	1
chr11	82972501	82997377	CCDC90B	-	24876	2.18924	3.16945	2.6793	2121.22	1681.35	2561.09	1.52324	0.607139	0.00870778	1
chr1	209788217	209825820	LAMB3	-	37603	1.45523	2.1032	1.7792	2125.2	1686.24	2564.16	1.52064	0.604675	0.00897194	1
chr21	33765441	33766266	C21orf119	+	825	0.417244	0.622913	0.5201	13.5587	10.7591	16.3583	1.52042	0.604466	0.67292	1
chr9	4662297	4665258	PPAPDC2	+	2961	0.646904	0.924822	0.7859	73.817	58.6859	88.9481	1.51566	0.599951	0.272153	1
chr9	124101352	124132545	STOM	-	31193	0.690638	0.99494	0.8428	836.593	665.107	1008.08	1.51566	0.599951	0.0196981	1
chr11	35160416	35253949	CD44	+	93533	3.52187	5.07073	4.2963	12787.8	10170.3	15405.4	1.51475	0.599079	0.00558667	0.777556
chr5	72848024	72861511	ANKRA2	-	13487	0.552015	0.793489	0.6728	288.733	229.853	347.613	1.51233	0.596772	0.0673575	1
chr12	78225068	78606790	NAV3	+	381722	0.775662	1.11102	0.9433	11458.5	9141.31	13775.7	1.50697	0.591655	0.00628725	0.8196
chr20	37075296	37079564	SNHG11	+	4268	0.525851	0.746178	0.636	80.8409	64.5545	97.1273	1.50458	0.589359	0.261163	1
chr10	102033712	102046439	BLOC1S2	-	12727	2.27271	3.24673	2.7597	1117.7	893.004	1342.4	1.50324	0.588078	0.0171831	1
chrX	20154183	20154531	SCARNA9L	-	348	1.45835	2.11682	1.7876	19.5823	15.6496	23.515	1.5026	0.58746	0.599546	1
chr4	7760439	7941653	AFAP1	-	181214	0.528315	0.754327	0.6413	3698.03	2955.81	4440.25	1.50221	0.587086	0.00868635	1
chr6	655938	656964	HUS1B	-	1026	0.428731	0.615334	0.522	17.0706	13.6934	20.4478	1.49327	0.578471	0.637433	1
chr9	43140536	43145484	LOC642929	-	4948	0.900577	1.27821	1.0894	34.1412	27.3867	40.8957	1.49327	0.578471	0.472875	1
chr15	34394273	34396591	PGBD4	+	2318	0.451024	0.638207	0.5446	40.1648	32.2772	48.0524	1.48874	0.574092	0.436962	1
chr15	68871307	69020144	CORO2B	+	148837	0.422517	0.595308	0.5089	2409.78	1941.52	2878.03	1.48236	0.567894	0.0132275	1
chr15	63445538	63449741	RPS27L	-	4203	8.24016	11.6062	9.9232	1326.88	1069.06	1584.71	1.48234	0.567872	0.0188091	1
chr18	47340392	47340813	SCARNA17	+	421	0.903021	1.29256	1.0978	14.5589	11.7372	17.3807	1.48082	0.566398	0.680856	1
chr5	109218882	109221200	LOC100289673	+	2318	1.31154	1.84072	1.5761	116.471	93.8974	139.045	1.48082	0.566398	0.207019	1
chr19	36980528	36981942	LOC728752	+	1414	1.34431	1.89211	1.6182	72.7946	58.6859	86.9033	1.48082	0.566398	0.303628	1
chr16	70253483	70259936	LOC729513	-	6453	0.495859	0.697512	0.5967	122.495	98.7879	146.202	1.47996	0.565557	0.198482	1
chr5	162864576	162872022	CCNG1	+	7446	4.1353	5.81315	4.9742	1178.25	950.711	1405.79	1.47867	0.564301	0.021326	1
chr2	173292313	173371181	ITGA6	+	78868	1.00325	1.40696	1.2051	3023.61	2443.29	3603.93	1.47503	0.560747	0.0130886	1
chr2	135011829	135212192	MGAT5	+	200363	0.744611	1.04082	0.8927	5689.61	4605.86	6773.35	1.47059	0.556397	0.0114191	1
chr12	105380097	105388505	C12orf45	+	8408	0.827212	1.15554	0.9914	265.55	215.182	315.919	1.46815	0.554001	0.09766	1
chr9	130186652	130207651	ZNF79	+	20999	0.709055	0.987788	0.8484	566.731	459.706	673.756	1.46562	0.551515	0.0456343	1
chr17	42088555	42092345	TMEM101	-	3790	0.58578	0.814845	0.7003	84.3307	68.4669	100.194	1.4634	0.549324	0.286558	1
chr4	153547265	153601317	TMEM154	-	54052	0.65845	0.91537	0.7869	1352.8	1098.4	1607.2	1.46321	0.549141	0.0227801	1
chr2	191371618	191399468	TMEM194B	-	27850	1.16821	1.62274	1.3955	1236.33	1004.51	1468.16	1.46157	0.547517	0.0246355	1
chr6	138188580	138204449	TNFAIP3	+	15869	0.467159	0.648559	0.5579	281.599	228.875	334.322	1.46072	0.54668	0.0962222	1
chr6	111620233	111804414	REV3L	-	184181	1.23919	1.71938	1.4793	8666.25	7046.22	10286.3	1.45983	0.545801	0.0121094	1
chr9	5450502	5470567	CD274	+	20065	1.15094	1.59687	1.3739	876.914	713.034	1040.8	1.45967	0.545644	0.0325531	1
chr1	109642814	109643234	SCARNA2	+	420	19.6019	27.1983	23.4001	312.717	254.306	371.128	1.45938	0.545356	0.0871653	1
chr12	66218239	66360071	HMGA2	+	141832	4.10922	5.68553	4.8974	22092.9	17993.1	26192.7	1.45571	0.54172	0.0116423	1
chr12	11213963	11214893	TAS2R46	-	930	2.68266	3.73727	3.21	94.8665	77.2698	112.463	1.45546	0.541477	0.26878	1
chr20	25654850	25677469	ZNF337	-	22619	1.41604	1.9495	1.6828	1210.61	988.857	1432.37	1.44851	0.534572	0.0286215	1
chr17	62962667	62971703	AMZ2P1	-	9036	0.550456	0.755894	0.6532	187.71	153.561	221.859	1.44476	0.530828	0.15664	1
chr15	25230006	25233379	PAR5	+	3373	0.847153	1.16293	1.005	103.891	85.0945	122.687	1.44177	0.527845	0.262621	1
chr12	96588206	96661606	ELK3	+	73400	1.55701	2.13253	1.8448	4306.18	3528	5084.36	1.44114	0.527215	0.0176073	1
chr12	30948614	30955645	LOC100287314	+	7031	1.50124	2.05206	1.7767	396.981	325.707	468.256	1.43766	0.523723	0.0800154	1
chr6	27775976	27776445	HIST1H2AI	+	469	0.540401	0.716298	0.6283	9.53555	7.82479	11.2463	1.43727	0.523329	0.792839	1
chr9	71736223	71870124	TJP2	+	133901	0.664364	0.901951	0.7832	3334.71	2746.5	3922.92	1.42833	0.514333	0.0220779	1
chr16	53088944	53361414	CHD9	+	272470	0.55874	0.758391	0.6586	5705.88	4699.76	6712.01	1.42816	0.514156	0.0193474	1
chr4	47596017	47840059	CORIN	-	244042	0.747353	1.01251	0.8799	6828.35	5630.91	8025.78	1.42531	0.511273	0.0193974	1
chr7	102016769	102021080	LOC100289561	+	16773	0.426517	0.576801	0.5017	68.7493	56.7297	80.769	1.42375	0.509697	0.368908	1
chr10	71561643	71718904	COL13A1	+	157261	0.476038	0.643933	0.56	2800.14	2311.25	3289.04	1.42306	0.508994	0.0248694	1
chr14	62462540	62568427	SYT16	+	105887	1.74349	2.35343	2.0485	6896.83	5699.38	8094.28	1.4202	0.506098	0.0206203	1
chr10	75670861	75677258	PLAU	+	6397	0.53982	0.725949	0.6329	128.963	106.613	151.314	1.41929	0.505167	0.241708	1
chr11	121986061	121986923	BLID	-	862	7.10885	9.55075	8.3298	228.32	188.773	267.867	1.41899	0.504864	0.150183	1
chr9	12775011	12823059	C9orf150	+	48048	0.768764	1.03504	0.9019	1377.92	1140.46	1615.38	1.41643	0.502254	0.0368256	1
chr2	75719443	75796848	FAM176A	-	77405	3.151	4.23837	3.6947	9093.39	7530.38	10656.4	1.41512	0.500925	0.0211121	1
chr19	36036501	36038429	TMEM147	+	1928	0.562482	0.756317	0.6594	40.1427	33.2553	47.03	1.41421	0.499997	0.502159	1
chr3	14444105	14530857	SLC6A6	+	86752	0.438959	0.588866	0.5139	1417.51	1175.67	1659.34	1.4114	0.497124	0.0381931	1
chr3	160232694	160233024	SCARNA7	-	330	7.93871	10.7267	9.3327	97.845	81.1821	114.508	1.41051	0.496213	0.305282	1
chr1	163038395	163046592	RGS4	+	8197	0.444469	0.596221	0.5203	135.476	112.481	158.471	1.40886	0.494532	0.242705	1
chr12	120648241	120703574	PXN	-	55333	0.645287	0.864052	0.7547	1327.67	1102.32	1553.01	1.40886	0.494532	0.0406334	1
chr7	28338939	28865511	CREB5	+	526572	1.99126	2.66188	2.3266	38950.6	32372.1	45529.2	1.40643	0.49204	0.0213884	1
chr1	181057637	181059979	IER5	+	2342	3.46429	4.61965	4.042	301.048	250.393	351.703	1.4046	0.490162	0.128377	1
chr3	111393522	111565294	PLCXD2	+	171772	2.21819	2.95946	2.5888	4799.68	3993.57	5605.78	1.4037	0.489234	0.0269086	1
chr7	130565750	130598069	LOC646329	-	32319	8.47362	11.3024	9.888	10159.8	8454.68	11864.9	1.40335	0.488873	0.0241005	1
chr5	176560079	176727214	NSD1	+	167135	1.05168	1.40055	1.2261	6515.01	5426.49	7603.53	1.40119	0.486651	0.0262225	1
chr9	119187503	120177317	ASTN2	-	989814	0.505684	0.67325	0.5895	18547	15451	21643	1.40075	0.4862	0.0237073	1
chr1	23695463	23698330	C1orf213	+	2867	0.552511	0.734304	0.6434	58.7026	48.9049	68.5003	1.40068	0.486131	0.427995	1
chr7	108210188	108215294	DNAJB9	+	5106	0.63908	0.850698	0.7449	120.917	100.744	141.09	1.40048	0.485922	0.272807	1
chr1	48226199	48462562	LOC388630	-	236363	0.679593	0.901143	0.7904	5938.74	4958.96	6918.53	1.39516	0.480428	0.0286169	1
chr5	75911306	75919240	F2RL2	-	7934	1.70903	2.26528	1.9872	501.206	418.626	583.786	1.39453	0.479778	0.0902073	1
chr10	51253907	51352122	LOC728407	-	117409	0.619675	0.833732	0.7267	24.5835	20.5401	28.627	1.39371	0.478935	0.630087	1
chr15	25361691	25367623	IPW	+	5932	0.844118	1.123	0.9836	140.477	117.372	163.583	1.39371	0.478935	0.251382	1
chr12	13028410	13029070	RPL13AP20	+	660	1.02095	1.32525	1.1731	24.5835	20.5401	28.627	1.39371	0.478935	0.630087	1
chr5	68858499	68858597	GTF2H2D	+	32279	1.02578	1.37738	1.2016	3.51193	2.93429	4.08957	1.39371	0.478935	0.979005	1
chr12	11138511	11139511	TAS2R50	-	1000	2.95973	3.90482	3.4323	108.87	90.9631	126.777	1.39371	0.478935	0.300817	1
chr2	55399686	55459699	C2orf63	-	60013	0.524197	0.693821	0.609	1161.94	971.251	1352.62	1.39266	0.477845	0.0514943	1
chr9	84198597	84303596	TLE1	-	104999	0.693948	0.918198	0.8061	2690.61	2249.63	3131.59	1.39205	0.477209	0.0358383	1
chr14	66974124	67648525	GPHN	+	674401	1.99125	2.62742	2.3093	49507.6	41459.6	57555.6	1.38823	0.473249	0.0267008	1
chr3	141043054	141168632	ZBTB38	+	125578	1.23038	1.62173	1.4261	5692.53	4770.18	6614.88	1.38671	0.471669	0.0318587	1
chr16	68119268	68263162	NFATC3	+	143894	0.437687	0.576733	0.5072	2320.25	1944.46	2696.05	1.38653	0.471477	0.0400444	1
chr12	104697509	104698982	EID3	+	1473	4.0505	5.31747	4.684	219.229	183.882	254.576	1.38445	0.469311	0.187105	1
chr3	16926451	17132098	PLCL2	+	205647	0.473579	0.623006	0.5483	3582.9	3005.7	4160.11	1.38408	0.468924	0.0361499	1
chr4	157682762	157892546	PDGFC	-	209784	0.493091	0.648305	0.5707	3805.62	3193.49	4417.76	1.38336	0.46818	0.0359175	1
chr12	27124505	27167339	TM7SF3	-	42834	1.16934	1.5373	1.3533	1842.61	1546.37	2138.84	1.38314	0.467943	0.0453462	1
chr4	54851665	54853449	RPL21P44	-	1784	2.855	3.76347	3.3092	187.622	157.474	217.77	1.38289	0.46769	0.212595	1
chr11	12308446	12380691	MICALCL	+	72245	1.28892	1.69396	1.4914	3424.85	2874.63	3975.06	1.38281	0.4676	0.0370961	1
chr17	26369687	26523404	NLK	+	153717	2.06588	2.71305	2.3895	11675.6	9804.46	13546.7	1.38169	0.466432	0.0309666	1
chr12	10998447	11002075	PRR4	-	3628	1.46888	1.9272	1.698	195.646	164.32	226.971	1.38127	0.465996	0.207595	1
chr18	55711609	56068772	NEDD4L	+	357163	1.71133	2.24602	1.9787	22463.6	18870.4	26056.7	1.38082	0.465525	0.0300153	1
chr5	60628099	60841999	ZSWIM6	+	213900	5.1102	6.70638	5.9083	40170.4	33746.3	46594.5	1.38073	0.465429	0.0294454	1
chr2	179345198	179369782	PLEKHA3	+	24584	1.49487	1.94781	1.7213	134.943	113.459	156.426	1.3787	0.463304	0.27498	1
chr14	55034329	55260033	SAMD4A	+	225704	4.12177	5.4002	4.761	34156	28721.9	39590.1	1.3784	0.462991	0.0304397	1
chr11	111744779	111750181	FDXACB1	-	5402	0.46331	0.605977	0.5346	91.7993	77.2698	106.329	1.37607	0.460557	0.355683	1
chr3	167727653	167813417	GOLIM4	-	85764	0.798054	1.04296	0.9205	2509.17	2112.69	2905.64	1.37533	0.459773	0.0440857	1
chr12	26488284	26986131	ITPR2	-	497847	0.60708	0.79289	0.7	11076.4	9331.06	12821.8	1.3741	0.458489	0.0340824	1
chr2	105421882	105467934	LOC100506421	-	46052	0.561129	0.729777	0.6455	59.1916	49.883	68.5003	1.37322	0.457561	0.455073	1
chr12	11802787	12048325	ETV6	+	245538	2.22677	2.90534	2.5661	20025.8	16880	23171.5	1.37272	0.457035	0.0333113	1
chr7	116312458	116438440	MET	+	125982	1.58351	2.06419	1.8239	7303.04	6159.08	8447	1.37147	0.455724	0.0367574	1
chr6	118781934	119031238	CEP85L	-	249304	0.817217	1.06456	0.9409	7455.48	6290.15	8620.81	1.37053	0.454729	0.0370721	1
chr1	36859030	36863493	LSM10	-	4463	0.598602	0.773075	0.6858	97.3117	82.1602	112.463	1.36883	0.45294	0.351628	1
chr7	43622691	43666978	STK17A	+	44287	2.06793	2.68886	2.3784	3347.7	2827.68	3867.71	1.3678	0.45186	0.0441735	1
chr2	97513723	97523756	ANKRD39	-	10033	0.47356	0.607327	0.5404	15.048	12.7153	17.3807	1.36691	0.450921	0.749924	1
chr22	21996541	21998588	SDF2L1	+	2047	0.603595	0.784205	0.6939	45.1439	38.1458	52.142	1.36691	0.450921	0.522167	1
chr8	131307600	131308779	ASAP1-IT1	-	1179	2.36879	3.08146	2.7251	101.824	86.0726	117.575	1.366	0.449956	0.34545	1
chr6	143072603	143266338	HIVEP2	-	193735	1.05613	1.37107	1.2136	7472.26	6316.56	8627.97	1.36593	0.449882	0.0391183	1
chr14	20937537	20946165	PNP	+	8628	0.984064	1.27684	1.1305	309.984	262.13	357.837	1.36511	0.44902	0.160278	1
chr10	7860672	8056714	TAF3	+	196042	0.766434	0.994308	0.8804	5485.4	4639.12	6331.68	1.36484	0.448736	0.0413709	1
chr8	118811601	119124058	EXT1	-	312457	2.52251	3.27222	2.8974	28771.7	24333.1	33210.4	1.36482	0.448712	0.0361112	1
chr6	130339727	130462594	L3MBTL3	+	122867	0.510539	0.661698	0.5861	2288.74	1936.63	2640.84	1.36362	0.447445	0.0515283	1
chr12	50523580	50561097	CERS5	-	37517	0.717403	0.929584	0.8235	982.097	831.383	1132.81	1.36256	0.446321	0.0752651	1
chr1	45274153	45279801	BTBD19	+	5648	0.795757	1.03056	0.9132	164.016	138.89	189.143	1.36182	0.445532	0.258291	1
chr8	127564682	127570711	FAM84B	-	6029	0.956368	1.23731	1.0968	210.16	178.014	242.307	1.36117	0.444846	0.217844	1
chr20	34287231	34288902	ROMO1	+	1671	1.13756	1.4783	1.3079	69.2162	58.6859	79.7466	1.35887	0.442409	0.436469	1
chr15	49913225	49937333	DTWD1	+	24108	1.16139	1.50033	1.3309	1019.68	864.639	1174.73	1.35864	0.442158	0.0764685	1
chr14	71996041	72206120	SIPA1L1	+	210079	2.87343	3.7059	3.2897	21962.3	18636.7	25287.8	1.35689	0.440299	0.0401339	1
chr10	4692376	4720262	LOC100216001	-	27886	1.26589	1.62932	1.4476	1282.97	1089.6	1476.33	1.35493	0.438219	0.0706666	1
chr6	73331570	73908573	KCNQ5	+	577003	0.886769	1.14157	1.0142	18596.4	15797.3	21395.6	1.35439	0.43764	0.0416633	1
chr21	42539727	42648524	BACE2	+	108797	0.571904	0.735999	0.654	2260.98	1920.98	2600.97	1.35398	0.437201	0.0573117	1
chr2	159825145	160089170	TANC1	+	264025	0.735782	0.946331	0.8411	7056.72	5997.7	8115.75	1.35314	0.436315	0.0457073	1
chr6	27806439	27806888	HIST1H2BN	+	449	1.1995	1.54225	1.3709	19.5601	16.6277	22.4926	1.35272	0.435866	0.710545	1
chr4	44175919	44450824	KCTD8	-	274905	0.543005	0.697395	0.6202	5418.09	4608.8	6227.39	1.3512	0.434237	0.0484603	1
chr10	44051792	44070066	ZNF239	-	18274	1.82231	2.33937	2.0808	1208.19	1027.98	1388.41	1.35062	0.433618	0.0757366	1
chr11	58294343	58345639	LPXN	-	51296	1.12194	1.43938	1.2807	2087.87	1777.2	2398.53	1.34961	0.432542	0.061555	1
chr5	139927250	139929163	EIF4EBP3	+	1913	0.515936	0.658146	0.587	35.6084	30.321	40.8957	1.34876	0.431629	0.592266	1
chr14	70989077	71001732	ADAM20	-	12655	0.518163	0.664376	0.5913	237.723	202.466	272.979	1.34827	0.431107	0.213719	1
chr4	120133781	120216673	USP53	+	82892	1.10796	1.41825	1.2631	3327.07	2835.51	3818.64	1.34672	0.429451	0.0558336	1
chr19	58058342	58067725	ZNF550	-	9383	0.516593	0.661558	0.5891	175.53	149.649	201.411	1.34589	0.428562	0.26522	1
chr11	62529010	62534187	POLR2G	+	5177	0.486976	0.623193	0.5551	91.7771	78.2479	105.306	1.34581	0.42847	0.391273	1
chr8	119201694	119634184	SAMD12	-	432490	0.534659	0.683527	0.6091	8370.72	7139.14	9602.31	1.34502	0.427631	0.0492522	1
chr6	75994729	76001580	LOC100506804	+	6851	0.45318	0.580389	0.5168	112.338	95.8536	128.821	1.34394	0.426468	0.351841	1
chr3	37440967	37476988	C3orf35	+	36021	0.551557	0.704331	0.6279	718.658	613.268	824.048	1.3437	0.426212	0.105968	1
chr12	1021254	1058863	RAD52	-	37609	0.863065	1.10184	0.9825	1174.52	1002.55	1346.49	1.34306	0.425529	0.0824123	1
chr2	112526639	112641741	ANAPC1	-	115102	1.85372	2.36625	2.11	422.766	360.918	484.614	1.34273	0.425164	0.14903	1
chr1	33789223	33841194	PHC2	-	51971	1.79816	2.2932	2.0457	3371.57	2879.52	3863.62	1.34176	0.424124	0.0587617	1
chr2	222282746	222437010	EPHA4	-	154264	0.49431	0.630264	0.5623	2756.23	2354.28	3158.17	1.34146	0.423801	0.061853	1
chr12	127215246	127256808	LOC387895	-	41562	0.783587	0.999039	0.8913	1177.01	1005.48	1348.54	1.34118	0.423502	0.0838005	1
chr1	221874763	221915516	DUSP10	-	40753	0.918098	1.17012	1.0441	1352.03	1155.13	1548.92	1.3409	0.423206	0.0790523	1
chr12	109038886	109125295	CORO1C	-	86409	2.18917	2.7899	2.4895	6835.36	5840.22	7830.5	1.34079	0.423081	0.0528597	1
chr1	17733250	17766250	RCC2	-	33000	1.17532	1.49683	1.3361	1400.66	1197.19	1604.13	1.33991	0.422139	0.0786465	1
chr8	136469715	136659848	KHDRBS3	+	190133	1.3836	1.76095	1.5723	9498.66	8122.13	10875.2	1.33896	0.421111	0.0521904	1
chr2	112812799	112876895	TMEM87B	+	64096	0.861415	1.09606	0.9787	1993.4	1704.83	2281.98	1.33854	0.420662	0.0700497	1
chr2	224620046	224702319	AP1S3	-	82273	0.443691	0.564435	0.5041	1317.4	1126.77	1508.03	1.33837	0.420472	0.0818942	1
chrX	96138906	96140450	RPA4	+	1544	0.519677	0.652349	0.586	28.5845	24.4525	32.7166	1.33797	0.420041	0.648343	1
chr17	46626231	46651810	HOXB3	-	25579	0.756595	0.960824	0.8587	98.2898	84.1164	112.463	1.33699	0.418993	0.387893	1
chr12	11060524	11062161	TAS2R13	-	1637	3.06374	3.88733	3.4755	180.531	154.54	206.523	1.33638	0.418328	0.272102	1
chr6	37225547	37300746	TBC1D22B	+	75199	0.990887	1.25481	1.1228	2682.81	2300.49	3065.13	1.33238	0.41401	0.0685665	1
chr8	38965049	39142436	ADAM32	+	177387	1.06558	1.34835	1.207	6802.25	5835.33	7769.16	1.3314	0.412943	0.0588155	1
chr11	65659691	65667997	FOSL1	-	8306	1.81044	2.29245	2.0514	541.572	464.597	618.547	1.33136	0.412905	0.138206	1
chr1	40916336	40929390	ZNF643	+	13054	1.36411	1.7228	1.5435	640.351	549.691	731.01	1.32986	0.411271	0.126712	1
chr11	113185250	113237114	TTC12	+	51864	0.717123	0.906148	0.8116	1337.36	1148.29	1526.43	1.32931	0.410679	0.0887139	1
chr20	18123812	18169031	CSRP2BP	+	46164	0.521309	0.658822	0.5901	847.444	727.705	967.183	1.32909	0.410435	0.109554	1
chr10	101635333	101769676	DNMBP	-	134343	2.08167	2.62713	2.3544	10048.9	8633.67	11464.1	1.32783	0.409075	0.0589933	1
chr10	123237843	123357972	FGFR2	-	120129	0.479183	0.604342	0.5418	2067.93	1777.2	2358.66	1.32717	0.408357	0.0777556	1
chr17	66244144	66253305	AMZ2	+	9161	0.912977	1.15101	1.032	300.36	258.218	342.501	1.3264	0.407521	0.206915	1
chr3	149235021	149421060	WWTR1	-	186039	0.88028	1.10919	0.9947	5879.3	5055.79	6702.8	1.32577	0.406828	0.0637493	1
chr10	50664490	50747147	ERCC6	-	82657	0.651778	0.821028	0.7364	1718.4	1477.91	1958.9	1.32546	0.406492	0.0839155	1
chr12	54410641	54411198	HOXC	+	557	0.876138	1.07694	0.9765	17.0485	14.6715	19.4255	1.32403	0.404935	0.75911	1
chr12	11174270	11175170	TAS2R19	-	900	4.90243	6.14653	5.5245	157.948	135.956	179.941	1.32353	0.404388	0.312444	1
chr20	8113295	8865547	PLCB1	+	752252	0.464101	0.583534	0.5238	12518.5	10778.6	14258.3	1.32283	0.403625	0.0614922	1
chr14	71954577	71956420	LOC145474	+	1843	2.52658	3.1753	2.8509	166.973	143.78	190.165	1.32261	0.403384	0.303622	1
chr10	89623194	89728532	PTEN	+	105338	2.04513	2.57089	2.308	7723.87	6651.07	8796.66	1.32259	0.40337	0.064056	1
chr1	39547088	39952810	MACF1	+	405722	1.25304	1.57491	1.414	17911.7	15425.6	20397.7	1.32233	0.403085	0.0606777	1
chr17	26934981	26941211	SGK494	-	6230	0.594972	0.7457	0.6703	132.876	114.437	151.314	1.32224	0.402986	0.346634	1
chr11	122526397	122685187	UBASH3B	+	158790	0.967249	1.2149	1.0911	5504.03	4741.82	6266.24	1.32148	0.40216	0.0674145	1
chr4	81187741	81212171	FGF5	+	24430	1.4614	1.83336	1.6474	1278.59	1102.32	1454.86	1.31982	0.400346	0.0987524	1
chr8	131064350	131455906	ASAP1	-	391556	2.27609	2.85502	2.5656	31651.4	27288.9	36013.8	1.31972	0.400232	0.0613295	1
chr20	37101485	37207504	RALGAPB	+	106019	1.34321	1.68441	1.5138	5098.8	4396.55	5801.05	1.31946	0.399943	0.0696535	1
chr13	80910111	80915086	SPRY2	-	4975	0.877197	1.09782	0.9875	156.437	134.978	177.896	1.31797	0.398317	0.32166	1
chr2	99225041	99234977	UNC50	+	9936	3.31246	4.13059	3.7215	134.876	116.394	153.359	1.31759	0.397899	0.350023	1
chrX	83313353	83442943	RPS6KA6	-	129590	0.454222	0.568839	0.5115	2105.87	1817.31	2394.44	1.31758	0.397888	0.085222	1
chr20	57090434	57194948	LOC149773	+	104514	0.452259	0.566188	0.5092	1690.71	1459.32	1922.1	1.31712	0.397383	0.0915651	1
chr12	32260184	32531141	BICD1	+	270957	1.74374	2.18198	1.9629	16895.5	14587.4	19203.6	1.31645	0.396658	0.0650581	1
chr9	20658308	20995954	KIAA1797	+	337646	1.01154	1.26504	1.1383	12206.4	10541.9	13870.8	1.31577	0.39591	0.0667124	1
chr8	54958937	55014577	LYPLA1	-	55640	0.906473	1.13311	1.0198	1802.49	1557.13	2047.85	1.31514	0.39522	0.0914522	1
chr5	139929652	139937678	SRA1	-	8026	1.21319	1.51379	1.3635	347.46	300.276	394.643	1.31427	0.39426	0.203469	1
chr2	98272401	98280561	ACTR1B	-	8160	0.604933	0.754888	0.6799	48.6337	42.0582	55.2092	1.31268	0.39252	0.566059	1
chr8	131094983	131097014	LOC100507117	-	2031	3.05705	3.81869	3.4379	221.608	191.707	251.508	1.31194	0.391702	0.270043	1
chr10	93666344	93669258	FGFBP3	-	2914	0.554471	0.691301	0.6229	57.6581	49.883	65.4331	1.31173	0.391472	0.531792	1
chr14	91923955	91976644	SMEK1	-	52689	1.92526	2.39968	2.1625	3619.41	3131.87	4106.95	1.31134	0.391043	0.0802842	1
chr4	177604690	177713895	VEGFC	-	109205	1.63239	2.03217	1.8323	6356.32	5503.76	7208.89	1.30981	0.38936	0.075302	1
chr8	56651319	56685885	TMEM68	-	34566	0.750009	0.933366	0.8417	924.018	800.084	1047.95	1.3098	0.389349	0.123997	1
chr8	110253147	110346350	NUDCD1	-	93203	1.47998	1.84188	1.6609	4917.38	4258.64	5576.13	1.30937	0.388871	0.0781053	1
chr12	3186520	3395730	TSPAN9	+	209210	0.649181	0.807915	0.7285	4841.68	4193.11	5490.25	1.30935	0.388851	0.0782888	1
chr5	138614818	138618873	SNHG4	+	9433	9.46303	11.7679	10.6155	318.364	275.824	360.904	1.30846	0.387871	0.222079	1
chr14	31345384	31359014	LOC100506071	-	13630	0.564819	0.701895	0.6334	274.243	237.678	310.807	1.30768	0.387013	0.243575	1
chrX	63404996	63425624	FAM123B	-	20628	0.446925	0.555596	0.5013	328.389	284.627	372.151	1.30751	0.386817	0.219321	1
chr2	29117532	29171080	WDR43	+	53548	5.13479	6.37887	5.7568	9761.88	8462.51	11061.3	1.30709	0.386359	0.0746321	1
chr10	29746276	30024730	SVIL	-	278454	0.817701	1.01554	0.9166	8101.87	7024.7	9179.04	1.30668	0.385906	0.0760988	1
chr9	18474078	18910947	ADAMTSL1	+	436869	1.94172	2.4111	2.1764	30196.4	26184.7	34208.2	1.30642	0.385621	0.0714692	1
chr7	90338711	90839904	CDK14	+	501193	2.09256	2.59486	2.3437	37311.1	32379	42243.2	1.30465	0.383662	0.0725742	1
chr2	219128851	219134893	AAMP	-	6042	0.550563	0.684449	0.6175	118.317	102.7	133.933	1.30412	0.383075	0.394122	1
chr9	37120468	37358145	ZCCHC7	+	237677	1.1862	1.4692	1.3277	10023.3	8704.1	11342.4	1.30311	0.381962	0.0778413	1
chr10	93388196	93392858	PPP1R3C	-	4662	0.938966	1.16127	1.0501	155.415	134.978	175.851	1.30282	0.381638	0.343948	1
chr9	115142188	115234685	HSDL2	+	92497	0.453138	0.560798	0.507	1489.46	1294.02	1684.9	1.30206	0.380801	0.110287	1
chr15	79603490	79615189	TMED3	+	11699	0.519938	0.643023	0.5815	216.073	187.795	244.352	1.30116	0.379802	0.28914	1
chr7	1855427	2272583	MAD1L1	-	417156	0.695857	0.860318	0.7781	10307.8	8960.36	11655.3	1.30076	0.379354	0.0797336	1
chr11	62439125	62441162	C11orf83	+	2037	0.633177	0.787163	0.7102	46.122	40.102	52.142	1.30023	0.378771	0.59152	1
chr22	38597938	38612517	MAFF	+	14579	0.642723	0.795295	0.719	332.879	289.517	376.24	1.29954	0.378006	0.228322	1
chr7	130628918	130793562	FLJ43663	-	164644	1.05182	1.29901	1.1754	6146.72	5346.28	6947.16	1.29944	0.377886	0.0845887	1
chr2	172173912	172291312	METTL8	-	117400	0.585855	0.723334	0.6546	2440.93	2123.45	2758.41	1.29902	0.377428	0.098859	1
chr12	111843751	111889427	SH2B3	+	45676	0.565966	0.698467	0.6322	917.417	798.128	1036.71	1.29892	0.377314	0.136475	1
chr2	27422454	27435175	SLC5A6	-	12721	0.493109	0.609349	0.5512	222.586	193.663	251.508	1.29869	0.377056	0.287893	1
chr10	75183336	75193319	ZMYND17	-	9983	0.800148	0.987053	0.8936	283.245	246.481	320.009	1.29831	0.376637	0.251941	1
chr16	56965747	56977793	HERPUD1	+	12046	1.1311	1.39417	1.2626	483.27	420.582	545.957	1.2981	0.376401	0.187599	1
chr18	43427573	43547305	EPG5	-	119732	1.80142	2.22246	2.0119	7651.1	6658.89	8643.3	1.29801	0.376301	0.0840877	1
chr1	180238797	180243816	LOC100527964	-	5019	0.732945	0.900057	0.8165	130.342	113.459	147.224	1.2976	0.375842	0.384572	1
chr1	22351706	22357715	LINC00339	+	6009	0.74136	0.917778	0.8296	158.415	137.912	178.919	1.29734	0.375557	0.34835	1
chr8	62413114	62627199	ASPH	-	214085	3.15228	3.8833	3.5178	23919.9	20835.4	27004.4	1.29608	0.374157	0.0807798	1
chr1	159997461	160001783	PIGM	-	4322	1.0702	1.31817	1.1942	163.928	142.802	185.053	1.29587	0.373919	0.34429	1
chr6	32861952	32871535	LOC100294145	+	9583	0.608296	0.748877	0.6786	206.538	179.97	233.105	1.29525	0.373226	0.30511	1
chr15	40331511	40359710	LOC100131089	+	28199	0.522418	0.642933	0.5827	521.857	454.816	588.898	1.29481	0.372736	0.184418	1
chr1	16450831	16482582	EPHA2	-	31751	0.742359	0.913247	0.8278	834.664	727.705	941.623	1.29396	0.371796	0.14819	1
chr12	21168629	21243040	SLCO1B7	+	74411	0.57505	0.707337	0.6412	1515.43	1321.41	1709.44	1.29365	0.371445	0.118652	1
chr12	27849427	27850566	REP15	+	1139	2.00052	2.4632	2.2319	80.708	70.4231	90.9929	1.29209	0.369706	0.487881	1
chr12	11033559	11036874	PRH1	-	3315	0.851663	1.04445	0.9481	99.7569	87.0507	112.463	1.29193	0.369524	0.445313	1
chr1	92974252	93257961	EVI5	-	283709	0.946012	1.16149	1.0538	9494.94	8286.45	10703.4	1.29168	0.369247	0.0885589	1
chr10	33466418	33623833	NRP1	-	157415	1.10813	1.36022	1.2342	6170.37	5385.41	6955.33	1.29151	0.369064	0.0920507	1
chr21	32490735	32931290	TIAM1	-	440555	0.879481	1.07934	0.9794	13703.7	11962.1	15445.3	1.29118	0.36869	0.0871343	1
chr10	128594022	129250780	DOCK1	+	656758	0.708715	0.869416	0.7891	16458.7	14370.2	18547.2	1.29067	0.368121	0.086901	1
chr21	27252860	27543446	APP	-	290586	2.3769	2.91554	2.6462	24421.6	21324.5	27518.7	1.29047	0.367901	0.0859176	1
chr18	649619	658340	C18orf56	-	8721	1.42794	1.75046	1.5892	440.126	384.393	495.86	1.28998	0.367353	0.208342	1
chr2	74699084	74699942	MRPL53	-	858	1.74751	2.1362	1.9419	52.6347	45.9706	59.2988	1.28993	0.36729	0.577429	1
chr18	46570171	46987079	DYM	-	416908	0.55605	0.681663	0.6189	8192.45	7155.77	9229.13	1.28975	0.367089	0.0914265	1
chr3	186838740	186857263	RPL39L	-	18523	1.33237	1.63337	1.4829	872.229	761.938	982.519	1.2895	0.366811	0.15087	1
chr4	99391517	99579812	TSPAN5	-	188295	1.3137	1.60994	1.4618	8741.83	7636.99	9846.66	1.28934	0.36663	0.0913751	1
chr19	7694670	7696510	C19orf79	+	1840	0.740371	0.906641	0.8235	48.1225	42.0582	54.1868	1.28838	0.365553	0.597225	1
chr7	127292201	127732659	SND1	+	440458	1.14773	1.40523	1.2765	17747.6	15512.6	19982.7	1.28815	0.365304	0.0890714	1
chr7	33169151	33645680	BBS9	+	476529	0.560377	0.686057	0.6232	9431.99	8244.39	10619.6	1.2881	0.365243	0.0921027	1
chr3	192959567	192961761	MGC2889	+	2194	2.23651	2.74401	2.4903	173.441	151.605	195.277	1.28806	0.365202	0.3458	1
chr1	244816351	244872334	PPPDE1	+	55983	1.28517	1.57313	1.4292	2540.96	2221.26	2860.65	1.28785	0.364966	0.109534	1
chr7	96745904	96811075	ACN9	+	65171	0.530377	0.649116	0.5897	1220.6	1067.11	1374.1	1.28768	0.36478	0.13464	1
chr11	71709957	71713965	IL18BP	+	4008	0.543886	0.66662	0.6053	77.1961	67.4888	86.9033	1.28767	0.364764	0.502986	1
chr17	70642084	71088853	SLC39A11	-	446769	0.575437	0.703596	0.6395	9073.95	7937.27	10210.6	1.28642	0.363358	0.0940435	1
chr12	39046001	39299420	CPNE8	-	253419	1.48688	1.81746	1.6522	13297.1	11633.5	14960.7	1.286	0.362889	0.0923443	1
chr1	28696092	28826881	PHACTR4	+	130789	1.31724	1.60715	1.4622	6073.22	5318.9	6827.54	1.28364	0.360238	0.100238	1
chr10	91339253	91405329	PANK1	-	66076	0.587629	0.716634	0.6521	1366.92	1197.19	1536.66	1.28355	0.360139	0.134524	1
chr15	21932513	21940739	LOC646214	-	8226	15.3976	18.7808	17.0892	4464.17	3910.44	5017.9	1.28321	0.359754	0.104338	1
chr1	8071778	8086393	ERRFI1	-	14615	1.88157	2.29365	2.0876	968.918	848.989	1088.85	1.28252	0.358984	0.153283	1
chr12	104609558	104744062	TXNRD1	+	134504	1.50743	1.83698	1.6722	7064.61	6191.36	7937.85	1.28209	0.358492	0.100462	1
chr11	72547789	72853143	FCHSD2	-	305354	0.926694	1.12923	1.028	9968.34	8736.37	11200.3	1.28203	0.358432	0.0979637	1
chr13	52158483	52336171	WDFY2	+	177688	0.606802	0.739165	0.673	3797.46	3328.47	4266.44	1.2818	0.358175	0.108292	1
chr11	78147006	78285909	NARS2	-	138903	1.18738	1.44594	1.3167	5807.93	5091.98	6523.88	1.28121	0.357505	0.103303	1
chr11	47459307	47470730	RAPSN	-	11423	0.479805	0.582943	0.5314	192.979	169.211	216.747	1.28093	0.35719	0.338138	1
chr12	53693469	53700965	C12orf10	+	7496	0.676222	0.823007	0.7496	178.442	156.496	200.389	1.28048	0.356679	0.352391	1
chr11	64084164	64085033	TRMT112	-	869	2.91514	3.54824	3.2317	89.2211	78.2479	100.194	1.28048	0.356679	0.484036	1
chr2	12856997	12882858	TRIB2	+	25861	0.81034	0.985019	0.8977	734.819	644.567	825.071	1.28004	0.356188	0.175119	1
chr15	99192760	99507759	IGF1R	+	314999	0.86199	1.04874	0.9554	9554.64	8381.32	10728	1.27998	0.356126	0.10041	1
chr5	173315330	173387313	CPEB4	+	71983	0.775047	0.942749	0.8589	1963.35	1722.43	2204.28	1.27975	0.35586	0.125774	1
chr8	58131647	58145388	LOC100507651	+	13741	0.66148	0.802917	0.7322	319.787	280.714	358.86	1.27838	0.354318	0.264448	1
chr3	149530474	149679925	RNF13	+	149451	1.06511	1.29418	1.1796	5598.77	4914.94	6282.6	1.27827	0.354187	0.106943	1
chr9	139979397	139981269	LOC100289341	-	1872	0.456937	0.554862	0.5059	30.0738	26.4087	33.7389	1.27757	0.353404	0.699043	1
chr10	99473464	99477909	MARVELD1	+	4445	0.513168	0.623143	0.5682	80.1968	70.4231	89.9705	1.27757	0.353404	0.509446	1
chr18	70409548	70534810	NETO1	-	125262	1.42238	1.72708	1.5747	6263.86	5500.82	7026.9	1.27743	0.353241	0.106679	1
chr5	57749809	57755966	PLK2	-	6157	5.56577	6.76049	6.1631	1204.95	1058.3	1351.6	1.27714	0.352919	0.148422	1
chr14	20779528	20801457	CCNB1IP1	-	21929	2.27878	2.76449	2.5216	1747.77	1535.61	1959.93	1.27631	0.351983	0.133831	1
chr2	73989324	74007284	DUSP11	-	17960	2.29493	2.7813	2.5381	1447.52	1272.51	1622.54	1.27507	0.350579	0.142695	1
chr14	65877310	65879335	LOC645431	-	2025	0.500638	0.606201	0.5534	35.5862	31.2991	39.8733	1.27394	0.3493	0.672139	1
chr3	186256231	186262167	CRYGS	-	5936	0.512361	0.620396	0.5664	106.759	93.8974	119.62	1.27394	0.3493	0.458304	1
chr10	44101854	44113352	ZNF485	+	11498	1.05747	1.28115	1.1693	427.035	375.59	478.48	1.27394	0.3493	0.235133	1
chr11	93862093	93915137	PANX1	+	53044	1.17953	1.42854	1.304	2196.32	1931.74	2460.9	1.27393	0.349281	0.129523	1
chr11	13409555	13484838	BTBD10	-	75283	1.90885	2.30957	2.1092	5042.17	4436.65	5647.69	1.27296	0.34819	0.114278	1
chr7	158523688	158622319	ESYT2	-	98631	0.699268	0.845294	0.7723	2418.82	2129.32	2708.32	1.27192	0.347004	0.129373	1
chr9	5510544	5571282	PDCD1LG2	+	60738	0.599991	0.724795	0.6624	1277.57	1124.81	1430.33	1.27161	0.34666	0.152878	1
chrX	47834249	47863394	ZNF182	-	29145	0.72393	0.874758	0.7993	739.776	651.413	828.138	1.27129	0.346297	0.186923	1
chr6	151186814	151423023	MTHFD1L	+	236209	1.53552	1.85517	1.6953	12716	11198.2	14233.7	1.27107	0.346043	0.108678	1
chr10	60272903	60588845	BICC1	+	315942	0.662716	0.800635	0.7317	7281.46	6412.41	8150.51	1.27105	0.346023	0.112554	1
chr6	3224494	3227968	TUBB2B	-	3474	0.465092	0.561745	0.5134	56.6357	49.883	63.3883	1.27074	0.345669	0.587552	1
chr16	66965957	66968320	FAM96B	-	2363	0.683762	0.825858	0.7548	56.6357	49.883	63.3883	1.27074	0.345669	0.587552	1
chr14	51955854	52197444	FRMD6	+	241590	9.9283	11.9908	10.9596	84073.8	74051.8	94095.9	1.27068	0.345596	0.104722	1
chr20	10415950	10604027	C20orf94	+	188077	0.467434	0.564553	0.516	3081.38	2714.22	3448.53	1.27054	0.345442	0.125375	1
chr9	125026881	125085742	MRRF	+	58861	0.899927	1.08661	0.9933	1856.44	1635.38	2077.5	1.27035	0.345223	0.13934	1
chr1	94027348	94147385	BCAR3	-	120037	2.22826	2.69004	2.4592	9373.4	8258.08	10488.7	1.27012	0.34496	0.111639	1
chr2	236402732	237040444	AGAP1	+	637712	0.731264	0.882626	0.8069	16340	14397.6	18282.4	1.26982	0.344628	0.108971	1
chr2	148687965	148779173	ORC4	-	91208	4.68812	5.65749	5.1728	14981.2	13201.4	16761.1	1.26965	0.344427	0.109546	1
chr15	76551629	76552493	TYRO3P	-	864	0.521811	0.61231	0.5671	15.537	13.6934	17.3807	1.26928	0.344006	0.818328	1
chr9	20344967	20622514	MLLT3	-	277547	1.03848	1.25186	1.1452	10085.9	8892.87	11279	1.26832	0.342922	0.113264	1
chr1	107682628	108024475	NTNG1	+	341847	0.58774	0.708426	0.6481	7034.69	6203.1	7866.29	1.26812	0.342694	0.11637	1
chr3	11831918	11888352	TAMM41	-	56434	0.764353	0.921568	0.843	1510.58	1332.17	1688.99	1.26785	0.342385	0.150455	1
chr2	201170603	201346986	SPATS2L	+	176383	2.70648	3.26082	2.9837	16710.1	14738	18682.2	1.26762	0.342123	0.111472	1
chr1	48761043	48937876	SPATA6	-	176833	0.518475	0.624412	0.5714	3208.58	2830.62	3586.55	1.26706	0.341481	0.128914	1
chr11	93454679	93455032	SCARNA9	+	353	2.99447	3.56323	3.2789	36.5865	32.2772	40.8957	1.26701	0.341432	0.674926	1
chr2	45879042	46415129	PRKCE	+	536087	0.690853	0.831394	0.7611	12955.5	11434	14477.1	1.26615	0.340444	0.114407	1
chr1	233119881	233431459	PCNXL2	-	311578	1.01078	1.21547	1.1131	11012.3	9723.27	12301.4	1.26515	0.339311	0.116539	1
chr2	98372800	98612354	TMEM131	-	239554	1.887	2.26948	2.0782	438.526	387.327	489.726	1.26437	0.338423	0.247085	1
chr2	113399406	113401757	FLJ42351	-	2351	0.579448	0.697735	0.6386	47.6113	42.0582	53.1644	1.26407	0.338073	0.629477	1
chr16	53737874	54148379	FTO	+	410505	0.532551	0.639857	0.5862	7640.86	6749.86	8531.86	1.26401	0.338004	0.120677	1
chr6	76458908	76629254	MYO6	+	170346	0.775537	0.931256	0.8534	4615.76	4078.67	5152.86	1.26337	0.337274	0.127301	1
chr10	115438934	115490664	CASP7	+	51730	1.56536	1.87952	1.7224	2829.09	2500.02	3158.17	1.26326	0.33715	0.136624	1
chr8	23386362	23430063	SLC25A37	+	43701	0.547336	0.656539	0.6019	835.443	738.464	932.422	1.26265	0.336455	0.190719	1
chr9	117781853	117880536	TNC	-	98683	1.28639	1.54375	1.4151	4433.81	3919.24	4948.38	1.26259	0.336382	0.128911	1
chr2	227700670	227863923	RHBDD1	+	163253	0.457789	0.549269	0.5035	2610.06	2307.33	2912.8	1.26241	0.336178	0.139737	1
chr2	74056042	74094295	STAMBP	+	38253	2.0381	2.44581	2.242	2722.82	2407.1	3038.55	1.26233	0.336087	0.138786	1
chr3	149689065	149691029	LOC646903	+	1964	0.860829	1.02815	0.9445	58.6362	51.8392	65.4331	1.26223	0.335977	0.592211	1
chr12	92534053	92539673	BTG1	-	5620	1.17156	1.40577	1.2887	230.032	203.444	256.62	1.26138	0.335001	0.340623	1
chr8	106331146	106816767	ZFPM2	+	485621	0.634966	0.760733	0.6978	10759.8	9519.83	11999.8	1.26051	0.334005	0.122501	1
chr7	18126571	19036992	HDAC9	+	910421	1.61239	1.93166	1.772	51222.1	45321.2	57123.1	1.26041	0.33389	0.117521	1
chr21	35467161	35478561	SLC5A3	+	32692	1.66234	1.99113	1.8267	661.024	584.903	737.145	1.26029	0.333751	0.212715	1
chr3	111805181	111837073	C3orf52	+	31892	0.991291	1.18658	1.0889	1099.53	973.208	1225.85	1.2596	0.332961	0.177784	1
chr14	89622515	90085494	FOXN3	-	462979	0.777406	0.93003	0.8537	12549.2	11112.2	13986.3	1.25865	0.331876	0.12397	1
chr5	167719064	167899308	WWC1	+	180244	1.00415	1.20107	1.1026	6309.94	5587.87	7032.01	1.25844	0.331638	0.129741	1
chr4	123747862	123819390	FGF2	+	71528	0.813622	0.972931	0.8933	2028.64	1796.77	2260.51	1.2581	0.331245	0.153026	1
chr3	45017740	45054158	EXOSC7	+	36418	0.897647	1.07349	0.9856	1139.6	1009.4	1269.81	1.25799	0.33112	0.178182	1
chr3	132276981	132378975	ACAD11	-	101994	0.698029	0.83397	0.766	548.753	486.115	611.391	1.25771	0.330797	0.234034	1
chrX	38008587	38080177	SRPX	-	71590	0.699646	0.836248	0.7679	1745.48	1546.37	1944.59	1.25752	0.330577	0.159179	1
chr11	85405264	85522178	SYTL2	-	116914	0.805327	0.962194	0.8838	3280.47	2906.91	3654.03	1.25702	0.330003	0.141795	1
chr4	15004297	15071777	CPEB2	+	67480	0.582038	0.695472	0.6388	1368.61	1212.84	1524.39	1.25687	0.329838	0.17046	1
chr3	61547242	62280573	PTPRG	+	733331	0.784009	0.936147	0.8601	20025	17750.5	22299.4	1.25627	0.329143	0.12498	1
chr15	49447975	49622002	GALK2	+	174027	0.480427	0.573608	0.527	2873.02	2546.97	3199.07	1.25603	0.32887	0.146143	1
chr17	48133339	48167849	ITGA3	+	34510	1.42656	1.70285	1.5647	1714.39	1519.96	1908.81	1.25582	0.328633	0.162337	1
chr1	178060642	178063128	LOC100302401	-	2486	2.08998	2.49426	2.2921	180.91	160.408	201.411	1.25562	0.328397	0.390309	1
chr4	76649828	76735366	USO1	+	85538	0.883689	1.05459	0.9691	2631.96	2333.74	2930.18	1.25557	0.328342	0.148979	1
chr11	20409075	20530879	PRMT3	+	121804	0.956891	1.1414	1.0491	4057.16	3598.42	4515.91	1.25497	0.327651	0.140592	1
chr3	194123402	194188968	ATP13A3	-	65566	3.31829	3.95704	3.6377	7572.09	6716.6	8427.58	1.25474	0.327387	0.132853	1
chr3	187871662	188608460	LPP	+	736798	1.3727	1.63691	1.5048	35092.2	31129	39055.4	1.25463	0.327264	0.125607	1
chr11	120894802	120960354	TBCEL	+	65552	0.54144	0.645103	0.5933	1234.78	1095.47	1374.1	1.25434	0.326932	0.179401	1
chr17	45527592	45569986	MRPL45P2	-	42394	0.788184	0.94698	0.8676	38.587	34.2334	42.9405	1.25434	0.326932	0.680139	1
chr1	46111451	46112357	RPS15AP10	-	906	2.25543	2.71051	2.483	71.6615	63.5764	79.7466	1.25434	0.326932	0.564841	1
chr5	153570294	153800543	GALNT10	+	230249	0.897492	1.06983	0.9837	7190.69	6380.13	8001.24	1.25409	0.326637	0.13424	1
chr2	231577556	231685790	CAB39	+	108234	0.926129	1.10334	1.0147	3486.83	3094.7	3878.96	1.25342	0.325868	0.14559	1
chr7	42000547	42276618	GLI3	-	276071	2.06582	2.46095	2.2634	19838	17607.7	22068.3	1.25333	0.32577	0.128921	1
chr10	106113521	106214848	CCDC147	+	101327	0.768226	0.914919	0.8416	2707.07	2403.19	3010.95	1.2529	0.325267	0.15209	1
chr14	62584074	62600903	FLJ43390	+	16829	1.86761	2.22404	2.0458	1092.95	970.273	1215.62	1.25287	0.325234	0.188425	1
chr10	99205929	99217127	ZDHHC16	+	11198	0.970349	1.15526	1.0628	377.845	335.488	420.203	1.25251	0.324827	0.284704	1
chr6	43490067	43543812	XPO5	-	53745	0.638542	0.75977	0.6992	1192.66	1059.28	1326.04	1.25183	0.324043	0.185135	1
chr16	50186828	50269219	PAPD5	+	82391	0.491047	0.584021	0.5375	1406.13	1249.03	1563.24	1.25156	0.323728	0.177237	1
chr16	29841794	29859360	MVP	+	27646	0.747676	0.889633	0.8187	72.6617	64.5545	80.769	1.25118	0.323284	0.566828	1
chr2	196521531	196602426	SLC39A10	+	80895	1.55787	1.85219	1.705	4378.73	3890.87	4866.59	1.25077	0.322816	0.14525	1
chr1	21132784	21503381	EIF4G3	-	370597	0.740626	0.880483	0.8106	9536.69	8474.24	10599.1	1.25075	0.322791	0.136406	1
chr11	71164216	71212581	NADSYN1	+	48365	0.483407	0.574654	0.529	812.304	721.836	902.772	1.25066	0.32269	0.211632	1
chr11	102217965	102249401	BIRC2	+	31436	1.81628	2.15856	1.9874	1983.41	1762.53	2204.28	1.25063	0.322656	0.16473	1
chr6	74405507	74538041	CD109	+	132534	1.08148	1.2853	1.1834	4979.05	4424.92	5533.19	1.25046	0.322461	0.143724	1
chr1	245912641	246670644	SMYD3	-	758003	0.459786	0.546251	0.503	12104.8	10760.1	13449.6	1.24995	0.321874	0.135901	1
chr6	55620237	55740375	BMP5	-	120138	2.40976	2.86198	2.6359	10053.2	8937.86	11168.6	1.24958	0.321448	0.137648	1
chr9	5357966	5437937	C9orf46	-	79971	0.645003	0.766109	0.7056	1790.96	1592.34	1989.58	1.24946	0.321309	0.170209	1
chr3	42132745	42267268	TRAK1	+	134523	0.834344	0.990595	0.9125	3897.11	3465.4	4328.81	1.24915	0.320947	0.14961	1
chr5	171288555	171433877	FBXW11	-	145322	1.31058	1.55588	1.4332	6612.08	5880.33	7343.84	1.24888	0.320639	0.14241	1
chr16	80637675	80838175	CDYL2	-	200500	0.594485	0.705401	0.6499	4136.61	3679.61	4593.61	1.2484	0.320077	0.149651	1
chr17	43189007	43209891	PLCD3	-	20884	0.555076	0.658403	0.6067	402.385	357.984	446.785	1.24806	0.319687	0.284653	1
chr4	40812043	41216635	APBB2	-	404592	1.94168	2.30299	2.1223	27259.9	24253.9	30265.9	1.24788	0.319475	0.135449	1
chr11	43702142	43878169	HSD17B12	+	176027	0.803411	0.952936	0.8782	4907.28	4366.23	5448.33	1.24783	0.319425	0.147741	1
chr9	140657473	140659224	FLJ40292	+	1751	0.565409	0.666492	0.616	34.0748	30.321	37.8285	1.2476	0.319155	0.709941	1
chr15	40092930	40213093	GPR176	-	120163	1.86917	2.21656	2.0429	7793.1	6934.72	8651.48	1.24756	0.319111	0.142645	1
chr15	62144589	62352664	VPS13C	-	208075	1.34001	1.58862	1.4643	9672.7	8608.24	10737.2	1.24731	0.318822	0.141175	1
chr4	87856153	88062206	AFF1	+	206053	1.51843	1.79989	1.6592	10853.3	9659.7	12046.8	1.24712	0.318606	0.140616	1
chr5	118604417	118730294	TNFAIP8	+	125877	0.561246	0.66512	0.6132	2450.36	2181.16	2719.56	1.24684	0.31828	0.163817	1
chr15	64457715	64648442	CSNK1G1	-	190727	1.21828	1.44374	1.331	8058.63	7173.37	8943.89	1.24682	0.318251	0.143412	1
chr6	34857037	35059190	ANKS1A	+	202153	0.466697	0.553057	0.5099	3272.16	2912.78	3631.54	1.24676	0.318185	0.156663	1
chr1	172107723	172113975	DNM3OS	-	6252	0.766814	0.907455	0.8371	160.349	142.802	177.896	1.24575	0.317017	0.42828	1
chr10	38383263	38412278	ZNF37A	+	29015	1.11042	1.31521	1.2128	1116.93	994.726	1239.14	1.24571	0.316968	0.198649	1
chr3	23375625	23648882	MIR548AC	+	273257	0.828968	0.979582	0.9043	477.536	425.473	529.599	1.24473	0.315834	0.27065	1
chr11	12695968	12966284	TEAD1	+	270316	2.99441	3.54124	3.2678	28041.7	24990.4	31093	1.2442	0.315215	0.140652	1
chr2	74425689	74442424	MTHFD2	+	16735	3.46247	4.09455	3.7785	2007.34	1788.94	2225.75	1.24417	0.315184	0.174309	1
chr9	71394963	71398609	FAM122A	+	3646	1.05507	1.24116	1.1481	132.787	118.35	147.224	1.24398	0.314959	0.465151	1
chr11	104813593	104839325	CASP4	-	25732	1.11515	1.31823	1.2167	994.148	886.157	1102.14	1.24373	0.314672	0.209089	1
chr12	13349601	13369708	EMP1	+	20107	5.97236	7.05623	6.5143	4157.97	3706.99	4608.94	1.24331	0.314187	0.157188	1
chrX	40508794	40594804	MED14	-	86010	0.922325	1.08975	1.006	2746.92	2449.16	3044.68	1.24316	0.314007	0.166393	1
chr17	65066553	65241319	HELZ	-	174766	1.62743	1.92291	1.7752	9848.72	8781.37	10916.1	1.2431	0.313938	0.147221	1
chr17	25799035	25950718	KSR1	+	151683	0.519234	0.613341	0.5663	2726.87	2431.55	3022.19	1.24291	0.313718	0.166976	1
chr11	121959810	122073770	MIR100HG	-	113960	6.63417	7.83307	7.2336	25915.2	23115.4	28714.9	1.24224	0.312946	0.143749	1
chr12	94702055	94853764	CCDC41	-	151709	0.52641	0.621675	0.574	2764.44	2465.79	3063.09	1.24224	0.312939	0.167672	1
chr3	11314009	11599139	ATG7	+	285130	0.688662	0.812468	0.7506	6793.53	6062.25	7524.81	1.24126	0.311801	0.153423	1
chr6	75962637	75994632	TMEM30A	-	31995	1.97325	2.32742	2.1503	2184.16	1949.35	2418.98	1.24092	0.311406	0.176667	1
chr4	103422485	103538459	NFKB1	+	115974	0.918119	1.08288	1.0005	3683.37	3287.39	4079.35	1.24091	0.311396	0.163189	1
chr16	81478774	81745367	CMIP	+	266593	0.642795	0.758039	0.7004	5884.56	5252.39	6516.73	1.24072	0.311175	0.155953	1
chr14	60611499	60632211	DHRS7	-	20712	1.22956	1.45025	1.3399	880.877	786.391	975.362	1.2403	0.310691	0.223179	1
chr11	12132137	12285331	MICAL2	+	153194	1.65981	1.95661	1.8082	8793.23	7850.22	9736.24	1.24025	0.310633	0.152443	1
chr9	74298281	74383800	TMEM2	-	85519	1.66258	1.95952	1.8111	4916.46	4389.7	5443.22	1.24	0.310336	0.159574	1
chr9	140513443	140730578	EHMT1	+	217135	0.698788	0.823165	0.761	5203.04	4646.94	5759.14	1.23934	0.30957	0.159766	1
chr15	76508628	76603810	ETFA	-	95182	0.689458	0.812185	0.7508	2248.27	2008.04	2488.5	1.23927	0.309493	0.178404	1
chr7	99143922	99149757	FAM200A	-	5835	0.526659	0.620346	0.5735	106.225	94.8755	117.575	1.23926	0.309475	0.514061	1
chr1	180942175	180992046	STX6	-	49871	1.16737	1.37511	1.2712	2012.77	1797.74	2227.79	1.23922	0.309427	0.182216	1
chr5	145492588	145562294	LARS	-	69706	1.66131	1.95679	1.8091	4002.49	3574.95	4430.03	1.23919	0.309392	0.164307	1
chr4	54875957	54930815	CHIC2	-	54858	2.34594	2.76258	2.5543	4447.93	3973.03	4922.82	1.23906	0.309243	0.162648	1
chr4	170541671	170644338	CLCN3	+	102667	0.741898	0.873457	0.8077	2632.07	2351.35	2912.8	1.23878	0.308916	0.174525	1
chr4	41992522	42089551	SLC30A9	+	97029	1.09846	1.29309	1.1958	3682.79	3290.32	4075.26	1.23856	0.308662	0.166917	1
chr9	102741462	102861330	ERP44	-	119868	0.985032	1.15959	1.0723	4080.13	3645.37	4514.88	1.23852	0.308623	0.165004	1
chr15	69452972	69564544	GLCE	+	111572	0.536081	0.630963	0.5835	1385.93	1238.27	1533.59	1.23849	0.308583	0.19911	1
chr4	139085247	139163503	SLC7A11	-	78256	0.773232	0.910207	0.8417	2090.92	1868.17	2313.67	1.23847	0.308562	0.182116	1
chr5	37379411	37752774	WDR70	+	373363	0.925982	1.08995	1.008	11946.2	10674	13218.5	1.23839	0.308461	0.153035	1
chr5	96271345	96365115	LNPEP	+	93770	0.759506	0.89382	0.8267	2460.7	2198.76	2722.63	1.23825	0.308308	0.177298	1
chr13	96329392	96447243	DNAJC3	+	117851	0.459945	0.541102	0.5005	1872.45	1673.53	2071.37	1.23773	0.307692	0.187332	1
chr1	174128551	174964445	RABGAP1L	+	835894	0.49069	0.577209	0.5339	14142.8	12640.9	15644.6	1.23762	0.307565	0.15323	1
chr2	29033699	29073475	SPDYA	+	39776	0.777369	0.913967	0.8457	1067.74	954.624	1180.86	1.23699	0.306837	0.216137	1
chr2	75059781	75120481	HK2	+	60700	0.589256	0.692959	0.6411	1235.09	1104.27	1365.92	1.23694	0.306772	0.207764	1
chr3	185764105	185826901	ETV5	-	62796	1.43409	1.68616	1.5601	3110.03	2780.73	3439.33	1.23684	0.306661	0.173396	1
chr19	12636183	12662356	ZNF564	-	26173	0.654525	0.769298	0.7119	591.741	529.151	654.331	1.23657	0.306341	0.26318	1
chr1	44686741	44820939	ERI3	-	134198	0.826976	0.971965	0.8995	3831.54	3426.28	4236.79	1.23656	0.306331	0.169354	1
chr8	23101149	23119512	CHMP7	+	18363	0.671127	0.788877	0.73	425.39	380.48	470.3	1.23607	0.305761	0.299635	1
chr2	191208195	191236391	INPP1	+	28196	0.468541	0.550347	0.5094	455.953	407.867	504.039	1.23579	0.305438	0.292064	1
chr4	79697531	79833341	BMP2K	+	135810	1.04051	1.2211	1.1308	4874.65	4362.32	5386.98	1.23489	0.304383	0.167856	1
chr3	124481794	124606144	ITGB5	-	124350	2.50933	2.9451	2.7272	10764.4	9633.29	11895.5	1.23484	0.30432	0.15933	1
chr17	26673658	26684603	POLDIP2	-	10945	0.863081	1.01229	0.9377	325.678	291.473	359.882	1.2347	0.304161	0.33638	1
chr20	62507483	62512243	LOC100505815	+	4760	0.921042	1.07785	0.9994	150.814	134.978	166.65	1.23465	0.304101	0.458566	1
chr15	43235097	43398286	UBR1	-	163189	0.464715	0.545271	0.505	2615.93	2341.57	2890.3	1.23435	0.303746	0.18202	1
chr20	33890368	33999945	UQCC	-	109577	0.769645	0.902921	0.8363	2908.54	2603.7	3213.38	1.23416	0.303529	0.179485	1
chr12	93166284	93323107	EEA1	-	156823	1.00551	1.17918	1.0923	5437.27	4867.99	6006.55	1.23389	0.30321	0.167877	1
chr5	16662015	16936385	MYO10	-	274370	0.950052	1.11393	1.032	8987.61	8047.79	9927.43	1.23356	0.302827	0.16281	1
chr18	57567191	57571538	PMAIP1	+	4347	8.0241	9.40442	8.7143	1202.49	1076.89	1328.09	1.23327	0.302485	0.215692	1
chr6	12012723	12165232	HIVEP1	+	152509	0.689003	0.807583	0.7483	3622.49	3244.35	4000.62	1.2331	0.302294	0.176179	1
chr17	62473901	62493184	POLG2	-	19283	1.32667	1.55275	1.4397	73.1508	65.5326	80.769	1.2325	0.301589	0.593567	1
chr3	101547075	101579869	NFKBIZ	+	33036	2.40828	2.82064	2.6145	2721.6	2438.4	3004.81	1.23229	0.30134	0.184403	1
chr12	29653745	29937692	TMTC1	-	283947	0.48032	0.562563	0.5214	4699.68	4210.71	5188.64	1.23225	0.301292	0.172797	1
chr2	192542797	192553248	OBFC2A	+	10451	8.95348	10.4874	9.7204	3224.64	2889.3	3559.97	1.23212	0.301144	0.180399	1
chr13	45006278	45150701	TSC22D1	-	144423	0.647339	0.75804	0.7027	3221.12	2886.37	3555.88	1.23196	0.300952	0.180703	1
chr10	75458908	75490272	BMS1P4	-	31364	0.527742	0.617193	0.5725	569.669	510.567	628.771	1.23152	0.300434	0.276288	1
chr18	61637262	61656608	SERPINB8	+	19346	1.03988	1.21699	1.1284	692.921	621.092	764.749	1.2313	0.300179	0.258434	1
chr13	19408542	19446109	ANKRD20A9P	-	37567	3.68615	4.31246	3.9993	4768.76	4275.27	5262.25	1.23086	0.299666	0.174887	1
chr17	74035190	74068607	SRP68	-	33417	1.30446	1.52589	1.4152	1501.07	1345.86	1656.28	1.23064	0.299411	0.208929	1
chr6	41034530	41040188	C6orf130	-	5658	1.23217	1.44083	1.3365	239.991	215.182	264.8	1.23059	0.299346	0.388791	1
chr8	27142403	27168834	TRIM35	-	26431	0.514212	0.601388	0.5578	467.956	419.604	516.308	1.23046	0.299203	0.299155	1
chr9	94972624	95056038	IARS	-	83414	1.92919	2.25555	2.0924	5530.79	4959.94	6101.64	1.23018	0.298875	0.173792	1
chr15	71184927	71342436	LRRC49	+	157509	0.742585	0.86828	0.8054	4026.72	3611.14	4442.29	1.23016	0.298851	0.179033	1
chr16	11038344	11276046	CLEC16A	+	237702	0.51033	0.596705	0.5535	4176.02	3745.14	4606.9	1.2301	0.298777	0.17846	1
chr3	113005776	113160361	WDR52	-	154585	0.61822	0.722763	0.6705	3290.21	2950.92	3629.49	1.22995	0.298602	0.183635	1
chr7	44646120	44748669	OGDH	+	102549	0.759458	0.887655	0.8236	2680.46	2404.17	2956.76	1.22985	0.29848	0.189025	1
chr2	1635658	1748291	PXDN	-	112633	0.658803	0.769833	0.7143	2553.7	2290.71	2816.69	1.22962	0.298209	0.190813	1
chr10	75910942	76469061	ADK	+	558119	1.70031	1.98716	1.8437	32661.5	29298	36025	1.22961	0.298199	0.162925	1
chr22	25747384	25777544	LRP5L	-	30160	0.597453	0.697846	0.6476	620.259	556.538	683.98	1.22899	0.297475	0.272822	1
chr10	18834263	18940550	NSUN6	-	106287	0.665889	0.777066	0.7215	2433.91	2185.07	2682.76	1.22777	0.296036	0.195509	1
chr4	122249796	122302181	QRFPR	-	52385	0.523128	0.610458	0.5668	942.403	846.055	1038.75	1.22776	0.296026	0.241056	1
chr15	85923870	86292586	AKAP13	+	368716	0.710481	0.828804	0.7696	9007.15	8087.89	9926.41	1.22732	0.295507	0.173182	1
chr16	20869395	20911561	DCUN1D3	-	42166	0.77664	0.906105	0.8414	1126.27	1011.35	1241.18	1.22725	0.29543	0.230455	1
chr6	165740777	166075584	PDE10A	-	334807	0.566232	0.66043	0.6133	6517.62	5852.94	7182.31	1.22713	0.295286	0.17686	1
chrX	152965946	152990201	BCAP31	-	24255	0.573406	0.668318	0.6209	477.959	429.385	526.532	1.22625	0.294249	0.304921	1
chr12	117348760	117468953	FBXW8	+	120193	0.789673	0.920227	0.855	3261.53	2930.38	3592.69	1.22601	0.293974	0.190724	1
chr12	58138783	58142026	TSPAN31	+	3243	0.791292	0.925781	0.8585	88.1766	79.226	97.1273	1.22595	0.293903	0.56999	1
chr21	44313377	44329773	NDUFV3	+	16396	0.682378	0.794693	0.7385	384.27	345.269	423.27	1.22592	0.29386	0.331482	1
chr1	161284165	161334535	SDHC	+	50370	0.913923	1.06468	0.9893	1581.67	1421.18	1742.16	1.22585	0.293788	0.215188	1
chr5	34017962	34043371	C1QTNF3	-	25409	0.552309	0.644724	0.5985	69.6389	62.5983	76.6794	1.22494	0.292716	0.614003	1
chr8	141668480	142011412	PTK2	-	342932	5.28786	6.15592	5.7219	62278.1	55985.4	68570.8	1.2248	0.292545	0.169848	1
chr2	23608297	23931483	KLHL29	+	323186	1.04504	1.21645	1.1307	11598.6	10427.5	12769.7	1.22462	0.292328	0.175854	1
chr3	48956280	49022971	ARIH2	+	66691	1.00057	1.16367	1.0821	2290.55	2059.87	2521.22	1.22397	0.291565	0.204282	1
chr8	92114846	92231464	LRRC69	+	116618	0.463644	0.539432	0.5015	1855.18	1668.64	2041.72	1.22358	0.291114	0.212605	1
chr12	56295196	56321697	WIBG	-	26501	1.129	1.313	1.221	1026.53	923.325	1129.74	1.22356	0.291085	0.243242	1
chr2	197697727	197791454	PGAP1	-	93727	0.634451	0.737806	0.6861	2041.04	1835.89	2246.2	1.22349	0.291004	0.209146	1
chr15	56657643	56738072	TEX9	+	80429	0.593456	0.689949	0.6417	1638.24	1473.99	1802.48	1.22285	0.290251	0.219189	1
chr2	102314164	102511152	MAP4K4	+	196988	4.46235	5.18785	4.8251	1224.91	1102.32	1347.51	1.22244	0.28976	0.234612	1
chr1	36179476	36184790	C1orf216	-	5314	0.739263	0.858862	0.7991	134.766	121.284	148.247	1.22231	0.28961	0.500475	1
chr7	8008422	8128709	GLCCI1	+	120287	0.815151	0.947009	0.8811	3363.63	3027.21	3700.04	1.22226	0.289549	0.196762	1
chr2	20884817	21022827	C2orf43	-	138010	0.466916	0.54241	0.5047	2210.35	1989.45	2431.25	1.22207	0.289327	0.208972	1
chr3	57541980	57547768	PDE12	+	5788	0.777246	0.902728	0.84	154.304	138.89	169.717	1.22195	0.28919	0.477633	1
chr2	239229184	239309541	TRAF3IP1	+	80357	0.499556	0.580107	0.5398	1376.71	1239.25	1514.16	1.22184	0.289053	0.229433	1
chr8	101532999	101572012	ANKRD46	-	39013	0.644777	0.748698	0.6967	862.695	776.61	948.78	1.22169	0.288883	0.259044	1
chr10	73856273	73976183	ASCC1	-	119910	0.591822	0.687218	0.6395	2433.78	2190.94	2676.62	1.22168	0.288864	0.206559	1
chr5	14704908	14871887	ANKH	-	166979	0.465453	0.540293	0.5029	2663.73	2398.3	2929.15	1.22135	0.288474	0.204466	1
chr2	65537984	65659656	SPRED2	-	121672	1.89365	2.19708	2.0454	7898.44	7113.71	8683.18	1.22063	0.287621	0.186188	1
chr3	11178778	11304939	HRH1	+	126161	0.627031	0.727257	0.6771	2711.29	2442.31	2980.27	1.22027	0.287198	0.205969	1
chr9	128199672	128469513	MAPKAP1	-	269841	0.67996	0.788526	0.7342	6288.26	5665.14	6911.37	1.21998	0.286859	0.189976	1
chr15	49448494	49450822	LOC100306975	+	2328	0.493053	0.567863	0.5305	39.076	35.2115	42.9405	1.2195	0.28629	0.720839	1
chr10	135122422	135126666	ZNF511	+	4244	0.537472	0.62299	0.5802	78.152	70.4231	85.8809	1.2195	0.28629	0.602013	1
chr12	10977944	10978868	TAS2R10	-	924	1.24817	1.4471	1.3476	39.076	35.2115	42.9405	1.2195	0.28629	0.720839	1
chr2	54080049	54087170	GPR75	-	7121	1.76221	2.04364	1.9029	429.836	387.327	472.345	1.2195	0.28629	0.330524	1
chr4	57897243	57976539	IGFBP7	-	79296	1.20808	1.39959	1.3038	3281.36	2957.77	3604.96	1.21881	0.285472	0.203723	1
chr21	26957967	26979801	MRPL39	-	21834	2.11133	2.44511	2.2782	1578.56	1423.13	1733.98	1.21842	0.285015	0.229313	1
chr19	45582517	45594782	GEMIN7	+	12265	0.825778	0.956346	0.8911	347.172	312.991	381.352	1.21841	0.285001	0.359528	1
chr9	32972603	33001639	APTX	-	29036	1.74695	2.02298	1.885	1736.86	1565.94	1907.78	1.2183	0.284873	0.225306	1
chr3	186288466	186303589	DNAJB11	+	15123	2.12631	2.46176	2.294	1101.13	992.77	1209.49	1.2183	0.284868	0.248989	1
chr2	239335625	239360891	ASB1	+	25266	1.44837	1.67641	1.5624	1252.92	1129.7	1376.14	1.21814	0.284683	0.241651	1
chr6	128289923	128841870	PTPRK	-	551947	2.09306	2.42336	2.2582	39556.5	35666.4	43446.6	1.21814	0.284678	0.182372	1
chr12	49760687	49921207	SPATS2	+	160520	1.51652	1.75567	1.6361	8170.78	7368.01	8973.54	1.2179	0.284401	0.190816	1
chr4	38825328	38858438	TLR6	-	33110	1.50747	1.74482	1.6261	1708.3	1540.5	1876.09	1.21784	0.284326	0.226911	1
chr11	126293395	126870766	KIRREL3	-	577371	0.51573	0.596901	0.5563	10192.7	9192.17	11193.2	1.21768	0.284139	0.189234	1
chr11	76494284	76509198	TSKU	+	14914	0.541683	0.626815	0.5842	276.533	249.415	303.65	1.21745	0.283863	0.393088	1
chr2	128056244	128100805	MAP3K2	-	44561	1.09259	1.2642	1.1784	1666.71	1503.34	1830.08	1.21735	0.28374	0.228948	1
chr17	78518624	78940173	RPTOR	+	421549	0.789964	0.913946	0.852	11397.4	10280.8	12514.1	1.21723	0.283601	0.189217	1
chr12	50898767	51142450	DIP2B	+	243683	0.653805	0.756273	0.705	5452.48	4918.86	5986.11	1.21697	0.283295	0.197511	1
chr17	76886661	76899299	LOC100653515	-	12638	0.890117	1.03603	0.9631	66.1269	59.664	72.5898	1.21664	0.282907	0.635819	1
chr5	170846666	170884630	FGF18	+	37964	0.479003	0.553582	0.5163	622.193	561.428	682.958	1.21647	0.282695	0.297215	1
chr3	30647993	30735633	TGFBR2	+	87640	2.30357	2.66286	2.4832	6906.23	6232.44	7580.02	1.21622	0.282403	0.195783	1
chr11	94501507	94609918	AMOTL1	+	108411	1.23217	1.42397	1.3281	4569.25	4123.66	5014.83	1.21611	0.282276	0.201989	1
chr3	192514604	192635950	MB21D2	-	121346	2.68054	3.0982	2.8894	11126.8	10042.1	12211.5	1.21602	0.282169	0.191636	1
chr9	112810877	112934791	AKAP2	+	123914	2.43321	2.81199	2.6226	10313.2	9308.56	11317.9	1.21586	0.281974	0.192529	1
chr19	38880938	38886871	SPRED3	+	5933	0.984986	1.13705	1.061	199.381	179.97	218.792	1.21571	0.281803	0.446829	1
chr8	6264112	6501140	MCPH1	+	237028	0.590501	0.682256	0.6364	4787.14	4321.24	5253.05	1.21564	0.281711	0.20209	1
chr1	27205872	27216869	GPN2	-	10997	0.884429	1.02115	0.9528	332.635	300.276	364.994	1.21553	0.281583	0.371096	1
chr5	139505520	139508391	IGIP	+	2871	0.474497	0.548168	0.5113	46.5889	42.0582	51.1196	1.21545	0.281489	0.697166	1
chr1	218458628	218511325	RRP15	+	52697	1.24091	1.43354	1.3372	2236.27	2018.79	2453.74	1.21545	0.281489	0.221176	1
chr1	101361631	101447311	SLC30A7	+	85680	1.60545	1.85371	1.7296	4702.95	4246.9	5158.99	1.21477	0.280678	0.20405	1
chr11	8968839	8985989	TMEM9B	-	17150	0.525269	0.605657	0.5655	307.585	277.78	337.389	1.21459	0.280473	0.383727	1
chr5	5140442	5320412	ADAMTS16	+	179970	0.73283	0.845791	0.7893	4508.06	4071.82	4944.29	1.21427	0.280088	0.205745	1
chr1	210501595	210849638	HHAT	+	348043	0.62588	0.72231	0.6741	7445.62	6725.4	8165.85	1.21418	0.279982	0.198777	1
chr8	119935795	119964383	TNFRSF11B	-	28588	2.07895	2.39894	2.2389	2031.35	1834.91	2227.79	1.21411	0.279904	0.227233	1
chr14	20811229	20811570	RPPH1	-	341	29.3583	33.8757	31.617	342.148	309.079	375.218	1.21399	0.279753	0.370486	1
chr22	33669061	34316416	LARGE	-	647355	0.508161	0.586263	0.5472	11240.3	10154.6	12326	1.21383	0.279565	0.195687	1
chr5	69711196	69746189	GTF2H2B	+	34993	1.26029	1.45362	1.357	188.356	170.189	206.523	1.21349	0.279166	0.460391	1
chr3	40351172	40353915	EIF1B	+	2743	2.00966	2.31794	2.1638	188.356	170.189	206.523	1.21349	0.279166	0.460391	1
chr1	97543299	98386615	DPYD	-	843316	0.569047	0.65626	0.6127	16396	14815.3	17976.7	1.21339	0.279047	0.194174	1
chr11	74459912	74553458	RNF169	+	93546	1.45004	1.67196	1.561	4634.24	4188.22	5080.27	1.21299	0.278568	0.207725	1
chr7	35129455	35147346	DPY19L2P1	-	17891	1.16027	1.33708	1.2487	708.836	640.654	777.018	1.21285	0.278402	0.292781	1
chr5	77781037	77944648	LHFPL2	-	163611	0.607701	0.700508	0.6541	3395.9	3069.27	3722.53	1.21284	0.278387	0.214351	1
chr4	186080818	186125182	KIAA1430	-	44364	0.539157	0.621513	0.5803	817.04	738.464	895.616	1.21281	0.278352	0.281085	1
chr2	86730552	86790620	CHMP3	-	60068	1.04988	1.21045	1.1302	2154.56	1947.39	2361.73	1.21276	0.278297	0.227763	1
chr17	76792964	76836969	USP36	-	44005	1.32122	1.52313	1.4222	1985.74	1794.81	2176.67	1.21276	0.278294	0.23078	1
chr2	72406443	73053177	EXOC6B	-	646734	0.897768	1.03476	0.9663	19831.3	17925.6	21737.1	1.21263	0.278136	0.194741	1
chr2	169312834	169631152	CERS6	+	318318	1.05666	1.21748	1.1371	11483.6	10381.5	12585.6	1.21231	0.27776	0.198427	1
chr7	26331514	26413949	SNX10	+	82435	0.50901	0.586044	0.5475	1432.19	1295	1569.37	1.21187	0.277233	0.247041	1
chr3	12525930	12574820	TSEN2	+	48890	0.630285	0.726279	0.6783	1052.47	951.69	1153.26	1.2118	0.277153	0.264969	1
chr2	33172368	33624575	LTBP1	+	452207	0.493428	0.568254	0.5308	7617.78	6888.75	8346.81	1.21166	0.276984	0.203372	1
chr16	74907470	75019017	WDR59	-	111547	0.476577	0.548831	0.5127	1814.9	1641.25	1988.55	1.21161	0.276925	0.236672	1
chr13	42140960	42535221	KIAA0564	-	394261	0.644122	0.741673	0.6929	8669.23	7840.43	9498.02	1.21142	0.276694	0.202519	1
chr9	3224646	3525983	RFX3	-	301337	1.07037	1.23233	1.1514	11010.1	9958.02	12062.2	1.2113	0.276561	0.200684	1
chr2	223436161	223520827	FARSB	-	84666	1.39083	1.60108	1.496	4019.52	3635.59	4403.44	1.2112	0.276442	0.213894	1
chr10	10826401	10836877	SFTA1P	-	10476	1.73889	2.00104	1.87	621.66	562.406	680.913	1.21071	0.275858	0.30921	1
chr2	43457974	43823185	THADA	-	365211	1.02524	1.17976	1.1025	12777.8	11560.1	13995.5	1.21067	0.275807	0.200855	1
chr17	26655352	26662495	IFT20	-	7143	0.505618	0.581662	0.5436	123.229	111.503	134.956	1.21033	0.275402	0.537857	1
chr2	27255773	27264565	TMEM214	+	8792	0.616179	0.708851	0.6625	184.844	167.255	202.434	1.21033	0.275402	0.469671	1
chr2	170684017	170940639	UBR3	+	256622	0.961219	1.10573	1.0335	8416.17	7615.47	9216.87	1.21028	0.275343	0.20502	1
chr10	105156411	105206019	PDCD11	+	49608	0.866911	0.996468	0.9317	1466.73	1327.28	1606.18	1.21013	0.27516	0.249399	1
chr3	112280894	112303003	SLC35A5	+	22109	1.15482	1.32828	1.2416	871.12	788.347	953.892	1.20999	0.274995	0.282008	1
chr17	33570085	33594761	SLFN5	+	24676	1.32054	1.51974	1.4201	1112.07	1006.46	1217.67	1.20985	0.274828	0.26549	1
chr2	26568953	26618759	EPT1	+	49806	1.79793	2.06693	1.9324	3054.66	2765.08	3344.25	1.20946	0.274357	0.223692	1
chr15	34517244	34522352	TMEM85	+	5108	1.50094	1.72656	1.6138	261.485	236.7	286.27	1.20942	0.274317	0.417624	1
chr11	111652918	111742305	ALG9	-	89387	1.14902	1.32079	1.2349	3502.99	3170.99	3834.99	1.2094	0.274289	0.22045	1
chr2	75185774	75196859	POLE4	+	11085	0.56583	0.650245	0.608	213.896	193.663	234.128	1.20894	0.273745	0.449149	1
chr9	16409500	16870786	BNC2	-	461286	1.58744	1.8239	1.7057	24968.2	22607.8	27328.5	1.20881	0.273591	0.201241	1
chr1	8412463	8877699	RERE	-	465236	0.862091	0.990466	0.9263	13675.3	12382.7	14967.8	1.20877	0.273536	0.204149	1
chr6	157710053	157745253	TMEM242	-	35200	0.581418	0.667967	0.6247	697.789	631.851	763.727	1.20871	0.273472	0.302839	1
chr14	103851700	103970166	MARK3	+	118466	0.838404	0.963129	0.9008	3386.25	3066.34	3706.17	1.20866	0.273413	0.22272	1
chr5	95149552	95158577	GLRX	-	9025	3.86443	4.43814	4.1513	1189.2	1076.89	1301.51	1.20858	0.273316	0.264046	1
chr12	56915608	56989980	RBMS2	+	74372	1.17613	1.35041	1.2633	2981.49	2700.53	3262.45	1.20808	0.272715	0.227118	1
chr3	111451326	111695364	PHLDB2	+	244038	4.81858	5.53266	5.1756	21384.9	19370.3	23399.5	1.20801	0.272634	0.203393	1
chr5	76114832	76131140	F2RL1	+	16308	1.73816	1.99474	1.8665	966.276	875.398	1057.15	1.20763	0.272174	0.279459	1
chr17	27952964	28257018	SSH2	-	304054	1.01933	1.16999	1.0947	10561.9	9568.73	11555.1	1.20759	0.272127	0.208317	1
chr1	171669295	171711379	VAMP4	-	42084	0.548779	0.629741	0.5893	786.944	713.034	860.854	1.20731	0.271799	0.295629	1
chr17	2319347	2415200	METTL16	-	95853	0.475492	0.545691	0.5106	1553.35	1407.48	1699.22	1.20727	0.271751	0.252516	1
chr17	40465342	40540513	STAT3	-	75171	1.11558	1.27988	1.1977	2857.24	2589.03	3125.45	1.20719	0.271656	0.230093	1
chr8	100025493	100889808	VPS13B	+	864315	1.1166	1.28078	1.1987	32876.7	29795.8	35957.5	1.2068	0.271185	0.204397	1
chr2	133174146	133404169	GPR39	+	230023	0.76605	0.878225	0.8221	6000.95	5440.18	6561.71	1.20616	0.270418	0.21725	1
chr20	44519590	44527458	CTSA	+	7868	0.523453	0.601381	0.5624	140.256	127.153	153.359	1.2061	0.270348	0.523704	1
chr19	50180408	50191704	PRMT1	+	11296	0.583361	0.66875	0.6261	224.409	203.444	245.374	1.2061	0.270348	0.447498	1
chr19	36236493	36237903	PSENEN	+	1410	1.15757	1.33124	1.2444	56.1023	50.8611	61.3435	1.2061	0.270348	0.679588	1
chr3	101293041	101313281	PCNP	+	20240	4.73677	5.42938	5.0831	3264.45	2959.73	3569.17	1.20591	0.270126	0.229222	1
chr10	38117898	38146486	ZNF248	-	28588	0.974058	1.11649	1.0453	948.227	859.748	1036.71	1.20582	0.27002	0.284626	1
chr7	133974089	134001827	SLC35B4	-	27738	0.550517	0.63136	0.5909	519.947	471.443	568.45	1.20577	0.269949	0.337779	1
chr3	97660660	97691295	MINA	-	30635	1.26667	1.45156	1.3591	1321.41	1198.17	1444.64	1.20571	0.269877	0.264095	1
chr5	140044383	140050553	WDR55	+	6170	0.972627	1.11368	1.0432	203.871	184.861	222.882	1.20567	0.26984	0.463315	1
chr2	36583369	36778278	CRIM1	+	194909	5.53299	6.34022	5.9366	36717.3	33294.5	40140.1	1.20561	0.269764	0.206501	1
chr3	127799799	127842671	RUVBL1	-	42872	0.709692	0.812767	0.7612	1035.38	938.974	1131.79	1.20535	0.269447	0.279611	1
chr7	100797685	100804557	AP1S1	+	6872	0.791423	0.909963	0.8507	183.333	166.277	200.389	1.20515	0.269217	0.481301	1
chr3	49977476	50114685	RBM6	+	137209	0.868843	0.995021	0.9319	4057.35	3680.58	4434.12	1.20473	0.268712	0.226787	1
chr2	216225178	216300791	FN1	-	75613	1.17296	1.34331	1.2581	3018.97	2738.67	3299.26	1.20469	0.268664	0.233762	1
chr6	125596495	125623282	HDDC2	-	26787	1.02656	1.17527	1.1009	935.691	848.989	1022.39	1.20425	0.268131	0.288974	1
chr2	32853086	33046118	TTC27	+	193032	0.606089	0.693608	0.6498	3978.69	3610.16	4347.21	1.20416	0.268027	0.228373	1
chr8	22224761	22291640	SLC39A14	+	66879	0.676452	0.774191	0.7253	1539.28	1396.72	1681.84	1.20413	0.267989	0.259593	1
chr10	79734906	79789298	POLR3A	-	54392	1.19357	1.36541	1.2795	2208.48	2004.12	2412.85	1.20394	0.267764	0.24498	1
chr3	183960116	183967313	ALG3	-	7197	0.58106	0.664767	0.6229	142.256	129.109	155.404	1.20366	0.267431	0.52599	1
chr5	60240955	60448864	NDUFAF2	+	207909	0.894835	1.02356	0.9592	6327.89	5743.39	6912.39	1.20354	0.267282	0.221901	1
chr19	44716690	44741421	ZNF227	+	24731	0.930786	1.06488	0.9978	783.41	711.077	855.742	1.20344	0.26717	0.30434	1
chr6	10723147	10731362	TMEM14C	+	8215	1.12305	1.28355	1.2033	313.564	284.627	342.501	1.20334	0.26704	0.404631	1
chr20	56807832	56884495	PPP4R1L	-	76663	1.07744	1.23206	1.1548	2809.05	2549.9	3068.2	1.20326	0.26695	0.238751	1
chr6	155577263	155635617	TFB1M	-	58354	0.636876	0.7281	0.6825	1263.77	1147.31	1380.23	1.20301	0.266654	0.27235	1
chrX	47305560	47342345	ZNF41	-	36785	0.549774	0.628062	0.5889	687.231	624.027	750.436	1.20257	0.266121	0.317454	1
chr15	60780482	61521502	RORA	-	741020	0.59961	0.685311	0.6425	15106.6	13717.8	16495.3	1.20247	0.266001	0.216277	1
chr15	64791618	64978266	ZNF609	+	186648	1.30001	1.48573	1.3929	8249.26	7491.25	9007.28	1.20237	0.265884	0.221204	1
chr21	33683329	33765312	URB1	-	81983	1.05344	1.20417	1.1288	2931.75	2662.38	3201.11	1.20235	0.265854	0.239487	1
chr6	42531759	42661243	UBR2	+	129484	0.887638	1.0144	0.951	3907.49	3548.54	4266.44	1.20231	0.265808	0.232626	1
chr12	21950323	22089628	ABCC9	-	139305	0.517831	0.591747	0.5548	2452.39	2227.13	2677.65	1.20229	0.265779	0.244949	1
chr6	108188959	108279482	SEC63	-	90523	0.725133	0.828521	0.7768	2231.49	2026.62	2436.36	1.20218	0.265653	0.248359	1
chr10	16632616	16859453	RSU1	-	226837	0.504604	0.57653	0.5406	3890.95	3533.87	4248.04	1.20209	0.265549	0.233171	1
chr5	150409503	150467221	TNIP1	-	57718	0.86725	0.990953	0.9291	1701.54	1545.4	1857.69	1.20208	0.265531	0.259339	1
chr7	71244475	71877360	CALN1	-	632885	0.509991	0.582679	0.5463	10971.6	9964.86	11978.3	1.20206	0.265507	0.219283	1
chr3	184529930	184770402	VPS8	+	240472	0.893231	1.02043	0.9568	7301.04	6631.51	7970.57	1.20192	0.265346	0.223479	1
chr20	39807088	39928739	ZHX3	-	121651	0.578825	0.661406	0.6201	2393.77	2174.31	2613.23	1.20187	0.265278	0.246633	1
chr2	31133332	31361571	GALNT14	-	228239	0.548701	0.626786	0.5877	4256.6	3866.42	4646.77	1.20183	0.26523	0.231908	1
chr11	35684352	35830930	TRIM44	+	146578	1.61379	1.84338	1.7286	8039.35	7302.48	8776.22	1.20181	0.265212	0.222642	1
chr10	89419475	89507462	PAPSS2	+	87987	0.543683	0.621024	0.5824	1625.9	1476.93	1774.87	1.20173	0.265116	0.262152	1
chr16	4295825	4303790	LOC100507501	-	7965	0.505146	0.576958	0.5411	136.744	124.218	149.269	1.20167	0.265037	0.536435	1
chr10	103605355	103815932	C10orf76	-	210577	0.939886	1.07327	1.0066	6725.48	6110.18	7340.78	1.2014	0.264718	0.225573	1
chr20	43953928	43977064	SDC4	-	23136	3.21994	3.67662	3.4483	2531.01	2299.51	2762.5	1.20135	0.264651	0.245953	1
chr20	47538274	47653230	ARFGEF2	+	114956	1.14288	1.30497	1.2239	4464.45	4056.17	4872.72	1.20131	0.264609	0.232094	1
chr18	43753987	43846955	C18orf25	+	92968	1.18247	1.34981	1.2661	3735.14	3394	4076.28	1.20102	0.264266	0.236322	1
chr11	9800213	10315754	SBF2	-	515541	1.11069	1.26781	1.1893	19454.1	17678.1	21230	1.20092	0.264136	0.218226	1
chr4	153242409	153456172	FBXW7	-	213763	0.966417	1.10255	1.0345	7013.92	6375.24	7652.61	1.20036	0.263471	0.227245	1
chr2	224839764	224904036	SERPINE2	-	64272	0.496371	0.566126	0.5312	1083.42	984.945	1181.89	1.19995	0.262975	0.288389	1
chr4	13335036	13339925	HSP90AB2P	+	4889	87.5196	99.8097	93.6647	14530.2	13210.2	15850.1	1.19984	0.262845	0.222	1
chr12	9822307	9852151	CLEC2D	+	29844	1.88207	2.1458	2.0139	1907.37	1734.17	2080.57	1.19975	0.262734	0.25954	1
chr15	70946892	71055850	UACA	-	108958	1.17584	1.34039	1.2581	4349.66	3955.43	4743.9	1.19934	0.262239	0.236793	1
chr7	5515427	5553399	FBXL18	-	37972	1.00542	1.14614	1.0758	1292.78	1175.67	1409.88	1.19921	0.262083	0.279391	1
chr3	171757417	172118492	FNDC3B	+	361075	2.06987	2.3592	2.2145	25372.2	23074.3	27670	1.19917	0.262036	0.220853	1
chr2	106361519	106510730	NCK2	+	149211	2.34083	2.6686	2.5047	211.873	192.685	231.061	1.19916	0.262025	0.470726	1
chr1	50906934	51425936	FAF1	-	519002	1.63455	1.86278	1.7487	28796.7	26190.5	31402.8	1.19901	0.261847	0.220775	1
chr9	133452736	133454881	LOC100272217	-	2145	0.50217	0.57906	0.5406	36.5643	33.2553	39.8733	1.199	0.261837	0.757273	1
chrX	47064246	47065254	INE1	+	1008	1.07888	1.22202	1.1505	36.5643	33.2553	39.8733	1.199	0.261837	0.757273	1
chr12	112856535	112947717	PTPN11	+	91182	1.76991	2.01706	1.8935	5478.14	4982.43	5973.84	1.19898	0.261808	0.233586	1
chr12	120105760	120119429	PRKAB1	+	13669	1.19746	1.36551	1.2815	555.978	505.677	606.279	1.19894	0.261765	0.345779	1
chr8	48173488	48648563	KIAA0146	+	475075	0.726603	0.827845	0.7772	11716.1	10657.4	12774.8	1.19868	0.26145	0.225898	1
chr2	15307031	15701454	NBAS	-	394423	1.23807	1.41049	1.3243	16573.6	15076.4	18070.8	1.19861	0.261367	0.223867	1
chr2	74153952	74186088	DGUOK	+	32136	2.36782	2.69742	2.5326	2582.53	2349.39	2815.67	1.19847	0.26119	0.251556	1
chr6	137143701	137235072	PEX7	+	91371	0.485074	0.552552	0.5188	1504.14	1368.36	1639.92	1.19846	0.261176	0.273063	1
chr16	16043433	16236930	ABCC1	+	193497	0.594211	0.674569	0.6344	132.232	120.306	144.157	1.19825	0.260934	0.548584	1
chr3	65339905	66024509	MAGI1	-	684604	0.592948	0.675294	0.6341	13774.6	12532.4	15016.9	1.19825	0.260927	0.225716	1
chr3	33038099	33138694	GLB1	-	100595	0.627441	0.714808	0.6711	2006.01	1825.13	2186.9	1.19821	0.260885	0.26091	1
chr11	9002122	9025596	NRIP3	-	23474	0.74769	0.851459	0.7996	595.543	541.866	649.219	1.19812	0.260768	0.34076	1
chr20	34995443	35157040	DLGAP4	+	161597	0.522668	0.595146	0.5589	2865.51	2607.61	3123.41	1.19781	0.260393	0.24992	1
chr4	47487409	47595503	ATP10D	+	108094	0.50105	0.570446	0.5357	1837.71	1672.55	2002.87	1.19749	0.260019	0.266039	1
chr12	109176465	109251359	SSH1	-	74894	1.05088	1.19566	1.1233	2669.15	2429.6	2908.71	1.1972	0.259661	0.253332	1
chr15	50646370	50650503	LOC100129387	+	4133	2.26895	2.58173	2.4253	318.054	289.517	346.591	1.19713	0.259586	0.41616	1
chr18	22006608	22033494	IMPACT	+	26886	0.851943	0.969351	0.9106	776.853	707.165	846.541	1.19709	0.259533	0.319138	1
chr10	133747959	133770053	PPP2R2D	+	22094	0.810164	0.922285	0.8662	607.057	552.625	661.488	1.19699	0.259412	0.341432	1
chr3	156257928	156272973	SSR3	-	15045	12.0732	13.7315	12.9024	6158.7	5607.44	6709.96	1.19662	0.258963	0.236986	1
chr4	169908741	169931468	CBR4	-	22727	1.10811	1.26049	1.1843	853.983	777.588	930.377	1.19649	0.258809	0.312953	1
chr3	51575595	51697612	RAD54L2	+	122017	0.572615	0.650805	0.6117	2368.1	2156.71	2579.5	1.19603	0.258259	0.259728	1
chr2	86253450	86333278	POLR1A	-	79828	0.900175	1.02335	0.9618	2435.72	2218.33	2653.11	1.196	0.258212	0.25888	1
chr6	143929316	144152322	PHACTR2	+	223006	0.652962	0.742083	0.6975	4935.54	4495.34	5375.74	1.19585	0.258033	0.242097	1
chr2	203745322	203776949	WDR12	-	31627	0.848426	0.96433	0.9064	909.574	828.449	990.698	1.19585	0.258032	0.309663	1
chr16	48278210	48387407	LONP2	+	109197	0.915699	1.0351	0.9754	134.232	122.262	146.202	1.19581	0.257985	0.550821	1
chr11	107373452	107436461	ALKBH8	-	63009	1.07801	1.22487	1.1514	2301.97	2097.04	2506.91	1.19545	0.257552	0.262004	1
chr11	114310107	114321000	REXO2	+	10893	3.48469	3.95868	3.7217	1286.22	1171.76	1400.68	1.19536	0.257446	0.288298	1
chr18	32831022	32870196	ZSCAN30	-	39174	0.490087	0.556817	0.5235	650.623	592.727	708.518	1.19535	0.257435	0.338592	1
chr21	30378079	30391685	RWDD2B	-	13606	0.585428	0.66394	0.6247	269.465	245.503	293.427	1.19521	0.257261	0.443409	1
chr15	41952609	42062141	MGA	+	109532	1.09983	1.24885	1.1743	4077.51	3715.79	4439.23	1.19469	0.256638	0.248246	1
chr13	33677271	34250932	STARD13	-	573661	1.18663	1.34739	1.267	23061.6	21016.4	25106.9	1.19463	0.256568	0.230978	1
chr3	155480400	155524055	C3orf33	-	43655	0.478691	0.543602	0.5111	708.214	645.545	770.884	1.19416	0.255996	0.333676	1
chr5	35856990	35876923	IL7R	+	19933	2.36988	2.68981	2.5298	1599.74	1458.34	1741.13	1.19391	0.255696	0.280282	1
chr11	73117027	73309228	FAM168A	-	192201	0.771226	0.875158	0.8232	5020.09	4576.52	5463.66	1.19385	0.255617	0.246242	1
chr5	77656338	77776562	SCAMP1	+	120224	0.576807	0.654187	0.6155	2348.01	2141.06	2554.96	1.19332	0.254977	0.266128	1
chr13	76123926	76180068	UCHL3	+	56142	0.853701	0.968204	0.911	1622.77	1479.86	1765.67	1.19313	0.254754	0.281388	1
chr3	54666150	54673884	ESRG	-	7734	8.8071	9.98728	9.3972	2305.93	2102.91	2508.95	1.19308	0.254696	0.267276	1
chr17	62540734	62658386	SMURF2	-	117652	7.82601	8.8732	8.3496	1024.25	934.084	1114.41	1.19305	0.254653	0.30769	1
chr1	238643683	238649317	LOC339535	-	5634	1.43391	1.62575	1.5298	273.466	249.415	297.516	1.19286	0.25442	0.446468	1
chr13	96230455	96296957	DZIP1	-	66502	0.494201	0.559903	0.5271	1111.89	1014.29	1209.49	1.19245	0.253932	0.30369	1
chr7	536896	559481	PDGFA	-	22585	1.1065	1.25387	1.1802	845.936	771.719	920.153	1.19234	0.253797	0.323197	1
chr10	105637317	105678045	OBFC1	-	40728	0.719812	0.815009	0.7674	991.682	904.741	1078.62	1.19219	0.253615	0.311883	1
chr3	145787227	145879282	PLOD2	-	92055	3.26011	3.69398	3.477	10155.2	9265.52	11044.9	1.19204	0.253436	0.241584	1
chr5	14143828	14509458	TRIO	+	365630	4.60587	5.21848	4.9122	56984.1	51991.8	61976.4	1.19204	0.253435	0.234409	1
chr16	21443344	21445776	LOC100190986	-	2432	8.07657	9.15025	8.6134	664.626	606.421	722.831	1.19196	0.25334	0.34443	1
chr15	58888509	59042177	ADAM10	-	153668	1.44523	1.63695	1.5411	7415.05	6766.48	8063.61	1.1917	0.253019	0.245536	1
chr14	65877309	66210839	FUT8	+	333530	2.77639	3.1447	2.9605	31328.5	28588.8	34068.2	1.19166	0.252972	0.236552	1
chr3	28283123	28361263	CMC1	+	78140	0.972055	1.101	1.0365	2569.84	2345.48	2794.2	1.19131	0.252551	0.267745	1
chr7	106842188	107204959	COG5	-	362771	0.990738	1.12155	1.0561	12156	11096.5	13215.4	1.19095	0.252117	0.242614	1
chr3	186263855	186288332	TBCCD1	-	24477	0.790803	0.895011	0.8429	654.601	597.618	711.585	1.1907	0.251813	0.348761	1
chr22	42556018	42611445	TCF20	-	55427	1.188	1.34417	1.2661	2226.25	2032.49	2420	1.19066	0.251762	0.274073	1
chr4	2627158	2734302	FAM193A	+	107144	0.804562	0.91025	0.8574	2914.9	2661.41	3168.39	1.1905	0.251563	0.265865	1
chr4	59322	60046	ZNF	+	724	5.10349	5.79789	5.4507	38.5648	35.2115	41.9181	1.19046	0.251525	0.760306	1
chr6	126102306	126253176	NCOA7	+	150870	0.704908	0.797584	0.7512	3596.04	3283.48	3908.61	1.19039	0.25143	0.260733	1
chr12	124118380	124145334	GTF2H3	+	26954	0.720006	0.81485	0.7674	656.602	599.574	713.63	1.19023	0.251238	0.349589	1
chr14	74964885	75079034	LTBP2	-	114149	2.39933	2.7142	2.5568	9259.53	8455.66	10063.4	1.19014	0.25113	0.246729	1
chr6	34555065	34664625	C6orf106	-	109560	0.844953	0.955349	0.9002	3128.73	2858	3399.45	1.18945	0.250296	0.266349	1
chr20	16252748	16554079	KIF16B	-	301331	0.59444	0.671857	0.6331	6053.1	5530.17	6576.03	1.18912	0.249893	0.254051	1
chr5	129240522	129522327	CHSY3	+	281805	0.505889	0.571747	0.5388	4817.53	4401.44	5233.63	1.18907	0.249835	0.257805	1
chr19	53761544	53762855	VN1R2	+	1311	1.93324	2.18482	2.059	85.6428	78.2479	93.0377	1.18901	0.249764	0.637455	1
chr12	112464492	112546635	NAA25	-	82143	1.40618	1.58904	1.4976	3903	3566.15	4239.86	1.18892	0.249651	0.262285	1
chr18	21111462	21166581	NPC1	-	55119	1.87212	2.11521	1.9937	3486.3	3185.67	3786.94	1.18874	0.249438	0.265264	1
chr5	153371268	153418497	FAM114A2	-	47229	0.527916	0.596397	0.5622	842.402	769.763	915.041	1.18873	0.249422	0.33198	1
chr10	103113824	103317070	BTRC	+	203246	1.10017	1.24297	1.1716	7554.57	6903.42	8205.72	1.18865	0.249319	0.252287	1
chr1	180601145	180859415	XPR1	+	258270	0.874478	0.987504	0.931	7628.65	6972.86	8284.44	1.1881	0.248654	0.253442	1
chr9	94793426	94877690	SPTLC1	-	84264	1.17356	1.32491	1.2492	3339.53	3052.64	3626.43	1.18796	0.248489	0.268141	1
chr11	108535815	108811648	DDX10	+	275833	1.48507	1.67612	1.5806	13831.9	12646.8	15016.9	1.18741	0.247813	0.249856	1
chr4	169277885	169401638	DDX60L	-	123753	1.0346	1.16729	1.1009	4322.13	3952.49	4691.76	1.18704	0.247365	0.264572	1
chr3	33155449	33189265	CRTAP	+	33816	1.21621	1.37216	1.2942	1388.29	1269.57	1507.01	1.18702	0.247344	0.303485	1
chr3	67410883	67705038	SUCLG2	-	294155	1.03284	1.16527	1.0991	10256.9	9379.96	11133.9	1.18698	0.247299	0.253078	1
chr7	132469622	132766828	CHCHD3	-	297206	1.00644	1.13541	1.0709	10098.1	9235.2	10961.1	1.18688	0.247173	0.253456	1
chr11	43902356	43941825	ALKBH3	+	39469	0.773447	0.872841	0.8231	963.587	881.266	1045.91	1.18682	0.247105	0.326534	1
chr9	32455299	32526322	DDX58	-	71023	0.682533	0.769809	0.7262	1636.19	1496.49	1775.9	1.18671	0.246964	0.296007	1
chr16	14529556	14724128	PARN	-	194572	0.652586	0.736045	0.6943	4286.05	3920.22	4651.88	1.18664	0.246882	0.265673	1
chr6	158957467	159056467	TMEM181	+	99000	0.554245	0.625029	0.5896	1852.04	1694.07	2010.02	1.18651	0.246722	0.290978	1
chr14	61788514	62017698	PRKCH	+	229184	0.876251	0.988144	0.9322	6778.14	6200.16	7356.11	1.18644	0.246637	0.25875	1
chr11	44117098	44266980	EXT2	+	149882	0.779559	0.879093	0.8293	3943.48	3607.23	4279.73	1.18643	0.246631	0.267879	1
chr1	120161999	120190390	ZNF697	-	28391	3.31597	3.73986	3.5279	3177.72	2906.91	3448.53	1.18632	0.246496	0.273271	1
chr4	109571740	109588980	OSTC	+	17240	1.29826	1.46158	1.3799	754.737	690.537	818.936	1.18594	0.246032	0.347512	1
chr7	107564245	107643804	LAMB1	-	79559	0.967246	1.09015	1.0287	2596.25	2375.8	2816.69	1.18558	0.245587	0.280853	1
chr5	72921982	73237818	RGNEF	+	315836	2.63006	2.96358	2.7968	28024.3	25645.7	30402.9	1.18549	0.245489	0.251031	1
chr11	67056761	67069955	ANKRD13D	+	13194	0.502767	0.565391	0.5341	223.365	204.423	242.307	1.18532	0.245282	0.492409	1
chr8	86157715	86196302	CA13	+	38587	0.779392	0.877924	0.8287	1014.15	928.215	1100.09	1.18517	0.245096	0.32695	1
chr2	128848753	128953249	UGGT1	+	104496	0.975484	1.09892	1.0372	3438.6	3147.52	3729.69	1.18496	0.244839	0.274514	1
chr7	129470572	129592800	UBE2H	-	122228	0.587746	0.662156	0.625	2423.45	2218.33	2628.57	1.18493	0.244807	0.28462	1
chr9	88902647	88969402	ZCCHC6	-	66755	1.47955	1.66629	1.5729	3331.42	3049.71	3613.13	1.18475	0.244579	0.275808	1
chr6	25963070	25985352	TRIM38	+	22282	1.47098	1.65716	1.5641	1105.8	1012.33	1199.27	1.18466	0.24447	0.322483	1
chr8	146228196	146231432	C8orf77	+	3236	0.583456	0.662356	0.6229	64.1043	58.6859	69.5227	1.18466	0.24447	0.691092	1
chr15	23930553	23932450	NDN	-	1897	0.751526	0.846214	0.7989	48.0782	44.0144	52.142	1.18466	0.24447	0.735326	1
chr20	13694968	13765532	ESF1	-	70564	1.4389	1.62008	1.5295	3424.07	3134.8	3713.33	1.18455	0.244337	0.275602	1
chrX	44732422	44971845	KDM6A	+	239423	1.17002	1.31638	1.2432	9442.78	8648.34	10237.2	1.18372	0.243327	0.261522	1
chr2	138721807	138773934	HNMT	+	52127	0.74484	0.838115	0.7915	1309.11	1199.15	1419.08	1.18341	0.242946	0.315405	1
chr10	34398487	35104253	PARD3	-	705766	2.56096	2.88053	2.7207	60918.4	55801.5	66035.3	1.1834	0.242934	0.254241	1
chr3	148709194	148745456	GYG1	+	36262	0.555654	0.624968	0.5903	679.096	622.07	736.122	1.18334	0.242868	0.362945	1
chr9	35088684	35096598	PIGO	-	7914	0.636887	0.716055	0.6765	169.774	155.518	184.031	1.18334	0.242868	0.538375	1
chr17	64298925	64806862	PRKCA	+	507937	1.15847	1.30288	1.2307	19827.5	18163.3	21491.7	1.18325	0.242755	0.257678	1
chr8	27950583	28048669	ELP3	+	98086	0.840742	0.945372	0.8931	2778.98	2545.99	3011.97	1.18302	0.24248	0.284912	1
chr14	76452095	76550092	IFT43	+	97997	0.776848	0.873444	0.8251	2565.13	2350.37	2779.88	1.18274	0.242137	0.288055	1
chr2	231280870	231410317	SP100	+	129447	0.725944	0.815807	0.7709	3165.58	2901.04	3430.13	1.18238	0.241692	0.282835	1
chr19	47278139	47291842	SLC1A5	-	13703	0.776823	0.872861	0.8248	358.575	328.641	388.509	1.18217	0.241436	0.434627	1
chr20	18118498	18123812	PET117	+	5314	1.36534	1.53122	1.4483	212.34	194.642	230.038	1.18186	0.241054	0.507559	1
chr20	18488187	18542059	SEC23B	+	53872	0.684501	0.7689	0.7267	1241.99	1138.51	1345.47	1.18178	0.240966	0.322394	1
chr4	25749048	25864610	SEL1L3	-	115562	0.583701	0.655594	0.6196	2271.63	2082.37	2460.9	1.18178	0.240958	0.2945	1
chr14	93648540	93651249	MOAP1	-	2709	0.810084	0.90628	0.8582	73.6177	67.4888	79.7466	1.18163	0.240775	0.674375	1
chr11	85668213	85780923	PICALM	-	112710	2.89272	3.24873	3.0707	10979.5	10065.6	11893.5	1.1816	0.240738	0.265307	1
chr16	3333486	3341459	ZNF263	+	7973	1.12825	1.26846	1.1984	302.984	277.78	328.188	1.18147	0.24058	0.458123	1
chr16	47189297	47495015	ITFG1	-	305718	0.478917	0.537741	0.5083	4930.36	4520.77	5339.95	1.1812	0.240259	0.276086	1
chr1	186369703	186370587	OCLM	+	884	2.75954	3.10595	2.9327	82.1308	75.3136	88.9481	1.18104	0.240055	0.658145	1
chr1	52608045	52812358	ZFYVE9	+	204313	0.479801	0.538426	0.5091	3299.75	3026.24	3573.26	1.18076	0.239717	0.285713	1
chr14	77893017	77923983	C14orf133	-	30966	0.568838	0.638281	0.6036	592.942	543.823	642.062	1.18065	0.239577	0.382196	1
chr7	22980877	23053770	FAM126A	-	72893	1.49198	1.67334	1.5827	3659.79	3357.81	3961.77	1.17987	0.238624	0.285401	1
chr15	89631380	89745591	ABHD2	+	114211	0.728842	0.817411	0.7731	2801.43	2570.44	3032.42	1.17973	0.238451	0.29276	1
chr2	151324709	151344180	RND3	-	19471	9.04325	10.1389	9.5911	5924.36	5436.27	6412.44	1.17957	0.238257	0.277144	1
chr20	5095598	5107268	PCNA	-	11670	3.73971	4.19439	3.9671	1468.82	1347.82	1589.82	1.17955	0.238236	0.318736	1
chr16	23652686	23685068	DCTN5	+	32382	0.639842	0.717292	0.6786	697.101	639.676	754.525	1.17954	0.238228	0.369933	1
chr1	236958580	237067281	MTR	+	108701	0.871438	0.976981	0.9242	3187.03	2924.51	3449.55	1.17953	0.238212	0.28965	1
chr6	158589378	158620376	GTF2H5	+	30998	0.596867	0.669158	0.633	622.483	571.209	673.756	1.17953	0.238208	0.380293	1
chr6	15246526	15522253	JARID2	+	275727	0.755493	0.846913	0.8012	7008.06	6431	7585.13	1.17946	0.238131	0.275103	1
chr10	118430702	118502085	HSPA12A	-	71383	0.671939	0.75313	0.7125	1613.54	1480.84	1746.25	1.17923	0.23784	0.31491	1
chr12	3724493	3862366	EFCAB4B	-	137873	0.969065	1.08599	1.0275	4494.08	4124.64	4863.52	1.17914	0.237733	0.282869	1
chr9	4792833	4861064	RCL1	+	68231	1.25976	1.41165	1.3357	2888.05	2650.65	3125.45	1.17913	0.237721	0.293354	1
chr5	49961732	50142356	PARP8	+	180624	1.63019	1.82664	1.7284	9903.58	9090.44	10716.7	1.1789	0.23744	0.272791	1
chr1	22004791	22109688	USP48	-	104897	0.945468	1.05923	1.0023	3335.25	3061.45	3609.04	1.17887	0.237403	0.290121	1
chr3	196466727	196559518	PAK2	+	92791	0.95496	1.06986	1.0124	2980.18	2735.74	3224.63	1.1787	0.2372	0.293525	1
chr14	76618258	76669134	C14orf118	+	50876	2.17912	2.44073	2.3099	3727.85	3422.37	4033.34	1.17852	0.23698	0.28831	1
chr3	170780291	171178197	TNIK	-	397906	0.732942	0.820931	0.7769	9804.38	9001.44	10607.3	1.1784	0.236833	0.27411	1
chr1	210001311	210030910	DIEXF	+	29599	1.78481	1.99939	1.8921	1776.78	1631.47	1922.1	1.17814	0.236511	0.313233	1
chr6	158733691	158932856	TULP4	+	199165	0.943335	1.05621	0.9998	6316.38	5800.12	6832.65	1.17802	0.236361	0.280064	1
chr2	158592957	158732374	ACVR1	-	139417	1.14779	1.28506	1.2164	5379.92	4940.37	5819.46	1.17794	0.236264	0.282676	1
chr1	153920147	153931132	CRTC2	-	10985	0.568152	0.637099	0.6026	209.828	192.685	226.971	1.17794	0.236262	0.518019	1
chr17	19140689	19240028	EPN2	+	99339	0.628268	0.703273	0.6658	2098.28	1926.85	2269.71	1.17794	0.236262	0.306945	1
chr19	36119979	36128587	RBM42	+	8608	0.492538	0.552143	0.5223	142.723	131.065	154.381	1.1779	0.236213	0.576787	1
chr9	135469675	135545788	DDX31	-	76113	1.08733	1.2171	1.1522	2781.85	2554.79	3008.9	1.17775	0.23603	0.2979	1
chr20	5107406	5178533	CDS2	+	71127	0.657868	0.73637	0.6971	1572.96	1444.65	1701.26	1.17763	0.235883	0.320141	1
chr1	217603833	217804409	GPATCH2	-	200576	1.20805	1.35198	1.28	8144.2	7480.49	8807.91	1.17745	0.235666	0.278337	1
chr5	122680578	122759286	CEP120	-	78708	1.27758	1.42966	1.3536	3379.77	3104.48	3655.05	1.17735	0.235539	0.293595	1
chr1	86115105	86174116	ZNHIT6	-	59011	1.43717	1.60831	1.5227	2850.44	2618.37	3082.51	1.17726	0.235438	0.298398	1
chr1	44115796	44171189	KDM4A	+	55393	1.26902	1.41989	1.3445	2362.68	2170.4	2554.96	1.17718	0.235339	0.304546	1
chr1	226107579	226111965	PYCR2	-	4386	0.859562	0.965092	0.9123	126.697	116.394	137.001	1.17704	0.235169	0.597151	1
chr3	98451571	98513236	ST3GAL6	+	61665	0.922179	1.03148	0.9768	1910.97	1755.69	2066.25	1.17689	0.234983	0.313281	1
chr22	47158517	47571342	TBC1D22A	+	412825	0.607249	0.679101	0.6432	8423.07	7739.69	9106.45	1.17659	0.234612	0.280128	1
chr2	62132802	62363205	COMMD1	+	230403	0.531172	0.594002	0.5626	4111.88	3778.39	4445.36	1.17652	0.234528	0.29119	1
chr4	152041432	152149182	SH3D19	-	107750	0.801439	0.896294	0.8489	2901.5	2666.3	3136.7	1.17643	0.234411	0.300001	1
chr1	117452688	117532972	PTGFRN	+	80284	0.566336	0.633306	0.5998	1527.37	1403.57	1651.16	1.1764	0.234381	0.324683	1
chr15	63900816	64126147	HERC1	-	225331	0.919697	1.02821	0.974	6961.78	6397.74	7525.83	1.17633	0.234288	0.283007	1
chr10	127702901	128077127	ADAM12	-	374226	2.03692	2.2769	2.1569	25605.6	23534	27677.2	1.17605	0.233949	0.27429	1
chr3	57743173	57914894	SLMAP	+	171721	0.826562	0.923803	0.8752	4767.37	4381.88	5152.86	1.17595	0.233823	0.289759	1
chr17	39215492	39216344	LOC730755	-	852	2.67727	2.99171	2.8345	76.6184	70.4231	82.8138	1.17595	0.233823	0.677874	1
chr2	37208152	37311485	HEATR5B	-	103333	0.657709	0.734996	0.6964	2282.53	2098.02	2467.03	1.17589	0.233748	0.309036	1
chr1	155719509	155826972	GON4L	-	107463	0.605241	0.676293	0.6408	2184.37	2008.04	2360.7	1.17563	0.233432	0.311279	1
chr5	126626455	126796910	MEGF10	+	170455	0.483093	0.539566	0.5113	2764.75	2542.08	2987.43	1.17519	0.232897	0.30455	1
chr2	99061320	99207496	INPP4A	+	146176	0.69187	0.77553	0.7337	162.75	149.649	175.851	1.17509	0.232775	0.562411	1
chr3	156392204	156424557	TIPARP	+	32353	0.859725	0.96024	0.91	933.936	858.77	1009.1	1.17505	0.232727	0.357841	1
chr16	67880818	67905219	NUTF2	+	24401	0.973936	1.08762	1.0308	797.725	733.574	861.877	1.1749	0.23254	0.370238	1
chr12	27485786	27578746	ARNTL2	+	92960	1.5503	1.73116	1.6407	4838.43	4449.37	5227.49	1.17488	0.232518	0.292191	1
chr14	21668237	21675059	LOC283624	-	6822	4.94651	5.52121	5.2339	1132.74	1041.67	1223.8	1.17484	0.232467	0.34539	1
chr22	36134782	36424585	RBFOX2	-	289803	1.71465	1.91461	1.8146	16682.1	15341.5	18022.7	1.17477	0.232381	0.279425	1
chr16	22019455	22095972	C16orf52	+	76517	1.13984	1.27274	1.2063	2927.99	2692.7	3163.28	1.17476	0.232366	0.303981	1
chr7	97481428	97501854	ASNS	-	20426	0.476161	0.531634	0.5039	326.501	300.276	352.725	1.17467	0.232255	0.464392	1
chr16	50775960	50835846	CYLD	+	59886	0.534312	0.596551	0.5654	1074.15	987.879	1160.42	1.17465	0.232235	0.349269	1
chr10	15820174	15902519	FAM188A	-	82345	0.823332	0.91906	0.8712	2275.48	2093.13	2457.83	1.17424	0.231724	0.313361	1
chr7	99090853	99097877	ZNF394	-	7024	0.915609	1.02171	0.9687	215.83	198.554	233.105	1.17402	0.231452	0.522721	1
chr2	172639914	172750813	SLC25A12	-	110899	0.479043	0.534436	0.5067	1782.72	1640.27	1925.16	1.17369	0.231048	0.324422	1
chr19	37825579	37855357	HKR1	+	29778	0.718791	0.802418	0.7606	718.595	661.194	775.996	1.17363	0.230974	0.382163	1
chr20	44420575	44440066	DNTTIP1	+	19491	0.782607	0.872041	0.8273	511.279	470.465	552.092	1.1735	0.23082	0.414891	1
chr2	20110028	20189884	WDR35	-	79856	0.929118	1.03605	0.9826	2489.29	2290.71	2687.87	1.17338	0.230671	0.312498	1
chr15	51200868	51298097	AP4E1	+	97229	0.523851	0.584079	0.554	1665.53	1532.68	1798.39	1.17336	0.230648	0.328321	1
chr1	145516164	145523732	PEX11B	+	7568	0.615368	0.686246	0.6508	156.238	143.78	168.695	1.17328	0.230547	0.572508	1
chr5	166711842	167691162	ODZ2	+	979320	2.30309	2.56816	2.4356	75663.5	69633.7	81693.2	1.17318	0.23043	0.279185	1
chr1	78245308	78344081	FAM73A	+	98773	0.703068	0.783912	0.7435	2329.54	2143.99	2515.08	1.17309	0.230308	0.315505	1
chr4	76831807	76862166	NAAA	-	30359	0.666685	0.743377	0.705	679.03	625.005	733.055	1.17288	0.230055	0.38902	1
chr9	134000980	134109091	NUP214	+	108111	0.937715	1.0448	0.9913	3399.64	3129.91	3669.37	1.17235	0.229408	0.306204	1
chr10	52065344	52383737	SGMS1	-	318393	1.38214	1.54	1.4611	14756.3	13585.8	15926.8	1.17232	0.229361	0.286429	1
chr1	192981495	193029237	UCHL5	-	47742	0.584595	0.651176	0.6179	935.914	861.704	1010.12	1.17224	0.229267	0.36492	1
chr11	128834954	129062093	ARHGAP32	-	227139	0.519364	0.578725	0.549	3955.97	3642.44	4269.51	1.17216	0.229166	0.303188	1
chr4	153701111	153833063	ARFIP1	+	131952	0.72787	0.811008	0.7694	3220.86	2965.59	3476.13	1.17215	0.229163	0.3081	1
chr1	224804178	224928249	CNIH3	+	124071	0.688667	0.767277	0.728	2864.82	2637.93	3091.71	1.17202	0.229	0.311673	1
chr8	30535579	30585486	GSR	-	49907	0.618296	0.688701	0.6535	1034.56	952.668	1116.45	1.17192	0.228877	0.358792	1
chr12	64798152	64842463	XPOT	+	44311	1.74403	1.942	1.843	2590.4	2385.58	2795.22	1.17171	0.228621	0.315536	1
chr20	36145818	36156333	BLCAP	-	10515	1.02167	1.1375	1.0796	360.042	331.575	388.509	1.17171	0.228612	0.45931	1
chr17	80709939	80901062	TBCD	+	191123	0.54831	0.610609	0.5795	3513.29	3235.55	3791.03	1.17168	0.22858	0.307147	1
chr6	143771917	143811751	PEX3	+	39834	0.619558	0.689823	0.6547	827.243	761.938	892.548	1.17142	0.228256	0.376303	1
chr9	114659205	114695433	UGCG	+	36228	1.23468	1.37463	1.3047	1496.25	1378.14	1614.36	1.1714	0.228237	0.338594	1
chr12	23685230	24715380	SOX5	-	1030150	0.867302	0.965631	0.9165	29947	27583.3	32310.7	1.17138	0.228213	0.285698	1
chr11	72003469	72145568	CLPB	-	142099	0.545782	0.607366	0.5766	2598.89	2394.38	2803.4	1.17082	0.227523	0.317766	1
chr5	68860926	68886194	GTF2H2	+	1502571	0.714388	0.801025	0.7577	26.5397	24.4525	28.627	1.17072	0.227396	0.836279	1
chr2	208394615	208470284	CREB1	+	75669	1.43199	1.59301	1.5125	3630.43	3345.1	3915.76	1.1706	0.227246	0.309199	1
chr15	67835020	68099455	MAP2K5	+	264435	0.65473	0.728435	0.6916	5801.17	5345.31	6257.04	1.17057	0.227208	0.300349	1
chr1	220141941	220220000	EPRS	-	78059	0.850674	0.946384	0.8985	2224.82	2050.09	2399.55	1.17046	0.227077	0.323989	1
chr9	134735498	134955253	MED27	-	219755	0.821594	0.91396	0.8678	6049.03	5574.18	6523.88	1.17038	0.226971	0.30023	1
chr12	77415025	77459360	E2F7	-	44335	5.48083	6.09634	5.7886	8140.65	7502.01	8779.28	1.17026	0.226825	0.296764	1
chr3	17198653	17784240	TBC1D5	-	585587	0.572651	0.636972	0.6048	11234.3	10353.2	12115.3	1.17021	0.226763	0.293849	1
chr8	38854504	38962779	ADAM9	+	108275	4.53559	5.04442	4.79	16451.5	15161.5	17741.6	1.17017	0.226721	0.29137	1
chr12	7507556	7596749	CD163L1	-	89193	1.67206	1.85937	1.7657	4995.45	4603.91	5386.98	1.17009	0.226619	0.304043	1
chr7	157129709	157210133	DNAJB6	+	80424	1.11289	1.23749	1.1752	2997.97	2763.13	3232.8	1.16998	0.226484	0.315732	1
chr2	114737145	114764887	LOC440900	+	27742	0.794844	0.884348	0.8396	738.6	680.756	796.444	1.16994	0.226434	0.389333	1
chr12	57881735	57910438	MARS	+	28703	0.907284	1.00885	0.9581	872.299	803.997	940.601	1.16991	0.226393	0.37617	1
chrX	48398074	48420997	TBC1D25	+	22923	0.476811	0.529334	0.5031	366.044	337.444	394.643	1.16951	0.225902	0.462723	1
chr1	153700566	153746555	INTS3	+	45989	0.522212	0.580257	0.5512	804.194	741.398	866.989	1.1694	0.225764	0.383795	1
chr3	194995464	195163817	ACAP2	-	168353	1.089	1.21038	1.1497	6139.61	5660.25	6618.97	1.16938	0.225739	0.302645	1
chr17	35849950	35873588	DUSP14	+	23638	1.79705	1.99734	1.8972	1422.61	1311.63	1533.59	1.16922	0.225551	0.346923	1
chr13	80055258	80130212	NDFIP2	+	74954	0.680909	0.756836	0.7189	1709.03	1575.72	1842.35	1.16921	0.22554	0.337995	1
chr2	209130990	209223475	PIKFYVE	+	92485	1.1243	1.24947	1.1869	3481.66	3210.12	3753.2	1.16918	0.225495	0.313944	1
chr11	17809596	18034637	SERGEF	-	225041	0.592678	0.658492	0.6256	4465.61	4117.79	4813.42	1.16893	0.225192	0.309166	1
chr7	86825477	86849031	C7orf23	-	23554	0.796262	0.884699	0.8405	627.929	579.034	676.824	1.16888	0.225132	0.406417	1
chr11	114262169	114271139	C11orf71	-	8970	0.716972	0.796546	0.7568	215.318	198.554	232.083	1.16887	0.22511	0.534839	1
chr2	45615818	45838433	SRBD1	-	222615	1.44631	1.60654	1.5264	10778.4	9940.41	11616.4	1.16861	0.224788	0.298414	1
chr4	107236766	107270381	AIMP1	+	33615	1.19882	1.33151	1.2652	1348.99	1244.14	1453.84	1.16855	0.22472	0.351553	1
chrX	72345875	72347919	NAP1L6	-	2044	0.533839	0.585167	0.5595	36.0531	33.2553	38.8509	1.16826	0.224362	0.799004	1
chr5	33527286	33892124	ADAMTS12	-	364838	2.89891	3.21841	3.0587	35396.6	32652.8	38140.3	1.16806	0.22411	0.293966	1
chr18	8717368	8832775	CCDC165	+	115407	0.554363	0.615196	0.5848	2140.65	1974.78	2306.52	1.16799	0.224024	0.33197	1
chr2	201450730	201536217	AOX1	+	85487	1.60798	1.7849	1.6964	4600.26	4243.97	4956.56	1.16791	0.223925	0.311328	1
chr3	43732374	43764217	ABHD5	+	31843	0.882697	0.979896	0.9313	940.382	867.573	1013.19	1.16784	0.223849	0.376087	1
chr6	42174538	42185633	MRPS10	-	11095	1.80573	2.00211	1.9039	669.983	618.158	721.809	1.16768	0.223641	0.403676	1
chr8	15397595	15624158	TUSC3	+	226563	1.3913	1.54421	1.4678	10548	9732.08	11363.9	1.16767	0.223637	0.301077	1
chr5	55147206	55218682	IL31RA	+	71476	1.50822	1.67384	1.591	3607.29	3328.47	3886.11	1.16754	0.223469	0.317464	1
chr12	50794591	50873788	LARP4	+	79197	1.50898	1.67428	1.5916	3998.36	3689.39	4307.34	1.16749	0.223416	0.315259	1
chrX	118722299	118739846	NKRF	-	17547	0.664422	0.737252	0.7008	390.072	359.94	420.203	1.16743	0.22333	0.460331	1
chr12	26111963	26232825	RASSF8	+	120862	3.4811	3.86177	3.6714	14075.1	12989.1	15161.1	1.16721	0.223064	0.300158	1
chr17	10583648	10600885	SCO1	-	17237	1.41972	1.57396	1.4968	818.197	755.092	881.302	1.16715	0.222985	0.388356	1
chr12	89981825	90049844	ATP2B1	-	68019	1.86179	2.06465	1.9632	4235.69	3909.46	4561.91	1.16689	0.222671	0.315669	1
chr10	69681655	69835103	HERC4	-	153448	1.88661	2.09245	1.9895	9683.64	8937.86	10429.4	1.16688	0.222658	0.303963	1
chr10	131934638	131978646	GLRX3	+	44008	1.88894	2.09491	1.9919	2780.56	2566.53	2994.59	1.16678	0.222538	0.326421	1
chr10	93683735	93790080	BTAF1	+	106345	2.04066	2.26298	2.1518	7258.59	6699.97	7817.21	1.16675	0.222499	0.307406	1
chr16	30710461	30751450	SRCAP	+	40989	0.700831	0.777578	0.7392	957.897	884.201	1031.59	1.1667	0.222429	0.377832	1
chr18	56338617	56417370	MALT1	+	78753	1.54306	1.7111	1.6271	4064.42	3751.98	4376.86	1.16655	0.222243	0.317458	1
chr17	19808749	19881129	AKAP10	-	72380	1.42387	1.57857	1.5012	3446.52	3181.75	3711.28	1.16643	0.222096	0.321549	1
chr2	233562014	233725289	GIGYF2	+	163275	1.48921	1.65094	1.5701	8131.34	7506.9	8755.77	1.16636	0.222016	0.307134	1
chr4	170015406	170192249	SH3RF1	-	176843	0.998716	1.10688	1.0528	5905.58	5452.9	6358.26	1.16603	0.221608	0.31215	1
chr17	75277491	75496678	2016-09-09	+	219187	0.851902	0.944044	0.898	6243.06	5764.91	6721.21	1.16588	0.221422	0.311747	1
chr2	61414589	61697849	USP34	-	283260	2.03945	2.25988	2.1497	19305	17826.8	20783.2	1.16584	0.221368	0.302081	1
chr3	129366634	129612419	TMCC1	-	245785	2.86392	3.1732	3.0186	23533.1	21732.4	25333.9	1.16572	0.221222	0.301543	1
chr10	35535952	35860847	CCNY	+	324895	1.26267	1.39893	1.3308	13714.4	12665.4	14763.3	1.16564	0.221128	0.304541	1
chr5	159678670	159739573	CCNJL	-	60903	1.50521	1.66774	1.5865	3064.94	2830.62	3299.26	1.16556	0.221026	0.326937	1
chr19	9676291	9695209	ZNF121	-	18918	2.47461	2.74204	2.6083	1565.27	1445.63	1684.9	1.16552	0.220968	0.352024	1
chr12	69864128	69973562	FRS2	+	109434	1.48522	1.6449	1.5651	5432.35	5017.64	5847.06	1.1653	0.220702	0.315435	1
chr1	75198835	75232360	TYW3	+	33525	1.51479	1.67777	1.5963	1697.45	1567.89	1827.01	1.16527	0.220663	0.348882	1
chr7	2767740	2883959	GNA12	-	116219	1.94741	2.1569	2.0522	7564.93	6987.53	8142.33	1.16527	0.220659	0.310925	1
chr15	55473511	55489231	RSL24D1	-	15720	1.93317	2.14121	2.0372	1015.47	937.996	1092.94	1.16518	0.220557	0.377865	1
chr3	56654159	56717135	FAM208A	-	62976	0.974929	1.07976	1.0273	2051.96	1895.55	2208.37	1.16502	0.22036	0.341566	1
chr6	112391859	112408751	TUBE1	-	16892	0.622811	0.689442	0.6561	351.507	324.729	378.285	1.16493	0.22024	0.47911	1
chr18	46065426	46389586	CTIF	+	324160	1.36266	1.50855	1.4356	14756.8	13633.7	15879.8	1.16475	0.220014	0.30651	1
chr2	192110106	192290115	MYO1B	+	180009	2.129	2.35668	2.2428	12805.9	11832.1	13779.8	1.16462	0.219855	0.307804	1
chr16	89334034	89556969	ANKRD11	-	222935	0.56644	0.626979	0.5967	4219.57	3898.7	4540.44	1.1646	0.21984	0.32194	1
chr4	26862312	27027003	STIM2	+	164691	0.543616	0.601644	0.5726	2991.3	2764.11	3218.49	1.16439	0.219572	0.330808	1
chr15	44165729	44487429	FRMD5	-	321700	2.67104	2.95596	2.8135	28498.9	26335.3	30662.6	1.16431	0.219481	0.304676	1
chr4	103552642	103682151	MANBA	-	129509	0.493627	0.54611	0.5199	2135.56	1973.8	2297.32	1.1639	0.218972	0.3431	1
chr1	65298905	65432187	JAK1	-	133282	0.875687	0.968709	0.9222	3898.58	3603.31	4193.85	1.16389	0.218952	0.325581	1
chr2	69240275	69476459	ANTXR1	+	236184	1.26795	1.40263	1.3353	10000.3	9243.03	10757.6	1.16386	0.21892	0.311854	1
chr3	72798427	72897598	SHQ1	-	99171	0.580136	0.641798	0.611	1921.75	1776.23	2067.28	1.16386	0.218916	0.347361	1
chr19	52359055	52391229	ZNF577	-	32174	0.617392	0.683267	0.6503	663.449	613.268	713.63	1.16365	0.218659	0.415191	1
chr4	15606006	15657035	FBXL5	-	51029	1.02067	1.12888	1.0748	1739.49	1607.99	1870.98	1.16355	0.218531	0.352471	1
chr14	73436158	73493920	ZFYVE1	-	57762	0.815582	0.901679	0.8586	1573.25	1454.43	1692.06	1.16338	0.218324	0.357587	1
chr17	70399462	70588943	LOC100499467	-	189481	0.891292	0.985496	0.9384	5640.05	5214.24	6065.85	1.16332	0.218253	0.320237	1
chr11	108093558	108239826	ATM	+	146268	0.861829	0.952874	0.9074	4209.5	3891.85	4527.15	1.16324	0.218147	0.325733	1
chr9	112137973	112260593	PTPN3	-	122620	0.602488	0.666121	0.6343	2467.02	2280.92	2653.11	1.16317	0.218064	0.340017	1
chr1	12290112	12572098	VPS13D	+	281986	0.637588	0.704822	0.6712	6000.05	5547.77	6452.32	1.16305	0.217909	0.320062	1
chr5	73923233	73937249	ENC1	-	14016	3.84932	4.25315	4.0512	1801.06	1665.7	1936.41	1.16252	0.217256	0.353771	1
chrX	133594174	133634698	HPRT1	+	40524	0.655796	0.72468	0.6902	887.258	820.624	953.892	1.1624	0.217104	0.394932	1
chr4	89647105	89978323	FAM13A	-	331218	0.606502	0.670051	0.6383	6705.5	6202.12	7208.89	1.16233	0.217015	0.320494	1
chr9	4985244	5128183	JAK2	+	142939	0.973221	1.07481	1.024	4642.56	4294.83	4990.3	1.16193	0.216525	0.327423	1
chr11	62559597	62572964	NXF1	-	13367	0.55214	0.610104	0.5811	246.348	227.897	264.8	1.16193	0.21652	0.532458	1
chr1	35899090	36023037	KIAA0319L	-	123947	0.913774	1.00892	0.9613	3779.33	3496.7	4061.96	1.16166	0.216183	0.332435	1
chr19	42363987	42375484	RPS19	+	11497	7.25917	8.01327	7.6362	2784.43	2576.31	2992.54	1.16156	0.216065	0.340667	1
chr9	33461350	33473941	NOL6	-	12591	0.587814	0.650494	0.6192	247.348	228.875	265.822	1.16143	0.215901	0.533114	1
chr6	26987144	26988085	LOC100270746	-	941	0.606013	0.662554	0.6343	19.0268	17.6058	20.4478	1.16143	0.215901	0.886949	1
chr8	33342684	33358778	MAK16	+	16094	1.15619	1.27511	1.2157	620.372	574.144	666.6	1.16103	0.215409	0.428287	1
chr1	63249776	63330941	ATG4C	+	81165	0.627648	0.692604	0.6601	1699.39	1572.78	1825.99	1.161	0.215362	0.360563	1
chr21	43406939	43430496	ZNF295	-	23557	1.04491	1.1531	1.099	821.153	759.982	882.325	1.16098	0.215344	0.404654	1
chr13	77618791	77901177	MYCBP2	-	282386	0.734271	0.810087	0.7722	6916.2	6401.65	7430.75	1.16075	0.215063	0.324462	1
chr5	94042288	94620279	MCTP1	-	577991	0.949448	1.0472	0.9983	18301.6	16942.6	19660.6	1.16042	0.214651	0.31724	1
chr5	122110749	122165802	SNX2	+	55053	1.92713	2.12506	2.0261	3537.94	3275.65	3800.23	1.16015	0.214306	0.338194	1
chr19	37717365	37734574	ZNF383	+	17209	0.721017	0.796227	0.7586	414.078	383.414	444.741	1.15995	0.214059	0.472636	1
chr3	81538849	81810950	GBE1	-	272101	1.4102	1.55447	1.4823	12792.8	11846.7	13738.9	1.15972	0.213779	0.321366	1
chr14	50779046	50792946	ATP5S	+	13900	1.77322	1.95422	1.8637	821.642	760.96	882.325	1.15949	0.213488	0.408698	1
chr1	39875175	39882154	KIAA0754	+	6979	2.4095	2.65435	2.5319	560.78	519.37	602.189	1.15946	0.213453	0.442077	1
chr11	34127110	34168458	NAT10	+	41348	0.829489	0.914251	0.8719	1143.59	1059.28	1227.89	1.15918	0.213101	0.386663	1
chr13	99102454	99229396	STK24	-	126942	0.816873	0.899817	0.8583	3455.79	3201.32	3710.26	1.15898	0.212856	0.342046	1
chr16	56485423	56511407	OGFOD1	+	25984	0.774224	0.853259	0.8137	670.428	621.092	719.764	1.15887	0.212716	0.427177	1
chr5	107194733	107717799	FBXL17	-	523066	0.564307	0.621544	0.5929	9836.62	9112.94	10560.3	1.15882	0.212661	0.326038	1
chr3	122920773	122992982	SEC22A	+	72209	1.29339	1.42452	1.359	3112.31	2883.43	3341.18	1.15875	0.212569	0.345393	1
chr1	92764521	92853732	RPAP2	+	89211	1.17191	1.29068	1.2313	3483.82	3227.72	3739.91	1.15868	0.212487	0.342688	1
chr14	31569323	31676689	HECTD1	-	107366	1.19159	1.31233	1.252	4262.89	3949.56	4576.23	1.15867	0.212467	0.338239	1
chr4	183245136	183724177	ODZ3	+	479041	1.14653	1.26227	1.2044	18298.7	16956.3	19641.2	1.15834	0.212059	0.323116	1
chr10	98277866	98346809	TM9SF3	-	68943	3.66243	4.03228	3.8474	8412.61	7795.44	9029.77	1.15834	0.212058	0.328964	1
chr11	3379156	3400452	ZNF195	-	21296	2.40848	2.65156	2.53	1708.86	1583.54	1834.17	1.15827	0.211975	0.36794	1
chr8	144519824	144623620	ZC3H3	-	103796	0.49202	0.541599	0.5168	1701.34	1576.69	1825.99	1.15811	0.211778	0.368584	1
chr7	30634180	30673648	GARS	+	39468	5.12998	5.64638	5.3882	6744.78	6251.03	7238.54	1.15798	0.211605	0.33263	1
chr20	36322433	36500520	CTNNBL1	+	178087	0.752661	0.8284	0.7905	4465.14	4138.33	4791.95	1.15794	0.211564	0.339378	1
chr9	125670334	125675609	ZBTB6	-	5275	1.50747	1.66169	1.5846	264.864	245.503	284.225	1.15773	0.211295	0.533055	1
chr1	43855555	43919918	SZT2	+	64363	0.595098	0.654819	0.625	1275.75	1182.52	1368.98	1.15768	0.211239	0.3844	1
chr11	46417963	46612914	AMBRA1	-	194951	0.855081	0.940818	0.8979	5550.12	5144.8	5955.43	1.15756	0.211093	0.336628	1
chr11	102980159	103350591	DYNC2H1	+	370432	0.513742	0.565048	0.5394	6337.17	5875.44	6798.91	1.15718	0.210607	0.335763	1
chr4	151185810	151936649	LRBA	-	750839	0.572276	0.629354	0.6008	14307.6	13265.9	15349.2	1.15704	0.210434	0.328237	1
chr1	46769379	46782447	UQCRH	+	13068	1.88323	2.07072	1.977	819.62	759.982	879.257	1.15694	0.21032	0.415928	1
chr1	175913966	176176370	RFWD2	-	262404	1.49791	1.64673	1.5723	13078.3	12128.4	14028.2	1.15664	0.209943	0.329966	1
chr7	127950435	127983962	RBM28	-	33527	0.825768	0.907532	0.8667	921.756	854.858	988.653	1.15651	0.20978	0.408421	1
chr4	84382093	84406290	FAM175A	-	24197	0.603509	0.663416	0.6335	486.162	450.903	521.42	1.15639	0.209628	0.464693	1
chr10	123502624	123687546	ATE1	-	184922	1.05662	1.16134	1.109	6504.35	6032.91	6975.78	1.15629	0.209501	0.337948	1
chr5	145463875	145483946	PLAC8L1	-	20071	0.550331	0.604701	0.5775	368	341.356	394.643	1.1561	0.209271	0.496251	1
chr1	99127235	99226056	SNX7	+	98821	0.823767	0.904977	0.8644	2709.16	2513.71	2904.62	1.15551	0.208528	0.358625	1
chr18	54318615	54697036	WDR7	+	378421	0.796371	0.874629	0.8355	10027.1	9303.67	10750.5	1.15551	0.208526	0.335356	1
chr1	70724684	70820417	ANKRD13C	-	95733	1.33826	1.46923	1.4037	4262.25	3955.43	4569.07	1.15514	0.208067	0.348348	1
chr1	226170402	226187066	C1orf55	-	16664	1.61219	1.76985	1.691	893.704	829.427	957.982	1.15499	0.207882	0.414924	1
chr7	156931654	157062066	UBE3C	+	130412	0.61607	0.676282	0.6462	2672.6	2480.46	2864.74	1.15493	0.2078	0.360725	1
chr6	74171453	74211179	MTO1	+	39726	0.578178	0.634651	0.6064	764.029	709.121	818.936	1.15486	0.207719	0.427282	1
chr17	49231023	49239450	NME1	+	8531	2.08462	2.28625	2.1854	583.785	541.866	625.704	1.15472	0.207543	0.451137	1
chr10	70242089	70287280	SLC25A16	-	45191	0.517372	0.567639	0.5425	777.543	721.836	833.25	1.15435	0.207077	0.427323	1
chr6	41888964	41900784	BYSL	+	11820	1.25973	1.38257	1.3212	495.164	459.706	530.622	1.15426	0.206971	0.468561	1
chr15	42066631	42120053	MAPKBP1	+	53422	0.654708	0.718225	0.6865	1163.06	1079.82	1246.3	1.15417	0.206856	0.399778	1
chr17	18759611	18834599	PRPSAP2	+	74988	0.677773	0.743368	0.7106	1689.76	1568.87	1810.66	1.15412	0.206788	0.380318	1
chr2	172290760	172341562	DCAF17	+	50802	1.24036	1.36059	1.3005	2095.31	1945.44	2245.17	1.15407	0.206732	0.371527	1
chr15	59279864	59389253	RNF111	+	109389	1.93622	2.12351	2.0299	7041.92	6538.59	7545.25	1.15396	0.206591	0.343658	1
chr17	38975343	38992526	TMEM99	+	17183	1.08174	1.18701	1.1344	618.327	574.144	662.51	1.15391	0.206531	0.448059	1
chr9	69080243	69147854	PGM5P2	-	67611	0.599779	0.657812	0.6288	1348.3	1251.97	1444.64	1.1539	0.206515	0.392121	1
chr18	29409135	29523091	TRAPPC8	-	113956	1.31871	1.44578	1.3822	4995.16	4639.12	5351.2	1.15349	0.206012	0.350146	1
chr14	23938897	23947402	NGDN	+	8505	1.47696	1.62091	1.5489	418.056	388.305	447.808	1.15324	0.205689	0.489337	1
chr5	31400601	31532282	DROSHA	-	131681	1.49702	1.64059	1.5688	6551.71	6085.73	7017.7	1.15314	0.205569	0.346996	1
chr9	120466459	120479766	TLR4	+	13307	1.06183	1.16376	1.1128	469.624	436.232	503.017	1.1531	0.205512	0.477216	1
chrX	62646438	62780873	LOC92249	-	134435	0.616959	0.676229	0.6466	2756.66	2560.66	2952.67	1.15309	0.205503	0.365127	1
chr2	118846049	118867597	INSIG2	+	21548	1.38501	1.5177	1.4514	991.817	921.368	1062.27	1.15292	0.205294	0.413518	1
chr14	75598170	75643349	TMED10	-	45179	1.17896	1.29167	1.2353	1769.85	1644.18	1895.52	1.15286	0.205219	0.381902	1
chr15	65255362	65282251	SPG21	-	26889	1.48049	1.6229	1.5517	1323.25	1229.47	1417.04	1.15256	0.20484	0.397007	1
chr15	66679210	66783882	MAP2K1	+	104672	1.17407	1.28624	1.2302	4083.41	3794.04	4372.77	1.15254	0.204812	0.35683	1
chr12	112280278	112331228	MAPKAPK5	+	50950	0.667604	0.731735	0.6997	1130.49	1050.48	1210.51	1.15234	0.204573	0.406751	1
chr17	54671059	54672951	NOG	+	1892	4.25992	4.65336	4.4566	267.353	248.437	286.27	1.15228	0.204496	0.545448	1
chr10	126307862	126432930	FAM53B	-	125068	0.47825	0.523778	0.501	1987.12	1846.65	2127.6	1.15214	0.204316	0.379207	1
chr20	31290492	31331814	COMMD7	-	41322	0.549198	0.601276	0.5752	753.493	700.318	806.667	1.15186	0.203963	0.436869	1
chr2	232826292	233201908	DIS3L2	+	375616	0.860561	0.942133	0.9013	10737.1	9979.54	11494.8	1.15183	0.203931	0.345515	1
chr6	37787306	38122399	ZFAND3	+	335093	2.46163	2.69471	2.5782	27398.6	25466.7	29330.4	1.15171	0.203782	0.340679	1
chr3	10327437	10335133	GHRLOS	+	7696	0.48512	0.532237	0.5087	124.163	115.416	132.911	1.15159	0.203622	0.652633	1
chr1	149279475	149291742	LOC388692	+	12267	0.609498	0.667133	0.6383	248.327	230.831	265.822	1.15159	0.203622	0.556772	1
chr2	10710893	10830112	NOL10	-	119219	1.88996	2.06863	1.9793	7483.34	6956.23	8010.44	1.15155	0.203576	0.350001	1
chr17	16946073	17095962	MPRIP	+	149889	0.87979	0.962832	0.9213	4379.26	4070.84	4687.67	1.15152	0.203542	0.358397	1
chr1	76251885	76260764	RABGGTB	+	8879	26.9581	29.5027	28.2304	7740.67	7195.87	8285.47	1.15142	0.203414	0.349986	1
chr20	57226308	57254582	STX16	+	28274	2.72639	2.98321	2.8548	2559.86	2379.71	2740.01	1.1514	0.203394	0.372362	1
chr12	389222	498620	KDM5A	-	109398	1.73173	1.89509	1.8134	6291.76	5849.03	6734.5	1.15139	0.203374	0.352729	1
chr14	58875369	58894232	TIMM9	-	18863	2.0385	2.23144	2.135	1277.17	1187.41	1366.94	1.15119	0.203129	0.402939	1
chr5	82373316	82649579	XRCC4	+	276263	0.798367	0.873523	0.8359	7324.1	6809.52	7838.68	1.15114	0.203058	0.351487	1
chr3	124449212	124468119	UMPS	+	18907	1.88601	2.06464	1.9753	1184.55	1101.34	1267.77	1.15111	0.203031	0.407503	1
chr11	128328655	128457453	ETS1	-	128798	1.90692	2.08626	1.9966	8155.68	7583.2	8728.16	1.15099	0.202872	0.350683	1
chr6	111580481	111590261	KIAA1919	+	9780	0.834946	0.914207	0.8746	271.354	252.349	290.359	1.15062	0.202417	0.547751	1
chr7	141251077	141354209	AGK	+	103132	0.692711	0.757505	0.7251	2371.59	2205.61	2537.58	1.15051	0.202273	0.37752	1
chr14	50575349	50583297	METTL21D	-	7948	4.27571	4.67595	4.4758	1128.47	1049.5	1207.45	1.1505	0.202257	0.412223	1
chr16	72816785	73092534	ZFHX3	-	275749	1.00597	1.10001	1.053	9208.51	8564.23	9852.79	1.15046	0.20221	0.350998	1
chr7	20370724	20455382	ITGB8	+	84658	1.81794	1.98746	1.9027	5108.14	4751.6	5464.69	1.15007	0.201725	0.359882	1
chr2	113299491	113334727	POLR1B	+	35236	1.17484	1.28485	1.2298	1374.29	1278.37	1470.2	1.15005	0.201702	0.402281	1
chr6	24403152	24425816	MRS2	+	22664	0.614142	0.670792	0.6425	461.6	429.385	493.815	1.15005	0.2017	0.487338	1
chr20	61476475	61477543	DPH3P1	+	1068	0.593277	0.648378	0.6208	21.0273	19.562	22.4926	1.14981	0.201401	0.887367	1
chr1	101455179	101491362	DPH5	-	36183	1.44443	1.57888	1.5117	1734.75	1613.86	1855.64	1.14981	0.201401	0.391723	1
chr10	5726800	5805703	FAM208B	+	78903	1.24628	1.36184	1.3041	3263.23	3036.02	3490.45	1.14968	0.201232	0.370521	1
chr2	23971533	24149936	ATAD2B	-	178403	0.922868	1.0085	0.9657	5463.59	5083.18	5843.99	1.14967	0.201224	0.359962	1
chr4	114821439	114900878	ARSJ	-	79439	0.811967	0.887136	0.8496	2140.27	1991.41	2289.14	1.14951	0.201015	0.384141	1
chr4	22388998	22517672	GPR125	-	128674	0.822582	0.898703	0.8606	3512.05	3267.83	3756.27	1.14947	0.200969	0.369321	1
chr12	21284127	21392730	SLCO1B1	+	108603	0.726232	0.793423	0.7598	2617.39	2435.46	2799.31	1.14939	0.200874	0.377627	1
chr18	60994970	61034506	KDSR	-	39536	1.76198	1.925	1.8435	2311.49	2150.84	2472.14	1.14939	0.200864	0.38174	1
chr2	230631929	230786655	TRIP12	-	154726	2.33782	2.55416	2.446	12002	11167.9	12836.1	1.14938	0.20085	0.351961	1
chr11	14299465	14386052	RRAS2	-	86587	2.21318	2.41744	2.3153	6357.71	5916.52	6798.91	1.14914	0.200555	0.359298	1
chr3	158991035	159615155	SCHIP1	+	624120	0.715317	0.781268	0.7483	14808.6	13781.4	15835.8	1.14907	0.20047	0.351432	1
chr14	64063756	64108591	WDR89	-	44835	1.13271	1.23722	1.185	1684.67	1567.89	1801.46	1.14897	0.200337	0.395542	1
chrX	85116184	85302566	CHM	-	186382	0.846994	0.924938	0.886	5236.75	4873.86	5599.64	1.14891	0.200269	0.362943	1
chr15	65952956	66084631	DENND4A	-	131675	1.00318	1.0955	1.0493	4379.15	4075.74	4682.56	1.14889	0.200236	0.366265	1
chr4	40058523	40159872	N4BP2	+	101349	0.814984	0.889779	0.8524	2739.53	2549.9	2929.15	1.14873	0.200042	0.378217	1
chr12	123349874	123380712	VPS37B	-	30838	1.2268	1.33872	1.2828	1254.61	1167.85	1341.38	1.14859	0.199863	0.411581	1
chr1	94634462	94703307	ARHGAP29	-	68845	8.27671	9.03504	8.6559	18898.3	17592.1	20204.5	1.1485	0.199752	0.35182	1
chr1	180257351	180472022	ACBD6	-	214671	1.53994	1.68089	1.6104	10959.6	10202.5	11716.6	1.1484	0.199627	0.355618	1
chr12	39687029	39837192	KIF21A	-	150163	1.09918	1.1996	1.1494	5473.52	5095.89	5851.15	1.14821	0.199386	0.364342	1
chr22	18560685	18573797	PEX26	+	13112	0.736936	0.80418	0.7706	320.411	298.32	342.501	1.1481	0.199249	0.533722	1
chr10	104005254	104142656	GBF1	+	137402	1.03385	1.12821	1.081	4710.54	4385.79	5035.28	1.14809	0.199235	0.367281	1
chr3	36422096	36589496	STAC	+	167400	0.671842	0.733091	0.7025	3729.28	3472.25	3986.31	1.14805	0.199183	0.372194	1
chr7	30067976	30157961	PLEKHA8	+	89985	1.16863	1.27498	1.2218	3486.46	3246.31	3726.62	1.14796	0.199068	0.374049	1
chr5	68926979	68929028	LOC100272216	-	2049	13.8537	15.1158	14.4848	941.205	876.376	1006.03	1.14795	0.199057	0.431502	1
chr10	135207620	135234174	MTG1	+	26554	0.984105	1.07397	1.029	866.609	806.931	926.287	1.14791	0.199015	0.437476	1
chr6	4706392	4955778	CDYL	+	249386	0.854058	0.93183	0.8929	7062.04	6575.75	7548.32	1.1479	0.199	0.361648	1
chrX	76760355	77041719	ATRX	-	281364	0.936537	1.02179	0.9792	8737.18	8135.82	9338.53	1.14783	0.198908	0.359446	1
chr11	57174426	57195053	SLC43A3	-	20627	2.08321	2.27217	2.1777	1424.32	1326.3	1522.34	1.14781	0.198884	0.407057	1
chr17	29421944	29704695	NF1	+	282751	2.02309	2.207	2.115	18965.2	17660.5	20269.9	1.14775	0.198813	0.354071	1
chr2	32582095	32843965	BIRC6	+	261870	1.86812	2.03799	1.9531	16213.2	15097.9	17328.5	1.14774	0.198799	0.354926	1
chr19	9718001	9731916	ZNF561	-	13915	0.790033	0.861999	0.826	364.466	339.4	389.531	1.14771	0.198753	0.519651	1
chr17	76374734	76420639	PGS1	+	45905	1.46606	1.59915	1.5326	2230.85	2077.48	2384.22	1.14765	0.198682	0.388194	1
chr16	23072727	23160591	USP31	-	87864	0.695772	0.758952	0.7274	2027.09	1887.73	2166.45	1.14765	0.19868	0.391754	1
chr9	119449580	119463579	TRIM32	+	13999	2.01328	2.1962	2.1047	934.692	870.507	998.877	1.14747	0.198451	0.433397	1
chr5	176332005	176433795	UIMC1	-	101790	1.6407	1.78943	1.7151	5536.56	5156.53	5916.58	1.1474	0.198363	0.366627	1
chr14	62037257	62121431	FLJ22447	+	84174	3.76801	4.10893	3.9385	10512.9	9791.74	11234	1.1473	0.19824	0.35932	1
chr16	29827527	29833816	C16orf53	+	6289	1.04926	1.1476	1.0984	129.165	120.306	138.023	1.14727	0.198199	0.656296	1
chr3	127771211	127790526	SEC61A1	+	19315	1.93711	2.11206	2.0246	1240.08	1155.13	1325.02	1.14707	0.197954	0.416742	1
chr1	82266081	82458107	LPHN2	+	192026	1.64533	1.79365	1.7195	10471.3	9754.57	11188	1.14695	0.197806	0.360406	1
chr2	101623689	101767846	TBC1D8	-	144157	0.551807	0.597568	0.5747	75.596	70.4231	80.769	1.14691	0.197753	0.731339	1
chr7	27870192	28220437	JAZF1	-	350245	0.982714	1.07126	1.027	11406.5	10626.1	12186.9	1.14689	0.197726	0.359892	1
chr1	89472359	89488549	GBP3	-	16190	1.18779	1.29481	1.2413	637.309	593.706	680.913	1.14689	0.197723	0.465179	1
chr4	83550689	83720010	SCD5	-	169321	0.921714	1.00449	0.9631	5168.56	4815.18	5521.94	1.14678	0.197586	0.369629	1
chr1	161087861	161095235	NIT1	+	7374	0.708891	0.773663	0.7413	173.22	161.386	185.053	1.14665	0.197421	0.617063	1
chr4	139936942	139967095	CCRN4L	+	30153	2.14568	2.33823	2.242	2143.72	1997.28	2290.16	1.14664	0.197413	0.39268	1
chr1	94994731	95007413	F3	-	12682	0.56707	0.618	0.5925	238.302	222.028	254.576	1.14659	0.197351	0.574646	1
chr6	89319988	89673348	RNGTT	-	353360	0.814072	0.887181	0.8506	9532.08	8881.13	10183	1.14659	0.197351	0.362361	1
chr5	49692030	49737234	EMB	-	45204	0.97722	1.06465	1.0209	1463.35	1363.47	1563.24	1.14652	0.197255	0.409557	1
chr5	109025155	109203429	MAN2A1	+	178274	3.10764	3.38628	3.247	18356.2	17104	19608.5	1.14643	0.197142	0.358289	1
chr1	41480261	41509562	LOC100507178	+	29301	1.2868	1.40194	1.3444	1249.08	1163.94	1334.22	1.1463	0.196986	0.418627	1
chr3	40518603	40531728	ZNF619	+	13125	0.749807	0.816896	0.7834	326.412	304.189	348.636	1.14612	0.196755	0.536764	1
chr2	177134122	177202753	MTX2	+	68631	1.53947	1.67661	1.608	3499.91	3261.96	3737.87	1.1459	0.196477	0.380215	1
chr2	198318230	198339851	COQ10B	+	21621	1.59863	1.74108	1.6699	1144.94	1067.11	1222.78	1.14589	0.196464	0.424938	1
chr22	29190547	29196560	XBP1	-	6013	1.75237	1.91044	1.8314	349.44	325.707	373.173	1.14573	0.196272	0.529809	1
chr13	96453835	96705736	UGGT2	-	251901	0.775979	0.844914	0.8104	6474.14	6034.87	6913.42	1.14558	0.196077	0.369881	1
chr10	111624523	111683311	XPNPEP1	-	58788	1.3152	1.43218	1.3737	2561.22	2387.54	2734.9	1.14549	0.195964	0.390099	1
chr3	64079525	64211131	PRICKLE2	-	131606	1.16767	1.27141	1.2195	5089.9	4744.75	5435.04	1.14548	0.195957	0.373853	1
chr5	55230924	55290821	IL6ST	-	59897	1.70824	1.85975	1.784	3388.75	3159.26	3618.25	1.14528	0.195705	0.382878	1
chr1	40306705	40349177	TRIT1	-	42472	1.67759	1.82629	1.7519	2359.46	2199.74	2519.17	1.14521	0.195616	0.393629	1
chr17	76000317	76104916	TNRC6C	+	104599	0.514885	0.560311	0.5376	1783.23	1662.77	1903.69	1.1449	0.195216	0.405288	1
chr13	46039029	46110833	COG3	+	71804	0.634424	0.690405	0.6624	1508.39	1406.51	1610.27	1.14487	0.195186	0.413013	1
chrX	21958714	22012955	SMS	+	54241	1.77866	1.93551	1.8571	3193.99	2978.31	3409.68	1.14484	0.195142	0.385751	1
chr2	101179417	101193201	PDCL3	+	13784	1.85552	2.022	1.9388	66.0826	61.6202	70.5451	1.14484	0.195142	0.753136	1
chr6	157099063	157531913	ARID1B	+	432850	1.62645	1.76964	1.698	23308.1	21735.3	24880.9	1.14472	0.195001	0.362469	1
chr3	44754134	44765323	ZNF502	+	11189	0.716354	0.77923	0.7478	265.331	247.459	283.203	1.14444	0.194646	0.566432	1
chr11	33106129	33183037	CSTF3	-	76908	2.9597	3.21882	3.0893	7534.38	7027.64	8041.12	1.14421	0.194356	0.372175	1
chr14	90422245	90511108	TDP1	+	88863	0.851413	0.925895	0.8887	2504.12	2335.7	2672.53	1.14421	0.194354	0.394732	1
chrX	24073064	24096927	EIF2S3	+	23863	1.8793	2.04479	1.962	1484.85	1384.99	1584.71	1.1442	0.194345	0.415809	1
chr1	182992594	183114727	LAMC1	+	122133	1.19616	1.30059	1.2484	4835.01	4510.01	5160.01	1.14412	0.194244	0.378942	1
chr3	25831562	25836025	OXSM	+	4463	0.904387	0.977059	0.9407	133.165	124.218	142.113	1.14405	0.194154	0.65906	1
chr12	24962957	25102393	BCAT1	-	139436	1.60627	1.74675	1.6765	7413.21	6915.15	7911.27	1.14405	0.194148	0.37288	1
chr12	116396380	116714991	MED13L	-	318611	1.96057	2.13179	2.0462	20667.2	19279.3	22055	1.14398	0.194057	0.365301	1
chr14	59655398	59836471	DAAM1	+	181073	1.02195	1.11092	1.0664	6123.59	5713.07	6534.11	1.14371	0.193724	0.376432	1
chr11	102921412	102962944	DCUN1D5	-	41532	1.61818	1.75824	1.6882	2223.25	2074.55	2371.95	1.14336	0.193278	0.401382	1
chr5	99871123	99922440	FAM174A	+	51317	0.539571	0.586373	0.563	916.132	854.858	977.407	1.14336	0.193275	0.446961	1
chr3	49314576	49377536	USP4	-	62960	0.600812	0.652913	0.6269	1251.55	1167.85	1335.24	1.14334	0.19325	0.427442	1
chr22	40806291	41032690	MKL1	-	226399	1.30459	1.41766	1.3611	9772.07	9118.81	10425.3	1.14328	0.193176	0.372373	1
chr5	72861597	72877794	UTP15	+	16197	1.23321	1.33924	1.2862	660.315	616.202	704.428	1.14318	0.19305	0.472853	1
chr1	62920396	63153969	DOCK7	-	233573	1.19812	1.30153	1.2498	9256.9	8639.54	9874.26	1.14292	0.192719	0.374017	1
chr20	10199476	10288066	SNAP25	+	88590	0.57897	0.628904	0.6039	1696.59	1583.54	1809.63	1.14278	0.192544	0.413932	1
chr9	139334547	139377507	SEC16A	-	42960	0.514005	0.5583	0.5362	730.399	681.734	779.063	1.14277	0.19253	0.465709	1
chr1	162531295	162569633	UAP1	+	38338	1.79919	1.95428	1.8767	2281.31	2129.32	2433.29	1.14276	0.192518	0.402336	1
chr8	68109883	68255912	ARFGEF1	-	146029	1.59421	1.7314	1.6628	7699.97	7187.07	8212.88	1.14273	0.192485	0.376544	1
chr19	5690271	5691678	RPL36	+	1407	5.55989	6.041	5.8004	258.818	241.59	276.046	1.14262	0.192346	0.574254	1
chr10	1034348	1063708	GTPBP4	+	29360	0.698147	0.758094	0.7281	677.83	632.83	722.831	1.14222	0.191842	0.473445	1
chr8	10622883	10697299	PINX1	-	74416	0.620641	0.673492	0.6471	1525.37	1424.11	1626.63	1.1422	0.191821	0.420605	1
chr13	26828755	26978569	CDK8	+	149814	0.801963	0.870506	0.8362	3972.36	3708.95	4235.77	1.14204	0.191614	0.389272	1
chr3	135969166	136049013	PCCB	+	79847	0.52325	0.567999	0.5456	1381.69	1290.11	1473.27	1.14197	0.191523	0.426274	1
chr17	55333930	55757299	MSI2	+	423369	0.82081	0.890888	0.8558	11490	10728.8	12251.3	1.14191	0.191455	0.375273	1
chr12	46576840	46663208	SLC38A1	-	86368	0.902729	0.979611	0.9412	2577.64	2407.1	2748.19	1.1417	0.191186	0.401584	1
chr9	6720862	7175648	KDM4C	+	454786	0.604781	0.656247	0.6305	9093.09	8491.85	9694.32	1.1416	0.191062	0.378313	1
chr4	53226	88099	ZNF595	+	34873	0.957978	1.02887	0.9934	79.597	74.3355	84.8586	1.14156	0.19101	0.734228	1
chr3	187896330	187898596	FLJ42393	+	2266	1.21958	1.31773	1.2687	91.1109	85.0945	97.1273	1.1414	0.19081	0.716403	1
chr1	246729638	246831884	CNST	+	102246	0.529463	0.574425	0.5519	1789.68	1671.57	1907.78	1.14131	0.190694	0.416138	1
chr20	17949761	17971762	C20orf72	+	22001	2.64987	2.87424	2.7621	1926.84	1799.7	2053.99	1.14129	0.190669	0.413164	1
chr8	9413444	9639856	TNKS	+	226412	1.0802	1.17167	1.1259	8079.82	7547.01	8612.63	1.1412	0.19055	0.38082	1
chr19	48111452	48206534	GLTSCR1	+	95082	0.749346	0.812694	0.781	2354.86	2199.74	2509.97	1.14103	0.190337	0.406616	1
chr1	213224587	213446808	RPS6KC1	+	222221	1.07906	1.17019	1.1246	7925.11	7403.23	8447	1.14099	0.190286	0.381695	1
chr22	41855720	41864708	PHF5A	-	8988	2.08011	2.25413	2.1671	617.749	577.078	658.421	1.14096	0.190243	0.485135	1
chr9	21802634	21865969	MTAP	+	63335	1.66795	1.80848	1.7382	3490.73	3260.98	3720.49	1.14091	0.190186	0.395741	1
chr2	18735988	18741959	RDH14	-	5971	2.32639	2.52107	2.4237	458.555	428.407	488.703	1.14075	0.189977	0.514052	1
chr1	84543744	84704181	PRKACB	+	160437	0.988447	1.07185	1.0301	5240.84	4896.36	5585.33	1.14071	0.189933	0.388241	1
chr20	21283941	21370463	XRN2	+	86522	3.00176	3.25445	3.1281	8582.38	8018.45	9146.32	1.14066	0.189868	0.381882	1
chr8	54628114	54755850	ATP6V1H	-	127736	1.22944	1.33273	1.2811	5189.28	4848.43	5530.12	1.1406	0.189792	0.388756	1
chr4	165878099	165880273	C4orf39	+	2174	0.646802	0.69997	0.6734	46.0556	43.0363	49.0748	1.14031	0.189429	0.806809	1
chr1	15987552	15988217	RSC1A1	+	1854	1.04534	1.15417	1.0998	23.0278	21.5182	24.5374	1.14031	0.189429	0.887546	1
chr4	123844224	124240604	SPATA5	+	396380	0.87184	0.944776	0.9083	11416.8	10669.1	12164.4	1.14016	0.18923	0.380897	1
chr5	40711677	40756072	TTC33	-	44395	1.28197	1.38919	1.3356	1879.77	1756.66	2002.87	1.14015	0.189228	0.41771	1
chr10	101419262	101471002	ENTPD7	+	51740	1.53943	1.6679	1.6037	2631.17	2458.94	2803.4	1.14009	0.189142	0.406014	1
chr22	29279754	29453476	ZNRF3	+	173722	0.833065	0.9025	0.8678	4780.24	4467.95	5092.54	1.13979	0.18877	0.392736	1
chr1	205737113	205744610	RAB7L1	-	7497	0.747971	0.810302	0.7791	185.223	173.123	197.322	1.13978	0.188749	0.62444	1
chr1	65890985	66103176	LEPR	+	216842	0.551481	0.597481	0.5745	3671.91	3432.15	3911.67	1.13972	0.188675	0.39833	1
chr1	220267454	220321383	IARS2	+	53929	1.01752	1.10225	1.0599	1020.22	953.646	1086.8	1.13963	0.188565	0.451022	1
chr3	133875977	133969586	RYK	-	93609	1.6204	1.75519	1.6878	5010.01	4683.13	5336.89	1.1396	0.188524	0.392529	1
chr4	26321331	26436752	RBPJ	+	115421	1.36176	1.47475	1.4183	5190.72	4852.35	5529.1	1.13947	0.188362	0.392339	1
chr4	84328498	84377025	HELQ	-	48527	0.530116	0.574333	0.5522	849.516	794.216	904.817	1.13926	0.188095	0.464664	1
chr3	88188261	88193814	ZNF654	+	5553	3.04603	3.2998	3.1729	558.668	522.304	595.032	1.13924	0.188077	0.499213	1
chr17	33336130	33416348	RFFL	-	80218	0.931669	1.00896	0.9703	2467.95	2307.33	2628.57	1.13922	0.188052	0.410742	1
chr2	200134222	200335989	SATB2	-	201767	0.592579	0.641629	0.6171	3948.22	3691.34	4205.1	1.13918	0.187994	0.398434	1
chr10	86088409	86278276	FAM190B	+	189867	2.44278	2.64488	2.5438	15315.3	14319.4	16311.2	1.1391	0.1879	0.382241	1
chr2	217081611	217084915	PKI55	+	3304	1.49399	1.61915	1.5566	163.195	152.583	173.807	1.13909	0.187886	0.642806	1
chr7	43678858	43769083	C7orf44	-	90225	2.64376	2.86195	2.7529	7875.9	7364.1	8387.71	1.139	0.187767	0.3881	1
chr16	58553854	58663750	CNOT1	-	109896	1.14183	1.2361	1.189	4132.93	3864.47	4401.4	1.13894	0.187693	0.398235	1
chr6	121400626	121655644	C6orf170	-	255018	0.523949	0.567123	0.5455	4411.76	4125.62	4697.89	1.13871	0.187403	0.397667	1
chr5	54720682	54830873	PPAP2A	-	110191	0.59037	0.63906	0.6147	2036.43	1904.36	2168.49	1.1387	0.187389	0.419127	1
chr4	148653452	148993927	ARHGAP10	+	340475	0.947522	1.02545	0.9865	10648.2	9958.02	11338.3	1.13861	0.187278	0.386397	1
chr13	45694630	45858239	GTF2F2	+	163609	2.14478	2.3209	2.2328	11583.8	10833.4	12334.1	1.13853	0.187169	0.385992	1
chr4	68566995	68588222	LOC550112	+	21227	1.08782	1.17807	1.1329	762.407	713.034	811.779	1.13849	0.187118	0.475102	1
chr6	71276624	71298606	C6orf57	+	21982	0.581977	0.630032	0.606	422.502	395.152	449.853	1.13843	0.187046	0.529097	1
chr7	73113534	73134017	STX1A	-	20483	0.53825	0.582402	0.5603	363.932	340.378	387.487	1.1384	0.187008	0.545276	1
chr1	111982511	111991830	WDR77	-	9319	2.48185	2.68558	2.5837	763.407	714.012	812.802	1.13836	0.186956	0.475387	1
chr18	39535198	39661446	PIK3C3	+	126248	1.51493	1.63899	1.577	6312.99	5904.78	6721.21	1.13827	0.186837	0.393215	1
chr12	1100403	1605099	ERC1	+	504696	1.90996	2.06576	1.9879	31812.6	29760.6	33864.7	1.1379	0.186379	0.383021	1
chr13	95672082	95953687	ABCC4	-	281605	0.668817	0.723167	0.696	6214.84	5814.79	6614.88	1.13759	0.185987	0.395592	1
chr7	90893782	90898132	FZD1	+	4350	0.492022	0.535451	0.5137	71.0839	66.5107	75.657	1.13752	0.185888	0.756515	1
chr9	100666771	100684852	C9orf156	-	18081	1.07206	1.15929	1.1157	639.755	598.596	680.913	1.13752	0.185888	0.492285	1
chr5	135468535	135518422	SMAD5	+	49887	2.55541	2.76287	2.6591	4206.46	3935.87	4477.06	1.1375	0.185869	0.402484	1
chr3	184081193	184086363	POLR2H	+	5170	1.59854	1.73138	1.665	272.822	255.284	290.359	1.1374	0.185739	0.58145	1
chr5	43444353	43483992	C5orf28	-	39639	1.19806	1.29498	1.2465	1566.85	1466.17	1667.52	1.13733	0.185654	0.434497	1
chr9	13105702	13250365	MPDZ	-	144663	1.10187	1.19105	1.1465	5258.69	4920.81	5596.58	1.13733	0.185648	0.398986	1
chr10	121485558	121588662	INPP5F	+	103104	0.848952	0.917737	0.8833	2887.9	2702.49	3073.31	1.13722	0.185507	0.412389	1
chr5	64885506	64920187	TRIM23	-	34681	1.30909	1.41462	1.3619	1497.76	1401.61	1593.91	1.1372	0.18548	0.437069	1
chr3	57611180	57678816	FAM116A	-	67636	0.682465	0.737613	0.71	1522.79	1425.09	1620.49	1.13712	0.18538	0.436523	1
chr3	152880028	152886263	RAP2B	+	6235	3.9932	4.31615	4.1547	821.465	768.785	874.145	1.13705	0.185293	0.473844	1
chr10	27293044	27389427	ANKRD26	-	96383	0.596076	0.643928	0.62	1894.72	1773.29	2016.16	1.13696	0.185178	0.427459	1
chr22	25960860	26125258	ADRBK2	+	164398	1.18312	1.27847	1.2308	6415.53	6004.54	6826.51	1.13689	0.185094	0.397426	1
chrX	44382884	44402221	FUNDC1	-	19337	0.991177	1.07106	1.0311	632.242	591.749	672.734	1.13686	0.18505	0.49527	1
chrX	108884563	108976621	ACSL4	-	92058	0.762949	0.824352	0.7937	2316.72	2168.44	2464.99	1.13675	0.184921	0.420684	1
chr3	44771123	44778575	ZNF501	+	7452	0.679724	0.734943	0.7073	167.196	156.496	177.896	1.13675	0.184913	0.645149	1
chrX	99899162	99926296	SRPX2	+	27134	0.493884	0.533584	0.5137	442.018	413.736	470.3	1.13672	0.184874	0.529323	1
chr18	12785476	12884334	PTPN2	-	98858	1.02259	1.10458	1.0636	3333.9	3121.11	3546.68	1.13635	0.184409	0.411383	1
chr2	64119666	64246214	VPS54	-	126548	1.26749	1.36908	1.3183	5289.68	4952.11	5627.25	1.13633	0.184386	0.402107	1
chr10	99894380	100004654	C10orf28	+	110274	1.88415	2.03488	1.9595	6851.5	6414.37	7288.63	1.1363	0.184341	0.398484	1
chr7	116164838	116201239	CAV1	+	36401	2.18038	2.35434	2.2674	2617.06	2450.14	2783.97	1.13625	0.184284	0.418367	1
chr1	223889294	223963720	CAPN2	+	74426	2.05499	2.21904	2.137	5043.38	4722.26	5364.49	1.136	0.183965	0.403975	1
chr1	224572844	224622001	WDR26	-	49157	1.92705	2.08067	2.0039	3118.13	2919.62	3316.64	1.13598	0.183941	0.414276	1
chr19	58231118	58238995	ZNF671	-	7877	0.695799	0.751232	0.7235	180.71	169.211	192.21	1.13592	0.183858	0.637015	1
chr1	150547026	150552214	MCL1	-	5188	11.4868	12.4033	11.9451	1964.79	1839.8	2089.77	1.13587	0.183793	0.429507	1
chr4	71768056	71853891	MOB1B	+	85835	0.992857	1.07186	1.0324	2809.77	2631.08	2988.45	1.13583	0.183741	0.417639	1
chr9	95375465	95432547	IPPK	-	57082	0.691957	0.747241	0.7196	1302.51	1219.69	1385.34	1.13582	0.183729	0.448518	1
chr7	104756822	105029341	SRPK2	-	272519	1.19725	1.29238	1.2448	10756.5	10073.4	11439.5	1.13562	0.183474	0.396031	1
chr22	31322599	31364187	MORC2	-	41588	0.786657	0.849039	0.8178	1078.75	1010.38	1147.12	1.13534	0.18313	0.460789	1
chr13	50106081	50159719	RCBTB1	-	53638	0.548652	0.591966	0.5703	970.123	908.653	1031.59	1.1353	0.183073	0.467658	1
chr17	15902693	15932723	TTC19	+	30030	1.39884	1.50929	1.4541	1384.6	1296.96	1472.24	1.13515	0.182886	0.447426	1
chr6	110012423	110146634	FIG4	+	134211	0.511996	0.552297	0.5321	2264.61	2121.49	2407.73	1.13492	0.182595	0.427342	1
chr20	7961715	8000393	TMX4	-	38678	0.651165	0.702584	0.6769	829.956	777.588	882.325	1.13469	0.182303	0.480322	1
chr8	95835533	95892721	INTS8	+	57188	0.738742	0.79683	0.7678	1392.6	1304.78	1480.42	1.13461	0.182201	0.448845	1
chr14	77253585	77279283	ANGEL1	-	25698	0.533811	0.575673	0.5547	452.02	423.517	480.524	1.13461	0.182191	0.533163	1
chr1	26437655	26452039	PDIK1L	+	14384	0.618907	0.667417	0.6432	293.338	274.846	311.83	1.13456	0.182137	0.580438	1
chr8	126104082	126379367	NSMCE2	+	275285	2.0249	2.18353	2.1042	18367.1	17209.6	19524.6	1.13452	0.182078	0.396181	1
chrX	23721776	23761407	ACOT9	-	39631	0.721827	0.778338	0.7501	942.584	883.223	1001.94	1.13442	0.181953	0.472311	1
chr18	32073253	32471808	DTNA	+	398555	0.853076	0.919577	0.8863	11200.8	10496.9	11904.7	1.13411	0.181565	0.400636	1
chr10	11962020	12085023	UPF2	-	123003	1.26997	1.36896	1.3195	5146.4	4823	5469.8	1.13411	0.181556	0.409823	1
chr10	64893006	64914786	NRBF2	+	21780	1.77972	1.91863	1.8492	1277.46	1197.19	1357.74	1.1341	0.181549	0.454989	1
chr1	78030189	78148343	ZZZ3	-	118154	2.8408	3.06195	2.9514	11057.2	10363	11751.4	1.13398	0.181395	0.401182	1
chr14	88851987	88904804	SPATA7	+	52817	0.721509	0.777703	0.7496	1255.44	1176.65	1334.22	1.13391	0.181311	0.456529	1
chr4	164415672	164441691	C4orf43	+	26019	2.31418	2.4942	2.4042	1983.77	1859.36	2108.17	1.13381	0.181183	0.435738	1
chrX	79924986	80065233	BRWD3	-	140247	0.917513	0.988788	0.9532	4238.85	3973.03	4504.66	1.13381	0.181177	0.414327	1
chr1	53192130	53293013	ZYG11B	+	100883	0.631263	0.680131	0.6557	2097.4	1965.98	2228.82	1.13369	0.18103	0.434043	1
chr9	33504534	33511164	SUGT1P1	-	6630	0.510649	0.550708	0.5307	111.627	104.657	118.598	1.13321	0.180412	0.706181	1
chr10	126676417	126849624	CTBP2	-	173207	1.67924	1.8085	1.7439	9572.38	8975.03	10169.7	1.13311	0.180294	0.40529	1
chr7	69063904	70257885	AUTS2	+	1193981	0.874736	0.941917	0.9083	34387.5	32245	36530.1	1.13289	0.180011	0.399266	1
chr9	80912058	80945009	PSAT1	+	32951	0.529708	0.569887	0.5498	574.65	538.932	610.368	1.13255	0.179576	0.516541	1
chr5	121297655	121364295	SRFBP1	+	66640	2.19827	2.36644	2.2824	4822.46	4522.73	5122.19	1.13254	0.179567	0.416087	1
chr2	95455915	95522820	ANKRD20A8P	-	96148	5.91295	6.37122	6.1421	687.277	644.567	729.988	1.13253	0.179543	0.501452	1
chr3	3168599	3190706	TRNT1	+	22107	2.06032	2.21824	2.1393	1499.7	1406.51	1592.89	1.13251	0.179529	0.451925	1
chr8	58907112	59062277	FAM110B	+	155165	0.60232	0.648317	0.6253	3076.48	2885.39	3267.57	1.13245	0.17945	0.426137	1
chr9	5629118	5776556	KIAA1432	+	147438	2.2037	2.37199	2.2878	10695.6	10031.4	11359.8	1.13243	0.179418	0.406605	1
chr12	121440847	121454300	C12orf43	-	13453	0.706481	0.760714	0.7336	312.853	293.429	332.277	1.13239	0.179375	0.578948	1
chr15	23390721	23393943	HERC2P7	+	3222	0.707955	0.761985	0.735	75.0848	70.4231	79.7466	1.13239	0.179375	0.758887	1
chr3	52739856	52742197	SPCS1	+	2341	1.46158	1.57648	1.519	112.627	105.635	119.62	1.13239	0.179375	0.706756	1
chr21	47655047	47705236	MCM3AP	-	50189	0.782196	0.841485	0.8118	1291.96	1211.86	1372.05	1.13218	0.179106	0.460511	1
chr3	181328150	181459005	SOX2-OT	+	130855	0.742817	0.799149	0.771	3137.54	2943.1	3331.98	1.13213	0.179043	0.426677	1
chr5	150088308	150138657	DCTN4	-	50349	2.31421	2.49014	2.4022	3834.82	3597.45	4072.19	1.13197	0.178832	0.422473	1
chr8	134467090	134584183	ST3GAL1	-	117093	1.8847	2.0276	1.9562	7262.67	6813.43	7711.9	1.13187	0.178706	0.41235	1
chr6	7390061	7418270	RIOK1	+	28209	0.63791	0.686222	0.6621	592.166	555.56	628.771	1.13178	0.178593	0.516231	1
chr2	168810529	169104105	STK39	-	293576	0.820245	0.882264	0.8513	7923.9	7434.52	8413.27	1.13165	0.178426	0.412082	1
chr3	45959394	46037307	FYCO1	-	77913	0.512748	0.55145	0.5321	1314.47	1233.38	1395.57	1.1315	0.17823	0.461806	1
chrX	67718623	67757127	YIPF6	+	38504	1.10812	1.19211	1.1501	1404.07	1317.5	1490.65	1.13142	0.178138	0.458663	1
chr15	40226346	40327797	EIF2AK4	+	101451	2.22152	2.38864	2.3051	7414.79	6958.19	7871.4	1.13124	0.177908	0.414196	1
chr15	62939509	63136829	TLN2	+	197320	1.22787	1.32003	1.274	7966.91	7476.58	8457.23	1.13116	0.177806	0.413648	1
chr6	144261436	144385735	PLAGL1	-	124299	1.01566	1.09201	1.0538	3958.42	3714.82	4202.03	1.13115	0.177796	0.424494	1
chr1	113615830	113667342	LRIG2	+	51512	1.52382	1.63846	1.5811	2582.38	2423.73	2741.03	1.13092	0.177493	0.436169	1
chr4	122745483	122791652	BBS7	-	46169	0.890788	0.956957	0.9239	1352.51	1269.57	1435.44	1.13065	0.17715	0.463063	1
chr20	1305986	1359379	LOC100507495	+	53393	0.726859	0.781104	0.754	1276.42	1198.17	1354.67	1.13062	0.177108	0.4662	1
chr3	122785855	122880953	PDIA5	+	95098	0.853064	0.916753	0.8849	2668.47	2504.91	2832.03	1.13059	0.177076	0.436263	1
chr8	48920994	48974454	UBE2V2	+	53460	1.2421	1.33474	1.2884	2183.93	2050.09	2317.76	1.13056	0.177043	0.442822	1
chr8	56685790	56738005	TGS1	+	52215	1.88996	2.03092	1.9604	3245.61	3046.78	3444.44	1.13052	0.176986	0.43116	1
chr7	34968492	35077653	DPY19L1	-	109161	1.3384	1.43816	1.3883	4805.34	4510.99	5099.69	1.1305	0.176967	0.422939	1
chr1	230202955	230417875	GALNT2	+	214920	1.72746	1.85555	1.7915	12208	11462.3	12953.7	1.13011	0.176465	0.41335	1
chr13	46536313	46626894	ZC3H13	-	90581	1.29621	1.39199	1.3441	3860.27	3624.83	4095.7	1.1299	0.176197	0.429208	1
chr16	84733554	84813527	USP10	+	79973	1.40116	1.50451	1.4528	3684.07	3459.53	3908.61	1.12981	0.176077	0.430545	1
chr9	132575220	132586441	TOR1A	-	11221	0.628416	0.675539	0.652	232.256	218.116	246.397	1.12966	0.175887	0.621365	1
chr10	95066185	95242074	MYOF	-	175889	1.04945	1.12677	1.0881	6067.69	5698.4	6436.98	1.12961	0.175827	0.422257	1
chr2	131862419	131907425	PLEKHB2	+	45006	1.09968	1.18054	1.1401	1626.79	1527.79	1725.8	1.1296	0.175818	0.457647	1
chr3	132373289	132396944	UBA5	+	23655	1.06608	1.14433	1.1052	828.912	778.566	879.257	1.12933	0.175466	0.497178	1
chr8	87484577	87521009	FAM82B	-	36432	1.41317	1.51628	1.4647	1691.85	1589.41	1794.3	1.12891	0.174929	0.458224	1
chr16	32162608	32163874	HERC2P4	-	1266	2.50245	2.68514	2.5938	104.114	97.8098	110.418	1.12891	0.174929	0.724237	1
chr12	31433519	31479159	FAM60A	-	45640	2.75178	2.95229	2.852	4127.02	3877.18	4376.86	1.12888	0.174888	0.431266	1
chr8	82644687	82671748	CHMP4C	+	27061	0.79141	0.84905	0.8202	703.77	661.194	746.346	1.12879	0.174771	0.511147	1
chr1	6694227	6761966	DNAJC11	-	67739	0.574326	0.616143	0.5952	1278.4	1201.1	1355.69	1.1287	0.174668	0.472319	1
chr9	33290417	33371155	NFX1	+	80738	1.61819	1.73612	1.6772	4293.19	4033.68	4552.71	1.12868	0.174631	0.431167	1
chr4	95373037	95589377	PDLIM5	+	216340	0.5471	0.586883	0.567	3889.25	3654.17	4124.33	1.12866	0.174614	0.433213	1
chr14	61201458	61435398	MNAT1	+	233940	2.42691	2.60347	2.5152	18655.9	17528.5	19783.3	1.12864	0.17458	0.41584	1
chr5	36192693	36242258	NADKD1	-	49565	1.01054	1.08402	1.0473	1645.8	1546.37	1745.22	1.12859	0.174523	0.460469	1
chr3	23933571	23958537	NKIRAS1	-	24966	0.621793	0.667396	0.6446	510.057	479.268	540.846	1.12848	0.174384	0.539648	1
chr1	185087217	185126230	TRMT1L	-	39013	0.542754	0.581705	0.5622	695.257	653.37	737.145	1.12822	0.174049	0.51387	1
chr12	108956293	108963160	ISCU	+	6867	1.22471	1.31083	1.2678	275.8	259.196	292.404	1.12812	0.17392	0.605161	1
chr6	82879955	82957448	IBTK	-	77493	0.89773	0.962638	0.9302	2285.49	2147.9	2423.07	1.12811	0.173907	0.449416	1
chr16	77224835	77233543	MON1B	+	8708	0.74009	0.793609	0.7668	210.229	197.576	222.882	1.12808	0.17387	0.637575	1
chr2	74383210	74405995	MOB1A	-	22785	2.52906	2.7111	2.6201	1893.06	1779.16	2006.96	1.12804	0.173812	0.456504	1
chr17	30190189	30228729	UTP6	-	38540	0.94557	1.01353	0.9796	1196.8	1124.81	1268.79	1.128	0.173767	0.478199	1
chr9	95473644	95527083	BICD2	-	53439	0.511032	0.548001	0.5295	896.973	843.121	950.825	1.12774	0.17344	0.496742	1
chr1	235272657	235292256	TOMM20	-	19599	3.2452	3.47776	3.3615	2074.75	1950.33	2199.17	1.12759	0.17324	0.454538	1
chrX	13730360	13752754	TRAPPC2	-	22394	0.70175	0.751968	0.7269	516.058	485.137	546.98	1.12748	0.173096	0.541616	1
chr7	7222245	7288251	C1GALT1	+	66006	5.42374	5.81149	5.6176	11756.2	11052.5	12459.9	1.12734	0.172918	0.423079	1
chr16	4475805	4506775	DNAJA3	+	30970	0.50841	0.544754	0.5266	517.059	486.115	548.002	1.12731	0.172885	0.54194	1
chr2	37870742	37899326	CDC42EP3	-	28584	1.44081	1.54382	1.4923	1352.46	1271.53	1433.39	1.1273	0.172872	0.473995	1
chr3	122130699	122134882	WDR5B	-	4183	1.54577	1.65486	1.6003	212.229	199.532	224.926	1.12727	0.172832	0.638516	1
chr5	52083773	52098452	PELO	+	14679	1.72317	1.84437	1.7838	159.172	149.649	168.695	1.12727	0.172832	0.674095	1
chr2	204103163	204170563	CYP20A1	+	67400	0.828688	0.887534	0.8581	1833.98	1724.39	1943.57	1.12711	0.172624	0.460856	1
chr10	27035524	27150016	ABI1	-	114492	1.56778	1.67941	1.6236	5893.85	5541.9	6245.79	1.12701	0.172503	0.431504	1
chr8	90769974	90803292	RIPK2	+	33318	2.3354	2.50144	2.4184	2554.75	2402.21	2707.29	1.127	0.17249	0.449569	1
chr5	133307565	133340824	VDAC1	-	33259	2.34132	2.50792	2.4246	2556.75	2404.17	2709.34	1.12694	0.172405	0.44977	1
chr5	10564434	10657928	ANKRD33B	+	93494	0.637727	0.68308	0.6604	1957.61	1840.78	2074.43	1.12693	0.1724	0.458893	1
chr3	142168076	142297668	ATR	-	129592	0.80134	0.858343	0.8298	3409.67	3206.21	3613.13	1.12692	0.172384	0.442065	1
chr6	125304513	125404661	RNF217	+	100148	0.907694	0.972199	0.9399	2984.21	2806.16	3162.26	1.1269	0.172356	0.44549	1
chr1	149912231	149982686	OTUD7B	-	70455	1.14079	1.22201	1.1814	2638.84	2481.44	2796.24	1.12687	0.172315	0.449058	1
chr6	86386724	86388451	SNHG5	-	1727	10.0193	10.727	10.3732	520.059	489.049	551.069	1.12682	0.172255	0.542908	1
chr17	33426810	33446888	RAD51D	-	20078	0.972348	1.04088	1.0066	640.688	602.508	678.868	1.12674	0.172151	0.525082	1
chr5	64064754	64314590	CWC27	+	249836	0.853661	0.914142	0.8839	7001.52	6584.56	7418.48	1.12665	0.172037	0.43046	1
chr3	119540801	119813264	GSK3B	-	272463	3.50918	3.75789	3.6335	31388.2	29519	33257.4	1.12664	0.172031	0.420734	1
chr10	21823100	22032559	MLLT10	+	209459	1.9726	2.1122	2.0424	13563.6	12756.4	14370.7	1.12656	0.171919	0.424766	1
chr2	202241929	202316319	TRAK2	-	74390	0.610282	0.653288	0.6318	1490.09	1401.61	1578.57	1.12625	0.171532	0.472724	1
chr7	99613218	99635403	ZKSCAN1	+	22185	1.53085	1.63865	1.5848	1114.69	1048.52	1180.86	1.12622	0.171486	0.488057	1
chr5	52856464	52979171	NDUFS4	+	122707	1.96476	2.10313	2.0339	7912.96	7443.33	8382.59	1.12619	0.171449	0.430624	1
chr5	137523336	137549032	CDC23	-	25696	0.988798	1.05829	1.0235	833.891	784.435	883.347	1.12609	0.171327	0.507055	1
chr1	169890469	170043879	KIFAP3	-	153410	0.489	0.523392	0.5062	2462.13	2316.14	2608.12	1.12607	0.171291	0.453874	1
chr1	156084460	156109878	LMNA	+	25418	1.32492	1.41789	1.3714	1105.18	1039.72	1170.64	1.12592	0.171104	0.489532	1
chr9	125796845	125797895	GPR21	+	1050	0.779259	0.851461	0.8154	27.0288	25.4306	28.627	1.12569	0.170813	0.887397	1
chr10	106071898	106093663	ITPRIP	-	21765	1.19412	1.27694	1.2355	852.406	802.041	902.772	1.12559	0.170687	0.507128	1
chr1	214522038	214725024	PTPN14	-	202986	1.95141	2.0876	2.0195	12996.8	12229.2	13764.5	1.12554	0.170623	0.428547	1
chr11	73882367	73965748	PPME1	+	83381	1.19078	1.27351	1.2321	3257.46	3065.36	3449.55	1.12533	0.170352	0.448573	1
chr13	73356229	73590591	PIBF1	+	234362	0.704772	0.753842	0.7293	5419.25	5099.8	5738.69	1.12528	0.170279	0.438724	1
chr7	116593380	116870075	ST7	+	276695	0.676825	0.723957	0.7004	5650.99	5317.92	5984.06	1.12526	0.170263	0.43813	1
chr17	53046125	53241449	STXBP4	+	195324	0.716577	0.766439	0.7415	4591.87	4321.24	4862.5	1.12526	0.170253	0.44157	1
chr13	24995068	25086948	PARP4	-	91880	0.685479	0.733111	0.7093	2066.19	1944.46	2187.92	1.12521	0.170191	0.462694	1
chr20	43595119	43708593	STK4	+	113474	1.79775	1.9225	1.8601	6692.09	6297.97	7086.2	1.12516	0.170124	0.43617	1
chr3	33537738	33759705	CLASP2	-	221967	1.06032	1.13382	1.0971	7720.67	7266.29	8175.05	1.12506	0.170008	0.43478	1
chr3	31702316	32023342	OSBPL10	-	321026	2.25412	2.41036	2.3322	23737.6	22340.7	25134.5	1.12505	0.169991	0.427179	1
chr12	12510019	12619838	LOH12CR1	+	109819	0.939336	1.00439	0.9719	3383.58	3184.69	3582.46	1.1249	0.1698	0.449132	1
chr20	48429249	48508772	SLC9A8	+	79523	0.962505	1.02909	0.9958	2510.65	2363.09	2658.22	1.12489	0.169789	0.457251	1
chr11	105008447	105010461	CARD18	-	2014	1.44538	1.54482	1.4951	95.6009	89.985	101.217	1.12482	0.169692	0.743424	1
chr5	54921675	55008163	SLC38A9	-	86488	0.741662	0.792891	0.7673	2104.22	1980.65	2227.79	1.12478	0.169642	0.463489	1
chr4	71554195	71556268	UTP3	+	2073	5.02771	5.37854	5.2031	341.861	321.794	361.927	1.12471	0.169559	0.590827	1
chr4	73146685	73434516	ADAMTS3	-	287831	0.778854	0.832515	0.8057	7352.25	6921.02	7783.47	1.12461	0.169429	0.436905	1
chr1	113010039	113063910	WNT2B	+	53871	0.596787	0.638305	0.6175	1054.61	992.77	1116.45	1.12458	0.169391	0.496684	1
chr20	30532757	30539883	PDRG1	-	7126	1.05913	1.13076	1.0949	247.26	232.787	261.732	1.12434	0.16908	0.628093	1
chr20	10618331	10654694	JAG1	-	36363	0.645859	0.689883	0.6679	769.809	724.771	814.847	1.12428	0.169004	0.518602	1
chr3	191046873	191116459	CCDC50	+	69586	4.38737	4.68824	4.5378	10011.5	9425.93	10597.1	1.12425	0.168962	0.435058	1
chr12	132434464	132565011	EP400	+	130547	0.709021	0.757626	0.7333	3032.18	2855.07	3209.29	1.12407	0.168728	0.454729	1
chr11	74551954	74660232	XRRA1	-	108278	0.800648	0.855223	0.8279	2841.98	2676.08	3007.88	1.12399	0.168627	0.456739	1
chrX	73012039	73049066	TSIX	+	37027	0.784602	0.838177	0.8114	952.497	896.916	1008.08	1.12394	0.168564	0.505109	1
chr18	76829396	77138282	ATP9B	+	308886	0.742539	0.793194	0.7679	7519.87	7081.43	7958.3	1.12383	0.16842	0.439383	1
chrX	70586113	70685855	TAF1	+	99742	0.724995	0.774463	0.7497	2370.97	2233	2508.95	1.12358	0.168102	0.463541	1
chr7	81579417	82073031	CACNA2D1	-	493614	0.588796	0.628824	0.6088	9527.44	8973.07	10081.8	1.12356	0.168081	0.437896	1
chr4	87515467	87736328	PTPN13	+	220861	0.517286	0.552388	0.5348	3744.91	3527.02	3962.79	1.12355	0.168067	0.451488	1
chr10	94211440	94333852	IDE	-	122412	1.15343	1.23165	1.1925	4628.32	4359.38	4897.26	1.12338	0.16785	0.447908	1
chr1	112938799	113003786	CTTNBP2NL	+	64987	3.01802	3.22254	3.1203	6428.69	6055.41	6801.98	1.12329	0.16773	0.443177	1
chr4	106629940	106768882	GSTCD	+	138942	0.553153	0.590588	0.5719	2519.12	2372.87	2665.38	1.12327	0.167709	0.462694	1
chr8	110551928	110577391	EBAG9	+	25463	1.21807	1.3004	1.2592	1016.56	957.558	1075.56	1.12323	0.167652	0.503367	1
chr5	115177618	115249778	AP3S1	+	72160	1.30302	1.39104	1.347	3081.7	2903	3260.41	1.12312	0.167511	0.457581	1
chr1	20978259	20988037	DDOST	-	9778	1.17613	1.25506	1.2156	376.891	355.05	398.733	1.12303	0.167402	0.585507	1
chr1	151584661	151671559	SNX27	+	86898	0.681758	0.727559	0.7047	1941.51	1829.04	2053.99	1.12298	0.167337	0.472551	1
chrX	9431334	9687780	TBL1X	+	256446	0.492071	0.525199	0.5086	4135.29	3895.77	4374.82	1.12297	0.167316	0.45147	1
chr14	63841354	64010079	PPP2R5E	-	168725	3.34685	3.57212	3.4595	18505.2	17433.6	19576.8	1.12293	0.16727	0.435667	1
chr1	146714290	146767443	CHD1L	+	53153	2.13096	2.27422	2.2026	209.717	197.576	221.859	1.12291	0.167237	0.651273	1
chr20	55926144	55953519	RAE1	+	27375	2.95275	3.14089	3.0468	209.717	197.576	221.859	1.12291	0.167237	0.651273	1
chr6	7281287	7313541	SSR1	-	32254	1.45588	1.55368	1.5048	1538.59	1449.54	1627.65	1.12287	0.167193	0.482583	1
chr15	56922373	57025787	ZNF280D	-	103414	0.962849	1.02754	0.9952	3262.88	3074.16	3451.6	1.12278	0.16707	0.45734	1
chr8	6565877	6619021	AGPAT5	+	53144	1.19353	1.27331	1.2334	2075.15	1955.22	2195.08	1.12268	0.166941	0.471156	1
chr12	3918026	3982608	PARP11	-	64582	1.29359	1.38027	1.3369	2737.33	2579.24	2895.41	1.12258	0.166821	0.462631	1
chr13	103418462	103426149	C13orf27	-	7687	0.614085	0.65633	0.6352	154.66	145.737	163.583	1.12245	0.166657	0.68922	1
chr8	117657054	117768062	EIF3H	-	111008	3.38403	3.60975	3.4969	12306.7	11597.3	13016.1	1.12234	0.166504	0.440154	1
chr11	8714898	8932498	ST5	-	217600	0.642109	0.684915	0.6635	4577.22	4313.41	4841.03	1.12232	0.166483	0.451817	1
chr19	48949029	48957164	GRWD1	+	8135	0.739937	0.789314	0.7646	197.203	185.839	208.568	1.12231	0.166467	0.660157	1
chr3	134204574	134293855	CEP63	+	89281	0.741628	0.791246	0.7664	2169.24	2044.23	2294.25	1.12231	0.166467	0.470865	1
chr19	35225479	35233774	ZNF181	+	8295	1.14116	1.21798	1.1796	310.32	292.451	328.188	1.1222	0.166325	0.608472	1
chr20	45313003	45318276	TP53RK	-	5273	1.49462	1.59869	1.5467	254.262	239.634	268.889	1.12208	0.166179	0.631011	1
chr17	49254785	49337427	MBTD1	-	82642	1.76719	1.88317	1.8252	311.32	293.429	329.21	1.12194	0.165996	0.608853	1
chr3	47627377	47823405	SMARCC1	-	196028	1.25879	1.34233	1.3006	8082.8	7618.41	8547.2	1.12191	0.165962	0.445302	1
chr8	125985538	125991630	ZNF572	+	6092	1.63493	1.7398	1.6874	325.835	307.123	344.546	1.12185	0.165882	0.604201	1
chr3	150458909	150481263	SIAH2	-	22354	1.0459	1.11519	1.0805	765.786	721.836	809.735	1.12177	0.165777	0.527083	1
chr11	101981191	102104154	YAP1	+	122963	2.05316	2.18887	2.121	8268.47	7794.46	8742.48	1.12163	0.165592	0.446081	1
chr6	131895105	131949363	MED23	-	54258	1.17874	1.2563	1.2175	2094.64	1974.78	2214.5	1.12139	0.16529	0.475239	1
chr18	44633780	44676871	HDHD2	-	43091	1.34329	1.43165	1.3875	1895.44	1786.99	2003.89	1.12138	0.165275	0.478958	1
chr2	68511302	68547183	CNRIP1	-	35881	0.557988	0.594761	0.5764	655.67	618.158	693.182	1.12137	0.165258	0.540173	1
chr11	70116805	70230607	PPFIA1	+	113802	1.00086	1.06669	1.0338	3726.3	3513.33	3939.28	1.12124	0.165092	0.459657	1
chr6	20534687	21232634	CDKAL1	+	697947	0.676149	0.720565	0.6984	15452.8	14569.8	16335.8	1.12121	0.165059	0.442692	1
chr12	124808956	125052010	NCOR2	-	243054	0.655522	0.698396	0.677	5216.31	4918.86	5513.76	1.12094	0.164714	0.454441	1
chr11	3696239	3819022	NUP98	-	122783	1.94313	2.07028	2.0067	7811.45	7366.06	8256.84	1.12093	0.164697	0.449147	1
chr1	222731243	222763275	TAF1A	-	32032	1.59926	1.70389	1.6516	1677.21	1581.58	1772.83	1.12092	0.164682	0.485457	1
chr10	89512874	89577917	ATAD1	-	65043	3.11926	3.3226	3.2209	6641.74	6263.74	7019.75	1.1207	0.164394	0.451887	1
chr9	2804154	2844130	KIAA0020	-	39976	2.91291	3.10293	3.0079	3812.37	3595.49	4029.25	1.12064	0.164323	0.46127	1
chr17	7155371	7163259	C17orf81	+	7888	0.502044	0.534706	0.5184	129.631	122.262	137.001	1.12055	0.164203	0.715258	1
chr4	13369346	13485989	RAB28	-	116643	1.03776	1.10521	1.0715	3962.52	3737.31	4187.72	1.12052	0.164163	0.460906	1
chr6	144324033	144329867	HYMAI	-	5834	2.91747	3.11035	3.0139	446.953	421.56	472.345	1.12047	0.164103	0.576372	1
chr20	32077927	32237837	CBFA2T2	+	159910	0.517876	0.551625	0.5348	2710.75	2556.75	2864.74	1.12046	0.164095	0.470271	1
chr2	28113481	28561767	BRE	+	448286	1.43454	1.52771	1.4811	21045.8	19850.5	22241.1	1.12043	0.164054	0.443972	1
chr3	183637723	183735727	ABCC5	-	98004	0.648383	0.690396	0.6694	2080.1	1962.06	2198.14	1.12032	0.163913	0.479184	1
chr17	30469472	30552746	RHOT1	+	83274	0.769255	0.819102	0.7942	2096.62	1977.71	2215.52	1.12024	0.163814	0.479172	1
chr13	99852678	100038753	UBAC2	+	186075	0.860642	0.916478	0.8886	5221.78	4925.7	5517.85	1.12022	0.163777	0.456999	1
chr2	232651161	232673434	COPS7B	+	22273	1.37015	1.4584	1.4143	998.509	941.909	1055.11	1.12018	0.163733	0.514565	1
chr3	136581049	136667968	NCK1	+	86919	0.773788	0.823682	0.7987	2201.22	2076.5	2325.94	1.12013	0.16366	0.477909	1
chr5	118407083	118584822	DMXL1	+	177739	0.957652	1.0195	0.9886	5570.62	5255.32	5885.91	1.11999	0.163487	0.456805	1
chr3	43407817	43663560	ANO10	-	255743	0.683186	0.727256	0.7052	5717.76	5394.21	6041.32	1.11996	0.163451	0.456521	1
chr5	127593600	127873735	FBN2	-	280135	0.95259	1.01388	0.9832	8732.29	8238.52	9226.07	1.11987	0.163331	0.451774	1
chr2	175424301	175547627	WIPF1	-	123326	0.63734	0.67849	0.6579	2572.09	2426.66	2717.52	1.11986	0.163317	0.473906	1
chr6	86215214	86303629	SNX14	-	88415	0.954561	1.01599	0.9853	2761.78	2605.65	2917.91	1.11984	0.163289	0.471937	1
chr4	3076407	3245687	HTT	+	169280	0.499126	0.531193	0.5152	2764.78	2608.59	2920.97	1.11975	0.163181	0.472201	1
chr10	70715891	70744279	DDX21	+	28388	4.30883	4.58567	4.4473	4002.53	3776.44	4228.61	1.11974	0.163159	0.463454	1
chr11	28129797	28355054	METTL15	+	225257	1.26084	1.34192	1.3014	9293.34	8768.65	9818.03	1.11967	0.163079	0.451881	1
chr8	48685668	48872743	PRKDC	-	187075	1.79459	1.90979	1.8522	10985	10364.9	11605.2	1.11966	0.163061	0.450511	1
chr17	46184919	46200105	SNX11	+	15186	1.03078	1.09697	1.0639	512.013	483.18	540.846	1.11934	0.162654	0.567362	1
chr17	57970442	58027786	RPS6KB1	+	57344	1.49719	1.59285	1.545	2808.81	2650.65	2966.98	1.11934	0.162652	0.473204	1
chr1	161070345	161087866	PFDN2	-	17521	2.9371	3.12394	3.0305	1683.19	1588.43	1777.94	1.11931	0.162604	0.490857	1
chr2	25962252	26101312	ASXL2	-	139060	1.89845	2.01978	1.9591	8636.65	8150.49	9122.81	1.1193	0.16259	0.453935	1
chr21	44263203	44299678	WDR4	-	36475	1.04315	1.10973	1.0764	1244.75	1174.7	1314.8	1.11927	0.162552	0.505156	1
chr2	204298538	204400058	RAPH1	-	101520	1.2932	1.37557	1.3344	4294.8	4053.24	4536.35	1.11919	0.162458	0.464009	1
chr14	102430864	102517135	DYNC1H1	+	86271	0.841676	0.895296	0.8685	2375.38	2241.8	2508.95	1.11917	0.162426	0.478761	1
chr7	107204431	107218968	DUS4L	+	14537	1.23359	1.31167	1.2726	586.587	553.604	619.57	1.11916	0.162413	0.556256	1
chr1	109756514	109780804	SARS	+	24290	1.88326	2.00336	1.9433	1496.5	1412.37	1580.62	1.11912	0.162367	0.496628	1
chr6	170615843	170714237	FAM120B	+	98394	1.05009	1.11691	1.0835	3377.37	3187.62	3567.13	1.11906	0.162282	0.469546	1
chr2	234263152	234380743	DGKD	+	117591	1.19243	1.26822	1.2303	4586.58	4329.06	4844.09	1.11897	0.162172	0.463595	1
chr3	23244783	23632296	UBE2E2	+	387513	1.27438	1.35532	1.3149	5510.49	5201.53	5819.46	1.1188	0.16195	0.461215	1
chr7	95749531	95951459	SLC25A13	-	201928	1.43206	1.52232	1.4772	9451.89	8923.19	9980.59	1.1185	0.161566	0.455937	1
chr6	17759413	17987854	KIF13A	-	228441	0.577062	0.613272	0.5952	4310.27	4069.87	4550.67	1.11814	0.161097	0.4677	1
chr17	26662547	26674035	TNFAIP1	+	11488	1.78426	1.89706	1.8407	670.162	632.83	707.495	1.11799	0.160904	0.549343	1
chr7	124462439	124570037	POT1	-	107598	0.694512	0.737928	0.7162	2443.41	2307.33	2579.5	1.11796	0.160862	0.48214	1
chr4	140222675	140311935	NAA15	+	89260	1.41557	1.50396	1.4598	4130.58	3900.66	4360.5	1.11789	0.160778	0.469395	1
chr9	102861510	103063426	INVS	+	201916	0.67389	0.715974	0.6949	4448.39	4200.93	4695.85	1.11781	0.160676	0.468283	1
chr1	77554666	77685132	PIGK	-	130466	0.588119	0.624855	0.6065	2508.47	2368.95	2648	1.11779	0.160651	0.48192	1
chr16	84087368	84150517	MBTPS1	-	63149	0.615588	0.653787	0.6347	1270.75	1200.13	1341.38	1.1177	0.16053	0.509435	1
chr15	101715927	101792137	CHSY1	-	76210	0.828503	0.880015	0.8543	2064.03	1949.35	2178.72	1.11766	0.160487	0.488727	1
chr2	136664253	136743222	DARS	-	78969	1.90677	2.0256	1.9662	4922.35	4648.9	5195.8	1.11764	0.160456	0.467139	1
chr1	173684079	173755840	KLHL20	+	71761	0.51035	0.542135	0.5262	1197.18	1130.68	1263.68	1.11762	0.160435	0.512809	1
chrX	64732461	64754686	LAS1L	-	22225	0.824413	0.875233	0.8498	598.59	565.341	631.838	1.11762	0.160435	0.559484	1
chr10	127524908	127569884	DHX32	-	44976	1.74464	1.85338	1.799	2565.02	2422.75	2707.29	1.11745	0.160207	0.482473	1
chr12	96672038	96794366	CDK17	-	122328	0.968894	1.02896	0.9989	3873.81	3659.07	4088.55	1.11737	0.160113	0.472519	1
chr1	94883932	94984219	ABCD3	+	100287	1.32456	1.4067	1.3656	4341.76	4101.17	4582.36	1.11733	0.160057	0.470446	1
chr3	107241782	107530049	BBX	+	288267	1.49069	1.58301	1.5369	14044.8	13266.9	14822.6	1.11726	0.159969	0.457449	1
chr17	60556385	60692841	TLK2	+	136456	1.49366	1.58587	1.5398	6660.53	6292.11	7028.95	1.11711	0.159766	0.464698	1
chr3	100053561	100074478	NIT2	+	20917	0.817071	0.866763	0.8419	558.046	527.195	588.898	1.11704	0.159681	0.567173	1
chr8	99466860	99837909	STK3	-	371049	1.23176	1.30771	1.2697	14935.6	14110	15761.2	1.11702	0.159655	0.457967	1
chr2	122095351	122407052	CLASP1	-	311701	2.19752	2.33303	2.2653	22384.4	21147.5	23621.4	1.11698	0.159607	0.456172	1
chr7	138145078	138270332	TRIM24	+	125254	0.516739	0.548579	0.5327	2115.07	1998.25	2231.88	1.11692	0.159521	0.490506	1
chr19	7459998	7537371	ARHGEF18	+	77373	0.592076	0.628547	0.6103	1496.96	1414.33	1579.6	1.11685	0.159437	0.504458	1
chr3	130569368	130735555	ATP2C1	+	166187	1.01643	1.07908	1.0478	5519.89	5215.22	5824.57	1.11684	0.159423	0.468218	1
chr9	125001833	125027143	RBM18	-	25310	0.862458	0.915299	0.8889	713.195	673.91	752.481	1.11659	0.159099	0.549202	1
chr11	17108123	17191354	PIK3C2A	-	83231	1.46799	1.55806	1.513	3992.39	3772.52	4212.26	1.11656	0.159063	0.474824	1
chr12	122755980	122907116	CLIP1	-	151136	0.919929	0.976431	0.9482	4542.92	4292.87	4792.97	1.1165	0.158978	0.472629	1
chr15	50716578	50793277	USP8	+	76699	0.789803	0.837864	0.8138	1978.92	1870.12	2087.72	1.11636	0.158798	0.494834	1
chr19	30433424	30506613	URI1	+	73189	2.99276	3.17548	3.0841	7155.96	6762.57	7549.34	1.11634	0.15878	0.466596	1
chr9	116037913	116055185	PRPF4	+	17272	1.32496	1.4043	1.3646	747.226	706.187	788.264	1.11623	0.15863	0.546998	1
chr7	6629914	6648355	C7orf26	+	18441	1.95151	2.07026	2.0109	1175.64	1111.12	1240.16	1.11614	0.158514	0.518874	1
chr15	72766666	72878896	ARIH1	+	112230	1.45094	1.53921	1.4951	5319.16	5027.42	5610.89	1.11606	0.15841	0.471612	1
chr19	34745455	34846471	KIAA0355	+	101016	0.486406	0.515997	0.5012	1605.06	1517.03	1693.08	1.11605	0.158402	0.504181	1
chr8	67474409	67525480	MYBL1	-	51071	0.788442	0.836185	0.8123	1315.27	1243.16	1387.39	1.11601	0.158354	0.513499	1
chr14	50250531	50319539	NEMF	-	69008	2.43698	2.58484	2.5109	5492.82	5191.75	5793.9	1.11598	0.158314	0.471394	1
chr14	36007557	36278432	RALGAPA1	-	270875	0.830631	0.88103	0.8558	7349.12	6946.45	7751.78	1.11593	0.158251	0.467777	1
chr1	27153200	27182211	ZDHHC18	+	29011	0.517624	0.548991	0.5333	490.475	463.619	517.33	1.11585	0.158148	0.582119	1
chr1	227751219	227850164	ZNF678	+	98945	0.778247	0.825488	0.8019	2515.43	2377.76	2653.11	1.1158	0.158082	0.488892	1
chr12	62860596	62991363	MON2	+	130767	1.09068	1.1566	1.1236	4658	4403.4	4912.59	1.11564	0.157868	0.475293	1
chr2	100016937	100106480	REV1	-	89543	3.0846	3.26959	3.1771	476.96	450.903	503.017	1.11558	0.157789	0.58549	1
chr5	36606456	36688436	SLC1A3	+	81980	0.563441	0.597419	0.5804	1508.45	1426.07	1590.84	1.11555	0.157749	0.508662	1
chr9	130873449	130881013	LOC100289019	-	7564	0.561244	0.59306	0.5772	138.634	131.065	146.202	1.11549	0.15768	0.718965	1
chr12	10457049	10469850	KLRD1	+	12801	0.663269	0.703233	0.6833	277.267	262.13	292.404	1.11549	0.15768	0.639744	1
chr2	74273449	74335302	TET3	+	61853	1.2095	1.28164	1.2456	2442.35	2309.29	2575.41	1.11524	0.157351	0.491798	1
chr10	64926987	65225722	JMJD1C	-	298735	2.48929	2.63862	2.564	24273.3	22951.1	25595.6	1.11522	0.157334	0.462312	1
chr1	61542945	61928460	NFIA	+	385515	0.624552	0.661979	0.6433	7861.55	7433.55	8289.56	1.11516	0.157244	0.469876	1
chr6	76311621	76427994	SENP6	+	116373	2.28534	2.42209	2.3537	8683.33	8211.13	9155.52	1.11501	0.157061	0.469389	1
chr9	135136826	135230372	SETX	-	93546	1.5695	1.66319	1.6163	4793.1	4532.51	5053.68	1.11499	0.157026	0.477166	1
chr8	25042286	25270619	DOCK5	+	228333	0.740786	0.785069	0.7629	5522.3	5222.07	5822.52	1.11498	0.157024	0.474941	1
chr20	57608199	57617901	SLMO2	-	9702	1.49201	1.58253	1.5373	465.446	440.144	490.748	1.11497	0.157007	0.589589	1
chr6	99321600	99395849	FBXL4	-	74249	0.959895	1.01758	0.9887	2327.23	2200.72	2453.74	1.11497	0.157007	0.494245	1
chr7	11013498	11209250	PHF14	+	195752	3.24372	3.43698	3.3404	20728.3	19603	21853.6	1.11481	0.156796	0.464452	1
chr16	68298418	68335726	SLC7A6	+	37308	0.549416	0.582525	0.566	669.14	632.83	705.451	1.11476	0.156728	0.560006	1
chr1	153579366	153585514	S100A16	-	6148	1.62955	1.72484	1.6772	326.813	309.079	344.546	1.11475	0.156722	0.624548	1
chr18	59711457	59854289	PIGN	-	142832	0.624153	0.661321	0.6427	2910.28	2752.37	3068.2	1.11475	0.156719	0.488598	1
chr5	170288895	170727019	RANBP17	+	438124	0.688604	0.729558	0.7091	9848.41	9314.43	10382.4	1.11466	0.1566	0.46955	1
chr1	85731459	85742587	BCL10	-	11128	2.96106	3.13683	3.0489	1075.53	1017.22	1133.83	1.11464	0.156573	0.528949	1
chr10	49609686	49643183	MAPK8	+	33497	3.52538	3.73183	3.6286	171.664	162.364	180.963	1.11455	0.156464	0.696249	1
chr7	108112070	108166638	PNPLA8	-	54568	0.946923	1.00318	0.9751	1686.61	1595.28	1777.94	1.1145	0.156399	0.507548	1
chr4	159630278	159644552	PPID	-	14274	0.972136	1.02979	1.001	452.932	428.407	477.457	1.11449	0.156389	0.593561	1
chr11	35965611	36252841	LDLRAD3	+	287230	0.558568	0.591688	0.5751	5234.49	4951.13	5517.85	1.11446	0.156348	0.477655	1
chr2	32390909	32449181	SLC30A6	+	58272	1.01899	1.07925	1.0491	1937.85	1832.96	2042.74	1.11445	0.156333	0.502345	1
chr11	68228185	68382801	PPP6R3	+	154616	2.73576	2.89782	2.8168	13806.7	13059.6	14553.8	1.11441	0.156284	0.467982	1
chr17	36508006	36561846	SOCS7	+	53840	0.658451	0.697449	0.678	1157.1	1094.49	1219.71	1.11441	0.156282	0.525676	1
chr12	51442081	51454207	LETMD1	+	12126	1.46308	1.5504	1.5067	579.052	547.735	610.368	1.11435	0.156202	0.572736	1
chr11	119076989	119178859	CBL	+	101870	0.815116	0.863291	0.8392	2710.08	2563.6	2856.56	1.11428	0.156112	0.492205	1
chr6	485137	693109	EXOC2	-	207972	0.660266	0.699166	0.6797	4459.24	4218.54	4699.94	1.11412	0.155899	0.481591	1
chr19	45910590	45927177	ERCC1	-	16587	0.754446	0.798898	0.7767	408.388	386.349	430.427	1.11409	0.155865	0.60447	1
chr1	36396682	36522063	EIF2C3	+	125381	0.834269	0.883424	0.8588	3413.74	3229.68	3597.8	1.11398	0.155723	0.487484	1
chr18	657603	673499	TYMS	+	15896	5.45929	5.77929	5.6193	2831.69	2679.01	2984.36	1.11398	0.155723	0.492095	1
chr2	17845078	17935096	SMC6	-	90018	1.16947	1.23831	1.2039	3435.26	3250.22	3620.29	1.11386	0.155568	0.487776	1
chr7	44421964	44530385	NUDCD3	-	108421	1.78825	1.8931	1.8407	6326.49	5985.96	6667.02	1.11378	0.155459	0.477482	1
chr10	65281122	65384883	REEP3	+	103761	1.00727	1.06627	1.0368	3410.23	3226.75	3593.71	1.11373	0.155394	0.488431	1
chr2	29338307	29406679	CLIP4	+	68372	7.3542	7.78459	7.5694	16406	15523.4	17288.7	1.11372	0.155381	0.469579	1
chr4	48499379	48782316	FRYL	-	282937	1.78076	1.88501	1.8329	16439.5	15555.7	17323.4	1.11364	0.155282	0.469851	1
chr5	38845959	38935743	OSMR	+	89784	3.5201	3.72586	3.623	10311.7	9757.51	10866	1.1136	0.155234	0.473051	1
chr1	28296854	28415148	EYA3	-	118294	0.980473	1.03758	1.009	3784.07	3580.82	3987.33	1.11353	0.155134	0.486905	1
chr17	75091068	75213181	SEC14L1	+	128457	2.36865	2.50708	2.4379	9436.91	8930.04	9943.79	1.11352	0.155129	0.474105	1
chr1	169821803	169863076	SCYL3	-	41273	0.834997	0.884029	0.8595	1124.56	1064.17	1184.95	1.1135	0.1551	0.530384	1
chr4	108534821	108641419	PAPSS1	-	106598	0.551307	0.583465	0.5674	1917.31	1814.37	2020.25	1.11347	0.155061	0.506234	1
chr12	112336866	112339706	ADAM1	+	2840	0.509067	0.5452	0.5271	47.5449	44.9925	50.0972	1.11346	0.155046	0.844812	1
chr3	15708743	15901053	ANKRD28	-	192310	3.23498	3.42346	3.3292	20296.1	19206.9	21385.4	1.11342	0.154999	0.469674	1
chrX	40440215	40465888	ATP6AP2	+	25673	0.719386	0.76134	0.7404	602.568	570.231	634.906	1.11342	0.154995	0.572545	1
chr8	28559152	28611202	EXTL3	+	52050	0.653694	0.691803	0.6727	1110.05	1050.48	1169.62	1.11341	0.154991	0.53139	1
chr17	63631657	64188212	CEP112	-	556555	1.01078	1.06962	1.0402	18352.3	17368.1	19336.5	1.11334	0.154888	0.470439	1
chr2	10923516	10952960	PDIA6	-	29444	2.34761	2.48386	2.4157	2255.12	2134.21	2376.04	1.11331	0.154857	0.5012	1
chrX	41374188	41782287	CASK	-	408099	0.988983	1.04657	1.0178	13166.9	12461	13872.8	1.1133	0.154847	0.472384	1
chr6	35800810	35888957	SRPK1	-	88147	1.35532	1.43418	1.3948	3897.17	3688.41	4105.93	1.1132	0.15471	0.487499	1
chr3	168801286	169381563	MECOM	-	580277	0.683377	0.722998	0.7032	12935.2	12242.9	13627.5	1.1131	0.154577	0.47327	1
chr14	75480466	75518235	MLH3	-	37769	0.685307	0.725038	0.7052	844.294	799.106	889.481	1.1131	0.154577	0.549055	1
chr7	6617064	6628610	ZDHHC4	+	11546	1.65087	1.74745	1.6992	622.084	588.815	655.353	1.113	0.154458	0.571379	1
chr20	52183609	52199636	ZNF217	-	16027	2.81113	2.97323	2.8922	1469.38	1390.86	1547.9	1.11291	0.154341	0.519086	1
chr15	43699411	43802707	TP53BP1	-	103296	0.488687	0.516779	0.5027	1646.04	1558.11	1733.98	1.11287	0.154288	0.514323	1
chr1	19400999	19536746	UBR4	-	135747	0.658139	0.696144	0.6771	2913.73	2758.24	3069.22	1.11275	0.154126	0.495806	1
chr13	103498190	103528351	ERCC5	+	30161	0.553538	0.585938	0.5697	544.51	515.458	573.562	1.11272	0.154095	0.583065	1
chr12	15260715	15374411	RERG	-	113696	1.08503	1.14738	1.1162	4023.27	3808.71	4237.82	1.11266	0.154017	0.488824	1
chr10	61548505	61666414	CCDC6	-	117909	1.72386	1.82294	1.7734	6628.7	6275.48	6981.92	1.11257	0.153898	0.481332	1
chr7	130794854	131181398	MKLN1	+	386544	0.735661	0.777904	0.7568	9273.16	8779.41	9766.91	1.11248	0.153779	0.47812	1
chr20	30102240	30157370	HM13	+	55130	1.24472	1.31589	1.2803	2203.56	2086.28	2320.83	1.11242	0.153706	0.505148	1
chr2	191069359	191184771	HIBCH	-	115412	0.599046	0.633327	0.6162	2254.1	2134.21	2373.99	1.11235	0.153614	0.504667	1
chr3	185361526	185542827	IGF2BP2	-	181301	2.72437	2.88039	2.8024	16106	15249.5	16962.5	1.11233	0.153585	0.474827	1
chr14	45605135	45670093	FANCM	+	64958	1.06517	1.12611	1.0956	2256.1	2136.17	2376.04	1.11229	0.153535	0.50486	1
chr10	93558150	93625232	TNKS2	+	67082	1.94586	2.05683	2.0013	4255.97	4029.76	4482.17	1.11227	0.153501	0.489215	1
chr15	78575577	78591940	WDR61	-	16363	0.846724	0.894473	0.8706	451.421	427.429	475.412	1.11226	0.153495	0.600855	1
chr6	111303290	111346794	RPF2	+	43504	0.739295	0.781508	0.7604	1048.48	992.77	1104.18	1.11223	0.153449	0.538713	1
chr15	72118360	72410422	MYO9A	-	292062	0.745893	0.788453	0.7672	7102.61	6725.4	7479.82	1.11217	0.153383	0.481976	1
chr11	9160374	9286873	DENND5A	-	126499	1.03094	1.08968	1.0603	4251.45	4025.85	4477.06	1.11208	0.153256	0.489929	1
chr5	56469774	56560506	GPBP1	+	90732	2.6013	2.74958	2.6754	7695.16	7286.83	8103.48	1.11207	0.15325	0.481466	1
chr12	28410132	28703099	CCDC91	+	292967	1.50654	1.59243	1.5495	14390.4	13626.9	15153.9	1.11206	0.153235	0.476461	1
chr17	13972718	14111996	COX10	+	139278	0.566333	0.598655	0.5825	2571.89	2435.46	2708.32	1.11203	0.1532	0.501812	1
chr15	41060066	41099676	DNAJC17	-	39610	0.615833	0.650767	0.6333	795.237	753.136	837.339	1.1118	0.152903	0.557429	1
chr21	30300465	30365277	LTN1	-	64812	1.92041	2.02935	1.9749	4057.76	3842.95	4272.58	1.1118	0.152893	0.491841	1
chr1	118472371	118503049	WDR3	+	30678	1.41304	1.49284	1.4529	1412.81	1338.04	1487.58	1.11176	0.152849	0.524949	1
chr6	105725441	105850999	PREP	-	125558	0.702711	0.742623	0.7227	2876.16	2724	3028.33	1.11172	0.152792	0.499892	1
chr21	30244512	30257693	N6AMT1	-	13181	0.870819	0.919368	0.8951	373.846	354.072	393.621	1.1117	0.152766	0.62026	1
chr17	15933407	16118874	NCOR1	-	185467	0.744419	0.786376	0.7654	4500.16	4262.55	4737.77	1.11149	0.152489	0.491082	1
chr10	46111038	46168251	ZFAND4	-	57213	0.675006	0.712986	0.694	1258.66	1192.3	1325.02	1.11131	0.152265	0.532103	1
chr19	15348300	15391262	BRD4	-	42962	0.782203	0.826633	0.8044	1095.51	1037.76	1153.26	1.11129	0.15224	0.539485	1
chr7	38763542	38948800	VPS41	-	185258	1.65211	1.74496	1.6985	9974.69	9449.41	10500	1.11118	0.152089	0.482341	1
chr16	57496550	57505921	POLR2C	+	9371	0.912802	0.962958	0.9379	278.757	264.087	293.427	1.1111	0.151989	0.651716	1
chr10	28808845	28821283	LOC220906	-	12438	1.73899	1.83718	1.7881	705.149	668.041	742.257	1.11109	0.151982	0.568257	1
chr22	36585175	36600879	APOL4	-	15704	0.641528	0.67746	0.6595	328.302	311.035	345.569	1.11103	0.151894	0.635105	1
chr22	29999544	30094589	NF2	+	95045	2.6132	2.75962	2.6864	8093.94	7668.29	8519.59	1.11102	0.15188	0.484871	1
chr3	14153576	14166371	CHCHD4	-	12795	0.591775	0.624842	0.6083	246.727	233.765	259.688	1.11089	0.151715	0.665305	1
chr15	35148551	35261995	AQR	-	113444	1.28357	1.35496	1.3193	4744.35	4495.34	4993.36	1.11079	0.151582	0.492766	1
chr2	231191893	231268445	SP140L	+	76552	0.653882	0.690511	0.6722	1631	1545.4	1716.6	1.11078	0.151575	0.522162	1
chr15	85523743	85682376	PDE8A	+	158633	0.535621	0.565487	0.5506	2768.54	2623.26	2913.82	1.11076	0.15155	0.5044	1
chr15	33057746	33360085	FMN1	-	302339	0.536202	0.566066	0.5511	5281.84	5004.93	5558.75	1.11065	0.15141	0.491552	1
chr15	81293294	81296345	MESDC1	+	3051	0.498423	0.526145	0.5123	49.5454	46.9487	52.142	1.11062	0.15136	0.845015	1
chr7	127228405	127231759	ARF5	+	3354	0.755658	0.797688	0.7767	82.5756	78.2479	86.9033	1.11062	0.15136	0.789432	1
chr1	231664398	231702269	TSNAX	+	37871	1.23243	1.3009	1.2667	1520.39	1440.74	1600.04	1.11057	0.151303	0.525891	1
chr17	56769962	56811692	RAD51C	+	41730	0.863199	0.911394	0.8873	1173.57	1112.1	1235.05	1.11056	0.151286	0.538349	1
chr14	80962820	81405884	CEP128	-	443064	1.78601	1.8852	1.8356	25781.1	24430.9	27131.2	1.11053	0.151245	0.479608	1
chr2	32092893	32235698	MEMO1	-	142805	1.78128	1.8801	1.8307	8287.08	7853.15	8721.01	1.11051	0.151223	0.486526	1
chr10	74766979	74856732	P4HA1	-	89753	1.13271	1.19552	1.1641	3312.03	3138.72	3485.34	1.11043	0.151122	0.501151	1
chr2	46844324	46852881	CRIPT	+	8557	1.24776	1.31679	1.2823	347.818	329.619	366.016	1.11042	0.151109	0.631174	1
chr12	107168398	107283094	RIC8B	+	114696	0.781142	0.824367	0.8028	2918.66	2766.06	3071.27	1.11034	0.151	0.504568	1
chr18	10525872	10552766	NAPG	+	26894	1.74694	1.84333	1.7951	1530.39	1450.52	1610.27	1.11013	0.150731	0.527181	1
chr1	31404352	31538564	PUM1	-	134212	2.52913	2.66856	2.5988	9984.09	9463.1	10505.1	1.11011	0.150702	0.486338	1
chr12	9800642	9811008	LOC374443	+	10366	3.30274	3.48713	3.3949	1115.52	1057.32	1173.71	1.11007	0.150654	0.542766	1
chr15	74209808	74220589	LOC100287616	-	10781	1.61419	1.70132	1.6578	566.515	536.976	596.055	1.11002	0.150587	0.588587	1
chr7	132937822	133750513	EXOC4	+	812691	0.561083	0.591954	0.5765	14852	14077.8	15626.2	1.10999	0.150552	0.484035	1
chr14	74318533	74352168	PTGR2	+	33635	1.15628	1.22018	1.1882	1267.15	1201.1	1333.2	1.10998	0.150531	0.536483	1
chr18	51795848	51824604	POLI	+	28756	0.730439	0.770586	0.7505	684.122	648.479	719.764	1.10993	0.150464	0.574376	1
chr16	23568861	23585710	UBFD1	+	16849	1.03365	1.09091	1.0623	567.516	537.954	597.077	1.1099	0.150434	0.58883	1
chr11	131240370	132206716	NTM	+	966346	1.78459	1.88255	1.8336	56166.5	53241.8	59091.2	1.10986	0.150384	0.480319	1
chr8	89049459	89339717	MMP16	-	290258	1.23944	1.30735	1.2734	11716.6	11107.3	12326	1.10972	0.150194	0.486581	1
chr8	74332603	74659943	STAU2	-	327340	1.28361	1.35387	1.3187	13683.9	12972.5	14395.3	1.10968	0.150138	0.485721	1
chr3	150264573	150303803	EIF2A	+	39230	1.99617	2.10548	2.0508	2550.31	2417.86	2682.76	1.10956	0.149987	0.511094	1
chrX	122734411	122866904	THOC2	-	132493	0.774239	0.8165	0.7954	3340.52	3167.08	3513.96	1.10953	0.149944	0.504306	1
chr1	234040678	234460262	SLC35F3	+	419584	0.699913	0.738061	0.719	9561.14	9065.01	10057.3	1.10946	0.149858	0.489151	1
chr4	146402950	146480325	SMAD1	+	77375	0.793903	0.837162	0.8155	2000.31	1896.53	2104.08	1.10944	0.149828	0.519249	1
chr2	210867351	210886291	RPE	+	18940	3.71559	3.91636	3.816	2291.07	2172.36	2409.78	1.10929	0.14964	0.515283	1
chr1	151132223	151138424	LYSMD1	-	6201	0.500683	0.529361	0.515	101.091	95.8536	106.329	1.10928	0.149627	0.769459	1
chr6	123109970	123130864	SMPDL3A	+	20894	0.520023	0.548349	0.5342	353.819	335.488	372.151	1.10928	0.149627	0.632949	1
chr9	129567284	129600487	ZBTB43	+	33203	1.04481	1.10155	1.0732	1129.52	1071.02	1188.02	1.10924	0.149577	0.545007	1
chr5	89754019	89770585	MBLAC2	-	16566	0.59476	0.627009	0.6109	320.789	304.189	337.389	1.10915	0.149449	0.643029	1
chr9	96214172	96328397	FAM120A	+	114225	1.23059	1.29733	1.264	4576.62	4339.82	4813.42	1.10913	0.149427	0.499551	1
chr20	4833001	4990939	SLC23A2	-	157938	0.549971	0.579768	0.5649	2828.04	2681.95	2974.14	1.10895	0.149192	0.510513	1
chr5	118788137	118878030	HSD17B4	+	89893	1.11133	1.17122	1.1413	3251.92	3083.94	3419.9	1.10894	0.149179	0.507108	1
chr10	114206755	114578504	VTI1A	+	371749	0.990255	1.04374	1.017	11981.3	11362.6	12600	1.1089	0.149131	0.489517	1
chr12	19592607	19675173	AEBP2	+	82566	2.96096	3.12083	3.0409	7958.64	7547.98	8369.3	1.10881	0.149016	0.49332	1
chr5	167913462	167946309	RARS	+	32847	1.73436	1.82738	1.7809	1854.16	1758.62	1949.7	1.10865	0.148809	0.52483	1
chr3	47422490	47454931	PTPN23	+	32441	0.710945	0.749032	0.73	750.671	712.055	789.287	1.10846	0.14856	0.57272	1
chr8	91634222	91658133	TMEM64	-	23911	1.71357	1.80475	1.7592	1333.19	1264.68	1401.7	1.10834	0.148404	0.539842	1
chr1	46806389	46830690	NSUN4	+	24301	0.735282	0.774085	0.7547	581.519	551.647	611.391	1.1083	0.148348	0.592159	1
chr15	34432874	34502297	C15orf29	-	69423	1.16597	1.22833	1.1972	2634.35	2499.04	2769.66	1.10829	0.148335	0.514862	1
chr15	93443550	93571237	CHD2	+	127687	2.06538	2.1755	2.1204	8577.15	8136.8	9017.5	1.10824	0.148266	0.494762	1
chr7	79764139	79848725	GNAI1	+	84586	1.59852	1.68382	1.6412	4400.42	4174.52	4626.32	1.10823	0.148255	0.503609	1
chr12	111890017	112037480	ATXN2	-	147463	1.26131	1.32849	1.2949	6052.89	5742.41	6363.37	1.10813	0.148133	0.499072	1
chr8	91013579	91064227	DECR1	+	50648	0.57285	0.603416	0.5881	944.34	895.938	992.743	1.10805	0.148021	0.559358	1
chr9	133589267	133763062	ABL1	+	173795	0.82296	0.866732	0.8448	4654.64	4416.11	4893.17	1.10803	0.147992	0.503401	1
chr7	74072029	74175022	GTF2I	+	102993	1.1329	1.19311	1.163	3796.88	3602.34	3991.42	1.10801	0.147969	0.507219	1
chr10	31608100	31818742	ZEB1	+	210642	1.44837	1.5252	1.4868	9927.32	9419.09	10435.6	1.10792	0.147849	0.494681	1
chr5	77298149	77590528	AP3B1	-	292379	1.35075	1.42232	1.3865	12850.4	12193	13507.8	1.10784	0.147748	0.493087	1
chr13	33006929	33112936	N4BP2L2	-	106007	1.21092	1.27505	1.243	3984.03	3780.35	4187.72	1.10776	0.147645	0.507205	1
chr7	128594233	128695227	TNPO3	-	100994	0.955397	1.0059	0.9806	3139.78	2979.29	3300.28	1.10774	0.147622	0.512383	1
chr5	67511583	67597649	PIK3R1	+	86066	1.07817	1.13518	1.1067	3019.18	2864.85	3173.51	1.10774	0.147618	0.513343	1
chr1	35544971	35581455	ZMYM1	+	36484	1.01729	1.07149	1.0444	1208.07	1146.33	1269.81	1.10772	0.14759	0.546912	1
chr14	71374121	71582099	PCNX	+	207978	4.7086	4.95735	4.833	31861.7	30234	33489.5	1.10768	0.147536	0.489821	1
chr10	43277953	43330385	BMS1	+	52432	3.1287	3.29392	3.2113	5337.23	5064.59	5609.87	1.10766	0.14752	0.502609	1
chr16	57186377	57219976	FAM192A	-	33599	1.34579	1.41665	1.3812	1470.8	1395.75	1545.86	1.10755	0.14737	0.538207	1
chr1	117910084	118068320	MAN1A2	+	158236	1.28778	1.3557	1.3217	6629.37	6291.13	6967.6	1.10753	0.147344	0.500217	1
chr7	7680341	7918851	LOC729852	+	238510	1.71612	1.8065	1.7613	13316.3	12637	13995.5	1.1075	0.147309	0.494148	1
chr11	107661716	107729914	SLC35F2	-	68198	1.2733	1.34029	1.3068	2825	2680.97	2969.03	1.10745	0.147237	0.516116	1
chr11	12399025	12556903	PARVA	+	157878	0.926077	0.974768	0.9504	4756.2	4513.92	4998.48	1.10735	0.147106	0.505605	1
chr3	138374230	138478185	PIK3CB	-	103955	1.04979	1.105	1.0774	3550.13	3369.55	3730.71	1.10718	0.146895	0.511705	1
chr7	99488029	99517223	TRIM4	-	29194	1.19154	1.2539	1.2227	1131.5	1073.95	1189.04	1.10717	0.146871	0.552272	1
chr5	138089106	138270723	CTNNA1	+	181617	2.07223	2.18056	2.1264	12241.3	11618.8	12863.7	1.10715	0.146845	0.496052	1
chr15	89002708	89010633	MRPL46	-	7925	1.34988	1.42187	1.3859	348.307	330.597	366.016	1.10714	0.146834	0.640995	1
chr14	56247852	56263392	LINC00520	-	15540	0.899055	0.945895	0.9225	454.399	431.341	477.457	1.10691	0.146542	0.617216	1
chr3	101043117	101232085	SENP7	-	188968	0.814212	0.856647	0.8354	5004.39	4750.62	5258.16	1.10684	0.146442	0.506718	1
chr13	50486841	50510625	SPRYD7	-	23784	0.565805	0.595506	0.5807	437.884	415.692	460.077	1.10677	0.14636	0.620923	1
chr7	92167788	92169079	MGC16142	+	1291	0.834356	0.877714	0.856	35.0307	33.2553	36.8061	1.10677	0.14636	0.885925	1
chr2	74682149	74685087	INO80B	+	2938	0.899597	0.940971	0.9203	70.0615	66.5107	73.6122	1.10677	0.14636	0.814899	1
chr14	30045686	30396899	PRKD1	-	351213	0.813725	0.855814	0.8348	5963.72	5662.21	6265.22	1.1065	0.146	0.505477	1
chr22	46067677	46241187	ATXN10	+	173510	1.41387	1.48696	1.4504	7973.47	7570.48	8376.46	1.10646	0.145956	0.502228	1
chr20	45838380	45985474	ZMYND8	-	147094	0.642721	0.675755	0.6592	3073.68	2918.64	3228.71	1.10624	0.145661	0.518524	1
chr2	46808412	46844251	PIGF	-	35839	0.670057	0.704361	0.6872	780.679	741.398	819.959	1.10596	0.145302	0.578637	1
chr18	22641887	22932214	ZNF521	-	290327	0.583581	0.613435	0.5985	5507.78	5230.87	5784.7	1.10588	0.14519	0.508935	1
chr13	47127295	47327175	LRCH1	+	199880	1.00107	1.05217	1.0266	6504.65	6177.67	6831.63	1.10586	0.145166	0.506808	1
chr9	114122972	114247025	KIAA0368	-	124053	1.15145	1.2104	1.1809	4643.53	4410.24	4876.81	1.10579	0.145079	0.511892	1
chr9	93976096	94124206	AUH	-	148110	0.610048	0.641122	0.6256	2937.05	2789.54	3084.56	1.10576	0.145038	0.521432	1
chr22	25423940	25593415	KIAA1671	+	169475	1.21245	1.27434	1.2434	6679.29	6343.94	7014.63	1.10572	0.144987	0.507013	1
chr3	8918879	9005159	RAD18	-	86280	1.58877	1.66983	1.6293	4455.86	4232.23	4679.49	1.10568	0.144933	0.513019	1
chr13	51935700	52027275	INTS6	-	91575	1.31565	1.38253	1.3491	3915.88	3719.71	4112.06	1.10548	0.144673	0.516141	1
chr13	74260148	74708066	KLF12	-	447918	0.77634	0.815733	0.796	11301.8	10735.6	11867.9	1.10547	0.144665	0.50303	1
chr10	79550548	79686348	DLG5	-	135800	1.40597	1.4771	1.4415	6205.35	5895	6515.71	1.10529	0.14443	0.509555	1
chr13	100153727	100215276	TM9SF2	+	61549	0.836215	0.878812	0.8575	1672.94	1589.41	1756.47	1.10511	0.144188	0.541742	1
chr12	122150657	122219974	TMEM120B	+	69317	0.52743	0.553809	0.5406	1188.02	1128.73	1247.32	1.10507	0.144136	0.55725	1
chr12	7260903	7274447	MATL2963	+	13544	0.574208	0.601908	0.5881	252.217	239.634	264.8	1.10502	0.144068	0.679576	1
chr14	47120219	47121028	RPL10L	-	809	1.3646	1.43956	1.4021	36.031	34.2334	37.8285	1.10502	0.144068	0.885675	1
chr1	222791443	222841351	MIA3	+	49908	0.789883	0.82934	0.8096	1280.6	1216.75	1344.45	1.10494	0.143974	0.553997	1
chr16	69599868	69738569	NFAT5	+	138701	1.2706	1.33442	1.3025	5726.41	5441.16	6011.67	1.10485	0.143851	0.512316	1
chr16	70557690	70611571	SF3B3	+	53881	2.14588	2.25319	2.1995	3742.71	3556.36	3929.05	1.10479	0.143778	0.519635	1
chr1	220321609	220445843	RAB3GAP2	-	124234	1.14899	1.20646	1.1777	4575.42	4347.65	4803.2	1.10478	0.143761	0.515988	1
chr14	35591775	35743270	KIAA0391	+	151495	0.691531	0.726078	0.7088	3403.92	3234.57	3573.26	1.10471	0.143667	0.521949	1
chr3	149086804	149095568	TM4SF1	-	8764	3.56422	3.74226	3.6532	1014.87	964.405	1065.33	1.10465	0.143593	0.567145	1
chr2	175212877	175260443	CIR1	-	47566	1.09164	1.14609	1.1189	1686.94	1603.1	1770.78	1.1046	0.143521	0.543298	1
chr2	39005326	39009106	GEMIN6	+	3780	1.18578	1.24071	1.2132	145.124	137.912	152.336	1.10459	0.143515	0.73997	1
chr2	42795670	42936353	MTA3	+	140683	1.13741	1.19412	1.1658	5198.44	4940.37	5456.51	1.10447	0.143358	0.515147	1
chr16	8985950	9057341	USP7	-	71391	1.41135	1.48154	1.4464	3272.8	3110.35	3435.24	1.10445	0.143332	0.523795	1
chr9	125703287	125867147	RABGAP1	+	163860	1.10508	1.15988	1.1325	5844.49	5554.62	6134.35	1.10437	0.143223	0.513884	1
chr1	42642209	42801548	FOXJ3	-	159339	2.95137	3.09806	3.0247	15276.5	14518.9	16034.2	1.10437	0.143219	0.505428	1
chr6	7107829	7252213	RREB1	+	144384	0.847702	0.889678	0.8687	3975.39	3778.39	4172.38	1.10427	0.143099	0.520438	1
chr15	57210832	57580714	TCF12	+	369882	2.08636	2.18972	2.138	25066.8	23825.5	26308.2	1.1042	0.143006	0.503953	1
chr6	170102256	170106402	C6orf120	+	4146	1.22159	1.28156	1.2516	164.64	156.496	172.784	1.10408	0.142849	0.727481	1
chr7	112459201	112579932	C7orf60	-	120731	0.854033	0.896317	0.8752	3349.35	3183.71	3514.98	1.10405	0.14281	0.524797	1
chr1	204797781	204991950	NFASC	+	194169	0.847949	0.889796	0.8689	5347.54	5083.18	5611.91	1.10402	0.142762	0.516481	1
chr4	141541935	141677471	TBC1D9	-	135536	0.736767	0.773088	0.7549	3243.25	3082.97	3403.54	1.10398	0.142719	0.525782	1
chr3	105377108	105587887	CBLB	-	210779	0.824405	0.864925	0.8447	5643.28	5364.87	5921.7	1.10379	0.142468	0.516586	1
chr15	59428562	59665071	MYO1E	-	236509	0.498202	0.522526	0.5104	3824.73	3636.57	4012.89	1.10348	0.142064	0.52421	1
chr12	862088	1020618	WNK1	+	158530	2.57053	2.69614	2.6333	13232.2	12581.3	13883.1	1.10347	0.142048	0.509742	1
chr19	37128282	37157739	ZNF461	-	29457	0.618412	0.648601	0.6335	591.499	562.406	620.592	1.10346	0.142032	0.606982	1
chr1	11166587	11322608	MTOR	-	156021	0.64612	0.677613	0.6619	3273.26	3112.31	3434.22	1.10343	0.141996	0.52768	1
chr7	1036622	1177893	C7orf50	-	141271	0.613302	0.643318	0.6283	2811.37	2673.14	2949.6	1.10342	0.141983	0.531369	1
chr2	87754973	87821030	LINC00152	+	66057	11.369	11.9471	11.6581	351.797	334.51	369.084	1.10336	0.1419	0.651634	1
chr13	113344642	113541482	ATP11A	+	196840	0.515835	0.540961	0.5284	3296.78	3134.8	3458.75	1.10334	0.141876	0.527867	1
chr4	76871067	76912113	SDAD1	-	41046	1.49032	1.56303	1.5267	1986.17	1888.71	2083.64	1.10321	0.141704	0.542499	1
chr5	86564069	86687743	RASA1	+	123674	1.84602	1.93542	1.8907	7411.73	7048.18	7775.29	1.10316	0.141647	0.515694	1
chr1	64058946	64125916	PGM1	+	66970	0.649515	0.681028	0.6653	1412.19	1342.93	1481.45	1.10315	0.141624	0.556045	1
chr12	42852139	42983572	PRICKLE1	-	131433	0.780399	0.818305	0.7994	3330.3	3167.08	3493.51	1.10307	0.141525	0.528668	1
chr20	34043222	34099803	CEP250	+	56581	0.557252	0.584272	0.5708	1023.36	973.208	1073.51	1.10307	0.141519	0.57235	1
chr3	121382047	121468602	GOLGB1	-	86555	1.8088	1.89629	1.8525	5082.77	4833.76	5331.78	1.10303	0.14147	0.521041	1
chr1	16174358	16266950	SPEN	+	92592	0.526494	0.552058	0.5393	1582.83	1505.29	1660.37	1.10302	0.141456	0.551674	1
chr6	56322784	56507694	DST	-	184910	5.44669	5.7094	5.578	32692.9	31093.7	34292.1	1.10286	0.14125	0.508436	1
chr14	81937890	82000205	SEL1L	-	62315	1.64486	1.72409	1.6845	3326.79	3164.15	3489.42	1.1028	0.141172	0.529722	1
chr5	64444562	64777704	ADAMTS6	-	333142	2.36563	2.47954	2.4226	25581.4	24331.2	26831.7	1.10277	0.141131	0.509497	1
chr14	57046510	57116232	C14orf101	+	69722	1.11589	1.16973	1.1428	2525.61	2402.21	2649.02	1.10274	0.141096	0.536811	1
chr10	75532048	75535976	FUT11	+	3928	0.733644	0.770191	0.7519	93.5783	89.0069	98.1497	1.10272	0.141065	0.791944	1
chr7	135046546	135194875	CNOT4	-	148329	0.948313	0.993713	0.971	4565.31	4342.76	4787.86	1.10249	0.140771	0.524807	1
chr11	46958250	47185931	C11orf49	+	227681	0.613769	0.643117	0.6284	4535.28	4314.39	4756.17	1.1024	0.140643	0.525295	1
chr18	74069636	74207146	ZNF516	-	137510	1.09919	1.15136	1.1253	4904.57	4666.51	5142.63	1.10203	0.140164	0.525446	1
chr4	85590692	85887544	WDFY3	-	296852	1.55073	1.62409	1.5874	14935.9	14211.8	15660	1.1019	0.139997	0.515178	1
chr12	57910370	57914300	DDIT3	-	3930	2.08835	2.18649	2.1374	266.22	253.327	279.113	1.10179	0.139846	0.683398	1
chr5	127357243	127418766	FLJ33630	-	61523	1.44033	1.50822	1.4743	2874.88	2735.74	3014.01	1.10172	0.139754	0.537295	1
chr10	96092988	96122683	NOC3L	-	29695	2.77803	2.90858	2.8433	2676.21	2546.97	2805.44	1.10148	0.139449	0.540024	1
chr8	55047780	55061074	MRPL15	+	13294	2.17376	2.27547	2.2246	937.272	892.026	982.519	1.10145	0.1394	0.583128	1
chr1	41157241	41237275	NFYC	+	80034	2.2883	2.3952	2.3418	5927.37	5641.67	6213.08	1.10128	0.139186	0.525651	1
chr15	29992356	30114706	TJP1	-	122350	2.68999	2.81536	2.7527	10675.3	10161.5	11189.1	1.10113	0.138981	0.520376	1
chr8	132916355	133025886	EFR3A	+	109531	4.00237	4.18839	4.0954	14217.7	13533.9	14901.4	1.10104	0.138862	0.518862	1
chr8	81540685	81787016	ZNF704	-	246331	0.745815	0.780454	0.7631	5958.38	5671.99	6244.77	1.10098	0.138794	0.526753	1
chr1	150898814	150937220	SETDB1	+	38406	0.774181	0.81013	0.7922	964.79	918.434	1011.15	1.10095	0.138743	0.583265	1
chrX	129336672	129402922	ZNF280C	-	66250	0.602058	0.629992	0.616	1293.56	1231.43	1355.69	1.10091	0.1387	0.568246	1
chr1	158979681	159024945	IFI16	+	45264	1.77632	1.85872	1.8175	2607.63	2482.41	2732.85	1.10089	0.138665	0.543003	1
chr1	227922696	227968932	SNAP47	+	46236	0.606206	0.634538	0.6204	909.243	865.617	952.87	1.1008	0.13855	0.587223	1
[truncated: 5,917 more rows]

## Sheet: RPKM<=0.5, FDR<0.1, 300 bp
Chr	Start	End	Gene	Strand	Gene.length	RPKM.U2OSasi0h1	RPKM.U2OSasipreTAM210m0h1	meanRPKM	baseMean	baseMeanA	baseMeanB	foldChange	log2FoldChange	pval	padj
[truncated: 44 more rows]

[truncated: 8 more sheets: DAVID Chart UP 1.5, DAVID TFBT UP 1.5, DAVID Chart DOWN 1.5, DAVID TFBT DOWN 1.5, GSEA Hall UP, GSEA KEGG UP, GSEA Hall DOWN, GSEA KEGG DOWN]
