# Supplementary material for: Transcriptional and post-transcriptional regulation of the ionizing radiation response by ATM and p53
Source: Sci Rep. 2017 Mar 3;7:43598. doi: 10.1038/srep43598 (PMC5335570; doi:10.1038/srep43598)
Supplement: Supplemental Table 3 [file srep43598-s4.xls]

## Sheet: DESeq_Nutlin_pre0h
chrom	start	end	name	strand	gene_bp	RPKM.nfdmso6hpre0h1	RPKM.nfnutlin6hpre0h1	meanRPKM	baseMean	baseMeanA	baseMeanB	foldChange	log2FoldChange	pval	padj
chr4	110351118	110354973	1/2-SBSRNA4	-	3855	0.895398	1.25498	1.07519	214.208	169.542	258.873	1.52689	0.6106	0.529188	1
chr19	58858171	58864865	A1BG	-	6694	0.155082	0.0518883	0.103485	34.9087	50.9902	18.8271	0.369231	-1.43741	0.557271	1
chr10	52559168	52645435	A1CF	-	86267	0.00661862	0.000509829	0.00356422	15.199	28.0446	2.35339	0.0839161	-3.57491	0.43378	1
chr13	101182417	101241046	A2LD1	-	58629	0.0912147	0.158035	0.124625	379.191	262.6	495.782	1.88798	0.916841	0.236311	1
chr12	9220303	9268558	A2M	-	48255	0.0172106	0.0300774	0.023644	59.2271	40.7922	77.662	1.90385	0.928917	0.613367	1
chr12	8975149	9029377	A2ML1	+	54228	0.00335015	0.00784011	0.00559513	15.8364	8.92328	22.7495	2.54945	1.35019	0.759922	1
chr12	9381128	9386803	A2MP1	-	5675	0.0228661	0.00516668	0.0140164	3.97135	6.37377	1.56893	0.246154	-2.02237	0.893611	1
chr22	43088126	43116876	A4GALT	-	28750	0.135407	0.0826086	0.109008	159.148	191.213	127.083	0.664615	-0.589408	0.588686	1
chr3	137842559	137851229	A4GNT	-	8670	0	0	0	0	0	0	NA	NA	NA	NA
chr17	31856805	31860779	AA06	-	3974	0	0	0	0	0	0	NA	NA	NA	NA
chr7	34386123	34873943	AAA1	-	487820	0.00111725	0.000330584	0.000723917	17.6995	26.7699	8.62911	0.322344	-1.63333	0.672612	1
chr12	53701239	53715412	AAAS	-	14173	0.349752	0.288894	0.319323	231.172	243.478	218.866	0.898913	-0.153747	0.869736	1
chr12	125549924	125627871	AACS	+	77947	0.4142	0.334223	0.374211	1489.89	1585.8	1393.99	0.87905	-0.185983	0.726633	1
chr5	178191863	178203277	AACSP1	-	11414	0	0	0	0	0	0	NA	NA	NA	NA
chr3	151531860	151546276	AADAC	+	14416	0	0	0	0	0	0	NA	NA	NA	NA
chr3	151451703	151475556	AADACL2	+	23853	0	0	0	0	0	0	NA	NA	NA	NA
chr1	12776117	12788726	AADACL3	+	12609	0	0	0	0	0	0	NA	NA	NA	NA
chr1	12704565	12727097	AADACL4	+	22532	0	0	0	0	0	0	NA	NA	NA	NA
chr4	170981372	171011372	AADAT	-	30000	0.275968	0.40414	0.340054	527.699	406.647	648.752	1.59537	0.673891	0.330298	1
chr15	67493366	67547074	AAGAB	-	53708	1.34332	1.52849	1.4359	3968.41	3543.82	4393	1.23962	0.309902	0.51284	1
chr2	69685126	69870977	AAK1	-	185851	1.40131	1.54857	1.47494	14086.4	12783.2	15389.6	1.20389	0.267704	0.546277	1
chr2	219128851	219134893	AAMP	-	6042	0.743112	0.374603	0.558858	170.67	220.533	120.808	0.547799	-0.868281	0.411716	1
chr17	74449432	74466199	AANAT	+	16767	0.0185745	0	0.00928725	7.64853	15.2971	0	0	#NAME?	0.492123	1
chr16	70286296	70323412	AARS	-	37116	2.26259	1.43433	1.84846	3486.75	4125.11	2848.39	0.690501	-0.534284	0.262911	1
chr6	44266462	44281063	AARS2	-	14601	0.492364	0.446426	0.469395	351.097	353.107	349.087	0.988614	-0.0165204	0.984763	1
chr17	41102542	41132545	AARSD1	-	30003	0.380607	0.390305	0.385456	593.84	560.892	626.787	1.11748	0.160252	0.81395	1
chr4	57204456	57253638	AASDH	-	49182	0.389966	0.447129	0.418548	1059.37	942.044	1176.7	1.24909	0.320877	0.577367	1
chr11	105948291	105969419	AASDHPPT	+	21128	2.641	2.58876	2.61488	2833.78	2740.72	2926.84	1.06791	0.094786	0.84843	1
chr7	121713597	121784344	AASS	-	70747	1.3736	1.11837	1.24598	4503.22	4772.68	4233.76	0.887081	-0.172862	0.70968	1
chr17	35306174	35414171	AATF	+	107997	1.07476	1.12865	1.1017	6107.5	5696.88	6518.12	1.14416	0.194283	0.672884	1
chr17	79091095	79139872	AATK	-	48777	0.00588638	0	0.00294319	7.01115	14.0223	0	0	#NAME?	0.528666	1
chr16	8768443	8878432	ABAT	+	109989	0.0851817	0.085839	0.0855103	482.691	460.187	505.195	1.09781	0.134622	0.854617	1
chr9	107543283	107690527	ABCA1	-	147244	0.323049	1.24395	0.7835	6068.86	2336.63	9801.1	4.19455	2.06852	1.18576e-05	0.00810628
chr17	67144147	67240575	ABCA10	-	96809	0.332124	0.232614	0.282369	1386.64	1573.05	1200.23	0.762997	-0.39025	0.470094	1
chr4	419223	467998	ABCA11P	-	48775	1.32539	1.23425	1.27982	969.549	962.44	976.658	1.01477	0.0211575	0.975534	1
chr2	215796265	216003151	ABCA12	-	206886	0.00388884	0.0442183	0.0240536	264.512	39.5174	489.506	12.3871	3.63077	0.000189443	0.0734772
chr7	48211056	48687091	ABCA13	+	476035	0.0147202	0.025192	0.0199561	492.938	344.184	641.692	1.86439	0.898702	0.204384	1
chr16	2390922	2476700	ABCA17P	+	85778	0.000907682	0.000683647	0.000795665	3.48106	3.82426	3.13786	0.820513	-0.285402	1	1
chr9	139901685	139923374	ABCA2	-	21689	0.0646164	0.0067594	0.0356879	38.3407	68.8368	7.84465	0.11396	-3.1334	0.197589	1
chr16	2325878	2390747	ABCA3	-	64869	0.00120025	0.00226001	0.00173013	5.83446	3.82426	7.84465	2.05128	1.03653	0.933437	1
chr1	94458393	94586705	ABCA4	-	128312	0.00667475	0.00228513	0.00447994	28.8781	42.0669	15.6893	0.37296	-1.42291	0.606208	1
chr17	67240575	67323323	ABCA5	-	82748	1.13209	1.21922	1.17565	4982.58	4585.29	5379.86	1.17329	0.230554	0.620659	1
chr17	67074846	67138015	ABCA6	-	63169	0.0859618	0.040659	0.0633104	201.853	266.424	137.281	0.515274	-0.956588	0.331236	1
chr19	1040101	1065570	ABCA7	+	25469	0.0427983	0.0218736	0.032336	41.6747	53.5397	29.8097	0.556777	-0.84483	0.701155	1
chr17	66863430	66951533	ABCA8	-	88103	0	0.00232962	0.00116481	5.49125	0	10.9825	Inf	Inf	0.677692	1
chr17	66970772	67057136	ABCA9	-	86364	0.125011	0.060941	0.092976	405.96	530.298	281.623	0.531065	-0.913039	0.224622	1
chr7	87133178	87342639	ABCB1	-	209461	0.105071	0.08196	0.0935155	999.8	1080.99	918.608	0.849782	-0.234835	0.684131	1
chr1	229652328	229694442	ABCB10	-	42114	0.515807	0.605363	0.560585	1215.58	1066.97	1364.18	1.27856	0.354519	0.525687	1
chr2	169779448	169887833	ABCB11	-	108385	0	0	0	0	0	0	NA	NA	NA	NA
chr7	87031360	87105019	ABCB4	-	73659	0.0221975	0.0364228	0.0293102	111.933	80.3096	143.557	1.78755	0.83798	0.521874	1
chr7	20655244	20796637	ABCB5	+	141393	0.0227605	0.0116128	0.0171867	122.965	158.07	87.86	0.555831	-0.847281	0.490854	1
chr2	220074487	220083712	ABCB6	-	9225	0.433254	0.519672	0.476463	226.416	196.312	256.52	1.30669	0.385921	0.686376	1
chrX	74273104	74376132	ABCB7	-	103028	0.547133	0.626516	0.586824	3111.38	2768.77	3454	1.24749	0.319023	0.51032	1
chr7	150725509	150744869	ABCB8	+	19360	0.294921	0.170383	0.232652	228.475	280.446	176.505	0.629371	-0.668018	0.47355	1
chr12	123405497	123451056	ABCB9	-	45559	0.0860184	0.0997552	0.0928868	217.836	192.488	243.184	1.26337	0.33728	0.729643	1
chr16	16043433	16236930	ABCC1	+	193497	3.04561	1.5049	2.27526	755.145	981.561	528.729	0.538661	-0.89255	0.151796	1
chr6	43395291	43418163	ABCC10	+	22872	0.689903	0.557011	0.623457	728.375	775.051	681.7	0.879555	-0.185155	0.76693	1
chr16	48200821	48269088	ABCC11	-	68267	0.00304137	0.00214752	0.00259444	9.02134	10.198	7.84465	0.769231	-0.378512	0.969033	1
chr16	48116883	48180681	ABCC12	-	63798	0	0	0	0	0	0	NA	NA	NA	NA
chr21	15646119	15673692	ABCC13	+	27573	0.018825	0.0101022	0.0144636	20.2	25.4951	14.9048	0.584615	-0.77444	0.829716	1
chr10	101542462	101611662	ABCC2	+	69200	0.0311287	0.0521167	0.0416227	149.391	105.805	192.978	1.82391	0.867035	0.445917	1
chr17	48712217	48769063	ABCC3	+	56846	0.210926	0.231072	0.220999	645.908	588.937	702.88	1.19347	0.255166	0.697539	1
chr13	95672082	95953687	ABCC4	-	281605	0.517946	0.670632	0.594289	8634.8	7164.12	10105.5	1.41057	0.496275	0.27101	1
chr3	183637723	183735727	ABCC5	-	98004	0.631057	0.552424	0.591741	2967.38	3037.74	2897.03	0.953678	-0.0684254	0.886471	1
chr16	16243421	16317328	ABCC6	-	73907	0.0165044	0.015274	0.0158892	60.1586	59.9135	60.4038	1.00818	0.011758	1	1
chr16	18582569	18609607	ABCC6P1	+	27038	0	0	0	0	0	0	NA	NA	NA	NA
chr16	14916288	14918559	ABCC6P2	-	2271	0.0685684	0.012911	0.0407397	4.60873	7.64853	1.56893	0.205128	-2.2854	0.857156	1
chr11	17414431	17498449	ABCC8	-	84018	0.00216229	0	0.00108114	4.46164	8.92328	0	0	#NAME?	0.698402	1
chr12	21950323	22089628	ABCC9	-	139305	0.310382	0.318667	0.314524	2249.55	2123.74	2375.36	1.11848	0.161537	0.749845	1
chrX	152990322	153010216	ABCD1	+	19894	0.109584	0.0965378	0.103061	104.922	107.079	102.765	0.959707	-0.0593341	0.968849	1
chr12	39945021	40013843	ABCD2	-	68822	0.00188552	0	0.00094276	3.18689	6.37377	0	0	#NAME?	0.796353	1
chr1	94883932	94984219	ABCD3	+	100287	0.96709	1.37895	1.17302	6081.81	4763.76	7399.85	1.55336	0.635396	0.166411	1
chr14	74751979	74769767	ABCD4	-	17788	0.716379	0.486265	0.601322	544.369	625.905	462.834	0.739464	-0.435448	0.521944	1
chr4	146019155	146050676	ABCE1	+	31521	1.91678	1.71722	1.817	2931.94	2967.63	2896.24	0.975945	-0.0351282	0.941087	1
chr6	30539169	30559309	ABCF1	+	20140	0.869675	0.997602	0.933639	963.715	856.635	1070.79	1.25	0.321928	0.584378	1
chr7	150904922	150924317	ABCF2	-	19395	1.05043	0.643989	0.847209	834.523	1000.68	668.364	0.667908	-0.582279	0.335425	1
chr3	183903862	183911795	ABCF3	+	7933	1.08615	0.766935	0.926543	374.386	423.219	325.553	0.769231	-0.378512	0.623018	1
chr21	43619798	43717354	ABCG1	+	97556	0.00212826	0.00165306	0.00189066	9.41357	10.198	8.62911	0.846154	-0.241008	0.986389	1
chr4	89011415	89080011	ABCG2	-	68596	0.0930732	0.0666812	0.0798772	279.171	313.59	244.753	0.780488	-0.357552	0.67753	1
chr11	119019749	119033374	ABCG4	+	13625	0	0.00753199	0.00376599	2.74563	0	5.49125	Inf	Inf	0.864625	1
chr2	44039610	44065958	ABCG5	-	26348	0	0	0	0	0	0	NA	NA	NA	NA
chr2	44066102	44105605	ABCG8	+	39503	0	0	0	0	0	0	NA	NA	NA	NA
chr2	27346656	27353680	ABHD1	+	7024	0	0	0	0	0	0	NA	NA	NA	NA
chr3	111697827	111712210	ABHD10	+	14383	1.38219	1.16709	1.27464	937.337	976.462	898.212	0.919863	-0.120508	0.836935	1
chr7	73150424	73153190	ABHD11	-	2766	0.84446	0.302114	0.573287	79.7212	114.728	44.7145	0.389744	-1.3594	0.375908	1
chr20	25275378	25371618	ABHD12	-	96240	0.349223	0.307711	0.328467	1617.71	1650.81	1584.62	0.959905	-0.0590365	0.909855	1
chr14	51338877	51371688	ABHD12B	+	32811	0.00553689	0.000446817	0.00299185	4.85387	8.92328	0.784465	0.0879121	-3.50779	0.777295	1
chr13	108870762	108886603	ABHD13	+	15841	1.66283	1.88112	1.77198	1444.35	1293.88	1594.82	1.23259	0.301691	0.576897	1
chr3	52009041	52015216	ABHD14A	+	6175	0.155508	0.0830958	0.119302	37.3111	47.1659	27.4563	0.582121	-0.78061	0.740938	1
chr3	52002525	52008646	ABHD14B	-	6121	0.28408	0.306574	0.295327	92.91	85.4086	100.411	1.17566	0.233471	0.880191	1
chr17	27887688	27894042	ABHD15	-	6354	0.420706	0.381234	0.40097	130.368	131.3	129.437	0.98581	-0.020618	0.990349	1
chr6	31654725	31671137	ABHD16A	-	16412	0.658788	0.657296	0.658042	552.018	529.023	575.013	1.08693	0.120262	0.864516	1
chr20	62492565	62494341	ABHD16B	+	1776	0	0	0	0	0	0	NA	NA	NA	NA
chr15	89631380	89745591	ABHD2	+	114211	0.621041	0.598557	0.609799	3570.93	3483.91	3657.96	1.04996	0.0703333	0.885077	1
chr18	19230857	19284766	ABHD3	-	53909	0.406322	0.452522	0.429422	1190.62	1075.89	1305.35	1.21327	0.278901	0.619781	1
chr14	23067146	23081265	ABHD4	+	14119	0.917245	0.836911	0.877078	634.191	636.103	632.278	0.993988	-0.00869969	0.989768	1
chr3	43732374	43764217	ABHD5	+	31843	1.34878	1.20024	1.27451	2077.41	2109.72	2045.1	0.96937	-0.0448804	0.928383	1
chr3	58223258	58280461	ABHD6	+	57203	0.200082	0.189166	0.194624	570.551	562.167	578.935	1.02983	0.0424024	0.955312	1
chr19	17402939	17414282	ABHD8	-	11343	0.0297443	0.0930578	0.061401	36.5266	16.5718	56.4814	3.40828	1.76905	0.470081	1
chr10	27035524	27150016	ABI1	-	114492	2.34041	2.51561	2.42801	14286.7	13161.8	15411.6	1.17093	0.227654	0.60799	1
chr2	204193002	204296892	ABI2	+	103890	0.957	1.19917	1.07808	5774.98	4883.59	6666.38	1.36506	0.448963	0.329428	1
chr17	47287588	47300587	ABI3	+	12999	0	0.00676689	0.00338345	2.35339	0	4.70679	Inf	Inf	0.892091	1
chr3	100468178	100712334	ABI3BP	-	244156	0.0255113	0.0551218	0.0403165	513.04	305.941	720.138	2.35385	1.23502	0.0786374	1
chr9	133589267	133763062	ABL1	+	173795	1.35648	1.46503	1.41075	12601.8	11579.9	13623.8	1.17651	0.234509	0.598505	1
chr1	179068461	179198819	ABL2	-	130358	3.53012	2.69564	3.11288	20702.8	22602.7	18802.8	0.831885	-0.265544	0.543226	1
chr10	116190868	116444414	ABLIM1	-	253546	0.135423	0.183642	0.159532	2088.98	1686.5	2491.46	1.4773	0.562958	0.268052	1
chr4	7967036	8160559	ABLIM2	-	193523	0.000938759	0.000833313	0.000886036	8.7762	8.92328	8.62911	0.967033	-0.048363	1	1
chr5	148521053	148639999	ABLIM3	+	118946	0.843312	1.03815	0.940731	5767.24	4926.93	6607.54	1.34111	0.423426	0.357737	1
chr9	136130562	136150630	ABO	-	20068	0	0.00511378	0.00255689	2.74563	0	5.49125	Inf	Inf	0.864625	1
chr7	150549572	150558379	ABP1	+	8807	0	0	0	0	0	0	NA	NA	NA	NA
chr17	906758	1090616	ABR	-	183858	0.1948	0.136973	0.165886	1552.41	1757.89	1346.93	0.766219	-0.384172	0.468052	1
chr8	107771710	107782472	ABRA	-	10762	0	0	0	0	0	0	NA	NA	NA	NA
chr6	26597170	26600277	ABT1	+	3107	1.23112	0.783276	1.0072	158.805	187.389	130.221	0.694924	-0.525073	0.630451	1
chr3	127391780	127399769	ABTB1	+	7989	0.152684	0.0513823	0.102033	40.9392	59.9135	21.965	0.366612	-1.44767	0.515131	1
chr11	34172533	34379555	ABTB2	-	207022	0.747419	0.727705	0.737562	7830.62	7600.09	8061.16	1.06067	0.0849708	0.852803	1
chr3	38164200	38178733	ACAA1	-	14533	0.732179	0.793903	0.763041	570.012	522.65	617.374	1.18124	0.2403	0.724907	1
chr18	47309873	47340251	ACAA2	-	30378	0.175994	0.288113	0.232053	365.462	262.6	468.325	1.78342	0.834647	0.287135	1
chr17	35441926	35766902	ACACA	-	324976	0.656859	0.877252	0.767056	12869.8	10484.9	15254.7	1.45493	0.540946	0.223611	1
chr12	109577201	109706030	ACACB	+	128829	0.168593	0.169817	0.169205	1118.7	1066.97	1170.42	1.09696	0.133508	0.816806	1
chr12	112123856	112194911	ACAD10	+	71055	0.313387	0.342707	0.328047	1198.37	1093.74	1303	1.19132	0.252563	0.653094	1
chr3	132276981	132378975	ACAD11	-	101994	1.13396	1.44892	1.29144	1503.13	1256.91	1749.36	1.39179	0.476944	0.373292	1
chr11	134123433	134135746	ACAD8	+	12313	0.937961	0.478641	0.708301	441.31	567.266	315.355	0.55592	-0.84705	0.246081	1
chr3	128598332	128631957	ACAD9	+	33625	0.795765	0.684351	0.740058	1272.94	1314.27	1231.61	0.937104	-0.0937195	0.863938	1
chr2	211052715	211090215	ACADL	-	37500	0.00761288	0.00351852	0.0055657	10.5412	14.0223	7.06018	0.503497	-0.989946	0.869841	1
chr1	76190042	76229355	ACADM	+	39313	0.930833	0.920731	0.925782	1867.12	1797.4	1936.84	1.07758	0.107792	0.837143	1
chr12	121163570	121177811	ACADS	+	14241	0.0656071	0.0895627	0.0775849	57.0698	45.8912	68.2484	1.48718	0.572579	0.765377	1
chr10	124768428	124817806	ACADSB	+	49378	0.850946	0.684064	0.767505	1935.62	2063.83	1807.41	0.875754	-0.191402	0.707275	1
chr17	7123152	7128585	ACADVL	+	5433	2.38847	0.785238	1.58685	432.828	637.377	228.279	0.358154	-1.48135	0.0465262	1
chr15	89346673	89418585	ACAN	+	71912	0	0	0	0	0	0	NA	NA	NA	NA
chr17	7239847	7254793	ACAP1	+	14946	0.0173646	0.00784715	0.0126059	9.51163	12.7475	6.27572	0.492308	-1.02237	0.877265	1
chr3	194995464	195163817	ACAP2	-	168353	1.42396	1.6549	1.53943	13341.4	11774.9	14908	1.26608	0.340367	0.443403	1
chr1	1227763	1243269	ACAP3	-	15506	0.137247	0.0434917	0.0903694	70.3076	104.53	36.0854	0.345216	-1.53443	0.350949	1
chr11	107992257	108018891	ACAT1	+	26634	0.554434	0.645118	0.599776	822.364	725.336	919.392	1.26754	0.342032	0.576108	1
chr6	160182988	160200087	ACAT2	+	17099	2.28734	2.01306	2.1502	1881.49	1921.06	1841.92	0.958808	-0.0606867	0.905022	1
chr1	226332379	226374423	ACBD3	-	42044	2.52592	2.68773	2.60683	5631.47	5216.3	6046.65	1.15918	0.213111	0.644756	1
chr17	43209966	43221543	ACBD4	+	11577	0.475257	0.234274	0.354766	207.687	270.248	145.126	0.53701	-0.896979	0.356089	1
chr10	27484142	27531068	ACBD5	-	46926	0.690223	0.737881	0.714052	1721.9	1590.89	1852.91	1.16469	0.219951	0.675702	1
chr1	180257351	180472022	ACBD6	-	214671	1.19513	1.60639	1.40076	15521.5	12597.1	18445.9	1.46429	0.550205	0.213472	1
chr10	15117473	15130775	ACBD7	-	13302	0.780426	0.760467	0.770447	525.591	509.902	541.281	1.06154	0.0861566	0.906047	1
chr17	31340105	32483825	ACCN1	-	1143720	0.00111577	0.000102903	0.000609337	34.3694	62.463	6.27572	0.100471	-3.31515	0.205278	1
chr12	50451486	50477394	ACCN2	+	25908	0.0180313	0.00452694	0.0112791	14.6107	22.9456	6.27572	0.273504	-1.87036	0.675223	1
chr7	150745604	150749843	ACCN3	+	4239	0.0734694	0	0.0367347	7.64853	15.2971	0	0	#NAME?	0.492123	1
chr2	220378891	220403494	ACCN4	+	24603	0.0210975	0.00119176	0.0111446	13.532	25.4951	1.56893	0.0615385	-4.02237	0.430798	1
chr4	156750880	156787425	ACCN5	-	36545	0.00497116	0	0.00248558	4.46164	8.92328	0	0	#NAME?	0.698402	1
chr11	44087728	44105569	ACCS	+	17841	0.308394	0.292725	0.300559	274.759	270.248	279.269	1.03338	0.0473733	0.964481	1
chr11	44069530	44081527	ACCSL	+	11997	0	0	0	0	0	0	NA	NA	NA	NA
chr16	67691414	67694718	ACD	-	3304	0.141391	0.0443719	0.0928815	15.3951	22.9456	7.84465	0.34188	-1.54844	0.718154	1
chr17	61554421	61575741	ACE	+	21320	0.0389539	0.0295685	0.0342612	37.2621	40.7922	33.732	0.826923	-0.274175	0.913753	1
chrX	15579155	15620192	ACE2	-	41037	0	0	0	0	0	0	NA	NA	NA	NA
chr19	6306509	6333640	ACER1	-	27131	0	0.00162108	0.00081054	1.1767	0	2.35339	Inf	Inf	0.969494	1
chr9	19408924	19452500	ACER2	+	43576	0.231796	1.46247	0.847133	1952.97	495.88	3410.07	6.8768	2.78174	2.81411e-07	0.000382092
chr11	76571916	76734850	ACER3	+	162934	0.542941	0.572073	0.557507	4666.63	4345.64	4987.63	1.14773	0.198785	0.671372	1
chr7	100487614	100493541	ACHE	-	5927	0	0	0	0	0	0	NA	NA	NA	NA
chr14	23527773	23564823	ACIN1	-	37050	2.95324	2.85124	2.90224	5513.61	5374.37	5652.85	1.05182	0.0728841	0.876446	1
chr17	40023178	40075272	ACLY	-	52094	1.29182	0.923166	1.10749	2939.24	3305.44	2573.04	0.778427	-0.361366	0.455716	1
chr2	135596185	135659602	ACMSD	+	63417	0	0	0	0	0	0	NA	NA	NA	NA
chr7	96745904	96811075	ACN9	+	65171	0.24531	0.418189	0.331749	1121.78	785.249	1458.32	1.85714	0.893085	0.116057	1
chr9	32384600	32450832	ACO1	+	66232	1.57515	1.79382	1.68449	5740.91	5124.51	6357.3	1.24057	0.310999	0.499766	1
chr22	41865128	41924993	ACO2	+	59865	0.817631	0.791002	0.804316	2469	2404.19	2533.82	1.05392	0.0757648	0.881264	1
chr14	74003927	74010498	ACOT1	+	6571	0.0592446	0.0356974	0.047471	15.8364	19.1213	12.5514	0.65641	-0.60733	0.892456	1
chr1	55013806	55100417	ACOT11	+	86611	0.0440487	0.0550121	0.0495304	221.17	187.389	254.951	1.36054	0.444184	0.644371	1
chr5	80625946	80689988	ACOT12	-	64042	0.0336358	0.0382296	0.0359327	118.405	105.805	131.006	1.23818	0.308225	0.815187	1
chr6	24667262	24705295	ACOT13	+	38033	0.287966	0.331887	0.309926	606.685	537.947	675.424	1.25556	0.328331	0.622251	1
chr14	74035771	74042359	ACOT2	+	6588	0.317126	0.467319	0.392222	133.996	103.255	164.738	1.59544	0.673956	0.574798	1
chr14	74058409	74062470	ACOT4	+	4061	0	0.0144403	0.00722015	1.56893	0	3.13786	Inf	Inf	0.945114	1
chr14	74083547	74086592	ACOT6	+	3045	0	0	0	0	0	0	NA	NA	NA	NA
chr1	6324331	6453826	ACOT7	-	129495	0.100409	0.080381	0.090395	597.811	638.652	556.97	0.872102	-0.197431	0.765155	1
chr20	44470359	44486048	ACOT8	-	15689	0.688156	0.783063	0.73561	593.84	530.298	657.381	1.23964	0.309927	0.644313	1
chrX	23721776	23761407	ACOT9	-	39631	0.948249	1.03431	0.991279	2019.6	1845.85	2193.36	1.18827	0.248863	0.627103	1
chr17	73937588	73975515	ACOX1	-	37927	1.37953	1.59329	1.48641	2901.73	2569.91	3233.56	1.25824	0.331409	0.497214	1
chr3	58490862	58522929	ACOX2	-	32067	0.0339922	0.0681202	0.0510562	85.2125	53.5397	116.885	2.18315	1.12641	0.453275	1
chr4	8368008	8442452	ACOX3	-	74444	0.458362	0.371332	0.414847	1577.9	1676.3	1479.5	0.882597	-0.180173	0.732237	1
chr2	111490149	111875799	ACOXL	+	385650	0.00161513	0	0.000807565	15.2971	30.5941	0	0	#NAME?	0.203087	1
chr2	264868	278282	ACP1	+	13414	2.15087	1.85005	2.00046	1372.81	1417.53	1328.1	0.936912	-0.0940145	0.86149	1
chr11	47260852	47270457	ACP2	-	9605	0.71604	0.706694	0.711367	350.509	337.81	363.207	1.07518	0.10458	0.901408	1
chr19	11685474	11689801	ACP5	-	4327	0	0	0	0	0	0	NA	NA	NA	NA
chr1	147119167	147142634	ACP6	-	23467	0.315801	0.219714	0.267757	24.6126	28.0446	21.1805	0.755245	-0.404984	0.902309	1
chr3	140950681	141013486	ACPL2	+	62805	0.242567	0.253036	0.247802	799.32	748.281	850.36	1.13642	0.184493	0.76675	1
chr3	132036210	132087146	ACPP	+	50936	0.000509524	0.00115129	0.000830407	2.20631	1.27475	3.13786	2.46154	1.29956	0.982388	1
chr19	51293671	51298481	ACPT	+	4810	0	0	0	0	0	0	NA	NA	NA	NA
chr22	51176651	51183727	ACR	+	7076	0.014671	0.00207186	0.00837143	2.94174	5.09902	0.784465	0.153846	-2.70044	0.89965	1
chr12	6747241	6756580	ACRBP	-	9339	0.013895	0.00627925	0.0100871	4.75582	6.37377	3.13786	0.492308	-1.02237	0.942877	1
chrX	70797873	70833433	ACRC	+	35560	1.22113	0.595982	0.908556	1633.5	2132.66	1134.34	0.531887	-0.91081	0.0848759	1
chr11	125542228	125550793	ACRV1	-	8565	0.142416	0.0359452	0.0891806	38.1936	59.9135	16.4738	0.274959	-1.86271	0.425096	1
chr15	78463186	78527049	ACSBG1	-	63863	0	0.000459123	0.000229562	0.784465	0	1.56893	Inf	Inf	0.991048	1
chr19	6135709	6193112	ACSBG2	+	57403	0.00180848	0	0.00090424	2.54951	5.09902	0	0	#NAME?	0.84745	1
chr17	48503518	48552200	ACSF2	+	48682	0.140742	0.171353	0.156048	391.448	336.535	446.36	1.32634	0.407451	0.595839	1
chr16	89160216	89222171	ACSF3	+	61955	0.3967	0.275202	0.335951	1059.76	1207.19	912.332	0.755747	-0.404025	0.478866	1
chr4	185676748	185747215	ACSL1	-	70467	0.259439	0.315008	0.287224	1031.82	888.504	1175.13	1.32259	0.403367	0.485522	1
chr2	223725731	223808119	ACSL3	+	82388	1.99464	2.59583	2.29523	9757.76	8071.75	11443.8	1.41776	0.503609	0.261628	1
chrX	108884563	108976621	ACSL4	-	92058	1.4798	1.38246	1.43113	6750.56	6691.19	6809.94	1.01775	0.0253789	0.95779	1
chr10	114133915	114188138	ACSL5	+	54223	0.0445131	0.0562377	0.0503754	140.86	118.552	163.169	1.37634	0.460841	0.697092	1
chr5	131285666	131347761	ACSL6	-	62095	0.0208979	0.0134576	0.0171777	54.2261	63.7377	44.7145	0.701538	-0.511406	0.788347	1
chr16	20634558	20702578	ACSM1	-	68020	0.00648636	0.00280191	0.00464413	15.9344	21.6708	10.198	0.470588	-1.08746	0.797035	1
chr16	20462858	20498991	ACSM2A	+	36133	0.0043096	0.00486883	0.00458921	8.53105	7.64853	9.41357	1.23077	0.29956	0.988471	1
chr16	20548082	20587695	ACSM2B	-	39613	0	0	0	0	0	0	NA	NA	NA	NA
chr16	20775311	20808479	ACSM3	+	33168	0.0062598	0.0101662	0.008213	14.1204	10.198	18.0427	1.76923	0.823122	0.87276	1
chr12	7456927	7480969	ACSM4	+	24042	0	0	0	0	0	0	NA	NA	NA	NA
chr16	20420855	20452281	ACSM5	+	31426	0	0	0	0	0	0	NA	NA	NA	NA
chr20	24986872	25039616	ACSS1	-	52744	0.0989035	0.130853	0.114878	312.854	256.226	369.483	1.44202	0.528092	0.525855	1
chr20	33462765	33515769	ACSS2	+	53004	0.299662	0.389441	0.344552	942.338	780.15	1104.53	1.41579	0.501604	0.395311	1
chr12	81471808	81649582	ACSS3	+	177774	0.0122682	0.0115502	0.0119092	108.452	107.079	109.825	1.02564	0.0365259	0.990338	1
chr1	229566992	229569843	ACTA1	-	2851	0.00910316	0	0.00455158	0.637377	1.27475	0	0	#NAME?	0.992508	1
chr10	90694830	90751147	ACTA2	-	56317	1.00186	2.91203	1.95694	5773.17	2771.32	8775.02	3.16637	1.66283	0.000384882	0.107893
chr7	5566778	5570232	ACTB	-	3454	188.195	79.568	133.881	23316.5	31927.5	14705.6	0.460593	-1.11844	0.0113646	0.805611
chr5	56775842	56778636	ACTBL2	-	2794	0	0.0104942	0.0052471	0.784465	0	1.56893	Inf	Inf	0.991048	1
chr15	35080296	35087927	ACTC1	-	7631	0.591775	0.253595	0.422685	162.678	221.807	103.549	0.466844	-1.09899	0.310585	1
chr17	79476996	79479892	ACTG1	-	2896	150.286	61.9133	106.1	15485.8	21377.6	9594	0.448787	-1.1559	0.00952886	0.728112
chr2	74120092	74146780	ACTG2	+	26688	0.00972464	0.0241704	0.0169475	23.632	12.7475	34.5164	2.70769	1.43706	0.659823	1
chr20	32254303	32256331	ACTL10	+	2028	0	0	0	0	0	0	NA	NA	NA	NA
chr3	179280707	179306193	ACTL6A	+	25486	0.683297	0.537415	0.610356	794.025	855.361	732.69	0.856586	-0.22333	0.714525	1
chr7	100240725	100254084	ACTL6B	-	13359	0	0	0	0	0	0	NA	NA	NA	NA
chr9	111624602	111626035	ACTL7A	+	1433	0	0.0102306	0.0051153	0.392232	0	0.784465	Inf	Inf	1	1
chr9	111616868	111618275	ACTL7B	-	1407	0	0	0	0	0	0	NA	NA	NA	NA
chr1	18081807	18153558	ACTL8	+	71751	0.00108513	0.000204325	0.000644728	2.30436	3.82426	0.784465	0.205128	-2.2854	0.939921	1
chr19	8807750	8809172	ACTL9	-	1422	0	0	0	0	0	0	NA	NA	NA	NA
chr14	69340839	69446083	ACTN1	-	105244	5.58985	7.05478	6.32231	34312.7	28896.1	39729.2	1.3749	0.459323	0.292248	1
chr1	236849769	236927558	ACTN2	+	77789	0	0.000753859	0.00037693	1.56893	0	3.13786	Inf	Inf	0.945114	1
chr11	66314390	66330797	ACTN3	+	16407	0	0.000893551	0.000446776	0.392232	0	0.784465	Inf	Inf	1	1
chr19	39138266	39221171	ACTN4	+	82905	5.11883	6.02017	5.5695	23775.6	20844.8	26706.3	1.2812	0.357494	0.414819	1
chr14	58666832	58702353	ACTR10	+	35521	1.40064	1.54075	1.4707	2686.06	2443.71	2928.41	1.19835	0.261045	0.596538	1
chr10	104238985	104262512	ACTR1A	-	23527	1.65833	1.63573	1.64703	1987.59	1915.96	2059.22	1.07477	0.104033	0.841314	1
chr2	98272401	98280561	ACTR1B	-	8160	1.64362	0.455612	1.04962	118.601	182.29	54.9125	0.301237	-1.73103	0.17322	1
chr2	65454828	65498390	ACTR2	+	43562	4.31219	4.08121	4.1967	9369.94	9226.68	9513.2	1.03105	0.04412	0.923672	1
chr2	114647536	114716167	ACTR3	+	68631	6.79985	11.3489	9.07437	32299.8	22922.6	41677	1.81816	0.862479	0.0487431	1
chr7	152456850	152552463	ACTR3B	+	95613	0.118076	0.167898	0.142987	706.754	554.518	858.989	1.54907	0.631404	0.320097	1
chr2	92129158	92130496	ACTR3BP2	+	1338	0	0	0	0	0	0	NA	NA	NA	NA
chr10	38989726	38991371	ACTR3BP5	+	1645	0	0	0	0	0	0	NA	NA	NA	NA
chr7	149944300	150020758	ACTR3C	-	76458	0.00441275	0.00958727	0.00700001	27.8975	16.5718	39.2232	2.36686	1.24298	0.670446	1
chr20	37377096	37401089	ACTR5	+	23993	0.49217	0.594534	0.543352	671.649	580.013	763.284	1.31598	0.396134	0.539451	1
chr12	100594573	100618201	ACTR6	+	23628	0.940233	1.04493	0.992582	1206.11	1091.19	1321.04	1.21064	0.27577	0.622814	1
chr3	53901093	53916229	ACTR8	-	15136	1.31343	1.37494	1.34418	1045.2	976.462	1113.94	1.14079	0.190035	0.743737	1
chrX	127184940	127186382	ACTRT1	-	1442	0	0	0	0	0	0	NA	NA	NA	NA
chr1	2938045	2939467	ACTRT2	+	1422	0	0	0	0	0	0	NA	NA	NA	NA
chr2	158592957	158732374	ACVR1	-	139417	1.6011	1.48194	1.54152	11009.8	10964.2	11055.5	1.00833	0.0119627	0.980701	1
chr12	52345450	52390863	ACVR1B	+	45413	0.580062	0.75864	0.669351	1568.68	1293.88	1843.49	1.42478	0.510741	0.336711	1
chr2	158383278	158485399	ACVR1C	-	102121	0.216782	0.065894	0.141338	723.718	1087.37	360.069	0.331139	-1.59449	0.012623	0.85367
chr2	148602569	148688393	ACVR2A	+	85824	0.822222	0.96924	0.895731	3958.56	3466.06	4451.05	1.28418	0.36085	0.445925	1
chr3	38495789	38534633	ACVR2B	+	38844	0.100889	0.172902	0.136896	275.886	192.488	359.285	1.86653	0.900359	0.302148	1
chr12	52301201	52317145	ACVRL1	+	15944	0.162776	0.116776	0.139776	113.551	127.475	99.627	0.781538	-0.355611	0.782209	1
chr3	52017299	52023218	ACY1	+	5919	0.0613858	0.0743054	0.0678456	20.6903	17.8466	23.5339	1.31868	0.399096	0.925874	1
chr11	67410025	67418130	ACY3	-	8105	0.0128084	0	0.0064042	2.54951	5.09902	0	0	#NAME?	0.84745	1
chr14	75519927	75530736	ACYP1	-	10809	0.76483	0.613057	0.688944	380.612	406.647	354.578	0.871956	-0.197673	0.796656	1
chr2	54342409	54532435	ACYP2	+	190026	0.258266	0.404574	0.33142	3262.15	2410.56	4113.73	1.70655	0.771079	0.109994	1
chr20	43248162	43280376	ADA	-	32214	0.132932	0.105582	0.119257	196.165	210.335	181.996	0.865268	-0.208781	0.834971	1
chr4	123300120	123350947	ADAD1	+	50827	0.00102123	0.000288439	0.000654835	1.66699	2.54951	0.784465	0.307692	-1.70044	0.978623	1
chr16	84224722	84230772	ADAD2	+	6050	0	0	0	0	0	0	NA	NA	NA	NA
chr15	43622871	43646096	ADAL	+	23225	0.312889	0.395785	0.354337	424.395	356.931	491.859	1.37802	0.462599	0.534871	1
chr12	112336866	112339706	ADAM1	+	2840	0.868149	0.643182	0.755665	109.58	121.102	98.0581	0.809717	-0.304511	0.81676	1
chr15	58888509	59042177	ADAM10	-	153668	1.38989	1.66303	1.52646	11923.3	10352.3	13494.4	1.30352	0.382407	0.390692	1
chr17	42836567	42859214	ADAM11	+	22647	0.00114598	0	0.00057299	0.637377	1.27475	0	0	#NAME?	0.992508	1
chr10	127702901	128077127	ADAM12	-	374226	0.0291969	0.0866561	0.0579265	1135.95	536.672	1735.24	3.23333	1.69302	0.00326361	0.381497
chr1	155023761	155035252	ADAM15	+	11491	0.196494	0.142892	0.169693	99.3819	110.904	87.86	0.792219	-0.336028	0.807437	1
chr2	9629410	9695917	ADAM17	-	66507	1.46671	1.91139	1.68905	5796.95	4791.8	6802.09	1.41953	0.50541	0.272155	1
chr8	39442086	39587583	ADAM18	+	145497	0.00338913	0.000100762	0.00174495	12.5024	24.2203	0.784465	0.0323887	-4.94837	0.391893	1
chr5	156904311	157002783	ADAM19	-	98472	0.955661	0.960265	0.957963	4841.03	4622.26	5059.8	1.09466	0.130481	0.780867	1
chr8	39601254	39695779	ADAM2	-	94525	0.00247106	0.00124077	0.00185592	8.87426	11.4728	6.27572	0.547009	-0.870365	0.904749	1
chr14	70989077	71001732	ADAM20	-	12655	0.211234	0.202733	0.206983	134.291	131.3	137.281	1.04556	0.0642709	0.96779	1
chr14	70918873	70926622	ADAM21	+	7749	0.0167461	0	0.00837305	3.18689	6.37377	0	0	#NAME?	0.796353	1
chr14	70712469	70714518	ADAM21P1	-	2049	0	0	0	0	0	0	NA	NA	NA	NA
chr7	87563565	87832204	ADAM22	+	268639	0.00569996	0.00376555	0.00473275	64.6693	75.2105	54.1281	0.719687	-0.474558	0.783214	1
chr2	207308367	207482679	ADAM23	+	174312	0.0263533	0.024963	0.0256582	229.309	225.632	232.986	1.03259	0.0462739	0.969244	1
chr8	24151579	24212726	ADAM28	+	61147	0.00891318	0.00119879	0.00505598	15.3461	26.7699	3.92232	0.14652	-2.77083	0.527533	1
chr4	175839508	175899331	ADAM29	+	59823	0.00650747	0.000245065	0.00337627	9.95289	19.1213	0.784465	0.0410256	-4.60733	0.497539	1
chr1	120436155	120439147	ADAM30	-	2992	0.00867417	0	0.00433709	0.637377	1.27475	0	0	#NAME?	0.992508	1
chr8	38965049	39142436	ADAM32	+	177387	0.408491	0.159095	0.283793	2534.6	3559.12	1510.09	0.424289	-1.23688	0.0133042	0.882024
chr20	3648619	3662738	ADAM33	-	14119	0.215066	0.151599	0.183333	131.839	149.146	114.532	0.767916	-0.38098	0.749675	1
chr8	39308563	39380470	ADAM3A	-	71907	0.00469203	0.000407763	0.0025499	9.07037	16.5718	1.56893	0.0946746	-3.40088	0.618529	1
chr8	39172181	39260375	ADAM5P	+	88194	0.0332528	0.00415575	0.0187043	81.8295	144.047	19.6116	0.136147	-2.87676	0.0698916	1
chr14	106435818	106438358	ADAM6	-	2540	0	0	0	0	0	0	NA	NA	NA	NA
chr8	24298508	24367077	ADAM7	+	68569	0.00113549	0	0.000567745	1.91213	3.82426	0	0	#NAME?	0.898749	1
chr10	135075919	135090407	ADAM8	-	14488	0.035827	0.00505953	0.0204433	14.7087	25.4951	3.92232	0.153846	-2.70044	0.549866	1
chr8	38854504	38962779	ADAM9	+	108275	3.99657	3.8891	3.94284	21893.7	21255.3	22532.2	1.06008	0.0841665	0.849383	1
chr8	24241797	24263526	ADAMDEC1	+	21729	0	0	0	0	0	0	NA	NA	NA	NA
chr21	28208605	28217728	ADAMTS1	-	9123	4.19038	8.56678	6.37858	3029.85	1877.71	4181.98	2.22717	1.15521	0.0180597	1
chr19	8645125	8675588	ADAMTS10	-	30463	0.0247066	0.0447567	0.0347317	54.9615	36.9679	72.9552	1.97347	0.980738	0.609004	1
chr5	33527286	33892124	ADAMTS12	-	364838	0.826735	0.436511	0.631623	11668.4	14815.2	8521.64	0.575196	-0.797875	0.0739643	1
chr9	136279458	136324508	ADAMTS13	+	45050	0.0357179	0.0276613	0.0316896	72.8571	79.0348	66.6795	0.843672	-0.245245	0.882177	1
chr10	72432558	72522195	ADAMTS14	+	89637	0	0.00294397	0.00147199	7.06018	0	14.1204	Inf	Inf	0.5832	1
chr11	130318868	130346539	ADAMTS15	+	27671	0	0	0	0	0	0	NA	NA	NA	NA
chr5	5140442	5320412	ADAMTS16	+	179970	0.0119692	0.0184916	0.0152304	141.939	105.805	178.073	1.68304	0.751069	0.519726	1
chr15	100511642	100882183	ADAMTS17	-	370541	0.00385226	0.00265086	0.00325156	61.3353	70.1115	52.5591	0.74965	-0.41571	0.815889	1
chr16	77316024	77469011	ADAMTS18	-	152987	0.00169642	0.00105411	0.00137527	10.6883	12.7475	8.62911	0.676923	-0.562936	0.932452	1
chr5	128796102	129074376	ADAMTS19	+	278274	0.00298446	0.000684887	0.00183467	25.4951	40.7922	10.198	0.25	-2	0.507409	1
chr5	178537851	178772431	ADAMTS2	-	234580	0.243179	0.405129	0.324154	3943.41	2801.91	5084.9	1.8148	0.859808	0.0699793	1
chr12	43748011	43945724	ADAMTS20	-	197713	0.00262533	7.42e-05	0.00134974	13.1398	25.4951	0.784465	0.0307692	-5.02237	0.368825	1
chr4	73146685	73434516	ADAMTS3	-	287831	0.00414771	0.00224111	0.00319441	46.5776	58.6387	34.5164	0.588629	-0.76457	0.710903	1
chr1	161159537	161168845	ADAMTS4	-	9308	0.273249	0.211055	0.242152	115.022	124.926	105.118	0.841444	-0.24906	0.846782	1
chr21	28290230	28339439	ADAMTS5	-	49209	1.8322	2.29888	2.06554	5240.71	4428.5	6052.93	1.36681	0.450816	0.330463	1
chr5	64444562	64777704	ADAMTS6	-	333142	1.44609	1.5512	1.49865	25656.8	23662	27651.6	1.16861	0.22479	0.608181	1
chr15	79051544	79103773	ADAMTS7	-	52229	0.0203733	0.0544551	0.0374142	102.226	52.265	152.186	2.91182	1.54192	0.261732	1
chr11	130274817	130298539	ADAMTS8	-	23722	0	0	0	0	0	0	NA	NA	NA	NA
chr3	64501330	64673365	ADAMTS9	-	172035	0.0144825	0.0085218	0.0115021	100.411	122.376	78.4465	0.641026	-0.641546	0.636676	1
chr9	18474078	18910947	ADAMTSL1	+	436869	0.0698744	0.0471235	0.058499	1300.25	1499.11	1101.39	0.734694	-0.444785	0.416319	1
chr9	136397285	136440641	ADAMTSL2	+	43356	0.0550715	0.0321235	0.0435975	95.9008	117.277	74.5241	0.635452	-0.654146	0.637907	1
chr15	84322837	84708593	ADAMTSL3	+	385756	0.00154741	0.000532063	0.00103974	20.1509	29.3194	10.9825	0.374582	-1.41665	0.687534	1
chr1	150521897	150533412	ADAMTSL4	+	11515	0.0590409	0.0384823	0.0487616	28.3388	33.1436	23.5339	0.710059	-0.493989	0.865034	1
chr19	1505016	1513188	ADAMTSL5	-	8172	0.314409	0.139931	0.22717	93.6945	126.201	61.1882	0.484848	-1.04439	0.458089	1
chr7	937536	994289	ADAP1	-	56753	0.00823136	0.0061997	0.00721553	20.8864	22.9456	18.8271	0.820513	-0.285402	0.943865	1
chr17	29248753	29286211	ADAP2	+	37458	0.0194	0.0238744	0.0216372	41.7727	35.6931	47.8523	1.34066	0.422943	0.860923	1
chr1	154554533	154600456	ADAR	-	45923	2.94858	2.81667	2.88262	6785.86	6650.4	6921.33	1.04074	0.0576091	0.901395	1
chr21	46494492	46646478	ADARB1	+	151986	0.28107	0.288896	0.284983	2223.86	2098.25	2349.47	1.11973	0.163152	0.747787	1
chr10	1223252	1779670	ADARB2	-	556418	0.00013993	0.000606003	0.000372967	10.9335	3.82426	18.0427	4.71795	2.23816	0.706595	1
chr16	75632246	75657221	ADAT1	-	24975	0.893679	0.819471	0.856575	1095.7	1096.29	1095.11	0.998927	-0.00154934	0.997533	1
chr6	143743968	143771841	ADAT2	-	27873	0.270956	0.338161	0.304559	437.682	370.954	504.411	1.35977	0.44336	0.547921	1
chr19	1911888	1913446	ADAT3	+	8030	0	0.0231626	0.0115813	0.784465	0	1.56893	Inf	Inf	0.991048	1
chr1	33546713	33585995	ADC	+	39282	0.260971	0.248185	0.254578	512.599	503.528	521.669	1.03603	0.051062	0.947269	1
chr14	78266425	78400297	ADCK1	+	133872	0.156449	0.22733	0.191889	1328.64	1028.73	1628.55	1.58307	0.662726	0.226653	1
chr7	140372952	140394908	ADCK2	+	21956	0.121751	0.110174	0.115962	130.368	131.3	129.437	0.98581	-0.020618	0.990349	1
chr1	227127937	227175246	ADCK3	+	47309	0.0751563	0.0904872	0.0828217	201.853	174.641	229.064	1.31162	0.391353	0.696995	1
chr19	41197433	41222790	ADCK4	-	25357	0.387909	0.356148	0.372028	483.181	483.132	483.23	1.0002	0.000292784	1	1
chr8	145597730	145618453	ADCK5	+	20723	0.217914	0.123096	0.170505	179.152	221.807	136.497	0.615385	-0.70044	0.49816	1
chr7	45614124	45762714	ADCY1	+	148590	0.00820913	0.00513052	0.00666982	50.3528	59.9135	40.7922	0.680851	-0.554589	0.779977	1
chr1	167778624	167883453	ADCY10	-	104829	0.035089	0.0224838	0.0287864	153.657	181.015	126.299	0.697725	-0.51927	0.639329	1
chr5	7396342	7830194	ADCY2	+	433852	0.00221334	0.00135166	0.0017825	39.2723	47.1659	31.3786	0.665281	-0.587965	0.798929	1
chr2	25042038	25142055	ADCY3	-	100017	0.152319	0.147606	0.149962	769.118	748.281	789.956	1.05569	0.0781916	0.9039	1
chr14	24787554	24804277	ADCY4	-	16723	0.0481101	0.0429566	0.0455334	38.9781	39.5174	38.4388	0.972705	-0.0399262	0.995637	1
chr3	123001142	123167392	ADCY5	-	166250	0.000312217	0.00141093	0.000861574	7.55047	2.54951	12.5514	4.92308	2.29956	0.783015	1
chr12	49159974	49182820	ADCY6	-	22846	0.595128	0.516368	0.555748	647.281	665.422	629.141	0.945476	-0.0808873	0.900527	1
chr16	50321822	50352043	ADCY7	+	30221	0.158874	0.0863494	0.122612	187.732	235.83	139.635	0.5921	-0.756088	0.455645	1
chr8	131792546	132052835	ADCY8	-	260289	0.00289155	0.000901182	0.00189637	24.7597	36.9679	12.5514	0.339523	-1.55842	0.610143	1
chr16	4012649	4166186	ADCY9	-	153537	0.501019	0.490207	0.495613	3902.91	3778.37	4027.44	1.06592	0.0920981	0.847789	1
chr18	904943	912173	ADCYAP1	+	7230	0	0	0	0	0	0	NA	NA	NA	NA
chr7	31092075	31151093	ADCYAP1R1	+	59018	0.00175899	0	0.000879495	2.54951	5.09902	0	0	#NAME?	0.84745	1
chr4	2845583	2931802	ADD1	+	86219	1.62901	1.57905	1.60403	7091.76	6898.97	7284.54	1.05589	0.0784557	0.864843	1
chr2	70889215	70995375	ADD2	-	106160	0	0.000138098	6.9049e-05	0.392232	0	0.784465	Inf	Inf	1	1
chr10	111765725	111895323	ADD3	+	129598	2.58717	2.01527	2.30122	15221.9	16468.6	13975.2	0.848601	-0.236842	0.589931	1
chr4	100197522	100212185	ADH1A	-	14663	0	0.00299948	0.00149974	1.1767	0	2.35339	Inf	Inf	0.969494	1
chr4	100227526	100242572	ADH1B	-	15046	0.0103495	0	0.00517475	3.82426	7.64853	0	0	#NAME?	0.746476	1
chr4	100257648	100273917	ADH1C	-	16269	0.0287144	0.0171215	0.0229179	18.9252	22.9456	14.9048	0.649573	-0.622437	0.87196	1
chr4	100044832	100065449	ADH4	-	20617	0.00881176	0.0142217	0.0115167	12.3063	8.92328	15.6893	1.75824	0.814133	0.889296	1
chr4	99992129	100009931	ADH5	-	17802	2.8516	3.01412	2.93286	2682.28	2493.42	2871.14	1.15149	0.203498	0.680452	1
chr4	100123794	100140403	ADH6	-	16609	0.0359396	0.00617876	0.0210592	17.4053	29.3194	5.49125	0.187291	-2.41665	0.541616	1
chr4	100333417	100356667	ADH7	-	23250	0	0	0	0	0	0	NA	NA	NA	NA
chr8	67344717	67381044	ADHFE1	+	36327	0.144315	0.215103	0.179709	337.81	257.5	418.12	1.62376	0.699341	0.386207	1
chr2	3501689	3523350	ADI1	-	21661	1.92708	1.63927	1.78317	1974.89	2049.81	1899.97	0.926904	-0.109508	0.828969	1
chr20	37209837	37217104	ADIG	+	7267	0.0357136	0.00201741	0.0188655	6.76601	12.7475	0.784465	0.0615385	-4.02237	0.662048	1
chr3	186560462	186576252	ADIPOQ	+	15790	0.192306	0.21169	0.201998	164.002	149.146	178.858	1.19921	0.262086	0.816059	1
chr1	202909960	202927700	ADIPOR1	-	17740	1.57123	1.47205	1.52164	1383.11	1369.09	1397.13	1.02048	0.0292538	0.960695	1
chr12	1800246	1897845	ADIPOR2	+	97599	1.7005	1.43151	1.56601	7814	8152.06	7475.95	0.917063	-0.124908	0.780434	1
chr10	75910942	76469061	ADK	+	558119	1.9981	1.53902	1.76856	50368.4	54774.9	45961.8	0.839102	-0.253081	0.557848	1
chr11	10326641	10328923	ADM	+	2282	9.88943	16.305	13.0972	1550	1109.04	1990.97	1.79523	0.844165	0.113659	1
chr22	50920011	50924866	ADM2	+	4855	0.261936	0.141924	0.20193	49.6664	62.463	36.8698	0.590267	-0.760561	0.701796	1
chr20	49506882	49547527	ADNP	-	40645	4.0061	4.07578	4.04094	8431.13	7997.81	8864.45	1.10836	0.148426	0.743406	1
chr18	77866914	77898228	ADNP2	+	31314	0.761668	1.28018	1.02092	1658.11	1171.5	2144.73	1.83075	0.872437	0.0982764	1
chr10	64564515	64568239	ADO	+	3724	1.83985	1.33433	1.58709	301.234	336.535	265.933	0.79021	-0.339692	0.684099	1
chr1	203096835	203136533	ADORA1	+	39698	0.00261505	0.00886319	0.00573912	11.9631	5.09902	18.8271	3.69231	1.88452	0.731763	1
chr22	24823529	24838325	ADORA2A	+	14796	0.513939	0.0881848	0.301062	221.66	373.503	69.8173	0.186926	-2.41946	0.0139399	0.902752
chr17	15848230	15879210	ADORA2B	+	30980	0.0376982	0.0530011	0.0453496	72.612	57.364	87.86	1.53162	0.615062	0.711047	1
chr1	112025969	112106597	ADORA3	-	80628	0.00515018	0.0076368	0.00639349	26.6718	20.3961	32.9475	1.61538	0.691878	0.82547	1
chr15	73043707	73076126	ADPGK	-	32419	1.32331	1.61907	1.47119	2457.78	2107.17	2808.38	1.33277	0.414433	0.404819	1
chr3	119298522	119308792	ADPRH	+	10270	0.0480145	0.0256951	0.0368548	19.1704	24.2203	14.1204	0.582996	-0.778442	0.835376	1
chr13	114076259	114107839	ADPRHL1	-	31580	0.155324	0.0742773	0.114801	183.221	240.929	125.514	0.520961	-0.940754	0.359259	1
chr1	36554452	36559533	ADPRHL2	+	5081	0.643394	0.484906	0.56415	146.205	160.619	131.79	0.820513	-0.285402	0.80257	1
chr8	26605666	26722922	ADRA1A	-	117256	0.0188136	0.00862704	0.0137203	81.2411	108.354	54.1281	0.499548	-1.00131	0.508221	1
chr5	159343739	159400017	ADRA1B	+	56278	0	0.00182351	0.000911755	2.74563	0	5.49125	Inf	Inf	0.864625	1
chr20	4201277	4229659	ADRA1D	-	28382	0.0347479	0.0165293	0.0256386	36.7718	48.4407	25.1029	0.518219	-0.948367	0.689423	1
chr10	112836789	112840662	ADRA2A	+	3873	0	0	0	0	0	0	NA	NA	NA	NA
chr2	96778622	96781888	ADRA2B	-	3266	0	0	0	0	0	0	NA	NA	NA	NA
chr4	3768295	3770253	ADRA2C	+	1958	0	0	0	0	0	0	NA	NA	NA	NA
chr10	115803805	115806667	ADRB1	+	2862	0	0	0	0	0	0	NA	NA	NA	NA
chr5	148206155	148208197	ADRB2	+	2042	0.203354	0.437948	0.320651	34.1242	20.3961	47.8523	2.34615	1.2303	0.630304	1
chr8	37820513	37824184	ADRB3	-	3671	0	0	0	0	0	0	NA	NA	NA	NA
chr11	67033904	67054029	ADRBK1	+	20125	0.470701	0.2098	0.340251	345.606	465.286	225.926	0.485564	-1.04227	0.191244	1
chr22	25960860	26125258	ADRBK2	+	164398	0.0377303	0.0633155	0.0505229	430.818	304.666	556.97	1.82813	0.870369	0.239696	1
chr20	60878026	60883918	ADRM1	+	5892	0.850126	0.35543	0.602778	179.103	246.028	112.178	0.455959	-1.13303	0.275648	1
chr22	40742503	40762575	ADSL	+	20072	1.16111	1.136	1.14855	1182.29	1144.73	1219.84	1.06562	0.0916875	0.873334	1
chr1	244571793	244615436	ADSS	-	43643	2.38521	1.95327	2.16924	4837.35	5113.04	4561.66	0.892162	-0.164622	0.721449	1
chr14	105190533	105213647	ADSSL1	+	23114	0.0348077	0.0253707	0.0300892	35.448	39.5174	31.3786	0.794045	-0.332708	0.896952	1
chr7	44143959	44154159	AEBP1	+	10200	2.0439	0.372723	1.20831	608.794	1015.98	201.607	0.198436	-2.33325	0.000675439	0.156871
chr12	19592607	19675173	AEBP2	+	82566	1.2094	1.69142	1.45041	6189.03	4905.26	7472.81	1.52343	0.607322	0.185423	1
chr15	89164526	89175512	AEN	+	10986	2.95406	5.84151	4.39778	2513.52	1593.44	3433.6	2.15483	1.10757	0.0263609	1
chr19	3052907	3062964	AES	-	10057	1.30578	0.52187	0.913825	462.932	645.026	280.838	0.435391	-1.19962	0.0971861	1
chr4	7760439	7941653	AFAP1	-	181214	1.13786	1.1232	1.13053	10509.7	10127.9	10891.5	1.07539	0.104864	0.816092	1
chr5	148651400	148721367	AFAP1L1	+	69967	0.208464	0.169086	0.188775	674.738	716.412	633.063	0.883657	-0.178441	0.779758	1
chr10	116054582	116164515	AFAP1L2	-	109933	0.00259689	0	0.00129845	7.01115	14.0223	0	0	#NAME?	0.528666	1
chr4	87856153	88062206	AFF1	+	206053	4.58247	3.23186	3.90716	41005.8	46378.1	35633.5	0.768326	-0.38021	0.380509	1
chrX	147582138	148082193	AFF2	+	500055	0.000519003	0	0.000259502	6.37377	12.7475	0	0	#NAME?	0.567551	1
chr2	100163715	100759037	AFF3	-	595322	1.32912	0.863031	1.09608	457.784	536.672	378.896	0.706011	-0.502237	0.484772	1
chr5	132211070	132299354	AFF4	-	88284	4.29751	3.9287	4.11311	18597.3	18635.6	18558.9	0.99588	-0.00595623	0.987453	1
chr16	90038987	90067195	AFG3L1P	+	28208	0.484872	0.489063	0.486967	704.988	671.796	738.181	1.09882	0.135952	0.834191	1
chr18	12328942	12377275	AFG3L2	-	48333	1.0546	0.988031	1.02132	2529.31	2503.62	2555	1.02052	0.0293091	0.955649	1
chr4	74347461	74369718	AFM	+	22257	0.00583031	0.00395214	0.00489122	5.54028	6.37377	4.70679	0.738462	-0.437405	0.983442	1
chr17	76183397	76203782	AFMID	+	20385	0.379397	0.329384	0.35439	369.581	379.877	359.285	0.945792	-0.0804045	0.918245	1
chr4	74301932	74321492	AFP	+	19560	0.00265369	0.00524659	0.00395014	4.02038	2.54951	5.49125	2.15385	1.10692	0.956614	1
chr2	64751438	64820138	AFTPH	+	68700	1.44497	1.50078	1.47287	5192.27	4872.11	5512.43	1.13143	0.178141	0.701835	1
chr4	178351928	178363657	AGA	-	11729	0.595223	0.912452	0.753838	457.784	342.909	572.659	1.67	0.739851	0.30742	1
chr2	236402732	237040444	AGAP1	+	637712	0.295868	0.324329	0.310098	10167.3	9267.47	11067.2	1.1942	0.256046	0.568026	1
chr10	88730666	88769960	AGAP11	+	39463	0.0528388	0.0443985	0.0486186	97.6658	101.98	93.3513	0.915385	-0.12755	0.930193	1
chr12	58118075	58135944	AGAP2	-	17869	0.00435722	0.0110602	0.00770871	7.01115	3.82426	10.198	2.66667	1.41504	0.879035	1
chr7	150783825	150841523	AGAP3	+	57698	0.404378	0.244943	0.324661	951.114	1146	756.224	0.659878	-0.599728	0.305982	1
chr10	46321049	46342921	AGAP4	-	21872	0.00237317	0	0.00118658	1.27475	2.54951	0	0	#NAME?	0.948389	1
chr10	75434032	75457554	AGAP5	-	23522	0.0419274	0.0205678	0.0312476	37.164	48.4407	25.8873	0.534413	-0.903973	0.701605	1
chr10	51748077	51770259	AGAP6	+	22182	0.524304	0.463174	0.493739	70.2096	71.3863	69.0329	0.967033	-0.048363	0.982664	1
chr10	51464161	51486327	AGAP7	-	22166	0.0269296	0.00132279	0.0141262	15.4441	29.3194	1.56893	0.0535117	-4.224	0.366574	1
chr10	51224687	51246535	AGAP8	-	21848	0.0643467	0	0.0321734	3.82426	7.64853	0	0	#NAME?	0.746476	1
chr10	48215723	48237508	AGAP9	+	1045665	0	0	0	0	0	0	NA	NA	NA	NA
chr10	47191843	47213626	AGAP9	-	1045665	0	0	0	0	0	0	NA	NA	NA	NA
chr15	86685241	87572283	AGBL1	+	887042	0.000672934	8.26e-05	0.000377785	16.6208	29.3194	3.92232	0.133779	-2.90207	0.485029	1
chr11	47681142	47736928	AGBL2	-	55786	0.0409398	0.0575529	0.0492464	141.988	112.178	171.798	1.53147	0.614916	0.599279	1
chr7	134671258	134820530	AGBL3	+	149272	0.257667	0.0997846	0.178726	1343.1	1889.19	797.016	0.421883	-1.24508	0.0237809	1
chr1	48998526	50489626	AGBL4	-	1491100	0.00160172	2.03e-05	0.000811026	57.5111	113.453	1.56893	0.0138289	-6.17617	0.00767308	0.645009
chr2	27274490	27293490	AGBL5	+	19000	0.28685	0.197531	0.242191	234.261	267.699	200.823	0.750183	-0.414685	0.65305	1
chr6	32148744	32152099	AGER	-	3355	0.247541	0.0480671	0.147804	24.7106	40.7922	8.62911	0.211538	-2.24101	0.469363	1
chr2	228336887	228425938	AGFG1	+	89051	2.43396	3.01411	2.72404	12503.7	10645.5	14362	1.34912	0.432014	0.331429	1
chr7	100136833	100165843	AGFG2	+	29010	0.604766	0.381546	0.493156	727.003	861.734	592.271	0.687301	-0.540986	0.387641	1
chr5	76326209	76361058	AGGF1	+	34849	1.01879	1.05003	1.03441	1850.94	1743.86	1958.02	1.12281	0.16711	0.748539	1
chr7	141251077	141354209	AGK	+	103132	0.786151	0.928967	0.857559	4554.41	3982.33	5126.48	1.2873	0.364353	0.436316	1
chr1	100315639	100389579	AGL	+	73940	0.63399	0.714386	0.674188	2564.32	2302.21	2826.43	1.2277	0.295961	0.550319	1
chr1	15898193	15911605	AGMAT	-	13412	0.154805	0.13117	0.142987	98.0581	101.98	94.1357	0.923077	-0.115477	0.937142	1
chr7	15239942	15601640	AGMO	-	361698	0.00373117	0.0012565	0.00249383	45.3028	66.2873	24.3184	0.366864	-1.44668	0.489998	1
chr6	32135982	32145888	AGPAT1	-	9906	0.366791	0.244193	0.305492	153.951	178.466	129.437	0.725275	-0.463401	0.675718	1
chr9	139567594	139581911	AGPAT2	-	14317	0.166772	0.0860152	0.126394	91.5862	117.277	65.895	0.561873	-0.831684	0.55863	1
chr21	45285115	45407475	AGPAT3	+	122360	0.59474	0.514086	0.554413	3470.28	3574.41	3366.14	0.941732	-0.0866122	0.854597	1
chr6	161551056	161695107	AGPAT4	-	144051	0.275957	0.205727	0.240842	1746.22	1927.43	1565.01	0.811966	-0.300509	0.562347	1
chr6	161581163	161583014	AGPAT4-IT1	-	1851	0.12619	0.229689	0.17794	17.1111	11.4728	22.7495	1.98291	0.987616	0.816547	1
chr8	6565877	6619021	AGPAT5	+	53144	0.256288	0.21479	0.235539	638.75	667.972	609.529	0.912507	-0.132092	0.838623	1
chr8	41435706	41482520	AGPAT6	+	46814	1.01453	1.0664	1.04046	2501.95	2332.8	2671.1	1.14502	0.195371	0.69514	1
chr4	84457652	84527026	AGPAT9	+	69374	0.177699	0.135248	0.156473	553.783	605.509	502.057	0.82915	-0.270295	0.689359	1
chr15	78799905	78829715	AGPHD1	+	29810	0.0165417	0.0919661	0.0542539	85.4576	24.2203	146.695	6.05668	2.59853	0.0942478	1
chr2	178257470	178408564	AGPS	+	151094	0.897486	1.26739	1.08244	8453.64	6660.59	10246.7	1.5384	0.621433	0.168692	1
chr7	16832263	16844738	AGR2	-	12475	0	0	0	0	0	0	NA	NA	NA	NA
chr7	16899029	16921613	AGR3	-	22584	0	0	0	0	0	0	NA	NA	NA	NA
chr1	955502	991499	AGRN	+	35997	0.211968	0.13725	0.174609	319.571	374.778	264.365	0.70539	-0.503507	0.537198	1
chr16	67516473	67517716	AGRP	-	1243	0	0	0	0	0	0	NA	NA	NA	NA
chr15	82969810	82972259	AGSK1	+	418824	0	0	0	0	0	0	NA	NA	NA	NA
chr15	82767618	83146651	AGSK1	-	418824	0	0	0	0	0	0	NA	NA	NA	NA
chr1	230838271	230850336	AGT	-	12065	0.0193599	0.00364537	0.0115026	6.91309	11.4728	2.35339	0.205128	-2.2854	0.786441	1
chr9	88161453	88356944	AGTPBP1	-	195491	0.287687	0.441317	0.364502	3689.48	2762.39	4616.57	1.67122	0.740904	0.12015	1
chr3	148415657	148460790	AGTR1	+	45133	0.000575036	0	0.000287518	0.637377	1.27475	0	0	#NAME?	0.992508	1
chrX	115301957	115306225	AGTR2	+	4268	0	0	0	0	0	0	NA	NA	NA	NA
chr1	11796141	11810828	AGTRAP	+	14687	0.15727	0.299458	0.228364	174.396	113.453	235.339	2.07433	1.05265	0.320652	1
chr2	241808161	241818536	AGXT	+	10375	0	0	0	0	0	0	NA	NA	NA	NA
chr5	34998205	35048240	AGXT2	-	50035	0	0	0	0	0	0	NA	NA	NA	NA
chr4	109663201	109684235	AGXT2L1	-	21034	0	0	0	0	0	0	NA	NA	NA	NA
chr5	177635539	177659803	AGXT2L2	-	24264	1.01078	0.999532	1.00516	1251.07	1204.64	1297.5	1.07709	0.107133	0.849713	1
chr1	247002401	247094726	AHCTF1	-	92325	1.70125	1.58879	1.64502	7781.69	7714.82	7848.57	1.01734	0.0247976	0.958438	1
chr20	32868070	32899608	AHCY	-	31538	0.378541	0.300294	0.339417	546.576	586.387	506.764	0.864214	-0.210539	0.756563	1
chr1	110527386	110566364	AHCYL1	+	38978	2.39957	2.40721	2.40339	4807.39	4594.22	5020.57	1.0928	0.128033	0.78503	1
chr7	128864854	129070052	AHCYL2	+	205198	0.456207	0.468754	0.462481	4872.46	4598.04	5146.87	1.11936	0.162677	0.728017	1
chr1	27860755	27930143	AHDC1	-	69388	0.644077	0.560744	0.60241	2138.55	2195.13	2081.97	0.94845	-0.0763565	0.878605	1
chr6	135605109	135818903	AHI1	-	213794	1.38782	1.22546	1.30664	14296.1	14573	14019.2	0.961996	-0.0558972	0.897601	1
chr11	62201015	62314332	AHNAK	-	113317	6.16937	2.64094	4.40515	25175.7	34338.1	16013.3	0.466342	-1.10054	0.012606	0.85367
chr14	105403590	105444694	AHNAK2	-	41104	0.388311	0.115204	0.251758	518.678	783.974	253.382	0.323202	-1.62949	0.0207471	1
chr7	17338275	17385775	AHR	+	47500	2.49805	3.03794	2.76799	6774.83	5828.18	7721.48	1.32485	0.405833	0.373646	1
chr5	304290	438405	AHRR	+	134115	1.68682	1.64001	1.66342	10519.4	10217.2	10821.7	1.05917	0.0829313	0.854508	1
chr14	77924372	77935815	AHSA1	+	11443	1.28597	1.06722	1.1766	688.122	722.786	653.459	0.904084	-0.145472	0.818727	1
chr2	61404554	61414686	AHSA2	+	10132	1.51704	1.17539	1.34621	695.82	754.655	636.985	0.844075	-0.244557	0.699049	1
chr3	186330849	186339107	AHSG	+	8258	0	0	0	0	0	0	NA	NA	NA	NA
chr16	31539202	31540124	AHSP	+	922	0	0	0	0	0	0	NA	NA	NA	NA
chr12	8754761	8765442	AICDA	-	10681	0.0899039	0.0850996	0.0875018	47.9014	47.1659	48.6368	1.03119	0.0443032	0.999824	1
chr1	222841354	222885864	AIDA	-	44510	1.75236	1.22494	1.48865	3374.03	3830.64	2917.42	0.761602	-0.39289	0.410982	1
chr6	31582993	31584798	AIF1	+	1805	0	0	0	0	0	0	NA	NA	NA	NA
chr9	133971862	133998539	AIF1L	+	26677	0	0	0	0	0	0	NA	NA	NA	NA
chrX	129263337	129299861	AIFM1	-	36524	0.441978	0.474678	0.458328	860.46	792.898	928.022	1.17042	0.227024	0.708746	1
chr10	71872022	71892690	AIFM2	-	20668	0.563815	0.538383	0.551099	583.887	572.365	595.409	1.04026	0.0569447	0.937458	1
chr22	21319417	21335649	AIFM3	+	16232	0.0223844	0	0.0111922	8.92328	17.8466	0	0	#NAME?	0.425779	1
chr6	143382022	143661441	AIG1	+	279419	0.299359	0.470789	0.385074	5573.77	4108.53	7039	1.71326	0.776747	0.0927906	1
chr6	106959729	107018334	AIM1	+	58605	0.591644	0.870519	0.731082	2216.5	1703.07	2729.94	1.60295	0.680728	0.17714	1
chr1	26648349	26680621	AIM1L	-	32272	0	0.00227139	0.00113569	1.96116	0	3.92232	Inf	Inf	0.919077	1
chr1	159032274	159046647	AIM2	-	14373	0.0090284	0.00714001	0.00808421	5.93251	6.37377	5.49125	0.861538	-0.215013	1	1
chr4	107236766	107270381	AIMP1	+	33615	2.0751	1.88793	1.98151	3411.24	3426.54	3395.95	0.991071	-0.0129391	0.977141	1
chr7	6048881	6063465	AIMP2	+	14584	0.660216	0.569277	0.614746	458.47	472.934	444.007	0.938835	-0.0910569	0.899743	1
chr11	67250504	67258579	AIP	+	8075	0.462816	0.317719	0.390267	160.423	183.565	137.281	0.747863	-0.419154	0.700013	1
chr17	6327058	6338519	AIPL1	-	11461	0.178893	0.0920997	0.135496	78.5935	100.706	56.4814	0.560857	-0.834295	0.587761	1
chr21	45705762	45718110	AIRE	+	12348	0	0.00712367	0.00356184	2.35339	0	4.70679	Inf	Inf	0.892091	1
chr1	4715104	4843851	AJAP1	+	128747	0.0509576	0.063312	0.0571348	379.338	322.513	436.162	1.35239	0.435508	0.574787	1
chr14	23440409	23451848	AJUBA	-	11439	4.30426	3.52552	3.91489	2288.14	2418.21	2158.06	0.892421	-0.164203	0.741378	1
chr9	130628758	130640022	AK1	-	11264	0.215831	0.132407	0.174119	98.8916	118.552	79.2309	0.668321	-0.581387	0.671221	1
chr1	33473540	33502512	AK2	-	28972	1.63662	1.70782	1.67222	2488.27	2328.98	2647.57	1.13679	0.184971	0.710956	1
chr9	4709556	4742043	AK3	-	32487	0.970633	1.66792	1.31928	2224.1	1548.83	2899.38	1.87198	0.904569	0.0733591	1
chr1	65613231	65697828	AK4	+	84597	0.0760826	0.0795437	0.0778131	338.104	316.139	360.069	1.13896	0.187714	0.820776	1
chr1	77747661	78025654	AK5	+	277993	0.114644	0.083377	0.0990105	1402.82	1565.4	1240.24	0.792283	-0.335913	0.532996	1
chr14	96858447	96955112	AK7	+	96665	0	0.000758313	0.000379157	1.96116	0	3.92232	Inf	Inf	0.919077	1
chr9	135600964	135754198	AK8	-	153234	0.00372612	0.00382695	0.00377654	29.7116	28.0446	31.3786	1.11888	0.162057	0.970989	1
chr17	55162552	55198710	AKAP1	+	36158	0.246195	0.19097	0.218583	403.362	437.241	369.483	0.845033	-0.242921	0.746251	1
chr17	19808749	19881129	AKAP10	-	72380	1.50847	1.63564	1.57205	5848.72	5362.89	6334.55	1.18118	0.240231	0.60214	1
chr13	42846288	42897403	AKAP11	+	51115	1.36937	1.30012	1.33475	3497	3438.01	3555.98	1.03431	0.0486709	0.921342	1
chr6	151561133	151679694	AKAP12	+	118561	0.0516605	0.0481012	0.0498808	302.999	300.842	305.157	1.01434	0.0205436	0.988268	1
chr15	85923870	86292586	AKAP13	+	368716	2.47471	3.47607	2.97539	56699.4	44817.8	68581	1.53022	0.613737	0.157682	1
chrX	119029935	119054679	AKAP14	+	24744	0.00419545	0.00355493	0.00387519	4.9029	5.09902	4.70679	0.923077	-0.115477	1	1
chrX	1710485	1721411	AKAP17A	+	10926	0	0	0	0	0	0	NA	NA	NA	NA
chrY	1660485	1671411	AKAP17A	+	10926	0	0	0	0	0	0	NA	NA	NA	NA
chr9	112810877	112934791	AKAP2	+	123914	2.7299	2.95192	2.84091	18093.8	16615.2	19572.4	1.17798	0.23632	0.592216	1
chr12	4724675	4754343	AKAP3	-	29668	0.0131217	0.0123538	0.0127378	19.3665	19.1213	19.6116	1.02564	0.0365259	1	1
chrX	49955410	49965664	AKAP4	-	10254	0	0	0	0	0	0	NA	NA	NA	NA
chr14	64932216	64941221	AKAP5	+	9005	0.455367	0.511204	0.483285	223.867	201.411	246.322	1.22298	0.2904	0.764466	1
chr14	32798478	33302268	AKAP6	+	503790	0.222702	0.231098	0.2269	5870.1	5510.77	6229.43	1.13041	0.176848	0.701631	1
chr6	131456825	131604675	AKAP7	+	147850	0.187473	0.330394	0.258933	1987.64	1361.44	2613.84	1.91991	0.941037	0.0668234	1
chr19	15464331	15490612	AKAP8	-	26281	0.842432	0.6906	0.766516	1029.27	1087.37	971.167	0.893137	-0.163046	0.776025	1
chr19	15490858	15529833	AKAP8L	-	38975	1.28384	1.37482	1.32933	2662.47	2457.73	2867.22	1.16661	0.222327	0.652794	1
chr7	91570188	91739987	AKAP9	+	169799	0.960289	1.08752	1.0239	8945.2	8009.28	9881.12	1.23371	0.303	0.501167	1
chr6	109814058	110012415	AKD1	-	198357	0.0430464	0.022099	0.0325727	326.975	419.394	234.555	0.559271	-0.838382	0.301459	1
chr11	8932700	8941626	AKIP1	+	8926	1.68802	1.60903	1.64853	754.704	740.633	768.775	1.038	0.0538039	0.935764	1
chr1	39456915	39471737	AKIRIN1	+	14822	4.23563	3.94697	4.0913	3106.82	3083.63	3130.01	1.01504	0.0215383	0.967199	1
chr6	88384577	88411985	AKIRIN2	-	27408	2.07382	2.34441	2.20912	3115.01	2791.71	3438.31	1.23161	0.300548	0.535173	1
chr9	117096432	117156685	AKNA	-	60253	0.312714	0.364486	0.3386	1050.3	925.472	1175.13	1.26976	0.344556	0.550147	1
chr1	109358524	109399716	AKNAD1	-	41192	0.00567046	0.0156599	0.0106652	22.9946	11.4728	34.5164	3.00855	1.58907	0.632597	1
chr1	46016454	46035723	AKR1A1	+	19269	0.402718	0.394111	0.398415	393.752	381.152	406.353	1.06612	0.0923669	0.909426	1
chr7	134127106	134143888	AKR1B1	-	16782	52.4808	23.5358	38.0083	32197.6	43260.1	21135	0.488558	-1.0334	0.0186004	1
chr7	134212343	134226166	AKR1B10	+	13823	0.0375505	0.0628193	0.0501849	35.8893	25.4951	46.2834	1.81538	0.860275	0.731611	1
chr7	134233848	134264592	AKR1B15	+	30744	0	0.00190743	0.000953715	1.56893	0	3.13786	Inf	Inf	0.945114	1
chr10	5005453	5020158	AKR1C1	+	14705	0.788917	0.314046	0.551481	408.461	569.815	247.106	0.43366	-1.20536	0.110005	1
chr10	5031964	5060207	AKR1C2	-	28243	0.0294055	0.0129771	0.0211913	30.2019	40.7922	19.6116	0.480769	-1.05658	0.693945	1
chr10	5136567	5149878	AKR1C3	+	13311	0.015598	0.0121152	0.0138566	9.41357	10.198	8.62911	0.846154	-0.241008	0.986389	1
chr10	5238797	5260910	AKR1C4	+	22113	0	0	0	0	0	0	NA	NA	NA	NA
chr10	5196654	5227150	AKR1CL1	-	30496	0	0	0	0	0	0	NA	NA	NA	NA
chr7	137761177	137803050	AKR1D1	+	41873	0.0322298	0.0168057	0.0245178	51.9708	66.2873	37.6543	0.568047	-0.815917	0.672916	1
chr10	4868401	4890251	AKR1E2	+	21850	0	0.0033548	0.0016774	1.96116	0	3.92232	Inf	Inf	0.919077	1
chr1	19629201	19638640	AKR7A2	-	9439	0.80287	0.640567	0.721719	347.714	372.228	323.199	0.868282	-0.203764	0.797174	1
chr1	113465971	113467295	AKR7A2P1	+	1324	0	0	0	0	0	0	NA	NA	NA	NA
chr1	19609056	19615280	AKR7A3	-	6224	0.0750571	0.0871525	0.0811048	25.9854	22.9456	29.0252	1.26496	0.339089	0.92604	1
chr1	19592475	19600568	AKR7L	-	8093	0.0737577	0.135863	0.10481	44.0771	29.3194	58.8348	2.00669	1.00482	0.645901	1
chr14	105235686	105262080	AKT1	-	26394	0.530979	0.138306	0.334643	441.85	688.368	195.332	0.283761	-1.81725	0.0148235	0.927834
chr19	50372296	50380644	AKT1S1	-	8348	1.14097	0.331915	0.736442	308.049	467.835	148.264	0.316915	-1.65783	0.0493798	1
chr19	40736223	40791302	AKT2	-	55079	0.449605	0.305972	0.377789	1056.67	1213.57	899.781	0.741435	-0.431608	0.449774	1
chr1	243651534	244006886	AKT3	-	355352	1.39719	1.52608	1.46164	26701.7	24386.1	29017.3	1.18992	0.250859	0.566833	1
chr16	53525191	53537170	AKTIP	-	11979	0.615299	0.620491	0.617895	379.877	362.03	397.724	1.09859	0.135655	0.865917	1
chr9	116148591	116163618	ALAD	-	15027	0.537127	0.359024	0.448076	342.566	396.449	288.683	0.728172	-0.457649	0.564915	1
chr3	52232115	52248343	ALAS1	+	16228	1.48413	1.33162	1.40787	1169.64	1182.97	1156.3	0.977454	-0.0328999	0.952626	1
chrX	55035487	55057497	ALAS2	-	22010	0	0	0	0	0	0	NA	NA	NA	NA
chr4	74269971	74287129	ALB	+	17158	0.00756296	0.0145255	0.0110442	9.85484	6.37377	13.3359	2.09231	1.0651	0.877105	1
chr3	105085556	105295757	ALCAM	+	210201	6.28991	5.3829	5.83641	62743	64941.1	60545	0.932306	-0.101125	0.813393	1
chr19	49956472	49974305	ALDH16A1	+	17833	0.077133	0.092075	0.084604	77.711	67.562	87.86	1.30044	0.378995	0.817687	1
chr10	97365685	97416567	ALDH18A1	-	50882	0.786008	0.891753	0.838881	2196.16	1964.4	2427.92	1.23596	0.305633	0.545437	1
chr9	75515577	75568233	ALDH1A1	-	52656	0.00049288	0	0.00024644	0.637377	1.27475	0	0	#NAME?	0.992508	1
chr15	58245621	58358121	ALDH1A2	-	112500	0.000230694	0.000651577	0.000441136	2.59854	1.27475	3.92232	3.07692	1.62149	0.962151	1
chr15	101420008	101456830	ALDH1A3	+	36822	0.0197351	0.0318516	0.0257933	49.2251	35.6931	62.7572	1.75824	0.814133	0.692664	1
chr9	38392660	38398662	ALDH1B1	+	6002	0.661583	0.532486	0.597035	183.025	195.037	171.013	0.876823	-0.189643	0.854756	1
chr3	125822407	125899485	ALDH1L1	-	77078	0.015152	0.0129338	0.0140429	55.3538	57.364	53.3436	0.929915	-0.10483	0.96184	1
chr12	105413561	105478341	ALDH1L2	-	64780	1.72833	1.59456	1.66145	5513.31	5499.29	5527.34	1.0051	0.00733858	0.989703	1
chr12	112204690	112247789	ALDH2	+	43099	0.370939	0.191169	0.281054	613.059	785.249	440.869	0.561439	-0.8328	0.206366	1
chr17	19641297	19651746	ALDH3A1	-	10449	0	0.00701525	0.00350762	1.96116	0	3.92232	Inf	Inf	0.919077	1
chr17	19552063	19580908	ALDH3A2	+	28845	0.632519	0.782197	0.707358	1051.72	896.153	1207.29	1.34719	0.429957	0.455143	1
chr11	67776047	67796743	ALDH3B1	+	20696	0.308487	0.274849	0.291668	308.981	313.59	304.372	0.970607	-0.0430414	0.960055	1
chr11	67429632	67448685	ALDH3B2	-	19053	0.00136215	0.00692512	0.00414363	4.16747	1.27475	7.06018	5.53846	2.46949	0.87672	1
chr1	19197923	19229293	ALDH4A1	-	31370	0.259672	0.173866	0.216769	345.017	398.998	291.036	0.729418	-0.455183	0.565997	1
chr6	24495196	24537435	ALDH5A1	+	42239	0.032565	0.0152717	0.0239184	51.0392	67.562	34.5164	0.510885	-0.968929	0.619351	1
chr14	74526871	74551196	ALDH6A1	-	24325	0.166441	0.133798	0.150119	186.506	198.862	174.151	0.87574	-0.191426	0.852125	1
chr5	125877532	125931082	ALDH7A1	-	53550	0.880126	0.850861	0.865494	2376.54	2314.95	2438.12	1.0532	0.0747826	0.883441	1
chr6	135238527	135271260	ALDH8A1	-	32733	0.0388507	0.0237377	0.0312942	52.0198	62.463	41.5766	0.66562	-0.587229	0.762608	1
chr1	165631448	165667900	ALDH9A1	-	36452	0.976835	1.06375	1.02029	1911.94	1748.96	2074.91	1.18636	0.246548	0.633143	1
chr16	30064410	30081741	ALDOA	+	17331	10.3793	1.51577	5.94754	952.193	1643.16	261.227	0.158978	-2.6531	1.75657e-05	0.0106914
chr9	104182841	104198062	ALDOB	-	15221	0.0272814	0	0.0136407	10.198	20.3961	0	0	#NAME?	0.367805	1
chr17	26900132	26903951	ALDOC	-	3819	0.0271831	0.119004	0.0730935	14.7087	5.09902	24.3184	4.76923	2.25376	0.628549	1
chr16	5121809	5137380	ALG1	+	15571	0.280015	0.348364	0.31419	252.205	214.159	290.252	1.35531	0.438624	0.629898	1
chr12	34175215	34181236	ALG10	+	6021	0.224142	0.172877	0.19851	60.9921	66.2873	55.697	0.840237	-0.251132	0.891308	1
chr12	38710556	38723528	ALG10B	+	12972	0.336117	0.360522	0.34832	232.202	214.159	250.244	1.1685	0.224655	0.815741	1
chr13	52586522	52598826	ALG11	+	17258	1.28243	1.48328	1.38285	875.855	775.051	976.658	1.26012	0.333563	0.579641	1
chr22	50296853	50312106	ALG12	-	15253	0.219494	0.09996	0.159727	123.014	164.443	81.5843	0.496124	-1.01123	0.411545	1
chrX	110924345	111003875	ALG13	+	79530	0.600856	0.632034	0.616445	2518.38	2346.82	2689.93	1.1462	0.196859	0.692676	1
chr1	95448278	95538507	ALG14	-	90229	0.266063	0.281254	0.273659	1268.53	1179.15	1357.91	1.1516	0.203641	0.714552	1
chr3	125648117	125655887	ALG1L	-	7770	0.0367417	0.0132076	0.0249747	9.75678	14.0223	5.49125	0.391608	-1.35252	0.829503	1
chr3	129800673	129817233	ALG1L2	+	16560	0	0	0	0	0	0	NA	NA	NA	NA
chr9	101978706	101984246	ALG2	-	5540	2.75783	2.23083	2.49433	706.067	750.831	661.304	0.880763	-0.183175	0.771259	1
chr3	183960116	183967313	ALG3	-	7197	0.508459	0.439997	0.474228	174.592	179.74	169.444	0.942717	-0.0851036	0.93776	1
chr13	37523907	37573504	ALG5	-	49597	1.04601	1.30794	1.17698	3009.75	2548.24	3471.26	1.36222	0.445959	0.358683	1
chr1	63833260	63904233	ALG6	+	70973	0.263652	0.326371	0.295011	1079.28	919.098	1239.45	1.34855	0.431414	0.451014	1
chr11	77811987	77850699	ALG8	-	38712	0.699242	0.694234	0.696738	1383.75	1329.57	1437.92	1.0815	0.113028	0.838042	1
chr11	111652918	111742305	ALG9	-	89387	0.705315	0.823046	0.764181	3516.41	3096.38	3936.44	1.27131	0.34631	0.469282	1
chr2	29415639	30144477	ALK	-	728838	0.00117509	0.000603446	0.000889268	32.8004	42.0669	23.5339	0.559441	-0.837943	0.743254	1
chr14	78138748	78174356	ALKBH1	-	35608	1.02185	0.980706	1.00128	1827.9	1787.21	1868.59	1.04554	0.0642473	0.904216	1
chr12	109525992	109531293	ALKBH2	-	5301	0.127293	0.0884994	0.107896	29.1232	33.1436	25.1029	0.757396	-0.400879	0.890264	1
chr11	43902356	43941825	ALKBH3	+	39469	1.17678	1.31628	1.24653	2365.8	2132.66	2598.93	1.21863	0.285261	0.568853	1
chr7	102096666	102105321	ALKBH4	-	8655	0.377826	0.267632	0.322729	142.282	160.619	123.945	0.771673	-0.373939	0.745408	1
chr17	18086866	18113267	ALKBH5	+	26401	1.54573	1.09061	1.31817	1772.3	2003.91	1540.69	0.768839	-0.379246	0.464038	1
chr19	36500021	36505141	ALKBH6	-	5120	0.273724	0.25484	0.264282	69.3271	68.8368	69.8173	1.01425	0.0204062	1	1
chr19	6372443	6375261	ALKBH7	+	2818	0.036839	0	0.0184195	2.54951	5.09902	0	0	#NAME?	0.84745	1
chr11	107373452	107436461	ALKBH8	-	63009	0.68704	0.855072	0.771056	2504.6	2126.29	2882.91	1.35584	0.439185	0.376169	1
chr2	3705785	3750260	ALLC	+	44475	0.00291771	0	0.00145886	3.18689	6.37377	0	0	#NAME?	0.796353	1
chr2	73612885	73837046	ALMS1	+	224161	0.294309	0.371015	0.332662	3845.35	3240.43	4450.27	1.37336	0.457708	0.334663	1
chr2	73872045	73912694	ALMS1P	+	40649	0.0172386	0.0165904	0.0169145	35.2519	34.4184	36.0854	1.04843	0.0682347	0.996452	1
chr17	6899383	6914055	ALOX12	+	14672	0	0	0	0	0	0	NA	NA	NA	NA
chr17	7975953	7991021	ALOX12B	-	15068	0	0.000972956	0.000486478	0.392232	0	0.784465	Inf	Inf	1	1
chr17	6756894	6803668	ALOX12P2	+	46774	0.000554862	0.000626864	0.000590863	1.42184	1.27475	1.56893	1.23077	0.29956	1	1
chr17	4534213	4544960	ALOX15	-	10747	0	0.0422885	0.0211442	12.1592	0	24.3184	Inf	Inf	0.349934	1
chr17	7942357	7952451	ALOX15B	+	10094	0	0	0	0	0	0	NA	NA	NA	NA
chr10	45869628	45941563	ALOX5	+	71935	0.00216472	0	0.00108236	3.82426	7.64853	0	0	#NAME?	0.746476	1
chr13	31287614	31338565	ALOX5AP	+	50951	0.00967808	0.00143868	0.00555838	14.0713	24.2203	3.92232	0.161943	-2.62644	0.572924	1
chr17	7999217	8022234	ALOXE3	-	23017	0.0146583	0.0140127	0.0143355	16.915	16.5718	17.2582	1.04142	0.0585522	1	1
chr2	233320832	233324742	ALPI	+	3910	0	0	0	0	0	0	NA	NA	NA	NA
chr4	113218498	113363764	ALPK1	+	145266	0.473611	0.640873	0.557242	4180.36	3379.38	4981.35	1.47404	0.55978	0.23478	1
chr18	56148481	56296189	ALPK2	-	147708	6.03327	5.08246	5.55786	41970.7	43771.3	40170.1	0.917727	-0.123863	0.773585	1
chr15	85359910	85416713	ALPK3	+	56803	0.043862	0.0156543	0.0297582	85.1144	122.376	47.8523	0.391026	-1.35466	0.361426	1
chr1	21835857	21904905	ALPL	+	69048	0	0	0	0	0	0	NA	NA	NA	NA
chr2	233243347	233247599	ALPP	+	4252	0.0488298	0.0413748	0.0451023	9.80581	10.198	9.41357	0.923077	-0.115477	1	1
chr2	233271551	233275424	ALPPL2	+	3873	0	0	0	0	0	0	NA	NA	NA	NA
chr2	202564985	202645895	ALS2	-	80910	2.24401	1.95216	2.09809	8685	8918.19	8451.82	0.947706	-0.0774879	0.861446	1
chr3	46710484	46735194	ALS2CL	-	24710	0.202709	0.19045	0.196579	248.92	246.028	251.813	1.02352	0.0335327	0.978923	1
chr2	202352143	202483905	ALS2CR11	-	131762	0.0393938	0.0257022	0.032548	218.081	254.951	181.211	0.710769	-0.492547	0.604133	1
chr2	202153146	202222101	ALS2CR12	-	68955	0.164477	0.168812	0.166645	589.966	557.068	622.865	1.11811	0.161066	0.813375	1
chr2	203776977	203851060	ALS2CR8	+	74083	0.188124	0.318013	0.253068	972.589	684.543	1260.63	1.84157	0.880936	0.133113	1
chr12	85674035	85695561	ALX1	+	21526	0.00120566	0	0.00060283	0.637377	1.27475	0	0	#NAME?	0.992508	1
chr1	110602996	110613322	ALX3	-	10326	0	0	0	0	0	0	NA	NA	NA	NA
chr11	44282277	44331716	ALX4	-	49439	0	0.00444804	0.00222402	5.88348	0	11.767	Inf	Inf	0.653055	1
chr5	33987090	34008220	AMACR	-	21130	0.853638	0.895725	0.874682	949.349	885.955	1012.74	1.14311	0.192964	0.745533	1
chr4	71457974	71473004	AMBN	+	15030	0	0	0	0	0	0	NA	NA	NA	NA
chr9	116822407	116840752	AMBP	-	18345	0	0	0	0	0	0	NA	NA	NA	NA
chr11	46417963	46612914	AMBRA1	-	194951	1.29117	1.4224	1.35678	13594.9	12358.7	14831.1	1.20005	0.263092	0.553631	1
chr6	111195986	111216913	AMD1	+	20927	7.00198	7.18622	7.0941	7622.15	7197.27	8047.04	1.11807	0.161009	0.723604	1
chr12	96337070	96362370	AMDHD1	+	25300	0.00718067	0.0243375	0.0157591	20.9354	8.92328	32.9475	3.69231	1.88452	0.596142	1
chr16	2570362	2580955	AMDHD2	+	10593	0.507154	0.208981	0.358067	191.164	263.874	118.454	0.448904	-1.15552	0.252968	1
chrX	11311532	11318881	AMELX	+	7349	0.00353152	0	0.00176576	0.637377	1.27475	0	0	#NAME?	0.992508	1
chrY	6733958	6742068	AMELY	-	8110	0	0	0	0	0	0	NA	NA	NA	NA
chr16	56395363	56459444	AMFR	-	64081	1.33975	1.18874	1.26425	4146.48	4216.89	4076.08	0.966608	-0.0489975	0.915522	1
chr19	2249112	2252072	AMH	+	2960	0.0360459	0	0.0180229	2.54951	5.09902	0	0	#NAME?	0.84745	1
chr12	53817638	53825318	AMHR2	+	7680	0	0.00572675	0.00286338	1.1767	0	2.35339	Inf	Inf	0.969494	1
chr11	118064441	118095809	AMICA1	-	31368	0	0	0	0	0	0	NA	NA	NA	NA
chr1	110049445	110052336	AMIGO1	-	2891	0.179544	0.0438843	0.111714	16.2776	25.4951	7.06018	0.276923	-1.85244	0.652598	1
chr12	47469489	47473734	AMIGO2	-	4245	5.35568	3.21874	4.28721	923.903	1116.69	731.121	0.654724	-0.611041	0.3003	1
chr3	49754266	49757238	AMIGO3	-	2972	0.148453	0	0.0742265	10.8354	21.6708	0	0	#NAME?	0.341698	1
chrX	109437413	109683461	AMMECR1	-	246048	0.579028	0.641229	0.610128	7717.95	6995.85	8440.05	1.20644	0.270752	0.550601	1
chr2	128619206	128643514	AMMECR1L	-	24308	1.51824	1.25568	1.38696	1722.98	1812.7	1633.26	0.901006	-0.150391	0.771803	1
chr14	103388992	103397179	AMN	+	8187	0.0285303	0	0.0142652	5.7364	11.4728	0	0	#NAME?	0.608817	1
chr12	31824070	31882108	AMN1	-	58038	0.214196	0.266932	0.240564	719.893	610.608	829.179	1.35796	0.441438	0.485297	1
chrX	112018104	112084043	AMOT	-	65939	0	0	0	0	0	0	NA	NA	NA	NA
chr11	94501507	94609918	AMOTL1	+	108411	0.701428	1.1613	0.931364	5236.01	3735.03	6736.98	1.80373	0.850982	0.0668582	1
chr3	134074189	134093406	AMOTL2	-	19217	9.08904	9.87154	9.48029	9365.04	8579.1	10151	1.18322	0.242719	0.589613	1
chr1	115215719	115238239	AMPD1	-	22520	0	0	0	0	0	0	NA	NA	NA	NA
chr1	110162458	110174677	AMPD2	+	12219	1.24466	0.368342	0.806501	493.918	747.006	240.831	0.322394	-1.6331	0.0224836	1
chr11	10471867	10529126	AMPD3	+	57259	0.5566	0.653906	0.605253	1784.46	1565.4	2003.52	1.27988	0.356008	0.494333	1
chr7	38423296	38671167	AMPH	-	247871	0.17318	0.171284	0.172232	2190.13	2108.44	2271.81	1.07748	0.107663	0.833374	1
chr3	49454210	49459765	AMT	-	5901	0.149505	0.0923702	0.120938	34.1242	40.7922	27.4563	0.673077	-0.571157	0.821522	1
chr4	71384297	71398459	AMTN	+	14162	0	0	0	0	0	0	NA	NA	NA	NA
chr1	104198906	104299771	AMY1	+	102404	0	0	0	0	0	0	NA	NA	NA	NA
chr1	104231579	104238307	AMY1	-	102404	0	0	0	0	0	0	NA	NA	NA	NA
chr1	104198140	104301311	AMY1A	+	103171	0	0	0	0	0	0	NA	NA	NA	NA
chr1	104230039	104239073	AMY1A	-	103171	0	0	0	0	0	0	NA	NA	NA	NA
chr1	104159998	104168400	AMY2A	+	8402	0	0	0	0	0	0	NA	NA	NA	NA
chr1	104097321	104122149	AMY2B	+	24828	0.230404	0.203321	0.216863	251.274	256.226	246.322	0.961347	-0.0568707	0.951349	1
chr7	2719162	2755069	AMZ1	+	35907	0.331759	0.201287	0.266523	485.927	585.112	386.741	0.660969	-0.597346	0.397205	1
chr17	66244144	66253305	AMZ2	+	9161	1.25218	1.57791	1.41505	668.462	563.442	773.482	1.37278	0.457102	0.479015	1
chr17	62962667	62971703	AMZ2P1	-	9036	0.508377	0.616532	0.562454	261.864	225.632	298.097	1.32116	0.40181	0.654465	1
chr2	112526639	112641741	ANAPC1	-	115102	1.3622	0.958301	1.16025	372.572	421.944	323.199	0.765977	-0.384627	0.61802	1
chr4	145916312	146019368	ANAPC10	-	103056	0.991705	1.15995	1.07583	5708.25	5019.98	6396.52	1.27421	0.349605	0.448082	1
chr17	79849598	79858363	ANAPC11	+	8765	1.0097	0.704171	0.856935	382.475	434.691	330.26	0.759756	-0.396391	0.603945	1
chr3	134196545	134204865	ANAPC13	-	8320	2.02758	1.64049	1.83404	779.464	828.591	730.336	0.88142	-0.182098	0.766591	1
chr10	73975757	73995618	ANAPC16	+	19861	1.67262	1.56937	1.62099	1649.73	1631.69	1667.77	1.02212	0.0315581	0.95556	1
chr9	140069235	140083057	ANAPC2	-	13822	0.486315	0.142129	0.314222	217.64	330.162	105.118	0.318384	-1.65116	0.087921	1
chr4	25378847	25420120	ANAPC4	+	41273	1.34	1.38538	1.36269	2887.96	2716.5	3059.41	1.12623	0.171504	0.726691	1
chr12	121746047	121792012	ANAPC5	-	45965	1.32631	1.26463	1.29547	3052.4	2994.4	3110.4	1.03874	0.0548344	0.912408	1
chr12	110810704	110841535	ANAPC7	-	30831	1.53626	1.34776	1.44201	2274.8	2326.43	2223.17	0.955616	-0.0654964	0.894732	1
chr14	21152335	21162345	ANG	+	10010	0.345529	0.322804	0.334166	11.6199	11.4728	11.767	1.02564	0.0365259	1	1
chr14	77253585	77279283	ANGEL1	-	25698	0.378722	0.473387	0.426055	564.569	478.033	651.106	1.36205	0.445781	0.511509	1
chr1	213165523	213189168	ANGEL2	-	23645	1.45873	1.69668	1.5777	1920.22	1694.15	2146.29	1.26689	0.341287	0.507618	1
chr8	108261709	108510254	ANGPT1	-	248545	0.952728	1.29507	1.1239	14427.3	11630.9	17223.7	1.48086	0.566437	0.201147	1
chr8	6357174	6420784	ANGPT2	-	63610	0.00367203	0.0103714	0.00702172	23.3868	11.4728	35.3009	3.07692	1.62149	0.621504	1
chr20	853296	896960	ANGPT4	-	43664	0	0.000335757	0.000167879	0.392232	0	0.784465	Inf	Inf	1	1
chr1	178818669	178840215	ANGPTL1	-	21546	0.0180681	0	0.00903405	9.56066	19.1213	0	0	#NAME?	0.395797	1
chr9	129849627	129885044	ANGPTL2	-	35417	0.0937965	0.123354	0.108575	198.47	163.169	233.77	1.43269	0.518729	0.606064	1
chr1	63063186	63071180	ANGPTL3	+	7994	0	0	0	0	0	0	NA	NA	NA	NA
chr19	8429010	8439257	ANGPTL4	+	10247	0	0.00715354	0.00357677	1.96116	0	3.92232	Inf	Inf	0.919077	1
chr11	101761404	101787253	ANGPTL5	-	25849	0	0.00226863	0.00113432	1.56893	0	3.13786	Inf	Inf	0.945114	1
chr19	10203012	10213425	ANGPTL6	-	10413	0	0	0	0	0	0	NA	NA	NA	NA
chr1	11249397	11256038	ANGPTL7	+	6641	0	0	0	0	0	0	NA	NA	NA	NA
chr8	41510743	41754280	ANK1	-	243537	0.208397	0.384111	0.296254	3748.12	2492.15	5004.1	2.00795	1.00572	0.035176	1
chr4	113739238	114304896	ANK2	+	565658	0.045797	0.03248	0.0391385	1127.57	1272.21	982.934	0.772622	-0.372165	0.508449	1
chr10	61786055	62493284	ANK3	-	707229	0.0023486	0.00350328	0.00292594	107.079	81.5843	132.575	1.625	0.70044	0.60175	1
chr2	190540710	190611376	ANKAR	+	70666	0.341584	0.571449	0.456516	1672.97	1185.52	2160.42	1.82233	0.865786	0.100341	1
chr15	65204100	65251041	ANKDD1A	+	46941	0.197934	0.418505	0.308219	753.772	456.362	1051.18	2.30339	1.20376	0.0551222	1
chr17	54230835	54560007	ANKFN1	+	329172	0.00875163	0.00962008	0.00918585	155.471	141.498	169.444	1.19751	0.260032	0.822264	1
chr17	4066664	4167274	ANKFY1	-	100610	1.29108	1.23596	1.26352	6516.99	6380.15	6653.83	1.0429	0.0605947	0.896441	1
chr5	14704908	14871887	ANKH	-	166979	0.587182	0.600484	0.593833	5088.04	4813.47	5362.6	1.11408	0.155854	0.73831	1
chr5	139781398	139919441	ANKHD1	+	138043	1.55194	1.51084	1.53139	10841.4	10523.1	11159.8	1.0605	0.0847502	0.851142	1
chr5	139921756	139921866	ANKHD1-EIF4EBP3	+	110	3.44377	2.47331	2.95854	17.0131	19.1213	14.9048	0.779487	-0.359403	0.938483	1
chr7	91875547	92030698	ANKIB1	+	155151	1.2263	1.57836	1.40233	11224.5	9345.23	13103.7	1.40218	0.487672	0.274591	1
chr11	113258512	113271140	ANKK1	+	12628	0.0246624	0.0162533	0.0204578	13.1398	15.2971	10.9825	0.717949	-0.478047	0.931944	1
chr19	17392453	17398454	ANKLE1	+	6001	0.298411	0.254072	0.276241	84.7712	87.9581	81.5843	0.927536	-0.108524	0.946292	1
chr12	133302253	133338451	ANKLE2	-	36198	2.05976	1.2211	1.64043	3013.77	3662.37	2365.16	0.6458	-0.63084	0.193208	1
chr2	241418838	241497405	ANKMY1	-	78567	0.287959	0.253652	0.270805	1088.84	1111.59	1066.09	0.959068	-0.0602943	0.914959	1
chr7	16639400	16685442	ANKMY2	-	46042	0.860244	0.989953	0.925099	2192.09	1945.28	2438.9	1.25376	0.326256	0.518628	1
chr5	72848024	72861511	ANKRA2	-	13487	1.03912	2.00009	1.51961	1065.89	688.368	1443.41	2.09687	1.06823	0.0636094	1
chr10	92671856	92681032	ANKRD1	-	9176	0.288493	0.183735	0.236114	110.119	130.025	90.2134	0.693816	-0.527375	0.684745	1
chr13	111530886	111567416	ANKRD10	-	36530	2.56831	2.37654	2.47242	4626.92	4608.24	4645.6	1.00811	0.0116491	0.982571	1
chr16	89334034	89556969	ANKRD11	-	222935	3.09102	2.14903	2.62003	29741.4	33847.3	25635.5	0.757388	-0.400896	0.357019	1
chr18	9136750	9285983	ANKRD12	+	149233	2.50673	2.59029	2.54851	19529.1	18374.3	20684	1.1257	0.170823	0.698654	1
chr12	110437234	110477235	ANKRD13A	+	40001	2.85282	3.40881	3.13082	6450.7	5605.1	7296.3	1.30173	0.380427	0.405605	1
chr17	27920526	27941779	ANKRD13B	+	21253	0.0134327	0.0344904	0.0239616	26.6228	14.0223	39.2232	2.7972	1.48398	0.621378	1
chr1	70724684	70820417	ANKRD13C	-	95733	1.67864	1.68937	1.684	8273.75	7893.28	8654.21	1.0964	0.132777	0.770065	1
chr11	67056761	67069955	ANKRD13D	+	13194	0.716001	0.565574	0.640787	431.652	464.011	399.292	0.860524	-0.216713	0.767678	1
chr10	5903688	5931860	ANKRD16	-	28172	0.29111	0.218564	0.254837	366.149	402.823	329.475	0.817916	-0.289975	0.708852	1
chr4	73940501	74124502	ANKRD17	-	184001	4.08502	3.75527	3.92015	36946.4	36919.5	36973.4	1.00146	0.00210595	0.998065	1
chr9	38571360	38620360	ANKRD18A	-	49000	0.000529655	0.00388952	0.00220959	5.7364	1.27475	10.198	8	3	0.789743	1
chr9	33524410	33573001	ANKRD18B	+	48591	0.0122846	0.00392225	0.00810342	19.7587	29.3194	10.198	0.347826	-1.52356	0.669596	1
chr3	197784403	197807542	ANKRD18DP	-	23139	0.00112162	0	0.00056081	0.637377	1.27475	0	0	#NAME?	0.992508	1
chr9	95571892	95600739	ANKRD19P	+	28847	0.00989646	0.000508216	0.00520234	7.40338	14.0223	0.784465	0.0559441	-4.15987	0.626223	1
chr10	99332255	99343641	ANKRD2	+	11386	0	0	0	0	0	0	NA	NA	NA	NA
chr9	42368302	67966773	ANKRD20A	+	25598471	0	0	0	0	0	0	NA	NA	NA	NA
chr9	43093496	43133544	ANKRD20A	-	25598471	0	0	0	0	0	0	NA	NA	NA	NA
chr9	42411410	67970293	ANKRD20A3	+	25560785	0	0	0	0	0	0	NA	NA	NA	NA
chr9	43089971	43090424	ANKRD20A3	-	25560785	0	0	0	0	0	0	NA	NA	NA	NA
chr9	69381980	69425109	ANKRD20A4	+	43129	0	0	0	0	0	0	NA	NA	NA	NA
chr18	14179095	14227049	ANKRD20A5P	+	47954	0	0.00244576	0.00122288	3.13786	0	6.27572	Inf	Inf	0.837004	1
chr2	95455915	95522820	ANKRD20A8P	-	96148	0.0882506	0.157863	0.123057	22.5534	15.2971	29.8097	1.94872	0.962525	0.779877	1
chr13	19408542	19446109	ANKRD20A9P	-	37567	2.53817	2.74033	2.63925	5095.98	4683.45	5508.51	1.17617	0.234091	0.614719	1
chr10	90579658	90611732	ANKRD22	-	32074	0.00647331	0.00319957	0.00483644	7.84465	10.198	5.49125	0.538462	-0.893085	0.913499	1
chr2	97503650	97509758	ANKRD23	-	6108	0.26134	0.0193269	0.140333	17.7485	33.1436	2.35339	0.0710059	-3.81592	0.355824	1
chr19	4183350	4224811	ANKRD24	+	41461	0.00250385	0.00424317	0.00337351	7.2563	5.09902	9.41357	1.84615	0.884523	0.929782	1
chr10	27293044	27389427	ANKRD26	-	96383	0.669447	0.638382	0.653914	3230.72	3169.04	3292.4	1.03893	0.0550924	0.911408	1
chr16	46503248	46603009	ANKRD26P1	-	99761	0.0132678	0.0013226	0.0072952	36.0363	65.0125	7.06018	0.108597	-3.20294	0.205689	1
chr13	19836939	19919113	ANKRD26P3	-	82174	0.00252665	0	0.00126333	5.09902	10.198	0	0	#NAME?	0.652458	1
chr19	33087906	33166102	ANKRD27	-	78196	0.511454	0.47874	0.495097	1983.96	1964.4	2003.52	1.01992	0.0284519	0.958777	1
chr3	15708743	15901053	ANKRD28	-	192310	4.02529	3.0125	3.5189	34510.9	38022.1	30999.7	0.815307	-0.294585	0.497035	1
chr18	21179977	21242849	ANKRD29	-	62872	0.00165117	0.0202866	0.0109689	36.6737	5.09902	68.2484	13.3846	3.7425	0.156196	1
chr10	37414784	37521495	ANKRD30A	+	106711	0.000243209	0	0.000121605	0.637377	1.27475	0	0	#NAME?	0.992508	1
chr18	14748238	14852737	ANKRD30B	+	104499	0	0	0	0	0	0	NA	NA	NA	NA
chr2	132905163	133015542	ANKRD30BL	-	110379	0.133841	0.0317642	0.0828026	456.411	725.336	187.487	0.258483	-1.95186	0.00842428	0.672086
chr21	14410486	14490571	ANKRD30BP2	+	80085	0.00874986	0.00494266	0.00684626	27.7995	34.4184	21.1805	0.615385	-0.70044	0.80767	1
chr5	74364121	74532703	ANKRD31	-	168582	0.00769746	0.0106095	0.00915348	79.7212	63.7377	95.7047	1.50154	0.586441	0.710339	1
chr5	93954390	94031573	ANKRD32	+	77183	0.384674	0.316257	0.350465	1382.23	1458.32	1306.13	0.895643	-0.159005	0.768038	1
chr12	52281792	52285505	ANKRD33	+	3713	0	0	0	0	0	0	NA	NA	NA	NA
chr5	10564434	10657928	ANKRD33B	+	93494	0.111591	0.281857	0.196724	961.067	512.451	1409.68	2.75086	1.45988	0.0139625	0.902752
chr1	145470507	145475647	ANKRD34A	+	5140	0.106034	0.0741581	0.090096	23.583	26.7699	20.3961	0.761905	-0.392317	0.908904	1
chr5	79852573	79866304	ANKRD34B	-	13731	0	0	0	0	0	0	NA	NA	NA	NA
chr15	79575145	79590581	ANKRD34C	+	15436	0	0	0	0	0	0	NA	NA	NA	NA
chr1	145549208	145568526	ANKRD35	+	19318	0.0873253	0.0819614	0.0846434	83.7906	82.8591	84.7222	1.02249	0.03208	0.996929	1
chr2	97779232	97930257	ANKRD36	+	151025	0.943889	0.531929	0.737909	234.359	290.644	178.073	0.612686	-0.706781	0.443634	1
chr2	98121260	98206428	ANKRD36B	-	85168	0.72405	0.659098	0.691574	211.953	212.884	211.021	0.991248	-0.0126816	0.992185	1
chr1	168214818	168216668	ANKRD36BP1	-	1850	2.73559	2.52002	2.6278	249.018	248.577	249.46	1.00355	0.00511292	1	1
chr2	89065418	89106109	ANKRD36BP2	+	40691	0.135016	0.0508457	0.0929308	8.08979	11.4728	4.70679	0.410256	-1.2854	0.864039	1
chr4	186317839	186321390	ANKRD37	+	3551	0.197334	0.297255	0.247295	45.4499	34.4184	56.4814	1.64103	0.714598	0.742852	1
chr2	97513723	97523756	ANKRD39	-	10033	0.780326	0.318037	0.549181	24.6616	34.4184	14.9048	0.433048	-1.2074	0.693751	1
chr17	48770550	48785270	ANKRD40	-	14720	5.92249	3.17537	4.54893	960.332	1212.29	708.371	0.584324	-0.775159	0.18581	1
chr11	82905290	82960013	ANKRD42	+	54723	0.201087	0.232339	0.216713	610.313	540.496	680.131	1.25835	0.331528	0.618191	1
chr5	132149032	132152489	ANKRD43	+	3457	0	0	0	0	0	0	NA	NA	NA	NA
chr2	197851385	198175521	ANKRD44	-	324136	0.177512	0.228092	0.202802	3391.09	2826.13	3956.05	1.39981	0.485234	0.312017	1
chr1	173577474	173639001	ANKRD45	-	61527	0.0143417	0.0073866	0.0108641	33.83	43.3417	24.3184	0.561086	-0.833706	0.739589	1
chr8	101532999	101572012	ANKRD46	-	39013	0.696508	0.78088	0.738694	1482.39	1334.67	1630.12	1.22137	0.288494	0.592034	1
chr11	94227152	94232744	ANKRD49	+	5592	1.01747	1.51534	1.26641	366.296	279.171	453.421	1.62417	0.699699	0.371762	1
chr20	10015696	10037407	ANKRD5	+	21711	0.01554	0.0560462	0.0357931	40.8412	16.5718	65.1106	3.92899	1.97416	0.389795	1
chr4	125585203	125633887	ANKRD50	-	48684	3.78662	3.8131	3.79986	9493.74	9054.58	9932.89	1.097	0.133565	0.767384	1
chr12	56631590	56652143	ANKRD52	-	20553	2.27672	1.21832	1.74752	1819.12	2298.38	1339.87	0.58296	-0.778531	0.133211	1
chr2	71205574	71212629	ANKRD53	+	7055	0.0294294	0.0477946	0.038612	14.1204	10.198	18.0427	1.76923	0.823122	0.87276	1
chr22	38226861	38240278	ANKRD54	-	13492	0.555156	0.511374	0.533265	366.492	365.855	367.129	1.00348	0.00501807	1	1
chr5	55395506	55529186	ANKRD55	-	133680	0.00116486	0.00065801	0.000911435	6.17766	7.64853	4.70679	0.615385	-0.70044	0.952773	1
chr4	77816081	77819002	ANKRD56	-	2921	0.0621948	0.005019	0.0336069	4.85387	8.92328	0.784465	0.0879121	-3.50779	0.777295	1
chr2	110371910	110376564	ANKRD57	+	4654	2.52616	1.59079	2.05848	486.809	577.464	396.155	0.686025	-0.543667	0.440504	1
chrX	118892575	118894165	ANKRD58	+	1590	0.17955	0	0.089775	7.01115	14.0223	0	0	#NAME?	0.528666	1
chr6	90142896	90343553	ANKRD6	+	200657	0.00181076	0.00138819	0.00159947	16.3757	17.8466	14.9048	0.835165	-0.259867	0.961596	1
chr22	17134598	17156430	ANKRD62P1-PARP4P3	-	21832	0.0071326	0.0120872	0.0096099	10.8844	7.64853	14.1204	1.84615	0.884523	0.891336	1
chr15	40573644	40574787	ANKRD63	-	1143	0	0	0	0	0	0	NA	NA	NA	NA
chr1	1353799	1356824	ANKRD65	-	3025	0.00857954	0.00969286	0.0091362	1.42184	1.27475	1.56893	1.23077	0.29956	1	1
chr7	117864711	117882784	ANKRD7	+	18073	0.0387724	0.0478596	0.043316	40.3509	34.4184	46.2834	1.34473	0.427316	0.862638	1
chr14	102973197	102976128	ANKRD9	-	2931	0.0619826	0.0150056	0.0384941	5.63834	8.92328	2.35339	0.263736	-1.92283	0.85263	1
chr6	34857037	35059190	ANKS1A	+	202153	0.688905	0.740229	0.714567	7423.68	6840.33	8007.03	1.17056	0.2272	0.617429	1
chr12	99128568	100378432	ANKS1B	-	1249864	0.0514134	0.0683106	0.059862	3862.51	3156.29	4568.72	1.4475	0.533559	0.260574	1
chr16	4746510	4784378	ANKS3	-	37868	0.398877	0.303523	0.3512	678.464	741.907	615.02	0.828972	-0.270605	0.671005	1
chr16	21245015	21263750	ANKS4B	+	18735	0.0457139	0.045386	0.0455499	43.7829	42.0669	45.4989	1.08159	0.113147	0.974723	1
chr9	101494290	101558794	ANKS6	-	64504	0.137603	0.207507	0.172555	576.091	435.966	716.216	1.64283	0.716179	0.287801	1
chr3	149478889	149510610	ANKUB1	-	31721	0.00899983	0.00878122	0.00889052	14.4636	14.0223	14.9048	1.06294	0.0880562	1	1
chr2	220094478	220101391	ANKZF1	+	6913	1.12252	0.797387	0.959954	338.055	381.152	294.959	0.773862	-0.369853	0.643493	1
chr7	36429431	36493400	ANLN	+	63969	2.62833	0.946971	1.78765	5749.63	8257.86	3241.41	0.392524	-1.34915	0.00378808	0.420525
chr11	69924407	70035652	ANO1	+	111245	0.000233297	0	0.000116649	0.637377	1.27475	0	0	#NAME?	0.992508	1
chr3	43407817	43663560	ANO10	-	255743	0.665005	0.750951	0.707978	9314.98	8353.47	10276.5	1.23021	0.2989	0.506288	1
chr12	5671816	6055398	ANO2	-	383582	0.00128553	0.0011466	0.00121606	23.8771	24.2203	23.5339	0.97166	-0.0414766	1	1
chr11	26353677	26684836	ANO3	+	331159	0.00227274	0.00132811	0.00180043	30.2509	36.9679	23.5339	0.636605	-0.65153	0.811101	1
chr12	101188373	101522419	ANO4	+	334046	0.289701	0.433386	0.361544	6250.07	4753.56	7746.59	1.62964	0.704552	0.1245	1
chr11	22214721	22304913	ANO5	+	90192	0	0.000325094	0.000162547	0.784465	0	1.56893	Inf	Inf	0.991048	1
chr12	45609769	45834187	ANO6	+	224418	2.70785	2.22077	2.46431	28258.1	29848.4	26667.9	0.893444	-0.16255	0.707605	1
chr2	242127923	242164791	ANO7	+	36868	0.00351973	0.00198824	0.00275399	5.14805	6.37377	3.92232	0.615385	-0.70044	0.963717	1
chr19	17434031	17445638	ANO8	-	11607	0.0424837	0.0366291	0.0395564	23.4849	24.2203	22.7495	0.939271	-0.0903862	0.989449	1
chr11	417929	442011	ANO9	-	24082	0	0	0	0	0	0	NA	NA	NA	NA
chr15	69070874	69113261	ANP32A	-	42387	0.529839	0.560686	0.545262	1093.59	1015.98	1171.21	1.15278	0.205123	0.721139	1
chr15	69096159	69099440	ANP32A-IT1	-	3281	1.1564	1.0174	1.0869	182.486	186.114	178.858	0.961012	-0.0573743	0.958126	1
chr15	35529526	35530264	ANP32AP1	+	738	0	0	0	0	0	0	NA	NA	NA	NA
chr9	100745488	100778224	ANP32B	+	32736	1.79727	1.53072	1.66399	2785.58	2889.87	2681.3	0.927827	-0.108072	0.8235	1
chr4	165118158	165118863	ANP32C	-	705	0	0	0	0	0	0	NA	NA	NA	NA
chr12	48866447	48866843	ANP32D	+	396	0	0	0	0	0	0	NA	NA	NA	NA
chr1	150190716	150208504	ANP32E	-	17788	1.02131	0.66676	0.844035	763.48	892.328	634.632	0.711209	-0.491655	0.426178	1
chr15	90328125	90358072	ANPEP	-	29947	1.22369	0.752924	0.988307	1503.23	1799.95	1206.51	0.670299	-0.577124	0.27941	1
chr2	69240275	69476459	ANTXR1	+	236184	1.53546	2.21549	1.87548	22898.8	17807.1	27990.5	1.57188	0.652488	0.137165	1
chr4	80822770	80994477	ANTXR2	-	171707	1.38904	1.39973	1.39438	12287.8	11715	12860.5	1.09778	0.134591	0.763505	1
chr10	47658233	47701446	ANTXRL	+	43213	0	0.000339261	0.000169631	0.392232	0	0.784465	Inf	Inf	1	1
chr9	75766780	75785307	ANXA1	+	18527	17.4836	15.0618	16.2727	15420.9	15910.2	14931.5	0.938485	-0.0915945	0.833725	1
chr4	169013687	169108893	ANXA10	+	95206	0.00736019	0.00200183	0.00468101	22.3082	34.4184	10.198	0.296296	-1.75489	0.593269	1
chr10	81914879	81965328	ANXA11	-	50449	1.66177	1.37305	1.51741	3912.03	4117.46	3706.59	0.900214	-0.15166	0.746591	1
chr8	124693033	124749647	ANXA13	-	56614	0	0	0	0	0	0	NA	NA	NA	NA
chr15	60639349	60690185	ANXA2	-	50836	20.9774	21.8401	21.4088	55894.4	52379.7	59409.1	1.1342	0.181676	0.676365	1
chr4	154228620	154229963	ANXA2P1	-	1343	0.173922	0.0218325	0.0978772	6.52086	11.4728	1.56893	0.136752	-2.87036	0.749937	1
chr9	33624222	33625532	ANXA2P2	+	1310	0.178304	0.302162	0.240233	16.3267	11.4728	21.1805	1.84615	0.884523	0.843567	1
chr10	66585284	66586634	ANXA2P3	+	1350	0.0192245	0	0.00961225	0.637377	1.27475	0	0	#NAME?	0.992508	1
chr4	79472741	79531605	ANXA3	+	58864	0.263217	0.15566	0.209438	625.66	761.029	490.29	0.644247	-0.634314	0.331749	1
chr2	69969126	70053596	ANXA4	+	84470	0.899616	2.14617	1.52289	6716.59	3732.48	9700.69	2.59899	1.37795	0.00281661	0.347557
chr4	122589151	122618147	ANXA5	-	28996	10.096	9.81417	9.95509	14803.2	14379.2	15227.2	1.05897	0.0826677	0.853374	1
chr5	150480266	150537443	ANXA6	-	57177	1.55872	1.44404	1.50138	4397.81	4377.51	4418.1	1.00927	0.0133176	0.979832	1
chr10	75135188	75173841	ANXA7	-	38653	2.09943	2.11678	2.10811	4182.13	3986.16	4378.1	1.09832	0.135305	0.775447	1
chr10	48255224	48271368	ANXA8	+	1113385	0	0	0	0	0	0	NA	NA	NA	NA
chr10	47157983	47174122	ANXA8	-	1113385	0	0	0	0	0	0	NA	NA	NA	NA
chr10	47746919	47763040	ANXA8L2	+	16121	0	0	0	0	0	0	NA	NA	NA	NA
chr1	150954498	150968114	ANXA9	+	13616	0.0209668	0.0107671	0.015867	10.9335	14.0223	7.84465	0.559441	-0.837943	0.888496	1
chr7	36552548	36764154	AOAH	-	211606	0.000613241	0	0.000306621	3.18689	6.37377	0	0	#NAME?	0.796353	1
chr17	40996608	41002724	AOC2	+	6116	0.751094	0.174986	0.46304	141.449	225.632	57.2659	0.253803	-1.97822	0.0933454	1
chr17	41003200	41010140	AOC3	+	6940	0.0790358	0.00211246	0.0405741	13.7772	26.7699	0.784465	0.029304	-5.09276	0.346999	1
chr17	41019161	41021234	AOC4	+	2073	0.0625978	0.0919373	0.0772676	8.28591	6.37377	10.198	1.6	0.678072	0.943017	1
chr2	201450730	201536217	AOX1	+	85487	0.112632	0.0581363	0.0853842	369.434	472.934	265.933	0.562306	-0.830574	0.28456	1
chr2	201560445	201658941	AOX2P	+	98496	0	0.00148844	0.00074422	3.92232	0	7.84465	Inf	Inf	0.782177	1
chr4	113152894	113191211	AP1AR	+	38317	2.01436	1.34294	1.67865	3272.3	3791.12	2753.47	0.726295	-0.461373	0.33617	1
chr22	29723668	29784572	AP1B1	-	60904	0.579306	0.496287	0.537797	1672.14	1729.84	1614.43	0.93328	-0.0996175	0.848133	1
chr22	32517963	32529456	AP1B1P1	+	11493	0	0	0	0	0	0	NA	NA	NA	NA
chr16	71762904	71842976	AP1G1	-	80072	2.48829	2.48578	2.48704	10207.5	9776.1	10638.9	1.08826	0.12202	0.78657	1
chr14	24028776	24037243	AP1G2	-	8503	0.281999	0.192195	0.237097	102.177	117.277	87.0756	0.742475	-0.429586	0.750738	1
chr19	16308664	16346156	AP1M1	+	37492	0.798833	0.794572	0.796702	1532.55	1471.07	1594.03	1.08359	0.115817	0.830763	1
chr19	10683346	10697991	AP1M2	-	14645	0	0.00200211	0.00100106	0.784465	0	1.56893	Inf	Inf	0.991048	1
chr7	100797685	100804557	AP1S1	+	6872	1.28513	0.939358	1.11224	384.78	428.318	341.242	0.796703	-0.327886	0.667255	1
chrX	15843928	15873100	AP1S2	-	29172	0.319387	0.264343	0.291865	435.133	457.637	412.628	0.90165	-0.149361	0.838528	1
chr2	224620046	224702319	AP1S3	-	82273	0.267818	0.299542	0.28368	1200.48	1082.27	1318.68	1.21845	0.285044	0.611407	1
chr19	50270179	50310369	AP2A1	+	40190	0.494652	0.521634	0.508143	1049.12	976.462	1121.78	1.14883	0.200159	0.730163	1
chr11	925808	1012245	AP2A2	+	86437	0.939195	0.603807	0.771501	3390.06	3987.43	2792.69	0.700374	-0.513803	0.282807	1
chr17	33914281	34053436	AP2B1	+	139155	1.54426	1.60367	1.57397	11248	10555	11941.1	1.13133	0.178016	0.690898	1
chr3	183892633	183901879	AP2M1	+	9246	7.0679	4.17013	5.61902	2636.49	3209.83	2063.14	0.642757	-0.637655	0.195091	1
chr19	47341422	47354203	AP2S1	-	12781	1.18993	1.03005	1.10999	725.728	747.006	704.449	0.94303	-0.0846249	0.892458	1
chr5	77298149	77590528	AP3B1	-	292379	1.50704	1.88398	1.69551	25558.7	21642.8	29474.7	1.36187	0.44559	0.308813	1
chr15	83328032	83378635	AP3B2	-	50603	0.0200022	0.0202801	0.0201412	52.314	49.7154	54.9125	1.10454	0.143441	0.956197	1
chr19	2100992	2151556	AP3D1	-	50564	0.818668	0.430292	0.62448	1598.69	2033.23	1164.15	0.572558	-0.804505	0.12874	1
chr10	75880014	75910826	AP3M1	-	30812	1.71577	1.56904	1.6424	2591.92	2596.68	2587.16	0.996337	-0.0052943	0.990336	1
chr8	42010463	42028701	AP3M2	+	18238	1.11423	0.770081	0.942156	874.825	998.133	751.517	0.752923	-0.409426	0.492478	1
chr5	115177618	115249778	AP3S1	+	72160	0.925045	1.39234	1.15869	4327.3	3278.67	5375.94	1.63967	0.713405	0.129238	1
chr15	90373830	90437617	AP3S2	-	63787	1.02181	1.34269	1.18225	3891.88	3200.91	4582.84	1.43173	0.517761	0.274625	1
chr1	114437676	114447741	AP4B1	-	10065	0.693629	0.784704	0.739166	382.868	342.909	422.826	1.23306	0.302239	0.69786	1
chr15	51200868	51298097	AP4E1	+	97229	1.36341	1.6466	1.505	7350.24	6348.28	8352.19	1.31566	0.39579	0.383596	1
chr7	99699129	99704803	AP4M1	+	5674	0.301886	0.0852654	0.193576	55.0106	84.1338	25.8873	0.307692	-1.70044	0.367194	1
chr14	31494682	31562638	AP4S1	+	67956	0.238694	0.340214	0.289454	1016.91	796.722	1237.1	1.55274	0.634815	0.273447	1
chr12	99039077	99129211	APAF1	+	90134	0.984462	1.14019	1.06233	4928.74	4358.39	5499.1	1.26173	0.3354	0.471156	1
chr9	72042448	72287275	APBA1	-	244827	0.531584	0.247189	0.389387	4815.58	6392.9	3238.27	0.506542	-0.981246	0.0359969	1
chr15	29213839	29410516	APBA2	+	196677	0.00105566	0	0.00052783	5.09902	10.198	0	0	#NAME?	0.652458	1
chr19	3750770	3761673	APBA3	-	10903	0.323729	0.115638	0.219684	120.415	173.367	67.464	0.38914	-1.36164	0.276417	1
chr11	6416354	6440644	APBB1	-	24290	0.303445	0.252892	0.278168	345.361	362.03	328.691	0.907909	-0.13938	0.861267	1
chr10	26727265	26856732	APBB1IP	+	129467	1.12659	1.3826	1.25459	8371.22	7164.12	9578.31	1.33698	0.418981	0.353379	1
chr4	40812043	41216635	APBB2	-	404592	2.17076	2.72935	2.45005	51113.6	43139	59088.2	1.36972	0.453879	0.296167	1
chr5	139937852	139944189	APBB3	-	6337	0.516031	0.471771	0.493901	160.325	160.619	160.031	0.996337	-0.0052943	0.999691	1
chr5	112043201	112181936	APC	+	138735	1.20454	1.38417	1.29435	9241.92	8208.15	10275.7	1.25189	0.324108	0.471144	1
chr19	1450147	1473243	APC2	+	23096	0.00786592	0.00444332	0.00615462	7.20727	8.92328	5.49125	0.615385	-0.70044	0.942475	1
chr18	10454624	10488698	APCDD1	+	34074	0.0990168	0.23664	0.167828	298.587	165.718	431.455	2.60355	1.38048	0.104891	1
chr20	57034425	57089949	APCDD1L	-	55524	0.400876	0.182004	0.29144	817.118	1093.74	540.496	0.494172	-1.01691	0.0963425	1
chr1	159557615	159558661	APCS	+	1046	0	0	0	0	0	0	NA	NA	NA	NA
chr3	49711434	49720934	APEH	+	9500	0.781324	0.461419	0.621371	299.567	364.58	234.555	0.643357	-0.636309	0.446984	1
chr14	20923289	20925931	APEX1	+	2642	3.49708	2.0463	2.77169	371.64	453.813	289.467	0.637857	-0.648696	0.401316	1
chrX	55026779	55034212	APEX2	+	7433	0.988123	0.757382	0.872753	330.995	360.756	301.234	0.83501	-0.260135	0.747009	1
chr1	150237798	150241609	APH1A	-	3811	1.27348	1.22634	1.24991	244.312	238.379	250.244	1.04977	0.0700784	0.946856	1
chr15	63569748	63601325	APH1B	+	31577	0.758485	0.971732	0.865108	1409.24	1176.6	1641.88	1.39545	0.48073	0.375123	1
chr11	43333504	43366080	API5	+	32576	2.89996	2.47341	2.68669	4475.76	4640.11	4311.42	0.929163	-0.105996	0.818952	1
chr11	34903842	34937939	APIP	-	34097	0.987978	0.994936	0.991457	1734.94	1654.63	1815.25	1.09707	0.133659	0.800399	1
chr1	10490158	10502872	APITD1	+	12714	0.355186	0.34247	0.348828	227.397	221.807	232.986	1.0504	0.0709359	0.948202	1
chr2	68694690	68807294	APLF	+	112604	0.495764	0.502685	0.499225	2885.41	2742	3028.82	1.1046	0.143527	0.770365	1
chrX	128779235	128788933	APLN	-	9698	0	0	0	0	0	0	NA	NA	NA	NA
chr11	57001051	57004927	APLNR	-	3876	0	0	0	0	0	0	NA	NA	NA	NA
chr19	36359400	36370699	APLP1	+	11299	0.0849867	0.0583876	0.0716872	41.2334	47.1659	35.3009	0.748441	-0.41804	0.85432	1
chr11	129939715	130014706	APLP2	+	74991	6.06121	1.70672	3.88396	14587.2	22326.1	6848.38	0.306744	-1.70489	0.00016426	0.068494
chr11	116706468	116708338	APOA1	-	1870	0	0	0	0	0	0	NA	NA	NA	NA
chr1	156561557	156564091	APOA1BP	+	2534	0.594032	0.565756	0.579894	75.4067	73.9358	76.8775	1.03979	0.0562891	0.98594	1
chr1	161192082	161193418	APOA2	-	1336	0	0	0	0	0	0	NA	NA	NA	NA
chr11	116691417	116694011	APOA4	-	2594	0	0	0	0	0	0	NA	NA	NA	NA
chr11	116660085	116663136	APOA5	-	3051	0	0	0	0	0	0	NA	NA	NA	NA
chr2	21224300	21266945	APOB	-	42645	0.00608585	0	0.00304293	6.37377	12.7475	0	0	#NAME?	0.567551	1
chr12	7801995	7818502	APOBEC1	-	16507	0	0	0	0	0	0	NA	NA	NA	NA
chr6	41020939	41032630	APOBEC2	+	11691	0	0	0	0	0	0	NA	NA	NA	NA
chr22	39388435	39388783	APOBEC3	+	348	0	0.252768	0.126384	2.35339	0	4.70679	Inf	Inf	0.892091	1
chr22	39353526	39359188	APOBEC3A	+	5662	0.114593	0.103571	0.109082	31.6237	31.8689	31.3786	0.984615	-0.0223678	1	1
chr22	39378404	39388154	APOBEC3B	+	9750	0.037266	0.0421019	0.039684	19.9058	17.8466	21.965	1.23077	0.29956	0.951949	1
chr22	39410264	39414825	APOBEC3C	+	4561	1.06976	0.835721	0.95274	221.807	239.654	203.961	0.851064	-0.232661	0.80617	1
chr22	39417117	39429256	APOBEC3D	+	12139	0.327113	0.295891	0.311502	193.616	195.037	192.194	0.98542	-0.0211896	0.985969	1
chr22	39436672	39451975	APOBEC3F	+	15303	0.303574	0.304224	0.303899	238.82	228.181	249.46	1.09325	0.128627	0.896334	1
chr22	39473009	39483748	APOBEC3G	+	10739	0.15467	0.167154	0.160912	88.6445	81.5843	95.7047	1.17308	0.230298	0.885279	1
chr22	39493228	39500072	APOBEC3H	+	6844	0	0	0	0	0	0	NA	NA	NA	NA
chr1	183615410	183622448	APOBEC4	-	7038	0	0	0	0	0	0	NA	NA	NA	NA
chr16	28505969	28510291	APOBR	+	4322	0	0.00678411	0.00339206	0.784465	0	1.56893	Inf	Inf	0.991048	1
chr19	45417920	45422606	APOC1	+	4686	0	0.0125143	0.00625715	1.56893	0	3.13786	Inf	Inf	0.945114	1
chr19	45430059	45434643	APOC1P1	+	4584	0.00566167	0	0.00283083	0.637377	1.27475	0	0	#NAME?	0.992508	1
chr19	45449332	45452822	APOC2	+	3584	0	0	0	0	0	0	NA	NA	NA	NA
chr11	116700623	116703787	APOC3	+	3164	0	0	0	0	0	0	NA	NA	NA	NA
chr19	45445494	45448396	APOC4	+	3259	0	0	0	0	0	0	NA	NA	NA	NA
chr19	45448753	45449238	APOC4-APOC2	+	936	0	0	0	0	0	0	NA	NA	NA	NA
chr3	195295572	195311076	APOD	-	15504	0	0.0208031	0.0104016	8.62911	0	17.2582	Inf	Inf	0.499755	1
chr19	45409038	45412650	APOE	+	3612	0	0	0	0	0	0	NA	NA	NA	NA
chr12	56754354	56756583	APOF	-	2229	0.0931468	0.0526171	0.072882	8.23688	10.198	6.27572	0.615385	-0.70044	0.932748	1
chr17	64208146	64225556	APOH	-	17410	0.0044721	0	0.00223605	1.91213	3.82426	0	0	#NAME?	0.898749	1
chr22	36649116	36663577	APOL1	+	14461	0.120244	0.129766	0.125005	92.91	85.4086	100.411	1.17566	0.233471	0.880191	1
chr22	36622254	36636000	APOL2	-	13746	1.11395	1.31716	1.21555	860.46	752.105	968.814	1.28814	0.365284	0.545601	1
chr22	36536370	36562225	APOL3	-	25855	0.0491858	0.111704	0.0804449	108.501	62.463	154.54	2.4741	1.3069	0.325451	1
chr22	36585175	36600879	APOL4	-	15704	0.434645	0.554529	0.494587	400.616	335.261	465.972	1.38988	0.47496	0.532252	1
chr22	36113918	36125529	APOL5	+	11611	0	0	0	0	0	0	NA	NA	NA	NA
chr22	36044423	36064456	APOL6	+	20033	1.45098	1.9942	1.72259	1782.7	1427.73	2137.67	1.49725	0.582318	0.263252	1
chr12	12878850	12944399	APOLD1	+	65549	0.442503	0.310977	0.37674	1255.73	1422.63	1088.84	0.765371	-0.385769	0.483548	1
chr6	31623670	31625987	APOM	+	2317	0	0	0	0	0	0	NA	NA	NA	NA
chrX	23851464	23926057	APOO	-	74593	0.0894178	0.15507	0.122244	473.277	327.612	618.943	1.88925	0.917817	0.200929	1
chrX	84258897	84348323	APOOL	+	89426	0.813482	0.938378	0.87593	4031.71	3573.14	4490.28	1.25668	0.329612	0.485716	1
chr14	104029298	104057236	APOPT1	+	27938	0.635493	0.619992	0.627742	899.585	871.932	927.237	1.06343	0.0887221	0.885458	1
chr21	27252860	27543446	APP	-	290586	4.54366	4.08807	4.31586	64207.9	64850.6	63565.2	0.980178	-0.0288838	0.944941	1
chr17	58520519	58603580	APPBP2	-	83061	6.14203	5.02953	5.58578	1846.19	1951.65	1740.73	0.891926	-0.165004	0.747763	1
chr3	57261764	57307498	APPL1	+	45734	0.443201	0.489815	0.466508	1097.12	995.584	1198.66	1.20398	0.26781	0.639842	1
chr12	105567074	105630008	APPL2	-	62934	3.5626	4.59518	4.07889	13243.5	11012.6	15474.3	1.40515	0.490722	0.269131	1
chr16	88875876	88878342	APRT	-	2466	0.467322	0.208991	0.338157	41.7727	56.0892	27.4563	0.48951	-1.03059	0.638449	1
chr9	32972603	33001639	APTX	-	29036	1.44174	1.62772	1.53473	2292.65	2056.18	2529.11	1.23001	0.298666	0.552375	1
chr7	30951414	30965131	AQP1	+	13717	0.00378408	0.00855025	0.00616716	4.41261	2.54951	6.27572	2.46154	1.29956	0.937291	1
chr1	154293591	154297801	AQP10	+	4210	0	0	0	0	0	0	NA	NA	NA	NA
chr11	77300679	77321401	AQP11	+	20722	0.10771	0.0919729	0.0998414	105.805	109.629	101.98	0.930233	-0.104337	0.941105	1
chr2	241631261	241637900	AQP12A	+	6639	0	0	0	0	0	0	NA	NA	NA	NA
chr2	241615834	241622317	AQP12B	-	6483	0	0	0	0	0	0	NA	NA	NA	NA
chr12	50344523	50352664	AQP2	+	8141	0	0	0	0	0	0	NA	NA	NA	NA
chr9	33441151	33447631	AQP3	-	6480	0	0	0	0	0	0	NA	NA	NA	NA
chr18	24432007	24445716	AQP4	-	13709	0	0	0	0	0	0	NA	NA	NA	NA
chr12	50355278	50359461	AQP5	+	4183	0	0	0	0	0	0	NA	NA	NA	NA
chr12	50366619	50370922	AQP6	+	4303	0.488543	0.27597	0.382256	83.3984	103.255	63.5416	0.615385	-0.70044	0.638952	1
chr9	33384947	33402517	AQP7	-	17570	0	0	0	0	0	0	NA	NA	NA	NA
chr9	67270214	67289492	AQP7P1	-	19278	0	0	0	0	0	0	NA	NA	NA	NA
chr9	42858151	42893137	AQP7P3	+	34986	0	0	0	0	0	0	NA	NA	NA	NA
chr16	25228284	25240253	AQP8	+	11969	0	0	0	0	0	0	NA	NA	NA	NA
chr15	58430407	58478110	AQP9	+	47703	0	0	0	0	0	0	NA	NA	NA	NA
chr5	115298150	115363299	AQPEP	+	65149	0.0681204	0.0510818	0.0596011	198.028	217.983	178.073	0.816914	-0.291744	0.768992	1
chr15	35148551	35261995	AQR	-	113444	1.25506	1.33676	1.29591	7553.9	6993.31	8114.5	1.16032	0.214528	0.637	1
chrX	66763873	66950461	AR	+	186588	0.128244	0.215993	0.172119	1665.91	1175.32	2156.49	1.83481	0.875629	0.0968043	1
chrX	47420515	47431320	ARAF	+	10805	0.802251	0.554941	0.678596	373.307	425.768	320.846	0.75357	-0.408187	0.596398	1
chr11	72396113	72463434	ARAP1	-	67321	0.30147	0.31054	0.306005	1057.75	996.858	1118.65	1.12217	0.166294	0.774739	1
chr4	36067619	36245979	ARAP2	-	178360	0.00349223	0	0.00174611	15.2971	30.5941	0	0	#NAME?	0.203087	1
chr5	141032967	141061800	ARAP3	-	28833	0.414954	0.316772	0.365863	538.192	587.662	488.721	0.831637	-0.265974	0.696633	1
chr8	143692409	143695833	ARC	-	3424	0	0	0	0	0	0	NA	NA	NA	NA
chr11	118443101	118473747	ARCN1	+	30646	3.66439	3.83016	3.74728	5898.14	5515.86	6280.42	1.13861	0.187275	0.684744	1
chr4	75310852	75490485	AREG	+	179633	0.00679048	0.00285647	0.00482347	43.6849	59.9135	27.4563	0.458265	-1.12575	0.598042	1
chr1	228270360	228286913	ARF1	+	16553	3.54306	2.76581	3.15443	2652.52	2866.92	2438.12	0.850429	-0.233737	0.632786	1
chr12	49329991	49351252	ARF3	-	21261	1.77366	1.47716	1.62541	1766.27	1852.22	1680.32	0.907195	-0.140516	0.785518	1
chr3	57557089	57583215	ARF4	-	26126	7.89638	7.21346	7.55492	10108.7	10133	10084.3	0.99519	-0.00695539	0.985947	1
chr7	127228405	127231759	ARF5	+	3354	0.905339	0.594461	0.7499	127.917	149.146	106.687	0.715319	-0.483342	0.689141	1
chr14	50359735	50363772	ARF6	+	4037	6.19093	5.37822	5.78458	1194.69	1227.59	1161.79	0.946401	-0.0794758	0.885887	1
chr20	61904164	61921142	ARFGAP1	+	16978	0.658069	0.379531	0.5188	445.233	546.87	343.595	0.628295	-0.670486	0.356084	1
chr11	47185848	47198676	ARFGAP2	-	12828	1.10869	0.815027	0.961858	628.944	698.566	559.323	0.800674	-0.320714	0.622277	1
chr22	43192531	43253408	ARFGAP3	-	60877	1.09346	1.1783	1.13588	3554.07	3269.75	3838.38	1.17391	0.231321	0.629161	1
chr8	68109883	68255912	ARFGEF1	-	146029	1.77516	2.19351	1.98433	14936	12732.3	17139.8	1.34617	0.42886	0.332561	1
chr20	47538274	47653230	ARFGEF2	+	114956	1.53882	1.7223	1.63056	9641.46	8688.73	10594.2	1.2193	0.286057	0.524222	1
chr4	153701111	153833063	ARFIP1	+	131952	1.32872	1.46198	1.39535	9467.51	8612.24	10322.8	1.19862	0.261369	0.561054	1
chr11	6495912	6502709	ARFIP2	-	6797	1.53496	0.741975	1.13847	391.154	512.451	269.856	0.526598	-0.925227	0.224511	1
chr20	62329994	62339355	ARFRP1	-	9361	0.436024	0.212993	0.324508	153.412	200.137	106.687	0.533072	-0.907598	0.413554	1
chr6	131894343	131905472	ARG1	+	11129	0	0	0	0	0	0	NA	NA	NA	NA
chr14	68086578	68118436	ARG2	+	31858	0.810309	0.444996	0.627652	1013.48	1268.38	758.577	0.598067	-0.74162	0.199826	1
chr3	121286777	121309469	ARGFX	+	22692	0.146395	0.0859263	0.116161	133.751	163.169	104.334	0.639423	-0.645157	0.584921	1
chr17	30477386	30478590	ARGFXP2	-	1204	0	0.0487059	0.024353	1.56893	0	3.13786	Inf	Inf	0.945114	1
chr13	107195661	107220514	ARGLU1	-	24853	3.07931	3.00664	3.04298	3878.83	3759.25	3998.42	1.06362	0.0889828	0.853049	1
chr11	46698631	46722120	ARHGAP1	-	23489	0.836411	0.654725	0.745568	893.946	964.989	822.903	0.852759	-0.22979	0.698211	1
chr4	148653452	148993927	ARHGAP10	+	340475	0.785535	1.19529	0.990413	17452.5	13133.8	21771.2	1.65765	0.72914	0.0986722	1
chr15	32907690	32931868	ARHGAP11A	+	24178	0.987543	0.322581	0.655062	795.055	1172.77	417.335	0.355853	-1.49065	0.0165683	0.994011
chr15	30918878	30931013	ARHGAP11B	+	12135	0.134738	0.0821518	0.108445	66.8266	80.3096	53.3436	0.664225	-0.590257	0.726121	1
chr10	32095224	32217770	ARHGAP12	-	122546	1.18847	1.29469	1.24158	7821.7	7153.92	8489.48	1.18669	0.246941	0.586096	1
chr2	143886898	144525921	ARHGAP15	+	639023	0.00402076	0.000917682	0.00246922	78.7897	126.201	31.3786	0.24864	-2.00787	0.200571	1
chr16	24930711	25026675	ARHGAP17	-	95964	1.58446	1.96171	1.77309	8771.05	7468.79	10073.3	1.34872	0.431591	0.338094	1
chr6	129898239	130031370	ARHGAP18	-	133131	1.76614	2.00918	1.88766	12930.9	11549.3	14312.6	1.23926	0.309478	0.486359	1
chr10	98981929	99052430	ARHGAP19	-	70501	0.297444	0.216057	0.25675	922.53	1030	815.059	0.791318	-0.337671	0.566175	1
chr10	98912798	98912978	ARHGAP19-SLIT1	-	180	0	0	0	0	0	0	NA	NA	NA	NA
chr11	110447765	110583451	ARHGAP20	-	135686	0.00172146	0.000324141	0.0010228	6.91309	11.4728	2.35339	0.205128	-2.2854	0.786441	1
chr10	24872537	25012597	ARHGAP21	-	140060	3.51772	3.7163	3.61701	26025.8	24199.9	27851.6	1.1509	0.202758	0.643865	1
chr10	49654078	49813138	ARHGAP22	-	159060	0.305935	0.55154	0.428737	3542.2	2390.17	4694.24	1.96398	0.97378	0.0423727	1
chr17	36584719	36668628	ARHGAP23	+	83909	0.645819	0.480302	0.56306	2409.09	2661.69	2156.49	0.810197	-0.303655	0.539973	1
chr4	86396283	86923823	ARHGAP24	+	527540	0.706268	0.948024	0.827146	22527.6	18297.8	26757.3	1.46232	0.54826	0.21154	1
chr2	68961912	69053957	ARHGAP25	+	92045	0.00676705	0.00031855	0.0035428	16.0815	30.5941	1.56893	0.0512821	-4.2854	0.347142	1
chr5	142150291	142608572	ARHGAP26	+	458281	0.425074	0.321372	0.373223	8724.52	9568.31	7880.73	0.823628	-0.279935	0.532053	1
chr17	43471267	43510282	ARHGAP27	-	39015	0.0372516	0.0875532	0.0624024	127.083	71.3863	182.78	2.56044	1.35639	0.270628	1
chr18	6834431	6915712	ARHGAP28	+	81281	0.00191581	0.000541103	0.00122846	5.00096	7.64853	2.35339	0.307692	-1.70044	0.886285	1
chr1	94634462	94703307	ARHGAP29	-	68845	1.6063	2.32327	1.96479	6995.12	5431.73	8558.51	1.57565	0.655947	0.150009	1
chr1	161016731	161039760	ARHGAP30	-	23029	0.00901578	0.00445628	0.00673603	7.84465	10.198	5.49125	0.538462	-0.893085	0.913499	1
chr3	119013219	119138323	ARHGAP31	+	125104	0.594509	0.569286	0.581897	3732.19	3653.45	3810.93	1.0431	0.0608842	0.900356	1
chr11	128834954	129062093	ARHGAP32	-	227139	0.469383	0.43102	0.450201	5237.67	5236.69	5238.65	1.00037	0.000540194	1	1
chr19	36266416	36279724	ARHGAP33	+	13308	0.0253524	0.0374554	0.0314039	21.6218	16.5718	26.6718	1.60947	0.686583	0.852316	1
chr19	47421932	47508333	ARHGAP35	+	86401	1.20212	1.13987	1.171	5185.8	5101.57	5270.03	1.03302	0.0468709	0.921581	1
chrX	130192215	130223857	ARHGAP36	+	31642	0.00164042	0	0.00082021	1.27475	2.54951	0	0	#NAME?	0.948389	1
chr8	145754562	145838888	ARHGAP39	-	84326	0.107412	0.109528	0.10847	469.551	444.889	494.213	1.11087	0.151685	0.837217	1
chrX	153172829	153191714	ARHGAP4	-	18885	0.0123684	0.00776304	0.0100657	9.65872	11.4728	7.84465	0.683761	-0.548437	0.941588	1
chr20	37230576	37279295	ARHGAP40	+	48719	0	0.00210643	0.00105321	2.74563	0	5.49125	Inf	Inf	0.864625	1
chr11	100558406	100861656	ARHGAP42	+	303250	0.578627	0.562198	0.570412	8870.58	8618.62	9122.54	1.05847	0.0819788	0.85718	1
chr17	12692828	12894960	ARHGAP44	+	202132	0.0445536	0.0408339	0.0426938	441.997	442.34	441.654	0.998448	-0.00224046	0.998649	1
chr14	32546494	32628934	ARHGAP5	+	82440	3.52648	3.6224	3.57444	15129.7	14279.8	15979.5	1.11903	0.16225	0.714792	1
chrX	11155662	11683821	ARHGAP6	-	528159	0.0256013	0.0461055	0.0358534	983.571	664.147	1303	1.96191	0.972257	0.0968718	1
chr22	45148437	45258664	ARHGAP8	+	110227	0.0211906	0.0280635	0.0246271	140.125	114.728	165.522	1.44274	0.528806	0.654606	1
chr12	57866037	57873633	ARHGAP9	-	7596	0	0	0	0	0	0	NA	NA	NA	NA
chr17	79825596	79829282	ARHGDIA	-	3686	6.12566	1.50298	3.81432	702.782	1109.04	296.528	0.267374	-1.90307	0.00341357	0.39381
chr12	15094949	15114562	ARHGDIB	-	19613	0.0264651	0.0351319	0.0307985	31.1825	25.4951	36.8698	1.44615	0.532221	0.853712	1
chr16	330605	333003	ARHGDIG	+	2398	0	0	0	0	0	0	NA	NA	NA	NA
chr19	42387266	42411604	ARHGEF1	+	24338	0.654745	0.446356	0.550551	681.994	782.699	581.288	0.742671	-0.429205	0.500189	1
chr8	1772148	1906807	ARHGEF10	+	134659	0.529212	0.396398	0.462805	3178.36	3500.48	2856.24	0.815956	-0.293437	0.541034	1
chr1	17866329	18024370	ARHGEF10L	+	158041	0.195419	0.241928	0.218673	1781.42	1516.96	2045.88	1.34867	0.431543	0.407223	1
chr1	156904631	157015162	ARHGEF11	-	110531	1.14001	1.17558	1.15779	6564.11	6182.56	6945.65	1.12343	0.167905	0.714354	1
chr11	120207617	120360645	ARHGEF12	+	153028	3.3661	3.08442	3.22526	25279	25301.3	25256.6	0.998233	-0.0025519	0.993585	1
chr17	8213555	8225834	ARHGEF15	+	12279	0	0.00119395	0.000596975	0.392232	0	0.784465	Inf	Inf	1	1
chr1	3371146	3397677	ARHGEF16	+	26531	0	0.00221032	0.00110516	1.56893	0	3.13786	Inf	Inf	0.945114	1
chr11	73019662	73080425	ARHGEF17	+	60763	1.21548	0.89187	1.05367	3264.06	3627.95	2900.17	0.799395	-0.32302	0.500063	1
chr19	7459998	7537371	ARHGEF18	+	77373	0.699703	0.640873	0.670288	2656.1	2659.14	2653.06	0.997714	-0.00330222	0.993538	1
chr1	16524598	16539104	ARHGEF19	-	14506	0.109137	0.0960116	0.102574	76.1421	77.76	74.5241	0.958386	-0.0613214	0.974498	1
chr1	155916629	155948336	ARHGEF2	-	31707	1.31374	0.942317	1.12803	1822.36	2045.98	1598.74	0.781404	-0.355859	0.490045	1
chr12	58003962	58011026	ARHGEF25	+	7064	0.319637	0.16188	0.240758	86.046	110.904	61.1882	0.551724	-0.857981	0.558967	1
chr3	153838791	153975616	ARHGEF26	+	136825	0.0335735	0.0430733	0.0383234	270.493	225.632	315.355	1.39765	0.483006	0.584339	1
chr3	56761445	57113336	ARHGEF3	-	351891	0.0480133	0.108196	0.0781046	1433.56	829.865	2037.25	2.45492	1.29568	0.0173868	1
chr2	39146503	39202590	ARHGEF33	+	56087	0.0166582	0.00810303	0.0123806	35.1048	45.8912	24.3184	0.529915	-0.916168	0.707818	1
chr7	143883175	143892791	ARHGEF35	-	9616	0.0188926	0.0121967	0.0155447	7.5995	8.92328	6.27572	0.703297	-0.507795	0.961329	1
chr5	148961134	149014527	ARHGEF37	+	53393	0.0452051	0.0617797	0.0534924	147.528	118.552	176.505	1.48883	0.574183	0.617797	1
chr4	106473776	106602070	ARHGEF38	+	128294	0.00343899	0	0.00171949	10.8354	21.6708	0	0	#NAME?	0.341698	1
chr2	131674223	131804836	ARHGEF4	+	130613	0.00238443	0.000785705	0.00158507	10.3942	15.2971	5.49125	0.358974	-1.47805	0.802461	1
chr14	21538526	21558036	ARHGEF40	+	19510	0.908557	1.03923	0.973893	977.786	870.658	1084.91	1.24609	0.317404	0.588442	1
chr7	144052488	144077725	ARHGEF5	+	25237	0	0.00813278	0.00406639	5.49125	0	10.9825	Inf	Inf	0.677692	1
chrX	135747711	135863503	ARHGEF6	-	115792	0.173032	0.266607	0.21982	1318.1	984.111	1652.08	1.67876	0.747393	0.173597	1
chr13	111767623	111958081	ARHGEF7	+	190458	1.03399	1.07954	1.05676	10337.5	9672.84	11002.1	1.13742	0.185769	0.679005	1
chrX	62854847	63005426	ARHGEF9	-	150579	0.399175	0.626224	0.512699	3999	2952.33	5045.68	1.70905	0.773192	0.102497	1
chr1	27022521	27108601	ARID1A	+	86080	1.65548	1.63225	1.64386	7258.99	6999.68	7518.31	1.07409	0.103119	0.822049	1
chr6	157099063	157531913	ARID1B	+	432850	1.59392	1.81851	1.70622	38003.4	33888.1	42118.7	1.24288	0.313682	0.471646	1
chr12	46123619	46301819	ARID2	+	178200	1.29768	1.31605	1.30686	11953.6	11358.1	12549.1	1.10486	0.143864	0.747827	1
chr19	926036	972803	ARID3A	+	46767	0.316873	0.536507	0.42669	1035.05	727.885	1342.22	1.844	0.882837	0.126855	1
chr15	74833547	74890472	ARID3B	+	56925	0.301817	0.336347	0.319082	934.199	843.888	1024.51	1.21404	0.279812	0.63747	1
chr9	34621454	34628011	ARID3C	-	6557	0	0	0	0	0	0	NA	NA	NA	NA
chr14	58765221	58840451	ARID4A	+	75230	1.02287	0.926437	0.974653	3754.5	3779.65	3729.34	0.986691	-0.0193299	0.966133	1
chr1	235330209	235491532	ARID4B	-	161323	1.87616	1.92714	1.90165	15742.6	14858.5	16626.7	1.119	0.162211	0.714581	1
chr2	97202463	97218371	ARID5A	+	15908	0.592989	0.0199372	0.306463	33.0456	63.7377	2.35339	0.0369231	-4.75933	0.10079	1
chr10	63661012	63856707	ARID5B	+	195695	2.92059	5.51944	4.22002	42934.4	28072.7	57796.2	2.05881	1.04181	0.0172071	1
chr15	72766666	72878896	ARIH1	+	112230	3.11654	3.581	3.34877	19342.6	17179.9	21505.3	1.25177	0.323974	0.461691	1
chr3	48956280	49022971	ARIH2	+	66691	1.38383	1.22004	1.30194	4443.4	4533.03	4353.78	0.960457	-0.0582073	0.899405	1
chr12	101786902	101801572	ARL1	-	14670	2.17031	1.87013	2.02022	1515.93	1564.12	1467.73	0.938374	-0.0917654	0.862263	1
chr5	175792501	175800503	ARL10	+	8002	0.256222	0.276647	0.266435	109.58	100.706	118.454	1.17624	0.234184	0.867754	1
chr13	50202434	50208008	ARL11	+	5574	0.130371	0.149919	0.140145	40.2038	35.6931	44.7145	1.25275	0.325095	0.899913	1
chrX	100224696	100245820	ARL13A	+	21124	0	0.00485814	0.00242907	2.74563	0	5.49125	Inf	Inf	0.864625	1
chr3	93698982	93774522	ARL13B	+	75540	0.572337	0.593562	0.58295	2261.32	2123.74	2398.89	1.12956	0.17576	0.728207	1
chr3	160394947	160396235	ARL14	+	1288	0	0	0	0	0	0	NA	NA	NA	NA
chr5	53180613	53606403	ARL15	-	425790	1.09507	1.21635	1.15571	25301.8	22897.1	27706.5	1.21004	0.275057	0.530234	1
chr17	79648223	79650954	ARL16	-	2731	1.22664	0.684339	0.955489	132.035	164.443	99.627	0.605844	-0.722982	0.542929	1
chr17	44430185	44435780	ARL17	-	5595	0	0	0	0	0	0	NA	NA	NA	NA
chr17	44376499	44657088	ARL17A	-	280589	0.0196187	0	0.00980935	5.09902	10.198	0	0	#NAME?	0.652458	1
chr11	64781584	64789657	ARL2	+	8073	0.47579	0.245158	0.360474	147.283	188.664	105.903	0.561331	-0.833077	0.461007	1
chr16	57279037	57287545	ARL2BP	+	8508	1.88399	1.65249	1.76824	770.05	787.799	752.301	0.954941	-0.0665157	0.914016	1
chr11	64794789	64794879	ARL2-SNX15	+	319	0	1.39713	0.698565	3.53009	0	7.06018	Inf	Inf	0.809464	1
chr10	104433483	104474190	ARL3	-	40707	0.355708	0.380301	0.368005	769.854	711.313	828.395	1.1646	0.219833	0.725555	1
chr7	12726451	12730558	ARL4A	+	4107	1.27648	1.79731	1.53689	326.043	257.5	394.586	1.53237	0.615763	0.451794	1
chr2	235401685	235405693	ARL4C	-	4008	0.20721	0.124365	0.165788	33.732	40.7922	26.6718	0.653846	-0.612977	0.809459	1
chr17	41476352	41478504	ARL4D	+	2152	0.844199	0.980998	0.912598	101.098	89.2328	112.963	1.26593	0.340202	0.811589	1
chr2	152657479	152685009	ARL5A	-	27530	1.35375	1.3559	1.35482	1913.9	1830.55	1997.25	1.09106	0.125737	0.809221	1
chr10	18948312	18966940	ARL5B	+	18628	1.60422	1.74711	1.67566	1604.38	1467.24	1741.51	1.18693	0.247232	0.641831	1
chr17	37313146	37322414	ARL5C	-	9268	0	0	0	0	0	0	NA	NA	NA	NA
chr3	97483594	97517373	ARL6	+	33779	0.590808	0.453943	0.522375	900.418	980.287	820.55	0.837051	-0.256612	0.664516	1
chr16	18802990	18812857	ARL6IP1	-	9867	5.5315	2.50656	4.01903	2002.1	2680.81	1323.39	0.493654	-1.01843	0.0472015	1
chr12	123464879	123467460	ARL6IP4	+	2581	1.96081	0.266967	1.11389	142.724	248.577	36.8698	0.148323	-2.75318	0.0225408	1
chr3	69134089	69155239	ARL6IP5	+	21150	1.43917	1.33235	1.38576	1501.51	1495.29	1507.74	1.00833	0.0119656	0.985819	1
chr2	153574406	153617767	ARL6IP6	+	43361	0.894211	0.951226	0.922718	2055.59	1904.48	2206.7	1.15869	0.21249	0.677914	1
chr1	202101976	202113866	ARL8A	-	11890	0.43437	0.511698	0.473034	289.615	253.676	325.553	1.28334	0.359903	0.676889	1
chr3	5163929	5222601	ARL8B	+	58672	2.21954	2.57171	2.39562	7235.21	6396.72	8073.71	1.26216	0.335899	0.46013	1
chr4	57371374	57390058	ARL9	+	18684	0.0361155	0.00706189	0.0215887	20.1019	33.1436	7.06018	0.213018	-2.23095	0.530883	1
chr8	66514690	66546452	ARMC1	-	31762	0.92742	0.858525	0.892972	1452.98	1446.85	1459.1	1.00847	0.0121706	0.985671	1
chr7	102715327	102740210	ARMC10	+	24883	0.792683	1.07892	0.935801	1202.58	968.814	1436.35	1.48259	0.568121	0.309483	1
chr6	109169618	109295352	ARMC2	+	125734	0.0726572	0.118581	0.0956191	623.257	448.714	797.8	1.77797	0.830233	0.207431	1
chr10	23216953	23326514	ARMC3	+	109561	0.0054483	0.0024086	0.00392845	21.7199	29.3194	14.1204	0.481605	-1.05408	0.75377	1
chr10	28101096	28287977	ARMC4	-	186881	0.219283	0.341093	0.280188	2711.84	2012.84	3410.85	1.69455	0.760901	0.122052	1
chr16	31470316	31478488	ARMC5	+	8172	0.291934	0.233218	0.262576	109.629	117.277	101.98	0.869565	-0.201634	0.879601	1
chr19	19144386	19168987	ARMC6	+	24601	0.330202	0.350407	0.340305	430.132	398.998	461.265	1.15606	0.209214	0.781243	1
chr17	73106081	73126360	ARMC7	+	20279	0.794756	0.639078	0.716917	742.545	791.623	693.467	0.876006	-0.190987	0.758593	1
chr3	137906147	138016219	ARMC8	+	110072	1.3508	1.40094	1.37587	7777.03	7303.07	8251	1.1298	0.176065	0.698493	1
chr2	232063341	232209914	ARMC9	+	146573	1.91512	2.55976	2.23744	16931.9	13787.7	20076	1.45608	0.542086	0.219338	1
chrX	100805513	100809675	ARMCX1	+	4162	1.20973	0.687828	0.948779	200.137	247.302	152.971	0.618557	-0.693022	0.481932	1
chrX	100910267	100914863	ARMCX2	-	4596	1.23667	0.590119	0.913394	212.149	279.171	145.126	0.519845	-0.943845	0.327487	1
chrX	100878119	100882831	ARMCX3	+	4712	3.55257	1.93475	2.74366	655.077	822.217	487.937	0.593441	-0.752824	0.243853	1
chrX	100673265	100788446	ARMCX4	+	115181	0.372461	0.368354	0.370408	2188.71	2107.17	2270.24	1.07739	0.107538	0.833582	1
chrX	101854095	101859085	ARMCX5	+	4990	1.11009	1.13787	1.12398	171.553	161.894	181.211	1.11932	0.162625	0.886618	1
chrX	101859085	101860581	ARMCX5-GPRASP2	+	5948	0.81537	1.0254	0.920385	71.1411	59.9135	82.3688	1.3748	0.459217	0.787951	1
chrX	100870107	100872991	ARMCX6	-	2884	1.08888	0.635423	0.862151	126.152	154.245	98.0581	0.635728	-0.653519	0.590472	1
chr10	124214178	124216868	ARMS2	+	2690	0.0385919	0	0.0192959	2.54951	5.09902	0	0	#NAME?	0.84745	1
chr1	150782180	150849244	ARNT	-	67064	1.09554	1.29334	1.19444	4124.86	3608.83	4640.89	1.28598	0.362871	0.441792	1
chr15	80696691	80890277	ARNT2	+	193586	0.101353	0.14192	0.121636	1216.9	963.715	1470.09	1.52544	0.609223	0.274642	1
chr11	13299324	13408812	ARNTL	+	109488	0.525992	0.452047	0.489019	2738.52	2828.68	2648.35	0.93625	-0.0950345	0.844666	1
chr12	27485786	27578746	ARNTL2	+	92960	0.297332	0.204389	0.25086	1187.14	1357.61	1016.67	0.748862	-0.417227	0.453867	1
chr7	98923495	98963885	ARPC1A	+	40390	1.36223	1.30524	1.33373	2761.71	2702.48	2820.93	1.04383	0.061889	0.902018	1
chr7	98972297	98992404	ARPC1B	+	20107	0.547277	0.48195	0.514613	529.514	540.496	518.531	0.959361	-0.0598537	0.93099	1
chr2	219081873	219119071	ARPC2	+	37198	4.25621	4.96222	4.60921	8826.6	7776	9877.19	1.27021	0.345072	0.443746	1
chr12	110872705	110888158	ARPC3	-	15453	2.80978	2.2845	2.54714	2010.83	2132.66	1888.99	0.885742	-0.175042	0.72974	1
chr3	9834178	9848789	ARPC4	+	14611	2.69795	2.48419	2.59107	1939.34	1936.35	1942.33	1.00309	0.00444973	0.996431	1
chr1	183595331	183604985	ARPC5	-	9654	8.35799	7.75994	8.05897	3985.91	3963.21	4008.61	1.01146	0.016433	0.974804	1
chr9	127631483	127639696	ARPC5L	+	8213	1.19764	0.79688	0.99726	416.502	483.132	349.871	0.724173	-0.465594	0.530295	1
chr3	169484710	169487683	ARPM1	-	2973	0.488857	0.143005	0.315931	47.0679	71.3863	22.7495	0.318681	-1.64981	0.422527	1
chr15	52839431	52861213	ARPP19	-	21782	3.7584	3.54561	3.652	4076.57	4020.58	4132.56	1.02785	0.039633	0.935409	1
chr3	35683848	35835988	ARPP21	+	152140	0.00256022	0	0.00128011	9.56066	19.1213	0	0	#NAME?	0.395797	1
chrX	69488184	69501690	ARR3	+	13506	0	0	0	0	0	0	NA	NA	NA	NA
chr11	74971165	75062875	ARRB1	-	91710	0.774199	0.480068	0.627134	2918.65	3483.91	2353.39	0.675505	-0.565963	0.244283	1
chr17	4613788	4624795	ARRB2	+	11007	0.0919569	0.0306342	0.0612955	33.8791	49.7154	18.0427	0.362919	-1.46228	0.557903	1
chr9	140500095	140509812	ARRDC1	+	9717	0.352558	0.149366	0.250962	122.965	168.268	77.662	0.461538	-1.11548	0.365774	1
chr19	18111943	18124911	ARRDC2	+	12968	0.038025	0.0667002	0.0523626	35.2519	24.2203	46.2834	1.91093	0.934276	0.711594	1
chr5	90664540	90679149	ARRDC3	-	14609	3.88523	6.34024	5.11273	3872.07	2787.89	4956.25	1.77778	0.830075	0.0806036	1
chr15	98503932	98517068	ARRDC4	+	13136	1.79395	2.85375	2.32385	1581.68	1157.48	2005.88	1.73297	0.793248	0.135582	1
chr19	4890448	4902879	ARRDC5	-	12431	0	0.00589674	0.00294837	1.96116	0	3.92232	Inf	Inf	0.919077	1
chr22	51061181	51066601	ARSA	-	5420	1.10612	0.918516	1.01232	280.593	294.468	266.718	0.905761	-0.142798	0.868916	1
chr5	78073036	78282357	ARSB	-	209321	0.305504	0.329106	0.317305	3413.6	3141	3686.2	1.17358	0.230912	0.631101	1
chrX	2822010	2847416	ARSD	-	25406	0.0418829	0.0346229	0.0382529	49.6664	52.265	47.0679	0.900563	-0.151101	0.945893	1
chrX	2852672	2882494	ARSE	-	29822	0	0.00393278	0.00196639	3.13786	0	6.27572	Inf	Inf	0.837004	1
chrX	2958274	3030770	ARSF	+	72496	0.00572788	0.000404449	0.00306617	10.9825	20.3961	1.56893	0.0769231	-3.70044	0.531329	1
chr17	66255322	66417000	ARSG	+	161678	0.0402913	0.0908583	0.0655748	552.998	319.963	786.033	2.45663	1.29668	0.0590375	1
chrX	2924653	2951426	ARSH	+	26773	0	0	0	0	0	0	NA	NA	NA	NA
chr5	149675908	149682525	ARSI	-	6617	0.0392219	0.0132935	0.0262577	8.72717	12.7475	4.70679	0.369231	-1.43741	0.835364	1
chr4	114821439	114900878	ARSJ	-	79439	3.24708	2.91027	3.07868	12520.4	12669.8	12371	0.976418	-0.0344297	0.936425	1
chr5	94890824	94940806	ARSK	+	49982	0.650099	0.461091	0.555595	1414.59	1595.99	1233.18	0.772671	-0.372073	0.489343	1
chr11	3666360	3685646	ART1	+	19286	0	0	0	0	0	0	NA	NA	NA	NA
chr4	76932336	77033955	ART3	+	101619	0.00204317	0.00779053	0.00491685	26.2796	10.198	42.3611	4.15385	2.05445	0.499831	1
chr12	14982244	14996413	ART4	-	14169	0.0238118	0.00827748	0.0160446	11.4238	16.5718	6.27572	0.378698	-1.40088	0.797714	1
chr11	3659735	3663546	ART5	-	3811	0	0	0	0	0	0	NA	NA	NA	NA
chr1	44398991	44402912	ARTN	+	3921	0.0992847	0.00747792	0.0533813	10.3451	19.1213	1.56893	0.0820513	-3.60733	0.559262	1
chr1	231114822	231136479	ARV1	+	21657	1.31102	1.16198	1.2365	1370.75	1394.58	1346.93	0.965828	-0.0501624	0.925595	1
chr22	19957401	20004309	ARVCF	-	46908	0.0171515	0.00968864	0.0134201	31.9179	39.5174	24.3184	0.615385	-0.70044	0.789269	1
chrX	25021812	25034065	ARX	-	12253	0	0	0	0	0	0	NA	NA	NA	NA
chr10	104629209	104661655	AS3MT	+	32446	0.132781	0.13915	0.135965	226.612	211.609	241.615	1.1418	0.191307	0.845735	1
chr8	17913924	17942507	ASAH1	-	28583	0.557506	0.563687	0.560597	822.413	782.699	862.127	1.10148	0.139441	0.822434	1
chr10	51946999	52008370	ASAH2	-	61371	0.00549755	0.000238883	0.00286822	8.67814	16.5718	0.784465	0.0473373	-4.40088	0.558925	1
chr10	52499707	52514569	ASAH2B	+	14862	0.110015	0.0660915	0.0880532	66.4343	80.3096	52.5591	0.654457	-0.61163	0.717339	1
chr8	131064350	131455906	ASAP1	-	391556	2.8046	3.52203	3.16331	63341.9	53496.4	73187.4	1.36808	0.452155	0.297277	1
chr8	131307600	131308779	ASAP1-IT1	-	1179	3.30022	4.86482	4.08252	248.969	191.213	306.726	1.6041	0.681766	0.453666	1
chr2	9346893	9545812	ASAP2	+	198919	0.724503	0.545459	0.634981	6442.27	7078.71	5805.82	0.82018	-0.285987	0.529368	1
chr1	23755055	23810750	ASAP3	-	55695	0.232993	0.267434	0.250213	717.197	637.377	797.016	1.25046	0.322461	0.611605	1
chr2	239335625	239360891	ASB1	+	25266	2.31529	2.32096	2.31813	3005.58	2873.3	3137.86	1.09208	0.127073	0.795472	1
chr7	150872784	150884919	ASB10	-	12135	0	0	0	0	0	0	NA	NA	NA	NA
chrX	15299830	15333746	ASB11	-	33916	0.000765217	0.0131922	0.00697871	12.7966	1.27475	24.3184	19.0769	4.25376	0.460406	1
chrX	63444071	63450511	ASB12	-	6440	0	0	0	0	0	0	NA	NA	NA	NA
chr10	5680819	5708558	ASB13	-	27739	0.221741	0.220391	0.221066	314.619	302.117	327.122	1.08277	0.114721	0.896064	1
chr3	57302378	57326710	ASB14	-	24332	0.0245323	0.0204856	0.0225089	27.9956	29.3194	26.6718	0.909699	-0.136539	0.97164	1
chr7	123249111	123277932	ASB15	+	28821	0.00720392	0.00101735	0.00411063	5.88348	10.198	1.56893	0.153846	-2.70044	0.785083	1
chr17	42248073	42256451	ASB16	+	8378	0.20755	0.187237	0.197393	84.6731	85.4086	83.9377	0.982778	-0.0250619	0.992207	1
chr1	76384557	76398116	ASB17	-	13559	0	0	0	0	0	0	NA	NA	NA	NA
chr2	237103514	237172988	ASB18	-	69474	0	0	0	0	0	0	NA	NA	NA	NA
chr14	94400498	94443076	ASB2	-	42578	0	0	0	0	0	0	NA	NA	NA	NA
chr2	53897116	54014146	ASB3	-	117030	0.855344	0.868989	0.862166	5162.61	4901.43	5423.79	1.10657	0.146097	0.754046	1
chr7	95115212	95169543	ASB4	+	54331	0.0114644	0.0129521	0.0122083	34.1242	30.5941	37.6543	1.23077	0.29956	0.920204	1
chr4	177134825	177190373	ASB5	-	55548	0.0116805	0.00263924	0.00715987	19.8568	31.8689	7.84465	0.246154	-2.02237	0.571602	1
chr9	132396882	132404448	ASB6	-	7566	0.840404	0.461167	0.650786	249.509	312.315	186.703	0.597802	-0.74226	0.409371	1
chr15	101142754	101191904	ASB7	+	49150	1.06611	1.05978	1.06295	2680.47	2573.73	2787.2	1.08294	0.114957	0.817293	1
chr12	48541571	48551377	ASB8	-	9806	1.77061	1.56532	1.66796	837.073	852.811	821.334	0.963091	-0.0542564	0.928235	1
chrX	15262108	15288589	ASB9	-	26481	0.0215613	0.0254666	0.0235139	32.065	28.0446	36.0854	1.28671	0.363691	0.903827	1
chr15	93338713	93340338	ASB9P1	+	1625	0	0	0	0	0	0	NA	NA	NA	NA
chr10	73856273	73976183	ASCC1	-	119910	0.694624	0.709124	0.701874	4320.29	4090.69	4549.89	1.11226	0.153489	0.745254	1
chr22	30184596	30234293	ASCC2	-	49697	0.903973	0.910066	0.907019	2313.34	2206.6	2420.07	1.09674	0.133225	0.792333	1
chr6	100956607	101329224	ASCC3	-	372617	2.29983	4.94513	3.62248	70344.5	42091.1	98597.8	2.34248	1.22804	0.00495872	0.494499
chr12	103351451	103354294	ASCL1	+	2843	0	0	0	0	0	0	NA	NA	NA	NA
chr11	2289727	2292182	ASCL2	-	2455	0	0	0	0	0	0	NA	NA	NA	NA
chr11	8959118	8964580	ASCL3	-	5462	0	0	0	0	0	0	NA	NA	NA	NA
chr12	108168161	108170421	ASCL4	+	2260	0	0	0	0	0	0	NA	NA	NA	NA
chr6	119215240	119230335	ASF1A	+	15095	1.65742	1.41117	1.53429	1184.35	1228.86	1139.83	0.927545	-0.10851	0.845087	1
chr19	14230320	14247440	ASF1B	-	17120	0.145531	0.0376788	0.0916049	78.4465	122.376	34.5164	0.282051	-1.82597	0.243085	1
chr17	7076750	7082883	ASGR1	-	6133	0.22428	0.0788841	0.151582	46.7247	67.562	25.8873	0.383164	-1.38397	0.501027	1
chr17	7004640	7018130	ASGR2	-	13490	0	0	0	0	0	0	NA	NA	NA	NA
chr1	155305051	155532324	ASH1L	-	227273	1.52744	1.59438	1.56091	18212.2	17043.5	19381	1.13715	0.185422	0.674619	1
chr8	37963010	37997228	ASH2L	+	34218	1.02544	1.08525	1.05534	1855.26	1723.47	1987.05	1.15294	0.205312	0.692879	1
chr20	32848170	32857148	ASIP	+	8978	0	0.00326587	0.00163294	0.784465	0	1.56893	Inf	Inf	0.991048	1
chr7	65540775	65558329	ASL	+	17554	0.498244	0.33898	0.418612	374.042	429.592	318.493	0.741383	-0.431709	0.575145	1
chrX	1721411	1761974	ASMT	+	47627	0	0	0	0	0	0	NA	NA	NA	NA
chrY	1671411	1711974	ASMT	+	47627	0	0	0	0	0	0	NA	NA	NA	NA
chrX	1522031	1572655	ASMTL	-	50624	0	0	0	0	0	0	NA	NA	NA	NA
chrY	1472031	1522655	ASMTL	-	50624	0	0	0	0	0	0	NA	NA	NA	NA
chr19	12848305	12859137	ASNA1	+	10832	0.37377	0.28503	0.3294	182.192	198.862	165.522	0.832347	-0.264743	0.797558	1
chr7	97481428	97501854	ASNS	-	20426	4.97309	3.04679	4.00994	4159.72	4989.39	3330.05	0.667427	-0.583319	0.214809	1
chr2	190526124	190535557	ASNSD1	+	9433	2.80083	1.94271	2.37177	1139.14	1297.7	980.581	0.755629	-0.404249	0.471777	1
chr17	3377403	3402700	ASPA	+	25297	0	0.00695441	0.00347721	4.70679	0	9.41357	Inf	Inf	0.728845	1
chr19	51014856	51017947	ASPDH	-	3091	0	0	0	0	0	0	NA	NA	NA	NA
chr14	104552022	104579046	ASPG	+	27024	0	0	0	0	0	0	NA	NA	NA	NA
chr8	62413114	62627199	ASPH	-	214085	5.70764	5.51474	5.61119	61595.9	60018	63173.7	1.05258	0.0739289	0.86613	1
chr16	29912146	29917377	ASPHD1	+	5231	0	0.0495956	0.0247978	1.96116	0	3.92232	Inf	Inf	0.919077	1
chr22	26825279	26840978	ASPHD2	+	15699	0.37031	0.119533	0.244921	192.978	285.545	100.411	0.351648	-1.50779	0.137089	1
chr1	197053256	197115824	ASPM	-	62568	1.50696	0.40747	0.957215	2997.68	4631.18	1364.18	0.294565	-1.76334	0.000385091	0.107893
chr9	95218488	95244844	ASPN	-	26356	0.650894	0.156862	0.403878	531.916	842.613	221.219	0.262539	-1.92939	0.00621985	0.574799
chr2	70187223	70189397	ASPRV1	-	2174	0	0.00674356	0.00337178	0.392232	0	0.784465	Inf	Inf	1	1
chr17	79935425	79975282	ASPSCR1	+	39857	0.391344	0.274399	0.332871	675.669	766.128	585.211	0.763855	-0.388629	0.5425	1
chr11	62104773	62160887	ASRGL1	+	56114	0	0	0	0	0	0	NA	NA	NA	NA
chr9	133320093	133376661	ASS1	+	56568	0.144061	0.27031	0.207185	609.235	400.273	818.197	2.0441	1.03146	0.120512	1
chr3	130732720	130745646	ASTE1	-	12926	0.39554	0.569361	0.482451	322.464	251.127	393.801	1.56814	0.649052	0.429511	1
chr2	96789588	96804175	ASTL	-	14587	0	0	0	0	0	0	NA	NA	NA	NA
chr1	176830202	177134024	ASTN1	-	303822	0.00299059	0	0.0014953	22.3082	44.6164	0	0	#NAME?	0.089142	1
chr9	119187503	120177317	ASTN2	-	989814	0.335349	0.609911	0.47263	24300.2	16301.6	32298.8	1.98133	0.986468	0.0249815	1
chr12	27058111	27091254	ASUN	-	33143	1.2067	1.26775	1.23723	2106.34	1964.4	2248.28	1.14451	0.194732	0.702741	1
chr20	30946146	31027122	ASXL1	+	80976	1.58358	1.68083	1.6322	6790.77	6298.56	7282.97	1.15629	0.209504	0.646773	1
chr2	25962252	26101312	ASXL2	-	139060	1.10678	1.14296	1.12487	8031.84	7559.3	8504.38	1.12502	0.169954	0.708115	1
chr18	31158540	31327399	ASXL3	+	168859	0.000614787	0.000260462	0.000437625	3.72621	5.09902	2.35339	0.461538	-1.11548	0.953952	1
chr7	117003275	117067577	ASZ1	-	64302	0.00201806	0.00205195	0.002035	6.71698	6.37377	7.06018	1.10769	0.147557	1	1
chr10	89512874	89577917	ATAD1	-	65043	2.06332	2.74822	2.40577	8078.37	6591.76	9564.98	1.45105	0.537098	0.234967	1
chr8	124332090	124408705	ATAD2	-	76615	0.675461	0.450252	0.562856	2193.85	2541.86	1845.85	0.726179	-0.461604	0.358331	1
chr2	23971533	24149936	ATAD2B	-	178403	1.0365	1.25071	1.1436	10511.1	9082.63	11939.6	1.31455	0.394567	0.377823	1
chr1	1447522	1470067	ATAD3A	+	22545	0.154256	0.053973	0.104114	117.964	170.817	65.1106	0.381171	-1.39149	0.271006	1
chr1	1407163	1431582	ATAD3B	+	24419	0.250826	0.166903	0.208865	259.462	300.842	218.081	0.724902	-0.464142	0.599825	1
chr1	1385068	1405538	ATAD3C	+	20470	0.0671965	0.0307963	0.0489964	50.647	67.562	33.732	0.499274	-1.0021	0.608968	1
chr17	29159022	29222295	ATAD5	+	63273	0.168172	0.0936788	0.130925	419.787	522.65	316.924	0.606379	-0.721708	0.33037	1
chr6	30594612	30614598	ATAT1	+	19986	0.311655	0.344029	0.327842	336.928	305.941	367.914	1.20256	0.266114	0.745456	1
chr19	3880617	3928080	ATCAY	+	47463	0.0765529	0.0370658	0.0568094	136.301	178.466	94.1357	0.527473	-0.922832	0.431142	1
chr10	123502624	123687546	ATE1	-	184922	0.636609	0.652985	0.644797	6121.96	5782.29	6461.63	1.11749	0.160259	0.727991	1
chr12	51157788	51214943	ATF1	+	57155	0.93995	0.737611	0.838781	2447.43	2638.74	2256.12	0.854998	-0.226007	0.647251	1
chr2	175939005	176032897	ATF2	-	93892	2.18172	2.12103	2.15137	10350.1	10052.7	10647.5	1.05917	0.0829343	0.854592	1
chr1	212738675	212794119	ATF3	+	55444	0.704015	0.675856	0.689936	1961.16	1917.23	2005.09	1.04583	0.0646436	0.902463	1
chr22	39916568	39918691	ATF4	+	2123	25.765	12.9621	19.3636	2079.81	2687.18	1472.44	0.547949	-0.867886	0.0882397	1
chr19	50431958	50437193	ATF5	+	5235	0.590871	0.433086	0.511979	134.192	149.146	119.239	0.799474	-0.322877	0.785593	1
chr1	161736033	161933860	ATF6	+	197827	1.0604	1.10988	1.08514	11026.4	10303.8	11748.9	1.14025	0.189346	0.672428	1
chr6	32083044	32096017	ATF6B	-	12973	0.503175	0.497233	0.500204	333.201	321.238	345.164	1.07448	0.10364	0.904445	1
chr12	53905842	54020199	ATF7	-	114357	1.23664	1.41365	1.32515	7798.21	6946.14	8650.29	1.24534	0.316537	0.484859	1
chr12	14518610	14651697	ATF7IP	+	133087	1.51326	1.81087	1.66206	11394	9892.1	12895.8	1.30365	0.382554	0.391211	1
chr16	10522724	10577495	ATF7IP2	+	54771	0	0.000267669	0.000133835	0.392232	0	0.784465	Inf	Inf	1	1
chr5	81267843	81551216	ATG10	+	283373	0.311668	0.454135	0.382902	5612.01	4337.99	6886.03	1.58738	0.666645	0.148597	1
chr5	115163893	115177548	ATG12	-	13655	4.12246	3.35849	3.74047	2609.37	2764.94	2453.81	0.88747	-0.172229	0.724949	1
chr11	46638825	46697568	ATG13	+	58743	0.869918	1.01575	0.942834	2851.38	2509.99	3192.77	1.27202	0.347126	0.477821	1
chr14	55833108	55878576	ATG14	-	45468	0.847636	0.769007	0.808322	1881.98	1893.01	1870.95	0.988345	-0.0169134	0.972871	1
chr2	234160216	234204320	ATG16L1	+	44104	1.12225	1.14566	1.13396	2535.98	2401.64	2670.32	1.11187	0.152992	0.759153	1
chr11	72525450	72540680	ATG16L2	+	15230	0.0817956	0.102999	0.0923973	72.563	61.1882	83.9377	1.37179	0.456065	0.78708	1
chr11	64662003	64684722	ATG2A	-	22719	0.187345	0.0690466	0.128196	146.499	209.06	83.9377	0.401501	-1.31652	0.248461	1
chr14	96747594	96829678	ATG2B	-	82084	0.940626	1.02983	0.985228	4157.81	3792.4	4523.22	1.19271	0.254241	0.590227	1
chr3	112251358	112280485	ATG3	-	29127	1.87117	2.0103	1.94074	2905.07	2676.99	3133.15	1.1704	0.227005	0.642587	1
chrX	107334898	107397901	ATG4A	+	63003	0.42464	0.571749	0.498194	1620.85	1314.27	1927.43	1.46654	0.552414	0.296058	1
chr2	242577026	242613271	ATG4B	+	36245	0.799106	0.562635	0.680871	1256.91	1422.63	1091.19	0.767025	-0.382654	0.486993	1
chr1	63249776	63330941	ATG4C	+	81165	0.42016	0.469446	0.444803	1856.93	1675.03	2038.82	1.21719	0.283552	0.584345	1
chr19	10654646	10664094	ATG4D	+	9448	0.460033	0.39606	0.428046	205.039	211.609	198.47	0.937905	-0.0924856	0.92659	1
chr6	106632351	106773695	ATG5	-	141344	1.41164	1.89835	1.65499	12078.8	9800.32	14357.3	1.46498	0.550881	0.216126	1
chr3	11314009	11599139	ATG7	+	285130	1.2693	1.25009	1.2597	18424.6	17776.5	19072.7	1.07292	0.10154	0.819007	1
chr2	220084101	220094361	ATG9A	-	10260	0.900516	0.412951	0.656733	340.261	453.813	226.71	0.499568	-1.00125	0.211579	1
chr7	150709296	150721586	ATG9B	-	12290	0	0.00477151	0.00238575	1.56893	0	3.13786	Inf	Inf	0.945114	1
chr11	289137	295688	ATHL1	+	6551	0.20997	0.0156653	0.112818	36.5266	67.562	5.49125	0.0812772	-3.62101	0.157239	1
chr2	216176678	216214496	ATIC	+	37818	0.947042	1.14123	1.04414	2034.31	1759.16	2309.46	1.31282	0.39267	0.441727	1
chr14	50999799	51099784	ATL1	+	99985	0.0778708	0.120234	0.0990524	512.844	382.426	643.261	1.68205	0.750222	0.282858	1
chr2	38522028	38604432	ATL2	-	82404	0.687534	0.545601	0.616568	2594.37	2782.79	2405.95	0.864583	-0.209924	0.66851	1
chr11	63396436	63439083	ATL3	-	42647	1.73624	1.77143	1.75384	3839.61	3636.88	4042.35	1.11149	0.152493	0.749333	1
chr11	108093558	108239826	ATM	+	146268	1.1111	1.02433	1.06771	7999.87	7982.52	8017.23	1.00435	0.00626006	0.991176	1
chr16	81069457	81080951	ATMIN	+	11494	1.4609	1.04207	1.25148	732.837	824.766	640.908	0.777078	-0.363869	0.559805	1
chr12	7033625	7051484	ATN1	+	17859	1.48575	0.824185	1.15497	1045.2	1302.8	787.602	0.604546	-0.726076	0.206205	1
chr4	94750077	94751142	ATOH1	+	1065	0	0	0	0	0	0	NA	NA	NA	NA
chr10	69990381	69991855	ATOH7	-	1474	0	0	0	0	0	0	NA	NA	NA	NA
chr2	85980908	86018506	ATOH8	+	37598	0.796581	0.730693	0.763637	1470.58	1471.07	1470.09	0.999333	-0.000961989	0.99796	1
chr5	151122382	151138210	ATOX1	-	15828	0.96414	1.08925	1.02669	836.043	749.556	922.53	1.23077	0.29956	0.623374	1
chr15	25923859	26108349	ATP10A	-	184490	1.26481	0.547866	0.906338	239.409	325.062	153.755	0.473002	-1.08008	0.239858	1
chr5	159990126	160279219	ATP10B	-	289093	0.00179548	0	0.00089774	12.7475	25.4951	0	0	#NAME?	0.273628	1
chr4	47487409	47595503	ATP10D	+	108094	2.12246	2.12273	2.1226	11773.2	11268.8	12277.7	1.08952	0.123697	0.782604	1
chr13	113344642	113541482	ATP11A	+	196840	0.216343	0.170623	0.193483	1944.54	2091.87	1797.21	0.859138	-0.219037	0.667328	1
chr3	182511290	182639421	ATP11B	+	128131	1.25258	1.28937	1.27097	8361.61	7883.08	8840.13	1.12141	0.165308	0.715294	1
chrX	138808504	138914447	ATP11C	-	105943	2.82111	1.85836	2.33974	12607.3	14680.1	10534.6	0.71761	-0.478728	0.280309	1
chr13	25254548	25285923	ATP12A	+	31375	0	0	0	0	0	0	NA	NA	NA	NA
chr19	19756009	19774503	ATP13A1	-	18494	0.597816	0.326598	0.462207	433.122	543.046	323.199	0.595161	-0.748649	0.307684	1
chr1	17312452	17338423	ATP13A2	-	25971	0.133907	0.093706	0.113807	150.519	170.817	130.221	0.762342	-0.391489	0.726922	1
chr3	194123402	194188968	ATP13A3	-	65566	2.1352	2.60789	2.37154	8012.62	6876.03	9149.21	1.3306	0.412072	0.36233	1
chr3	193119865	193272696	ATP13A4	-	152831	0.00611336	0.00757817	0.00684577	53.9319	45.8912	61.9727	1.35043	0.433416	0.831037	1
chr3	192992830	193096514	ATP13A5	-	103684	0.00025031	0	0.000125155	0.637377	1.27475	0	0	#NAME?	0.992508	1
chr1	116915794	116947396	ATP1A1	+	31602	2.76596	2.07953	2.42274	3905.06	4293.37	3516.75	0.819112	-0.287867	0.540963	1
chr1	116935486	116961244	ATP1A1OS	-	25758	0.125947	0.180993	0.15347	204.402	159.344	249.46	1.56554	0.646659	0.513472	1
chr1	160085519	160113374	ATP1A2	+	27855	0.00931718	0.0147368	0.012027	17.3563	12.7475	21.965	1.72308	0.784987	0.856116	1
chr19	42470733	42498382	ATP1A3	-	27649	0	0	0	0	0	0	NA	NA	NA	NA
chr1	160121351	160156767	ATP1A4	+	35416	0	0.00124185	0.000620925	1.1767	0	2.35339	Inf	Inf	0.969494	1
chr1	169075946	169101960	ATP1B1	+	26014	9.09862	3.46174	6.28018	8222.37	11625.8	4818.97	0.414507	-1.27053	0.00538608	0.519507
chr17	7554253	7561089	ATP1B2	+	6836	0.227792	0.300243	0.264018	93.1552	76.4853	109.825	1.4359	0.521953	0.720247	1
chr3	141595469	141645382	ATP1B3	+	49913	3.42768	2.49163	2.95966	7528.9	8403.18	6654.61	0.791916	-0.336581	0.455875	1
chrX	119495939	119517104	ATP1B4	+	21165	0.0944194	0.0976672	0.0960433	104.383	98.1561	110.61	1.12687	0.172325	0.908574	1
chr16	28889808	28915830	ATP2A1	+	26022	0.022939	0.0180284	0.0204837	27.2111	29.3194	25.1029	0.856187	-0.224002	0.946994	1
chr12	110719031	110788897	ATP2A2	+	69866	3.94013	4.34437	4.14225	14881.4	13521.3	16241.6	1.20118	0.264453	0.550593	1
chr17	3827162	3867758	ATP2A3	-	40596	0.006393	0.000722263	0.00355763	7.15824	12.7475	1.56893	0.123077	-3.02237	0.71561	1
chr12	89981825	90049844	ATP2B1	-	68019	2.51407	2.47866	2.49636	8710.35	8399.36	9021.34	1.07405	0.103063	0.820593	1
chr3	10365706	10547268	ATP2B2	-	181562	0.00400404	0	0.00200202	17.8466	35.6931	0	0	#NAME?	0.150566	1
chrX	152801579	152848387	ATP2B3	+	46808	0.0121981	0.000313205	0.00625565	14.4145	28.0446	0.784465	0.027972	-5.15987	0.326366	1
chr1	203595914	203713209	ATP2B4	+	117295	2.19156	2.45974	2.32565	14017.1	12612.4	15421.8	1.22275	0.290124	0.513135	1
chr3	130569368	130735555	ATP2C1	+	166187	1.76694	2.96171	2.36433	20379.7	14422.6	26336.8	1.82608	0.868753	0.0487202	1
chr16	84402132	84497793	ATP2C2	+	95661	0.00135651	0	0.000678255	3.18689	6.37377	0	0	#NAME?	0.796353	1
chr19	36041094	36054560	ATP4A	-	13466	0.0038546	0	0.0019273	1.27475	2.54951	0	0	#NAME?	0.948389	1
chr13	114303121	114312513	ATP4B	-	9392	0	0	0	0	0	0	NA	NA	NA	NA
chr18	43664109	43684199	ATP5A1	-	20090	2.66375	2.16587	2.41481	2478.42	2628.54	2328.29	0.885772	-0.174993	0.722413	1
chr12	57031958	57039852	ATP5B	-	7894	4.79569	2.74003	3.76786	1479.65	1824.17	1135.12	0.622265	-0.684398	0.20148	1
chr10	7830092	7849762	ATP5C1	+	19670	3.48328	3.20563	3.34445	3369.67	3365.35	3373.98	1.00256	0.00369448	0.996617	1
chr19	1241748	1244824	ATP5D	+	3076	0.430301	0.0857895	0.258045	39.5664	65.0125	14.1204	0.217195	-2.20294	0.339671	1
chr20	57603732	57607422	ATP5E	-	3690	4.50838	3.57175	4.04007	761.176	817.118	705.234	0.863075	-0.212443	0.730752	1
chr13	28519342	28519710	ATP5EP2	+	368	0.731013	0.0398383	0.385426	6.76601	12.7475	0.784465	0.0615385	-4.02237	0.662048	1
chr1	111991742	112004525	ATP5F1	+	12783	3.05557	2.94976	3.00266	1968.07	1918.51	2017.64	1.05167	0.0726874	0.889921	1
chr17	46970147	46973232	ATP5G1	+	3085	1.14412	0.74134	0.94273	147.872	173.367	122.376	0.705882	-0.5025	0.655983	1
chr12	54058943	54070512	ATP5G2	-	11569	2.29044	2.01361	2.15203	1274.02	1301.52	1246.51	0.957734	-0.0623035	0.909127	1
chr2	176040985	176046490	ATP5G3	-	5505	2.15451	1.64048	1.89749	532.897	582.563	483.23	0.82949	-0.269704	0.69349	1
chr17	73034954	73043074	ATP5H	-	8120	3.17234	1.93641	2.55437	1053.78	1265.83	841.73	0.664962	-0.588655	0.303731	1
chr4	666224	668127	ATP5I	-	1903	1.51381	1.13943	1.32662	128.799	141.498	116.101	0.820513	-0.285402	0.814094	1
chr21	27096790	27107965	ATP5J	-	11175	1.50493	1.1216	1.31326	748.379	826.041	670.717	0.811966	-0.300509	0.62806	1
chr7	99055783	99063824	ATP5J2	-	8041	1.73644	1.67371	1.70507	702.978	685.818	720.138	1.05004	0.0704483	0.916244	1
chr11	118272103	118280562	ATP5L	+	8459	2.85333	2.49223	2.67278	1156.79	1185.52	1128.06	0.95153	-0.0716787	0.897684	1
chr22	43035808	43036607	ATP5L2	-	799	0.259856	0.775931	0.517894	21.5728	10.198	32.9475	3.23077	1.69188	0.626579	1
chr21	35275756	35288158	ATP5O	-	12402	1.77235	1.50259	1.63747	1038.39	1079.72	997.054	0.92344	-0.11491	0.84068	1
chr14	50779046	50792946	ATP5S	+	13900	0.498523	0.892285	0.695404	502.008	340.36	663.657	1.94987	0.963378	0.171423	1
chr19	41937222	41945843	ATP5SL	-	8621	0.445546	0.486358	0.465952	206.51	188.664	224.357	1.18919	0.249978	0.804848	1
chrX	153656977	153664862	ATP6AP1	+	7885	0.974268	0.377435	0.675852	268.287	377.327	159.246	0.422037	-1.24456	0.157684	1
chr5	81601165	81614147	ATP6AP1L	+	12982	0.0479798	0.0474303	0.047705	31.7708	30.5941	32.9475	1.07692	0.106915	0.986119	1
chrX	40440215	40465888	ATP6AP2	+	25673	1.11085	0.989601	1.05023	1380.22	1400.96	1359.48	0.970393	-0.0433594	0.935501	1
chr17	40610861	40674597	ATP6V0A1	+	63736	0.702821	0.766652	0.734737	2407.42	2200.23	2614.62	1.18834	0.248949	0.618552	1
chr12	124196864	124246301	ATP6V0A2	+	49437	0.57747	0.638766	0.608118	1545.98	1402.23	1689.74	1.20503	0.269075	0.614737	1
chr7	138391038	138482941	ATP6V0A4	-	91903	0.0273924	0.0272781	0.0273352	128.897	123.651	134.143	1.08485	0.1175	0.933121	1
chr1	44440601	44443972	ATP6V0B	+	3371	1.11634	0.547974	0.832157	141.841	184.839	98.8425	0.534748	-0.903069	0.432507	1
chr16	2563726	2570224	ATP6V0C	+	6498	1.2661	0.712467	0.989283	325.994	404.097	247.891	0.613443	-0.704998	0.3847	1
chr6	42695313	42695932	ATP6V0CP3	+	619	0	0.0473682	0.0236841	0.784465	0	1.56893	Inf	Inf	0.991048	1
chr16	67471916	67515089	ATP6V0D1	-	43173	0.953375	0.842486	0.89793	1984.01	2021.76	1946.26	0.962654	-0.0549108	0.913237	1
chr8	87111138	87166454	ATP6V0D2	+	55316	0.00375342	0.00901107	0.00638224	18.4349	10.198	26.6718	2.61538	1.38702	0.723463	1
chr5	172410762	172461900	ATP6V0E1	+	51138	1.79798	1.98381	1.89089	4952.57	4498.61	5406.53	1.20182	0.265224	0.56901	1
chr7	149570056	149577787	ATP6V0E2	+	7731	0.0704973	0.0758528	0.0731751	29.0742	26.7699	31.3786	1.17216	0.229171	0.951524	1
chr3	113465865	113530905	ATP6V1A	+	65040	1.90309	1.68604	1.79456	5973.55	6079.31	5867.79	0.965208	-0.0510882	0.909628	1
chr2	71162997	71192561	ATP6V1B1	+	29564	0.0526717	0.0838053	0.0682385	104.53	76.4853	132.575	1.73333	0.793549	0.558253	1
chr8	20054703	20079207	ATP6V1B2	+	24504	1.88844	2.0251	1.95677	2464.15	2272.89	2655.41	1.1683	0.224409	0.652846	1
chr8	104033247	104085285	ATP6V1C1	+	52038	1.60941	1.60725	1.60833	4294.5	4113.63	4475.37	1.08794	0.121594	0.797494	1
chr2	10861774	10925236	ATP6V1C2	+	63462	0	0.00138607	0.000693035	2.35339	0	4.70679	Inf	Inf	0.892091	1
chr14	67804580	67826720	ATP6V1D	-	22140	1.85453	1.74548	1.80001	2042.26	2016.66	2067.85	1.02538	0.0361611	0.946444	1
chr22	18074902	18111588	ATP6V1E1	-	36686	1.41488	1.40541	1.41014	2654.24	2549.51	2758.96	1.08215	0.113906	0.819177	1
chr2	46738985	46747096	ATP6V1E2	-	8111	0.0639948	0.0325346	0.0482647	19.8077	25.4951	14.1204	0.553846	-0.852443	0.814394	1
chr7	128502856	128505903	ATP6V1F	+	3047	1.66224	0.591808	1.12702	172.533	248.577	96.4891	0.388166	-1.36526	0.198261	1
chr9	117349993	117361152	ATP6V1G1	+	11159	2.49991	2.28343	2.39167	1366.88	1370.36	1363.4	0.994919	-0.0073483	0.98864	1
chr6	31512227	31514625	ATP6V1G2	-	2398	0.0757594	0.00611363	0.0409365	4.85387	8.92328	0.784465	0.0879121	-3.50779	0.777295	1
chr1	198492351	198510075	ATP6V1G3	-	17724	0.0278215	0.00496294	0.0163922	14.4636	24.2203	4.70679	0.194332	-2.3634	0.602009	1
chr8	54628114	54755850	ATP6V1H	-	127736	1.23816	1.46268	1.35042	8882.79	7768.36	9997.22	1.28692	0.363917	0.419085	1
chrX	77166193	77305892	ATP7A	+	139699	0.314709	0.426804	0.370756	2674.93	2159.43	3190.42	1.47743	0.563091	0.252739	1
chr13	52506805	52585630	ATP7B	-	78825	0.0233767	0.0353376	0.0293571	119.778	90.5076	149.048	1.6468	0.719669	0.570282	1
chr4	42410391	42659122	ATP8A1	-	248731	0.00772129	0.0076034	0.00766235	97.7639	94.3319	101.196	1.07277	0.101334	0.953868	1
chr13	25946208	26595420	ATP8A2	+	649212	0.000759548	0.00022582	0.000492684	16.0325	24.2203	7.84465	0.323887	-1.62644	0.695739	1
chr18	55313658	55470327	ATP8B1	-	156669	0.712978	0.880351	0.796664	6433.39	5486.54	7380.24	1.34515	0.42777	0.349716	1
chr1	154298035	154323780	ATP8B2	+	25745	0.880055	0.565463	0.722759	945.917	1112.86	778.973	0.699974	-0.514628	0.379874	1
chr19	1782073	1812270	ATP8B3	-	30197	0.0120324	0.0203908	0.0162116	25.397	17.8466	32.9475	1.84615	0.884523	0.780742	1
chr15	50150434	50411419	ATP8B4	-	260985	0.0287389	0.0547693	0.0417541	566.629	368.404	764.853	2.07612	1.05389	0.12067	1
chr9	35406751	35483026	ATP8B5P	+	76275	0.03167	0.0397865	0.0357283	140.468	118.552	162.384	1.36973	0.453888	0.701975	1
chr20	50213313	50384908	ATP9A	-	171595	0.323323	0.323459	0.323391	2847.7	2725.43	2969.98	1.08973	0.123973	0.801621	1
chr18	76829396	77138282	ATP9B	+	308886	0.447667	0.563703	0.505685	8054.49	6791.89	9317.09	1.37179	0.456065	0.313227	1
chr1	47100710	47134099	ATPAF1	-	33389	0.698787	0.866526	0.782656	1346.88	1146	1547.75	1.35056	0.433558	0.427863	1
chr17	17921333	17942480	ATPAF2	-	21147	0.500726	0.461021	0.480874	520.884	520.1	521.669	1.00302	0.00434547	1	1
chr15	35663169	35838404	ATPBD4	-	175235	0.344688	0.464783	0.404736	3660.21	2965.08	4355.35	1.46888	0.554717	0.244427	1
chr1	28562601	28564616	ATPIF1	+	2015	3.51622	1.79905	2.65763	270.885	348.008	193.763	0.556777	-0.84483	0.332495	1
chr3	142168076	142297668	ATR	-	129592	0.707144	0.755007	0.731075	4868.34	4501.16	5235.52	1.16315	0.218035	0.640425	1
chr3	48488217	48507054	ATRIP	+	18837	0.374753	0.290299	0.332526	319.669	346.733	292.605	0.843891	-0.244871	0.764499	1
chr20	3451664	3631769	ATRN	+	180105	0.804494	0.870074	0.837284	7751.05	7116.96	8385.14	1.17819	0.236575	0.602148	1
chr10	116853123	117708496	ATRNL1	+	855373	0.00175979	0.000599875	0.00117983	50.696	73.9358	27.4563	0.371353	-1.42914	0.466853	1
chrX	76760355	77041719	ATRX	-	281364	1.04234	1.26268	1.15251	16707.3	14404.7	19009.9	1.3197	0.400211	0.364574	1
chr6	16299342	16761721	ATXN1	-	462379	1.13366	1.75398	1.44382	34571	25746.2	43395.8	1.68552	0.753194	0.0846332	1
chr22	46067677	46241187	ATXN10	+	173510	2.712	3.36018	3.03609	27142.8	23102.4	31183.2	1.34979	0.43273	0.32255	1
chr16	71879898	71919174	ATXN1L	+	39276	0.591404	0.423257	0.507331	1015.24	1140.91	889.583	0.779716	-0.358979	0.532986	1
chr12	111890017	112037480	ATXN2	-	147463	2.08944	2.23928	2.16436	16401.6	15133.9	17669.3	1.16753	0.22346	0.6134	1
chr16	28834413	28848558	ATXN2L	+	14145	3.98057	2.44208	3.21132	2306.57	2764.94	1848.2	0.66844	-0.58113	0.245087	1
chr14	92524895	92572965	ATXN3	-	48070	0.664619	0.672479	0.668549	1649.48	1569.22	1729.74	1.10229	0.140508	0.791995	1
chrX	13336767	13338518	ATXN3L	-	1751	0	0	0	0	0	0	NA	NA	NA	NA
chr3	63850232	63989136	ATXN7	+	138904	1.76568	1.98454	1.87511	13398.4	12046.4	14750.3	1.22445	0.292137	0.510745	1
chr7	105245220	105517031	ATXN7L1	-	271811	0.4628	0.662028	0.562414	7903.63	6178.74	9628.52	1.55833	0.640002	0.157626	1
chr1	110026560	110035420	ATXN7L2	+	8860	0.418881	0.357411	0.388146	175.867	182.29	169.444	0.929532	-0.105424	0.921869	1
chr17	42269172	42275529	ATXN7L3	-	6357	1.24927	0.884736	1.067	345.655	390.075	301.234	0.772247	-0.372865	0.638043	1
chr12	74931550	74935232	ATXN7L3B	+	3682	3.29876	2.54826	2.92351	549.321	596.585	502.057	0.841552	-0.248876	0.713539	1
chr13	70681344	70713885	ATXN8OS	+	32541	0	0	0	0	0	0	NA	NA	NA	NA
chr9	93976096	94124206	AUH	-	148110	0.561081	0.599742	0.580411	4417.42	4081.77	4753.07	1.16446	0.219667	0.640384	1
chr2	74753774	74756974	AUP1	-	3200	2.41688	1.31477	1.86583	302.509	379.877	225.141	0.592669	-0.754701	0.365814	1
chr20	54944444	54967351	AURKA	-	22907	1.35617	0.41856	0.887365	1019.46	1525.88	513.04	0.336225	-1.5725	0.00743075	0.642942
chr1	1309109	1310818	AURKAIP1	-	1709	1.51861	0.120098	0.819354	69.229	127.475	10.9825	0.0861538	-3.53694	0.0472277	1
chr1	220439520	220441057	AURKAPS1	-	1537	3.15045	3.29514	3.2228	254.51	238.379	270.64	1.13534	0.183118	0.844766	1
chr17	8108048	8113883	AURKB	-	5835	0.769474	0.1809	0.475187	138.507	220.533	56.4814	0.256114	-1.96514	0.0986241	1
chr19	57742376	57746916	AURKC	+	4540	0.0971811	0.184063	0.140622	33.1927	21.6708	44.7145	2.06335	1.04499	0.689547	1
chr7	69063904	70257885	AUTS2	+	1193981	0.0260839	0.0150168	0.0205503	1244.55	1529.71	959.4	0.627179	-0.67305	0.223911	1
chr15	34158427	34331303	AVEN	-	172876	0.620618	0.721423	0.671021	5971.64	5269.84	6673.44	1.26635	0.340672	0.45855	1
chr12	58191159	58209852	AVIL	-	18693	0.155499	0.103524	0.129512	123.161	142.773	103.549	0.725275	-0.463401	0.706614	1
chr7	32535175	32623779	AVL9	+	88604	2.52158	2.19631	2.35894	10693.7	10974.4	10413	0.948846	-0.0757541	0.863374	1
chr20	3063201	3065370	AVP	-	2169	0	0	0	0	0	0	NA	NA	NA	NA
chr10	99437180	99447015	AVPI1	-	9835	2.18263	1.71926	1.95094	979.355	1054.22	904.488	0.857967	-0.221006	0.703129	1
chr12	63540215	63546590	AVPR1A	-	6375	0	0	0	0	0	0	NA	NA	NA	NA
chr1	206224282	206231482	AVPR1B	+	7200	0	0	0	0	0	0	NA	NA	NA	NA
chrX	153167984	153172620	AVPR2	+	4636	0	0	0	0	0	0	NA	NA	NA	NA
chrX	69454504	69460511	AWAT1	+	6007	0	0	0	0	0	0	NA	NA	NA	NA
chrX	69260391	69269788	AWAT2	-	9397	0	0	0	0	0	0	NA	NA	NA	NA
chr1	179334854	179523870	AXDND1	+	189016	0.0225182	0.00845427	0.0154862	147.283	209.06	85.5066	0.409006	-1.28981	0.256784	1
chr16	337439	402676	AXIN1	-	65237	0.22159	0.221131	0.22136	740.976	710.038	771.913	1.08714	0.120541	0.851213	1
chr17	63524682	63557740	AXIN2	-	33058	0.229242	0.149452	0.189347	318.296	372.228	264.365	0.710221	-0.493659	0.545781	1
chr19	41725107	41767671	AXL	+	42564	2.27685	2.53503	2.40594	5266.8	4759.93	5773.66	1.21297	0.278544	0.54797	1
chr7	99564349	99573735	AZGP1	-	9386	0	0	0	0	0	0	NA	NA	NA	NA
chr7	99578384	99581860	AZGP1P1	+	3476	0	0	0	0	0	0	NA	NA	NA	NA
chr17	79163392	79196751	AZI1	-	33359	0.0816892	0.053616	0.0676526	114.777	133.849	95.7047	0.715018	-0.483948	0.703987	1
chr3	28363844	28390618	AZI2	-	26774	1.94526	2.30689	2.12608	2931.69	2558.43	3304.95	1.29179	0.369368	0.448584	1
chr8	103838535	103876397	AZIN1	-	37862	5.07654	4.7038	4.89017	9485.25	9440.83	9529.68	1.00941	0.0135126	0.978102	1
chr19	827830	832017	AZU1	+	4187	0	0	0	0	0	0	NA	NA	NA	NA
chr15	45003684	45010357	B2M	+	6673	15.0043	15.905	15.4547	5298.37	4918	5678.74	1.15468	0.207498	0.654847	1
chr3	160801670	160823160	B3GALNT1	-	21490	0.315205	0.373832	0.344519	381.299	332.711	429.887	1.29207	0.369686	0.634101	1
chr1	235610532	235667781	B3GALNT2	-	57249	0.946567	1.01357	0.980069	2883.3	2661.69	3104.91	1.16652	0.22221	0.649953	1
chr2	168675181	168727366	B3GALT1	+	52185	0	0.0132038	0.0066019	18.4349	0	36.8698	Inf	Inf	0.183256	1
chr1	193147859	193155743	B3GALT2	-	7884	0.0296268	0.0278928	0.0287598	11.6199	11.4728	11.767	1.02564	0.0365259	1	1
chr6	33244916	33246602	B3GALT4	+	1686	0	0	0	0	0	0	NA	NA	NA	NA
chr21	41029253	41034815	B3GALT5	+	5562	0.0839905	0.137063	0.110527	31.8689	22.9456	40.7922	1.77778	0.830075	0.76039	1
chr1	1167628	1170420	B3GALT6	+	2792	0.780823	0.283548	0.532185	74.7202	107.079	42.3611	0.395604	-1.33787	0.399327	1
chr13	31774111	31906411	B3GALTL	+	132300	0.215589	0.209214	0.212401	1441.01	1400.96	1481.07	1.05718	0.0802277	0.884824	1
chr11	134248397	134281812	B3GAT1	-	33415	0	0	0	0	0	0	NA	NA	NA	NA
chr6	71571068	71666788	B3GAT2	-	95720	0.00189794	0	0.00094897	4.46164	8.92328	0	0	#NAME?	0.698402	1
chr11	62382767	62389647	B3GAT3	-	6880	0.490392	0.375035	0.432713	151.892	165.718	138.066	0.833136	-0.263376	0.814518	1
chr11	66112842	66115161	B3GNT1	-	2319	0.22383	0.183335	0.203582	24.1223	25.4951	22.7495	0.892308	-0.164387	0.968747	1
chr2	62423261	62451866	B3GNT2	+	28605	0.919993	1.07321	0.996602	1467.64	1292.6	1642.67	1.27082	0.345764	0.520951	1
chr19	17905918	17924385	B3GNT3	+	18467	0	0	0	0	0	0	NA	NA	NA	NA
chr12	122688227	122692084	B3GNT4	+	3857	0	0	0	0	0	0	NA	NA	NA	NA
chr3	182971031	182991179	B3GNT5	+	20148	0	0.00654877	0.00327438	3.53009	0	7.06018	Inf	Inf	0.809464	1
chr11	76745434	76753005	B3GNT6	+	7571	0.0171398	0.0135548	0.0153473	5.93251	6.37377	5.49125	0.861538	-0.215013	1	1
chr2	232260334	232265875	B3GNT7	+	5541	0.00468383	0	0.00234191	0.637377	1.27475	0	0	#NAME?	0.992508	1
chr19	41931263	41934635	B3GNT8	-	3372	0.04618	0.00434772	0.0252639	4.2165	7.64853	0.784465	0.102564	-3.2854	0.817734	1
chr16	67182004	67184902	B3GNT9	-	2898	1.41497	0.579041	0.997005	145.42	201.411	89.429	0.444012	-1.17133	0.304852	1
chr17	80901666	81009686	B3GNTL1	-	108020	0.194621	0.154449	0.174535	962.636	1032.55	892.721	0.864577	-0.209933	0.718408	1
chr12	58019550	58026985	B4GALNT1	-	7435	0.0558505	0.0690136	0.0624321	23.9262	20.3961	27.4563	1.34615	0.428843	0.907626	1
chr17	47209821	47247351	B4GALNT2	+	37530	0.00553222	0.0011719	0.00335206	6.27572	10.198	2.35339	0.230769	-2.11548	0.819298	1
chr12	569542	671058	B4GALNT3	+	101516	0	0.00129974	0.00064987	3.53009	0	7.06018	Inf	Inf	0.809464	1
chr11	369794	382117	B4GALNT4	+	12323	0	0	0	0	0	0	NA	NA	NA	NA
chr9	33110638	33167356	B4GALT1	-	56718	3.39982	4.00644	3.70313	10815.3	9471.43	12159.2	1.28378	0.360394	0.4201	1
chr1	44444873	44456843	B4GALT2	+	11970	0.379431	0.181266	0.280349	169.591	223.082	116.101	0.52044	-0.942197	0.374796	1
chr1	161141099	161147758	B4GALT3	-	6659	1.32123	0.785972	1.0536	356.098	432.142	280.054	0.64806	-0.625801	0.425148	1
chr3	118930588	118959752	B4GALT4	-	29164	2.54496	1.99815	2.27156	3382.02	3645.8	3118.25	0.855299	-0.2255	0.636087	1
chr20	48249482	48330421	B4GALT5	-	80939	1.34256	1.2911	1.31683	5464.53	5337.4	5591.66	1.04764	0.0671407	0.886374	1
chr18	29202208	29264686	B4GALT6	-	62478	0	0	0	0	0	0	NA	NA	NA	NA
chr5	177027118	177037346	B4GALT7	+	10228	0.461816	0.382709	0.422262	220.729	232.005	209.452	0.90279	-0.147538	0.877533	1
chr11	17373308	17398868	B7H6	+	25560	0.158399	0.47377	0.316084	423.415	198.862	647.968	3.25838	1.70416	0.0241436	1
chr17	19240866	19281495	B9D1	-	40629	0.163806	0.197714	0.18076	377.72	326.337	429.102	1.3149	0.394957	0.611953	1
chr19	41860321	41870078	B9D2	-	9757	0.0930981	0.0901536	0.0916258	45.8421	44.6164	47.0679	1.05495	0.0771679	0.987524	1
chr8	104152920	104242533	BAALC	+	89613	0.00463774	0.00785935	0.00624855	29.0252	20.3961	37.6543	1.84615	0.884523	0.759584	1
chr9	104122698	104147287	BAAT	-	24589	0.106603	0.0536599	0.0801315	99.676	128.75	70.6018	0.548363	-0.866798	0.524731	1
chr19	17378231	17390162	BABAM1	+	11931	0.655256	0.382148	0.518702	313.835	383.701	243.968	0.635829	-0.653289	0.426891	1
chr11	117156401	117186972	BACE1	-	30571	0.725847	0.568272	0.64706	1009.75	1089.92	929.59	0.852901	-0.229549	0.690196	1
chr11	117162061	117162857	BACE1-AS	+	796	1.17376	0.498694	0.836227	33.5359	45.8912	21.1805	0.461538	-1.11548	0.656665	1
chr21	42539727	42648524	BACE2	+	108797	0.00882619	0.00943256	0.00912938	51.0392	47.1659	54.9125	1.16424	0.21939	0.925387	1
chr21	30671219	30734217	BACH1	+	62998	4.63245	5.06002	4.84624	15696	14334.6	17057.4	1.18994	0.250894	0.570766	1
chr6	90636246	91006627	BACH2	-	370381	0.00273278	0.00114788	0.00194033	36.2325	49.7154	22.7495	0.457594	-1.12786	0.637122	1
chr11	64037299	64052176	BAD	-	14877	0.179685	0.151759	0.165722	126.054	131.3	120.808	0.92009	-0.120154	0.924455	1
chr9	33252469	33264759	BAG1	-	12290	0.886923	1.04973	0.968326	612.863	535.397	690.329	1.28938	0.366674	0.580539	1
chr6	57037103	57050012	BAG2	+	12909	2.38101	2.99948	2.69024	1790.54	1509.31	2071.77	1.37266	0.456976	0.379694	1
chr10	121410881	121437329	BAG3	+	26448	1.48469	1.44177	1.46323	1984.55	1928.7	2040.39	1.05791	0.0812147	0.876552	1
chr8	38034105	38070819	BAG4	+	36714	1.16487	0.952936	1.0589	1986.26	2100.8	1871.73	0.890963	-0.166562	0.742752	1
chr14	104022880	104029151	BAG5	-	6271	2.45004	1.66687	2.05845	656.989	754.655	559.323	0.741164	-0.432135	0.50176	1
chr6	31606804	31620477	BAG6	-	13673	0.372033	0.48786	0.429947	303.392	249.852	356.931	1.42857	0.514573	0.541464	1
chr21	11020841	11098937	BAGE	-	78096	0.00931767	0.00563936	0.00747851	29.6135	35.6931	23.5339	0.659341	-0.600904	0.828779	1
chr21	11097541	11097542	BAGE4	-	106	0	0	0	0	0	0	NA	NA	NA	NA
chr17	79373539	79433358	BAHCC1	+	59819	0.0490262	0.0588193	0.0539227	166.159	144.047	188.271	1.30701	0.386272	0.725462	1
chr15	40733410	40760441	BAHD1	+	27031	0.419573	0.30154	0.360557	496.615	557.068	436.162	0.782961	-0.352988	0.613922	1
chr8	143545376	143626368	BAI1	+	80992	0	0.000543034	0.000271517	1.1767	0	2.35339	Inf	Inf	0.969494	1
chr1	32192717	32229648	BAI2	-	36931	0.0443642	0.0312723	0.0378182	71.1411	80.3096	61.9727	0.771673	-0.373939	0.820355	1
chr6	69345631	70099403	BAI3	+	753772	0.00351195	0.000194495	0.00185322	68.9348	130.025	7.84465	0.0603318	-4.05094	0.027175	1
chr17	79008946	79091232	BAIAP2	+	82286	0.375327	0.120796	0.248061	1024.41	1516.96	531.867	0.350614	-1.51204	0.00985882	0.750078
chr7	97920961	98030427	BAIAP2L1	-	109466	0.211902	0.436281	0.324091	1847.71	1139.63	2555.79	2.24264	1.1652	0.025264	1
chr22	38480895	38506676	BAIAP2L2	-	25781	0.00100668	0.0130791	0.00704289	9.65872	1.27475	18.0427	14.1538	3.82312	0.590859	1
chr16	1383605	1399442	BAIAP3	+	15837	0.00163876	0	0.00081938	0.637377	1.27475	0	0	#NAME?	0.992508	1
chr6	33540322	33548070	BAK1	-	7748	0.710125	0.463653	0.586889	231.221	270.248	192.194	0.711176	-0.491722	0.595847	1
chr10	28966423	28971868	BAMBI	+	5445	0.90085	0.530416	0.715633	197.734	240.929	154.54	0.641433	-0.64063	0.517736	1
chr11	65769549	65771617	BANF1	+	2068	2.07796	0.652207	1.36508	141.89	211.609	72.1707	0.341057	-1.55192	0.182279	1
chr20	17674319	17716517	BANF2	+	42198	0.0043052	0	0.0021526	4.46164	8.92328	0	0	#NAME?	0.698402	1
chr4	102711763	102995969	BANK1	+	284206	0.00429193	0.00165069	0.00297131	42.5082	59.9135	25.1029	0.418985	-1.25503	0.563229	1
chr16	87985037	88110924	BANP	+	125887	0.374183	0.237443	0.305813	1956.6	2313.68	1599.52	0.691333	-0.532547	0.297455	1
chr3	52435024	52444009	BAP1	-	8985	1.14673	0.696719	0.921724	420.522	506.078	334.966	0.661887	-0.595343	0.421155	1
chr2	215593274	215674428	BARD1	-	81154	0.76816	0.640946	0.704553	2922.62	3061.96	2783.28	0.908986	-0.13767	0.775454	1
chr9	135457992	135465640	BARHL1	+	7648	0	0	0	0	0	0	NA	NA	NA	NA
chr1	91177578	91182794	BARHL2	-	5216	0	0	0	0	0	0	NA	NA	NA	NA
chr9	96713908	96717608	BARX1	-	3700	0	0	0	0	0	0	NA	NA	NA	NA
chr11	129245880	129322174	BARX2	+	76294	0.00544274	0	0.00272137	10.198	20.3961	0	0	#NAME?	0.367805	1
chr5	17217749	17276943	BASP1	+	59194	4.34977	3.71472	4.03224	12206.5	12646.8	11766.2	0.930365	-0.104131	0.812814	1
chr13	23471168	23472320	BASP1P1	-	1152	0	0	0	0	0	0	NA	NA	NA	NA
chr14	75988783	76013334	BATF	+	24551	0.00528554	0	0.00264277	3.18689	6.37377	0	0	#NAME?	0.796353	1
chr11	64755416	64764517	BATF2	-	9101	0.11977	0.267156	0.193463	91.8804	53.5397	130.221	2.43223	1.28228	0.374938	1
chr1	212859758	212873327	BATF3	-	13569	0.0076507	0.0291719	0.0184113	13.1398	5.09902	21.1805	4.15385	2.05445	0.686255	1
chr19	49458116	49465055	BAX	+	6939	2.13938	3.56001	2.8497	1025.49	729.16	1321.82	1.8128	0.858222	0.138517	1
chr14	35221936	35344853	BAZ1A	-	122917	0.929663	1.13247	1.03107	6530.62	5612.75	7448.49	1.32707	0.408241	0.371772	1
chr7	72854727	72936615	BAZ1B	-	81888	1.76691	1.42401	1.59546	6673.19	7106.76	6239.63	0.877986	-0.187731	0.678472	1
chr12	56989379	57030163	BAZ2A	-	40784	1.76079	1.45269	1.60674	3348.63	3527.25	3170.02	0.898724	-0.15405	0.746292	1
chr2	160175489	160473059	BAZ2B	-	297570	1.41987	1.80259	1.61123	24727.5	20753	28702	1.38303	0.46783	0.285548	1
chr19	47724078	47736023	BBC3	-	11945	0.78832	3.55051	2.16941	1357.37	460.187	2254.55	4.89921	2.29255	5.05601e-05	0.0243532
chr10	112658487	112679124	BBIP1	-	20637	1.01866	1.08194	1.0503	1113.65	1032.55	1194.74	1.15708	0.210482	0.71296	1
chr11	27062508	27149354	BBOX1	+	86846	0.00089652	0.00016881	0.000532665	2.30436	3.82426	0.784465	0.205128	-2.2854	0.939921	1
chr11	66278118	66301084	BBS1	+	22966	0.277996	0.325168	0.301582	356.441	313.59	399.292	1.2733	0.348568	0.661928	1
chr12	76738265	76742222	BBS10	-	3957	1.28552	1.42263	1.35407	275.543	249.852	301.234	1.20565	0.269813	0.761401	1
chr4	123653856	123666098	BBS12	+	12242	0.32436	0.360464	0.342412	215.581	195.037	236.124	1.21066	0.275792	0.780079	1
chr16	56518258	56554008	BBS2	-	35750	1.17599	1.34793	1.26196	2321.82	2065.1	2578.53	1.24862	0.320338	0.523068	1
chr15	72978525	73030817	BBS4	+	52292	0.677464	1.04671	0.862087	2334.22	1740.04	2928.41	1.68295	0.750995	0.134027	1
chr2	170336005	170363165	BBS5	+	27160	0.460581	0.49336	0.476971	665.716	614.432	717.001	1.16693	0.222721	0.732791	1
chr4	122745483	122791652	BBS7	-	46169	0.58012	0.731293	0.655706	1561.08	1315.55	1806.62	1.37329	0.457632	0.389837	1
chr7	33169151	33645680	BBS9	+	476529	0.406434	0.563831	0.485133	11945.2	9513.5	14376.9	1.51121	0.595703	0.181289	1
chr3	107241782	107530049	BBX	+	288267	1.92991	1.68286	1.80638	26641.8	27325.6	25957.9	0.949948	-0.0740801	0.863404	1
chr19	45312337	45324678	BCAM	+	12341	0.0862228	0.0190072	0.052615	32.4082	52.265	12.5514	0.24015	-2.05799	0.427367	1
chr1	156611739	156629324	BCAN	+	17585	0	0	0	0	0	0	NA	NA	NA	NA
chr7	107220421	107263762	BCAP29	+	43341	2.14434	1.49443	1.81939	4015.33	4564.9	3465.76	0.759221	-0.397409	0.398283	1
chrX	152965946	152990201	BCAP31	-	24255	0.445124	0.380187	0.412656	511.863	530.298	493.428	0.930473	-0.103963	0.881186	1
chr16	75262927	75301951	BCAR1	-	39024	1.23767	0.656202	0.946936	1871.39	2372.32	1370.46	0.577688	-0.791638	0.12524	1
chr1	94027348	94147385	BCAR3	-	120037	5.12185	4.4109	4.76638	29264.7	30197.7	28331.7	0.938209	-0.0920189	0.83098	1
chr16	11913691	11922689	BCAR4	-	8998	0	0	0	0	0	0	NA	NA	NA	NA
chr20	52560078	52687304	BCAS1	-	127226	0.00714409	0.00518861	0.00616635	39.9587	44.6164	35.3009	0.791209	-0.33787	0.886202	1
chr1	115110180	115124265	BCAS2	-	14085	1.40775	1.1411	1.27442	916.843	973.913	859.773	0.882803	-0.179836	0.760064	1
chr17	58755171	59470199	BCAS3	+	715028	0.404592	0.522052	0.463322	17091.9	14209.7	19974	1.40566	0.491251	0.265493	1
chr20	49411466	49493714	BCAS4	+	82248	0.0997127	0.113009	0.106361	450.087	402.823	497.351	1.23466	0.304119	0.678976	1
chr12	24962957	25102393	BCAT1	-	139436	1.16089	1.17389	1.16739	8354.6	7950.65	8758.55	1.10161	0.139619	0.758362	1
chr19	49298318	49314320	BCAT2	-	16002	0.30491	0.182282	0.243596	197.881	239.654	156.108	0.651391	-0.618404	0.53221	1
chr10	127512103	127542264	BCCIP	+	30161	0.874252	0.925017	0.899635	1393.99	1295.15	1492.84	1.15263	0.204935	0.707628	1
chr12	50229825	50236912	BCDIN3D	-	7087	0.812979	0.562551	0.687765	248.185	282.996	213.374	0.753985	-0.407393	0.651134	1
chr3	165490691	165555253	BCHE	-	64562	0.00844173	0	0.00422086	13.3849	26.7699	0	0	#NAME?	0.254016	1
chr19	41903693	41930910	BCKDHA	+	27217	0.408124	0.35551	0.381817	531.671	545.595	517.747	0.948958	-0.0755845	0.912598	1
chr6	80816343	81055987	BCKDHB	+	239644	0.605171	0.772933	0.689052	8517.52	7123.33	9911.71	1.39144	0.476582	0.290756	1
chr16	31119661	31124112	BCKDK	+	4451	0.437313	0.156453	0.296883	66.6305	95.6066	37.6543	0.393846	-1.3443	0.425544	1
chr1	85731459	85742587	BCL10	-	11128	2.09201	2.25011	2.17106	1241.66	1143.46	1339.87	1.17177	0.228688	0.682147	1
chr2	60678301	60780633	BCL11A	-	102332	0.150902	0.178642	0.164772	868.353	758.479	978.227	1.28972	0.36706	0.542709	1
chr14	99635624	99737822	BCL11B	-	102198	0.00177764	0.00157797	0.00167781	8.7762	8.92328	8.62911	0.967033	-0.048363	1	1
chr18	60790578	60986613	BCL2	-	196035	0.0321708	0.0219868	0.0270788	270.199	309.765	230.633	0.744539	-0.42558	0.624956	1
chr15	80253231	80263643	BCL2A1	-	10412	0	0.00563215	0.00281607	1.56893	0	3.13786	Inf	Inf	0.945114	1
chr20	30252260	30310656	BCL2L1	-	58396	2.38789	4.40467	3.39628	10306.3	6849.26	13763.4	2.00948	1.00682	0.0251591	1
chr15	52401821	52404972	BCL2L10	-	3151	0	0	0	0	0	0	NA	NA	NA	NA
chr2	111878490	111926022	BCL2L11	+	47532	0.648117	0.539759	0.593938	1442.97	1513.13	1372.81	0.907265	-0.140405	0.792831	1
chr19	50168398	50177173	BCL2L12	+	8775	0.177457	0.126974	0.152216	68.0523	76.4853	59.6193	0.779487	-0.359403	0.831687	1
chr22	18121484	18211989	BCL2L13	+	90505	1.12596	1.29222	1.20909	5631.18	5004.69	6257.67	1.25036	0.322346	0.484733	1
chr12	12223877	12252627	BCL2L14	+	28750	0.000902717	0	0.000451359	0.637377	1.27475	0	0	#NAME?	0.992508	1
chr1	114419435	114430169	BCL2L15	-	10734	0.149906	0.198041	0.173974	96.3911	79.0348	113.747	1.43921	0.525273	0.713496	1
chr14	23775970	23780968	BCL2L2	+	4998	2.41979	1.57516	1.99747	507.647	594.036	421.257	0.709145	-0.495848	0.475719	1
chr19	45251977	45263301	BCL3	+	11324	0.240646	0.451081	0.345863	203.421	133.849	272.994	2.03956	1.02826	0.29921	1
chr3	187439164	187463513	BCL6	-	24349	1.96119	1.90241	1.9318	2412.23	2345.55	2478.91	1.05686	0.0797791	0.875253	1
chr17	6926368	6932961	BCL6B	+	6593	0	0	0	0	0	0	NA	NA	NA	NA
chr12	122459860	122499950	BCL7A	+	40090	0.0343106	0.0398601	0.0370854	76.5343	67.562	85.5066	1.2656	0.339824	0.839151	1
chr7	72950682	72972065	BCL7B	-	21383	1.00254	0.966029	0.984285	1079.13	1052.95	1105.31	1.04973	0.0700182	0.906142	1
chr16	30899115	30905399	BCL7C	-	6284	0.280842	0.396607	0.338724	110.021	86.6833	133.359	1.53846	0.621488	0.639691	1
chr1	147013181	147098015	BCL9	+	84834	0.455757	0.422	0.438879	141.106	140.223	141.988	1.01259	0.0180465	0.998914	1
chr11	118766850	118781613	BCL9L	-	14763	1.84764	1.34017	1.5939	1199.4	1339.77	1059.03	0.790456	-0.339243	0.54138	1
chr6	136578000	136610989	BCLAF1	-	32989	5.39545	5.42947	5.41246	9163.04	8742.27	9583.8	1.09626	0.132591	0.769376	1
chr16	81272295	81324747	BCMO1	+	52452	0	0.00167702	0.00083851	2.35339	0	4.70679	Inf	Inf	0.892091	1
chr11	112046207	112089649	BCO2	+	43442	0.0597419	0.0408341	0.050288	111.198	127.475	94.9202	0.744615	-0.425433	0.742716	1
chrX	39910498	40036582	BCOR	-	126084	0.121651	0.148135	0.134893	876.394	753.38	999.408	1.32657	0.407696	0.497664	1
chrX	129139163	129192058	BCORL1	+	52895	0.207055	0.152551	0.179803	484.701	537.947	431.455	0.802042	-0.318251	0.651782	1
chrY	21617316	21665039	BCORP1	-	47723	0	0.0003072	0.0001536	0.392232	0	0.784465	Inf	Inf	1	1
chr22	23522551	23660224	BCR	+	137673	0.315595	0.289767	0.302681	2099.77	2099.52	2100.01	1.00023	0.000336866	1	1
chr22	21457304	21476575	BCRP2	+	19271	0	0.00760755	0.00380378	3.92232	0	7.84465	Inf	Inf	0.782177	1
chr22	25028881	25049327	BCRP3	+	20446	0.0126935	0.0114725	0.012083	12.6495	12.7475	12.5514	0.984615	-0.0223678	1	1
chr2	219524378	219528166	BCS1L	+	3788	0.356272	0.282528	0.3194	61.7766	66.2873	57.2659	0.863905	-0.211055	0.909016	1
chrX	70430034	70948962	BCYRN1	-	518928	0.00670281	0.00570904	0.00620593	157.285	163.169	151.402	0.927885	-0.107983	0.924213	1
chr9	100000707	100139577	BDAG1	+	138870	0.138461	0.187452	0.162957	1129.43	912.724	1346.14	1.47486	0.560578	0.322309	1
chr3	197236653	197300194	BDH1	-	63541	0.0502388	0.0320707	0.0411547	132.918	156.795	109.041	0.695435	-0.524013	0.658509	1
chr4	103998781	104021024	BDH2	-	22243	0.796923	0.912201	0.854562	978.178	870.658	1085.7	1.24699	0.318447	0.587171	1
chr14	96722546	96731100	BDKRB1	+	8554	4.90602	5.35328	5.12965	2255.58	2061.28	2449.88	1.18853	0.249173	0.621252	1
chr14	96671134	96710666	BDKRB2	+	39532	0.449051	1.30984	0.879445	1821.33	871.932	2770.73	3.17769	1.66798	0.00157063	0.24107
chr11	27676441	27743605	BDNF	-	67164	7.99566	8.6043	8.29998	28650	26377.2	30922.8	1.17233	0.229378	0.600259	1
chr5	70751441	70863649	BDP1	+	112208	1.38588	1.3389	1.36239	7838.76	7638.33	8039.19	1.05248	0.0737931	0.872275	1
chr16	66460815	66527432	BEAN1	+	66617	0.00233753	0	0.00116876	3.82426	7.64853	0	0	#NAME?	0.746476	1
chr17	40962149	40976310	BECN1	-	14161	1.64028	1.67531	1.65779	1205.08	1140.91	1269.26	1.11251	0.153812	0.785553	1
chr14	101003483	101036131	BEGAIN	-	32648	0	0	0	0	0	0	NA	NA	NA	NA
chrX	18181050	18239024	BEND2	-	57974	0.00895335	0.0050576	0.00700547	20.5922	25.4951	15.6893	0.615385	-0.70044	0.844712	1
chr6	107386384	107435636	BEND3	-	49252	0.0537483	0.0759039	0.0648261	165.032	130.025	200.038	1.53846	0.621488	0.568565	1
chr4	42112869	42154895	BEND4	-	42026	0	0	0	0	0	0	NA	NA	NA	NA
chr1	49193539	49242547	BEND5	-	49008	0	0	0	0	0	0	NA	NA	NA	NA
chr6	56819772	56892142	BEND6	+	72370	0.394478	0.254234	0.324356	1193.37	1402.23	984.503	0.702098	-0.510256	0.359627	1
chr10	13480483	13544976	BEND7	-	64493	0	0.00295514	0.00147757	5.09902	0	10.198	Inf	Inf	0.702968	1
chr11	61717355	61731935	BEST1	+	14580	0.124603	0.120662	0.122633	91.6843	89.2328	94.1357	1.05495	0.0771679	0.969869	1
chr19	12863406	12869271	BEST2	+	5865	0	0	0	0	0	0	NA	NA	NA	NA
chr12	70047388	70093196	BEST3	-	45808	0.0118978	0.00896117	0.0104295	24.3674	26.7699	21.965	0.820513	-0.285402	0.935434	1
chr1	45249256	45253426	BEST4	-	4170	0	0.0210943	0.0105471	2.35339	0	4.70679	Inf	Inf	0.892091	1
chr7	93620999	93633690	BET1	-	12691	1.26381	1.41972	1.34177	875.953	787.799	964.107	1.2238	0.291366	0.628964	1
chr11	202923	207422	BET1L	-	4499	1.50561	1.13951	1.32256	303.637	332.711	274.563	0.825228	-0.277135	0.739391	1
chr6	116817650	116866773	BET3L	-	49123	0.67943	0.227116	0.453273	1118.16	1639.33	596.978	0.364158	-1.45736	0.0111328	0.801978
chrX	102317580	102319168	BEX1	-	1588	0	0	0	0	0	0	NA	NA	NA	NA
chrX	102564273	102565974	BEX2	-	1701	0	0	0	0	0	0	NA	NA	NA	NA
chrX	102470019	102472128	BEX4	+	2109	0.418399	0.354521	0.38646	41.6747	43.3417	40.0077	0.923077	-0.115477	0.966186	1
chrX	101408678	101410986	BEX5	-	2308	0	0	0	0	0	0	NA	NA	NA	NA
chr16	14726667	14763093	BFAR	+	36426	1.0117	0.834728	0.923214	1718.57	1810.15	1626.98	0.898808	-0.153915	0.766724	1
chr20	17474549	17539605	BFSP1	-	65056	0.326727	0.225126	0.275927	913.852	1044.02	783.68	0.750634	-0.413818	0.483267	1
chr3	133118789	133194056	BFSP2	+	75267	0	0.000584339	0.00029217	1.1767	0	2.35339	Inf	Inf	0.969494	1
chr1	156211950	156213123	BGLAP	+	1173	0.177003	0.0249965	0.101	5.88348	10.198	1.56893	0.153846	-2.70044	0.785083	1
chrX	152760346	152775004	BGN	+	14658	2.34955	0.535975	1.44276	1056.04	1691.6	420.473	0.248565	-2.0083	0.000667391	0.156871
chr7	97841565	97842271	BHLHA15	+	706	0	0	0	0	0	0	NA	NA	NA	NA
chr17	1173857	1174565	BHLHA9	+	708	0	0	0	0	0	0	NA	NA	NA	NA
chrX	101975641	102007369	BHLHB9	+	31728	0.494063	0.348665	0.421364	681.111	769.952	592.271	0.769231	-0.378512	0.55215	1
chr8	65492794	65496191	BHLHE22	+	3397	0	0	0	0	0	0	NA	NA	NA	NA
chr20	61637330	61638387	BHLHE23	-	1057	0	0	0	0	0	0	NA	NA	NA	NA
chr3	5021096	5026865	BHLHE40	+	5769	1.00321	1.99488	1.49904	450.038	284.27	615.805	2.16626	1.11521	0.127311	1
chr12	26272958	26278003	BHLHE41	-	5045	0.216061	0.113332	0.164696	42.0669	53.5397	30.5941	0.571429	-0.807355	0.712481	1
chr5	78407603	78428113	BHMT	+	20510	0	0.00285919	0.0014296	1.56893	0	3.13786	Inf	Inf	0.945114	1
chr5	78365546	78385897	BHMT2	+	20351	0.110949	0.0878865	0.0994177	103.304	110.904	95.7047	0.862953	-0.212646	0.876732	1
chr10	60272903	60588845	BICC1	+	315942	5.39197	4.38585	4.88891	78280.7	83006.9	73554.5	0.886125	-0.174418	0.684822	1
chr12	32260184	32531141	BICD1	+	270957	0.954475	1.068	1.01124	14093.7	12702.9	15484.5	1.21897	0.285667	0.519586	1
chr9	95473644	95527083	BICD2	-	53439	0.537576	0.370085	0.453831	1234.7	1411.15	1058.24	0.749913	-0.415205	0.452463	1
chr22	18216905	18257431	BID	-	40526	0.282336	0.204796	0.243566	502.057	560.892	443.222	0.79021	-0.339692	0.626129	1
chr22	43506753	43525718	BIK	+	18965	0.00821086	0.00309211	0.00565149	5.39319	7.64853	3.13786	0.410256	-1.2854	0.910677	1
chr2	127805598	127864903	BIN1	-	59305	0.112031	0.0716894	0.0918602	276.916	326.337	227.495	0.697115	-0.520531	0.54599	1
chr12	51674821	51717938	BIN2	-	43117	0.00240769	0	0.00120385	2.54951	5.09902	0	0	#NAME?	0.84745	1
chr8	22477946	22526661	BIN3	-	48715	1.30256	0.938389	1.12047	2676.45	2999.5	2353.39	0.784596	-0.349979	0.474623	1
chr11	102217965	102249401	BIRC2	+	31436	4.99407	4.51614	4.75511	7653.87	7710.99	7596.75	0.985185	-0.0215333	0.960415	1
chr11	102188180	102210135	BIRC3	+	21955	0.127667	0.153583	0.140625	159.05	137.674	180.427	1.31054	0.390163	0.72821	1
chr17	76210276	76221716	BIRC5	+	11440	1.1207	0.22939	0.675045	385.074	629.729	140.419	0.222983	-2.16499	0.00614175	0.570569
chr2	32582095	32843965	BIRC6	+	261870	1.9628	2.11732	2.04006	27447.9	25237.6	29658.3	1.17516	0.232859	0.594941	1
chr20	61867275	61871854	BIRC7	+	4579	0	0	0	0	0	0	NA	NA	NA	NA
chr19	53792853	53794875	BIRC8	-	2022	0	0	0	0	0	0	NA	NA	NA	NA
chr13	103451398	103493888	BIVM	+	42490	1.27335	1.30959	1.29147	2801.96	2642.57	2961.35	1.12064	0.164317	0.738703	1
chr22	42348190	42354946	BK250D10.8	+	6756	0	0	0	0	0	0	NA	NA	NA	NA
chr20	36145818	36156333	BLCAP	-	10515	2.18302	1.98618	2.0846	1122.37	1126.88	1117.86	0.991994	-0.0115961	0.983251	1
chr11	121986061	121986923	BLID	-	862	4.6621	2.30419	3.48314	151.745	197.587	105.903	0.53598	-0.899749	0.419877	1
chr8	11351520	11422108	BLK	+	70588	0	0.000830763	0.000415382	1.56893	0	3.13786	Inf	Inf	0.945114	1
chr15	91260578	91358686	BLM	+	98108	0.085445	0.0452779	0.0653615	324.719	411.746	237.693	0.57728	-0.792656	0.329558	1
chr17	28575212	28619184	BLMH	-	43972	1.10194	1.12427	1.11311	2512.59	2379.97	2645.21	1.11145	0.152443	0.760274	1
chr10	97951454	98031333	BLNK	-	79879	0.000974714	0.00128473	0.00112972	4.65776	3.82426	5.49125	1.4359	0.521953	0.988555	1
chr12	56109817	56113491	BLOC1S1	+	3674	0.988957	0.554656	0.771806	143.753	178.466	109.041	0.610989	-0.710782	0.533692	1
chr10	102033712	102046439	BLOC1S2	-	12727	1.43561	3.44869	2.44215	1623.06	897.427	2348.69	2.61713	1.38799	0.00934799	0.717758
chr19	45682002	45685058	BLOC1S3	+	3056	1.34181	0.621893	0.981851	151.696	201.411	101.98	0.506329	-0.981853	0.379243	1
chr7	43798271	43846941	BLVRA	+	48670	0.236146	0.303331	0.269738	677.336	564.716	789.956	1.39885	0.484245	0.451458	1
chr19	40953690	40971725	BLVRB	-	18035	0.503664	0.499365	0.501514	463.913	446.164	481.661	1.07956	0.110444	0.883343	1
chr1	169337193	169365780	BLZF1	+	28587	2.29235	2.24285	2.2676	3324.61	3218.76	3430.46	1.06577	0.0919002	0.850459	1
chr15	40380091	40401075	BMF	-	20984	0.183047	0.140429	0.161738	173.171	188.664	157.677	0.835759	-0.258841	0.806462	1
chr10	22610138	22620414	BMI1	+	10276	1.89886	0.878829	1.38884	720.923	958.616	483.23	0.504092	-0.988242	0.11759	1
chr8	22022652	22069840	BMP1	+	47188	0.348146	0.343304	0.345725	836.877	806.92	866.833	1.07425	0.103329	0.868555	1
chr2	69092612	69098649	BMP10	-	6037	0	0	0	0	0	0	NA	NA	NA	NA
chrX	50653734	50659641	BMP15	+	5907	0	0	0	0	0	0	NA	NA	NA	NA
chr20	6748744	6760910	BMP2	+	12166	0	0.0241007	0.0120503	7.84465	0	15.6893	Inf	Inf	0.540097	1
chr4	79697531	79833341	BMP2K	+	135810	1.72343	1.80846	1.76595	12319.6	11497	13142.1	1.14309	0.19294	0.665394	1
chr4	81952118	81978685	BMP3	+	26567	0.0253992	0.0452501	0.0353246	48.7349	33.1436	64.3261	1.94083	0.956673	0.642413	1
chr14	54416454	54423554	BMP4	-	7100	0.0584858	0.0330377	0.0457617	16.4738	20.3961	12.5514	0.615385	-0.70044	0.869631	1
chr6	55620237	55740375	BMP5	-	120138	0.00216027	0	0.00108014	6.37377	12.7475	0	0	#NAME?	0.567551	1
chr6	7727010	7881961	BMP6	+	154951	0.0063647	0.00359532	0.00498001	39.1252	48.4407	29.8097	0.615385	-0.70044	0.760619	1
chr20	55743808	55841707	BMP7	-	97899	0.00980871	0.00748755	0.00864813	43.1946	47.1659	39.2232	0.831601	-0.266037	0.907452	1
chr1	39957317	39995541	BMP8A	+	38224	0.076724	0.0253137	0.0510188	97.911	144.047	51.7747	0.359428	-1.47622	0.287038	1
chr1	40223902	40254533	BMP8B	-	30631	0.0108112	0.00763382	0.00922251	13.532	15.2971	11.767	0.769231	-0.378512	0.948071	1
chr7	33945111	34194112	BMPER	+	249001	0.0796308	0.129235	0.104433	1347.91	973.913	1721.9	1.76802	0.822137	0.133011	1
chr10	88516395	88684945	BMPR1A	+	168550	1.82819	1.74153	1.78486	15420.9	15135.2	15706.5	1.03775	0.0534619	0.905483	1
chr4	95679127	96079601	BMPR1B	+	400474	0.050743	0.00885627	0.0297996	593.987	998.133	189.84	0.190196	-2.39444	0.000548328	0.130791
chr2	203241049	203432474	BMPR2	+	191425	1.546	1.57796	1.56198	15349.6	14536	16163.1	1.11193	0.153071	0.730289	1
chr10	43277953	43330385	BMS1	+	52432	1.12956	1.09243	1.11099	2986.95	2908.99	3064.9	1.0536	0.0753227	0.879133	1
chr10	46737612	48952629	BMS1P	-	2215017	0.211499	0.242408	0.226954	98.8916	87.9581	109.825	1.24861	0.320319	0.825274	1
chr10	75458908	75490272	BMS1P4	-	31364	0.325199	0.34917	0.337184	543.487	500.979	585.995	1.1697	0.226139	0.74461	1
chrX	15518899	15574652	BMX	+	55753	0.000465502	0	0.000232751	0.637377	1.27475	0	0	#NAME?	0.992508	1
chr15	83924654	83953468	BNC1	-	28814	0.562043	0.487378	0.52471	773.482	795.447	751.517	0.944773	-0.0819601	0.893991	1
chr9	16409500	16870786	BNC2	-	461286	0.779445	1.50576	1.1426	27413.4	17660.5	37166.4	2.1045	1.07348	0.014655	0.925765
chr5	172571444	172591390	BNIP1	+	19946	0.606343	0.801894	0.704118	724.943	594.036	855.851	1.44074	0.52681	0.403672	1
chr15	59955061	59981642	BNIP2	-	26581	2.48738	2.44387	2.46563	3362.02	3248.08	3475.96	1.07016	0.0978273	0.840581	1
chr10	133781203	133795435	BNIP3	-	14232	1.30932	0.97242	1.14087	827.904	915.274	740.535	0.809085	-0.305637	0.613008	1
chr8	26240522	26270644	BNIP3L	+	30122	1.21572	0.877713	1.04672	1606.53	1798.68	1414.39	0.786349	-0.346758	0.509837	1
chr1	151009028	151020076	BNIPL	+	11048	0.241959	0.165872	0.203915	114.679	131.3	98.0581	0.746826	-0.421156	0.74145	1
chr3	112931374	113006305	BOC	+	74931	0.231368	0.28311	0.257239	993.328	851.536	1135.12	1.33303	0.414705	0.477119	1
chr5	173034147	173043666	BOD1	-	9519	1.43411	1.6772	1.55566	762.401	670.521	854.282	1.27406	0.34943	0.575481	1
chr4	13570365	13629328	BOD1L	-	58963	1.65361	1.59079	1.6222	4904.13	4789.25	5019	1.04797	0.0676002	0.886486	1
chr18	54814292	54817639	BOD1P	+	3347	0	0	0	0	0	0	NA	NA	NA	NA
chr2	242498145	242513553	BOK	+	15408	0.0976945	0.0613708	0.0795326	62.463	73.9358	50.9902	0.689655	-0.536053	0.759824	1
chr1	149871154	149872348	BOLA1	+	1194	0.63035	0.135063	0.382707	22.7985	36.9679	8.62911	0.233422	-2.09899	0.519256	1
chr16	29464913	30205627	BOLA2	-	740714	0	0	0	0	0	0	NA	NA	NA	NA
chr2	74362527	74375039	BOLA3	-	12512	0.503765	0.34917	0.426467	271.768	309.765	233.77	0.754669	-0.406084	0.640164	1
chr2	198591602	198650938	BOLL	-	59336	0	0	0	0	0	0	NA	NA	NA	NA
chr8	145486055	145515120	BOP1	-	29065	0.0928649	0.028751	0.0608079	88.6445	132.575	44.7145	0.337278	-1.56799	0.28293	1
chr13	73302041	73330328	BORA	+	28287	0.688118	0.612084	0.650101	941.259	956.066	926.453	0.969026	-0.0453933	0.938073	1
chr3	138823026	138844005	BPESC1	+	20979	0.00865966	0.0048917	0.00677568	7.20727	8.92328	5.49125	0.615385	-0.70044	0.942475	1
chr7	134331530	134364567	BPGM	+	33037	1.38479	1.16347	1.27413	2152.13	2247.39	2056.87	0.915223	-0.127805	0.798687	1
chr6	3118925	3153432	BPHL	+	34507	0.266247	0.321607	0.293927	522.551	451.263	593.84	1.31595	0.396104	0.569577	1
chr20	36932551	36965905	BPI	+	33354	0.00233433	0.000439542	0.00138694	2.30436	3.82426	0.784465	0.205128	-2.2854	0.939921	1
chr20	31823801	31831115	BPIFA1	+	7314	0	0	0	0	0	0	NA	NA	NA	NA
chr20	31755959	31769223	BPIFA2	+	13264	0	0	0	0	0	0	NA	NA	NA	NA
chr20	31805134	31815559	BPIFA3	+	10425	0	0	0	0	0	0	NA	NA	NA	NA
chr20	31781410	31798268	BPIFA4P	+	16858	0	0	0	0	0	0	NA	NA	NA	NA
chr20	31870940	31897684	BPIFB1	+	26744	0	0	0	0	0	0	NA	NA	NA	NA
chr20	31595406	31611515	BPIFB2	+	16109	0	0	0	0	0	0	NA	NA	NA	NA
chr20	31643229	31661434	BPIFB3	+	18205	0	0	0	0	0	0	NA	NA	NA	NA
chr20	31669317	31699557	BPIFB4	+	30240	0	0	0	0	0	0	NA	NA	NA	NA
chr20	31619453	31631853	BPIFB6	+	12400	0.0418597	0	0.0209298	12.7475	25.4951	0	0	#NAME?	0.273628	1
chr22	32809833	32853373	BPIFC	-	43540	0.00953717	0	0.00476858	10.198	20.3961	0	0	#NAME?	0.367805	1
chr1	220230823	220263191	BPNT1	-	32368	0.546034	0.460631	0.503332	832.954	868.108	797.8	0.919011	-0.121847	0.839857	1
chr17	65821779	65980494	BPTF	+	158715	2.4441	2.15	2.29705	18656.5	19053.8	18259.2	0.958299	-0.0614525	0.886935	1
chrY	25130409	26785352	BPY2	+	2067842	0	0	0	0	0	0	NA	NA	NA	NA
chrY	27177049	27198251	BPY2	-	2067842	0	0	0	0	0	0	NA	NA	NA	NA
chr7	140433812	140624564	BRAF	-	190752	1.33451	1.44694	1.39072	13636	12502.8	14769.1	1.18126	0.240333	0.588549	1
chr12	112079949	112123790	BRAP	-	43841	1.10878	0.98791	1.04835	2352.46	2387.62	2317.31	0.970553	-0.0431208	0.929922	1
chr7	2577443	2595392	BRAT1	-	17949	0.331119	0.23115	0.281135	256.961	291.919	222.003	0.760497	-0.394985	0.656617	1
chr17	41196311	41277500	BRCA1	-	81189	0.136816	0.0749236	0.10587	435.574	545.595	325.553	0.596693	-0.744939	0.30915	1
chr13	32889616	32973809	BRCA2	+	84193	0.268509	0.147313	0.207911	886.984	1110.31	663.657	0.597721	-0.742455	0.2134	1
chrX	154299694	154351349	BRCC3	+	51655	2.30535	1.0834	1.69437	250.833	331.436	170.229	0.513609	-0.961256	0.28558	1
chr22	50166936	50218452	BRD1	-	51516	1.25972	0.959235	1.10948	2778.72	3037.74	2519.7	0.829465	-0.269747	0.579539	1
chr6	32936436	32949282	BRD2	+	12846	5.57982	5.93811	5.75896	3801.22	3520.87	4081.57	1.15925	0.213191	0.654453	1
chr9	136895445	136933141	BRD3	-	37696	0.315325	0.15401	0.234668	447.243	583.838	310.648	0.532079	-0.910287	0.210975	1
chr19	15348300	15391262	BRD4	-	42962	2.33369	1.45467	1.89418	4134.28	4924.38	3344.17	0.679106	-0.558292	0.235214	1
chr16	50352928	50402845	BRD7	-	49917	1.32893	1.60417	1.46655	3771.51	3258.27	4284.75	1.31504	0.395102	0.405849	1
chr6	118822535	118824996	BRD7P3	+	2461	0	0	0	0	0	0	NA	NA	NA	NA
chr5	137475458	137514358	BRD8	-	38900	0.934711	0.733364	0.834037	1656.25	1785.93	1526.57	0.854774	-0.226385	0.664923	1
chr5	863849	892939	BRD9	-	29090	0.670908	0.50397	0.587439	871.54	958.616	784.465	0.818331	-0.289244	0.627769	1
chr1	92414927	92479985	BRDT	+	65058	0.00718059	0.00676034	0.00697047	23.2398	22.9456	23.5339	1.02564	0.0365259	1	1
chr2	28113481	28561767	BRE	+	448286	0.426705	0.709354	0.568029	13203.2	9393.67	17012.7	1.81108	0.85685	0.0542959	1
chr8	144779284	144780583	BREA2	+	1299	0.159834	0.349865	0.25485	17.2582	10.198	24.3184	2.38462	1.25376	0.762346	1
chr14	105675622	105781914	BRF1	-	106292	0.261992	0.197924	0.229958	1246.76	1367.81	1125.71	0.822998	-0.281039	0.609913	1
chr8	37701397	37707431	BRF2	-	6034	1.3365	0.882708	1.1096	340.605	396.449	284.761	0.718279	-0.477385	0.549112	1
chr7	97910978	97922275	BRI3	+	11297	1.43018	0.946046	1.18811	683.023	794.172	571.875	0.720089	-0.473753	0.456738	1
chr12	125478193	125510349	BRI3BP	+	32156	0.0912022	0.133584	0.112393	186.948	144.047	229.848	1.59564	0.674138	0.512324	1
chr17	59756546	59940920	BRIP1	-	184374	2.11465	1.48827	1.80146	749.017	847.712	650.321	0.767149	-0.382422	0.53765	1
chr5	34915819	34925787	BRIX1	+	9968	1.85119	1.38104	1.61611	821.481	906.351	736.612	0.812723	-0.299164	0.621224	1
chr3	10157332	10168874	BRK1	+	11542	2.3524	1.89284	2.12262	1251.12	1333.39	1168.85	0.876599	-0.19001	0.729697	1
chr11	66104803	66112582	BRMS1	-	7779	0.685866	0.363732	0.524799	207.001	262.6	151.402	0.57655	-0.794483	0.413838	1
chr14	36295596	36341169	BRMS1L	+	45573	0.376428	0.459376	0.417902	981.414	842.613	1120.22	1.32945	0.410834	0.482492	1
chr1	222885905	222906106	BROX	+	20201	2.85722	2.53211	2.69467	2786.03	2835.05	2737	0.965412	-0.0507829	0.915923	1
chr1	167885912	167906307	BRP44	-	20395	1.56393	1.555	1.55947	1631.74	1566.67	1696.8	1.08306	0.115109	0.829905	1
chr6	166778407	166796486	BRP44L	-	18079	0.977601	1.14172	1.05966	986.317	868.108	1104.53	1.27234	0.347481	0.552493	1
chr3	9773433	9789699	BRPF1	+	16266	0.7515	0.511035	0.631267	522.6	600.41	444.791	0.740813	-0.432818	0.529684	1
chr6	36164549	36200567	BRPF3	+	36018	1.10966	0.989698	1.04968	1935.08	1963.12	1907.03	0.971429	-0.0418202	0.933914	1
chrX	135570124	135574598	BRS3	+	4474	0	0	0	0	0	0	NA	NA	NA	NA
chr19	55795533	55823903	BRSK1	+	28370	0.0237849	0.025838	0.0248114	36.1834	33.1436	39.2232	1.18343	0.242977	0.935736	1
chr11	1411128	1483328	BRSK2	+	72200	0	0.000406107	0.000203054	0.784465	0	1.56893	Inf	Inf	0.991048	1
chr21	40557403	40685712	BRWD1	-	128309	1.35242	1.56898	1.4607	9647.64	8523.01	10772.3	1.2639	0.337887	0.451682	1
chr21	40685860	40686888	BRWD1-IT2	-	1028	0.252462	0	0.126231	6.37377	12.7475	0	0	#NAME?	0.567551	1
chrX	79924986	80065233	BRWD3	-	140247	0.755726	0.923887	0.839807	6069.6	5206.1	6933.1	1.33173	0.413297	0.367882	1
chr11	62457733	62477091	BSCL2	-	19358	0.352266	0.321707	0.336987	334.329	335.261	333.397	0.994443	-0.00803968	0.993649	1
chr1	32830704	32860062	BSDC1	-	29358	1.31794	1.17532	1.24663	1873.64	1900.66	1846.63	0.971573	-0.0416057	0.934585	1
chr19	571324	583493	BSG	+	12169	0.840291	0.233719	0.537005	327.22	502.253	152.186	0.303007	-1.72258	0.0370931	1
chr3	49591921	49708982	BSN	+	117061	0.0117504	0.0140267	0.0128886	77.711	67.562	87.86	1.30044	0.378995	0.817687	1
chr1	55464616	55474465	BSND	+	9849	0	0	0	0	0	0	NA	NA	NA	NA
chr19	48471302	48495427	BSPH1	-	24125	0	0	0	0	0	0	NA	NA	NA	NA
chr9	116111811	116133513	BSPRY	+	21702	0	0	0	0	0	0	NA	NA	NA	NA
chr4	15704572	15733796	BST1	+	29224	0.426275	0.411225	0.41875	627.572	611.882	643.261	1.05128	0.0721498	0.917227	1
chr19	17513754	17516384	BST2	-	2630	0.20723	0.256419	0.231824	31.4276	26.7699	36.0854	1.34799	0.430805	0.884359	1
chr11	122848356	122852379	BSX	-	4023	0	0	0	0	0	0	NA	NA	NA	NA
chr10	93683735	93790080	BTAF1	+	106345	1.55994	1.67219	1.61607	8831.89	8148.23	9515.55	1.16781	0.223801	0.619929	1
chr15	83685180	83736106	BTBD1	-	50926	1.71794	1.67543	1.69668	4431.39	4297.2	4565.58	1.06246	0.0874028	0.854005	1
chr11	13409555	13484838	BTBD10	-	75283	1.58408	2.66824	2.12616	8303.12	5857.5	10748.7	1.83504	0.87581	0.0531134	1
chr12	107712196	108053419	BTBD11	+	341223	0.00623683	0.00846401	0.00735042	129.535	104.53	154.54	1.47842	0.56406	0.645532	1
chr10	124030820	124097676	BTBD16	+	66856	0.00582291	0.00657852	0.00620071	21.3276	19.1213	23.5339	1.23077	0.29956	0.948264	1
chr17	72352554	72357958	BTBD17	-	5404	0	0	0	0	0	0	NA	NA	NA	NA
chr11	57510985	57519253	BTBD18	-	8268	0	0	0	0	0	0	NA	NA	NA	NA
chr1	45274153	45279801	BTBD19	+	5648	1.16715	1.29785	1.2325	358.01	323.788	392.232	1.21139	0.27666	0.729472	1
chr19	1985446	2015702	BTBD2	-	30256	0.188712	0.151663	0.170187	262.992	280.446	245.537	0.875524	-0.191781	0.828425	1
chr20	11871476	11907243	BTBD3	+	35767	1.82565	2.142	1.98382	3653.45	3207.28	4099.61	1.27822	0.354135	0.457667	1
chr14	105714878	105717430	BTBD6	+	2552	1.48478	0.405554	0.945167	120.906	186.114	55.697	0.299262	-1.74052	0.167088	1
chr14	93703895	93799385	BTBD7	-	95490	1.36893	1.56321	1.46607	7204.18	6420.94	7987.42	1.24396	0.314945	0.488762	1
chr1	92545861	92613401	BTBD8	+	67540	0.159469	0.267856	0.213663	748.526	529.023	968.029	1.82984	0.871719	0.163758	1
chr6	38136226	38607924	BTBD9	-	471698	0.483017	0.665951	0.574484	13999.9	11191.1	16808.7	1.50198	0.586862	0.185774	1
chr4	75671447	75719882	BTC	-	48435	0	0.0036322	0.0018161	4.70679	0	9.41357	Inf	Inf	0.728845	1
chr3	15643254	15687325	BTD	+	44071	0.302102	0.326335	0.314219	711.754	653.949	769.56	1.17679	0.234855	0.71334	1
chr5	72794249	72801448	BTF3	+	7199	6.63337	4.73273	5.68305	2084.32	2345.55	1823.1	0.777258	-0.363535	0.472043	1
chr1	52521856	52556388	BTF3L4	+	34532	1.76994	1.86456	1.81725	3223.71	3002.05	3445.37	1.14767	0.198711	0.681522	1
chr13	77502584	77503224	BTF3P11	+	640	0	0.0458139	0.0229069	0.784465	0	1.56893	Inf	Inf	0.991048	1
chr12	92534053	92539673	BTG1	-	5620	5.4224	4.41108	4.91674	1411.55	1496.56	1326.53	0.886384	-0.173995	0.745988	1
chr1	203274663	203278729	BTG2	+	4066	1.56382	13.5655	7.56466	1631.74	312.315	2951.16	9.44929	3.24021	1.18124e-08	2.60626e-05
chr21	18965967	18985268	BTG3	-	19301	1.39166	2.83543	2.11354	2123.89	1319.37	2928.41	2.21955	1.15027	0.0241529	1
chr11	111338255	111383079	BTG4	-	44824	0.010422	0.0219135	0.0161678	37.7524	22.9456	52.5591	2.2906	1.19572	0.61802	1
chrX	100604434	100641212	BTK	-	36778	0	0	0	0	0	0	NA	NA	NA	NA
chr3	112182812	112218408	BTLA	-	35596	0	0.00288299	0.0014415	2.74563	0	5.49125	Inf	Inf	0.864625	1
chr6	26501494	26510652	BTN1A1	+	9158	0.0255053	0.00160084	0.0135531	6.12863	11.4728	0.784465	0.0683761	-3.87036	0.699249	1
chr6	26458152	26476849	BTN2A1	+	18697	1.51996	1.31181	1.41589	1354.13	1395.86	1312.41	0.940218	-0.0889331	0.869221	1
chr6	26383323	26395100	BTN2A2	+	11777	0.530754	0.571381	0.551068	333.643	307.216	360.069	1.17204	0.229021	0.781766	1
chr6	26421618	26430816	BTN2A3P	+	9198	0.626395	0.66624	0.646317	305.451	282.996	327.906	1.1587	0.212504	0.804612	1
chr6	26402464	26415444	BTN3A1	+	12980	0.405892	0.403524	0.404708	269.415	258.775	280.054	1.08223	0.114005	0.903713	1
chr6	26365397	26378548	BTN3A2	+	13151	0.371012	0.383484	0.377248	254.755	239.654	269.856	1.12602	0.171236	0.855217	1
chr6	26440699	26453643	BTN3A3	+	12944	0.268674	0.268602	0.268638	178.368	170.817	185.918	1.0884	0.122214	0.915497	1
chr6	32362512	32374900	BTNL2	-	12388	0	0	0	0	0	0	NA	NA	NA	NA
chr5	180415844	180433727	BTNL3	+	17883	0	0	0	0	0	0	NA	NA	NA	NA
chr5	180326076	180377906	BTNL8	+	51830	0.00901321	0	0.00450661	11.4728	22.9456	0	0	#NAME?	0.317369	1
chr5	180467224	180488523	BTNL9	+	21299	0	0	0	0	0	0	NA	NA	NA	NA
chr10	103113824	103317070	BTRC	+	203246	1.00123	1.08867	1.04495	10917.6	9995.35	11839.9	1.18454	0.24433	0.584975	1
chr2	111395408	111435684	BUB1	-	40276	3.14238	0.488028	1.8152	316.139	540.496	91.7824	0.169811	-2.558	0.00294924	0.356555
chr15	40453209	40513337	BUB1B	+	60128	0.598149	0.155594	0.376872	1076.48	1677.58	475.386	0.283376	-1.81921	0.00185278	0.270276
chr10	124913759	124924886	BUB3	+	11127	2.86424	2.31135	2.58779	1470.67	1565.4	1375.95	0.878978	-0.186102	0.727078	1
chr11	116618885	116643714	BUD13	-	24829	0.742143	0.904149	0.823146	1053.05	905.076	1201.02	1.32698	0.408144	0.478327	1
chr7	99006600	99017239	BUD31	+	10639	2.46382	1.841	2.15241	1167.77	1287.5	1048.04	0.814014	-0.296875	0.594911	1
chr6	105544698	105585049	BVES	-	40351	0.52548	0.489718	0.507599	1049.47	1041.47	1057.46	1.01535	0.0219728	0.973711	1
chr6	41888964	41900784	BYSL	+	11820	0.616989	0.587907	0.602448	365.021	358.206	371.836	1.03805	0.0538772	0.951803	1
chr17	56378593	56406152	BZRAP1	-	27559	0.0522327	0.00381188	0.0280223	10.3451	19.1213	1.56893	0.0820513	-3.60733	0.559262	1
chr2	201676268	201688569	BZW1	+	12301	6.42444	4.05454	5.23949	3275.19	3881.63	2668.75	0.687533	-0.540499	0.260307	1
chr7	16685758	16746148	BZW2	+	60390	1.33311	1.35461	1.34386	4165.8	3954.29	4377.31	1.10698	0.146627	0.757096	1
chr10	45471708	45474330	C10orf10	-	2622	0.475113	0.471715	0.473414	63.5416	61.1882	65.895	1.07692	0.106915	0.965516	1
chr10	75007124	75036742	C10orf103	+	29618	0.158603	0.132656	0.145629	220.484	230.731	210.236	0.911177	-0.134196	0.888822	1
chr10	73471457	73497581	C10orf105	-	26124	0.000993458	0	0.000496729	0.637377	1.27475	0	0	#NAME?	0.992508	1
chr10	63422718	63526091	C10orf107	+	103373	0.016068	0.0570121	0.03654	198.47	81.5843	315.355	3.86538	1.95061	0.0557583	1
chr10	695887	711109	C10orf108	+	15222	0	0	0	0	0	0	NA	NA	NA	NA
chr10	77542518	78317126	C10orf11	+	774608	0.00341748	0.00552648	0.00447198	179.544	130.025	229.064	1.76169	0.816959	0.434786	1
chr10	15137383	15139318	C10orf111	-	1935	0.60356	0.287906	0.445733	43.5868	57.364	29.8097	0.519658	-0.944365	0.658947	1
chr10	21414691	21435488	C10orf113	-	20797	0	0	0	0	0	0	NA	NA	NA	NA
chr10	21783420	21786213	C10orf114	-	2793	0	0.0216152	0.0108076	1.56893	0	3.13786	Inf	Inf	0.945114	1
chr10	88728187	88730497	C10orf116	+	2479	0.438169	0.0126931	0.225431	25.6422	49.7154	1.56893	0.0315582	-4.98584	0.149171	1
chr10	115881973	115934364	C10orf118	-	52391	1.06797	1.01751	1.04274	2796.47	2744.55	2848.39	1.03784	0.0535789	0.915383	1
chr10	98741040	98745585	C10orf12	+	4545	1.20047	1.42374	1.31211	306.824	267.699	345.949	1.29231	0.36995	0.660968	1
chr10	124457224	124459338	C10orf120	-	2114	0	0	0	0	0	0	NA	NA	NA	NA
chr10	127344262	127371713	C10orf122	-	27451	0.00945434	0	0.00472717	6.37377	12.7475	0	0	#NAME?	0.567551	1
chr10	135168657	135171529	C10orf125	-	2872	0.0361463	0.00510463	0.0206255	2.94174	5.09902	0.784465	0.153846	-2.70044	0.89965	1
chr10	50363890	50396407	C10orf128	-	32517	0	0	0	0	0	0	NA	NA	NA	NA
chr10	96953956	96988686	C10orf129	+	34730	0	0	0	0	0	0	NA	NA	NA	NA
chr10	97667721	97698415	C10orf131	+	30694	0.0194474	0.0200606	0.019754	31.1334	29.3194	32.9475	1.12375	0.168316	0.967305	1
chr10	44340753	44346070	C10orf136	+	5317	0	0.0165438	0.0082719	2.35339	0	4.70679	Inf	Inf	0.892091	1
chr10	127408083	127452712	C10orf137	+	44629	1.62363	1.73348	1.67856	3849.37	3559.12	4139.62	1.1631	0.217979	0.646791	1
chr10	21802408	21814611	C10orf140	-	12203	0.0659302	0.0276318	0.046781	28.78	39.5174	18.0427	0.456576	-1.13107	0.682842	1
chr10	102747292	102754158	C10orf2	+	6866	0.245696	0.207117	0.226407	79.4761	82.8591	76.0931	0.918343	-0.122895	0.940845	1
chr10	45493145	45496470	C10orf25	-	3325	0.171719	0.0220458	0.0968824	15.9835	28.0446	3.92232	0.13986	-2.83794	0.505923	1
chr10	104503726	104576021	C10orf26	+	72295	1.31773	1.37145	1.34459	4992.48	4679.63	5305.33	1.13371	0.181051	0.697963	1
chr10	72530994	72545157	C10orf27	-	14163	0	0	0	0	0	0	NA	NA	NA	NA
chr10	99894380	100004654	C10orf28	+	110274	1.26404	1.53257	1.3983	7945.01	6846.71	9043.31	1.32083	0.40144	0.375046	1
chr10	104613966	104624718	C10orf32	+	10752	0.77232	0.94313	0.857725	475.386	407.922	542.849	1.33077	0.41226	0.565893	1
chr10	71390002	71393355	C10orf35	+	3353	0.147065	0.0524682	0.0997666	16.817	24.2203	9.41357	0.388664	-1.3634	0.734624	1
chr10	61717974	61720671	C10orf40	-	2697	0.0673604	0	0.0336802	4.46164	8.92328	0	0	#NAME?	0.698402	1
chr10	120440493	120514758	C10orf46	-	74265	1.4384	1.38757	1.41298	5380.45	5246.89	5514	1.05091	0.0716368	0.878791	1
chr10	11865396	11914276	C10orf47	+	48880	0.112562	0.175758	0.14416	364.972	270.248	459.696	1.70102	0.766397	0.328527	1
chr10	50887683	50916956	C10orf53	+	29273	0	0	0	0	0	0	NA	NA	NA	NA
chr10	73507313	73533337	C10orf54	-	26024	0.0209428	0.0270405	0.0239916	32.2121	26.7699	37.6543	1.40659	0.492205	0.862809	1
chr10	75669726	75682535	C10orf55	-	12809	0.00202616	0.0194572	0.0107417	7.30533	1.27475	13.3359	10.4615	3.38702	0.70596	1
chr10	82167584	82192753	C10orf58	+	25169	0.0237165	0.0273766	0.0255466	33.0946	29.3194	36.8698	1.25753	0.330587	0.912128	1
chr10	99349449	99350691	C10orf62	+	1242	0	0	0	0	0	0	NA	NA	NA	NA
chr10	23605519	23633772	C10orf67	-	28253	0	0.00311341	0.00155671	2.35339	0	4.70679	Inf	Inf	0.892091	1
chr10	32863492	33171792	C10orf68	+	315142	0.0458787	0.0833982	0.0646385	1035.35	694.741	1375.95	1.98052	0.985881	0.0885927	1
chr10	50507186	50535537	C10orf71	+	28351	0	0	0	0	0	0	NA	NA	NA	NA
chr10	103605355	103815932	C10orf76	-	210577	0.775591	0.986786	0.881189	9570.52	8022.03	11119	1.38606	0.470987	0.294131	1
chr10	115511212	115542192	C10orf81	+	30980	0	0.0108842	0.0054421	9.02134	0	18.0427	Inf	Inf	0.480599	1
chr10	118423206	118429481	C10orf82	-	6275	0	0	0	0	0	0	NA	NA	NA	NA
chr10	124690418	124713919	C10orf88	-	23501	1.1209	1.04116	1.08103	1301.57	1293.88	1309.27	1.0119	0.0170645	0.97908	1
chr10	128113573	128210010	C10orf90	-	96437	0.00188384	0.000152021	0.00101793	4.85387	8.92328	0.784465	0.0879121	-3.50779	0.777295	1
chr10	134258713	134261825	C10orf91	+	3112	0	0	0	0	0	0	NA	NA	NA	NA
chr10	134742688	134756089	C10orf93	-	13401	0	0	0	0	0	0	NA	NA	NA	NA
chr10	104209593	104211300	C10orf95	-	1707	0	0	0	0	0	0	NA	NA	NA	NA
chr10	118083939	118139541	C10orf96	+	55602	0.00186706	0.00158201	0.00172453	4.9029	5.09902	4.70679	0.923077	-0.115477	1	1
chr10	85933553	85945050	C10orf99	+	11497	0	0	0	0	0	0	NA	NA	NA	NA
chr11	111749947	111754797	C11orf1	+	4850	0.224748	0.169276	0.197012	48.7349	53.5397	43.93	0.820513	-0.285402	0.891796	1
chr11	61556601	61560085	C11orf10	-	3484	0.858266	0.774426	0.816346	142.625	144.047	141.204	0.980259	-0.0287656	0.98371	1
chr11	8941622	8954553	C11orf16	-	12931	0	0	0	0	0	0	NA	NA	NA	NA
chr11	64863682	64879180	C11orf2	+	15498	0.348318	0.470142	0.40923	327.514	265.149	389.879	1.47041	0.556223	0.496313	1
chr11	64067862	64072239	C11orf20	+	4377	0.0296471	0.00334944	0.0164983	3.57912	6.37377	0.784465	0.123077	-3.02237	0.858686	1
chr11	2317506	2323143	C11orf21	-	5637	0	0	0	0	0	0	NA	NA	NA	NA
chr11	68028802	68039469	C11orf24	-	10667	0.783434	0.658564	0.720999	393.115	410.471	375.759	0.915432	-0.127475	0.866934	1
chr11	76156068	76262589	C11orf30	+	106521	1.00673	0.93601	0.97137	5301.22	5267.29	5335.14	1.01288	0.0184669	0.9705	1
chr11	57508721	57510883	C11orf31	+	2162	1.7166	1.01715	1.36688	149.98	182.29	117.67	0.645508	-0.631492	0.572818	1
chr11	112118875	112131583	C11orf34	-	12708	0.00408452	0	0.00204226	1.27475	2.54951	0	0	#NAME?	0.948389	1
chr11	554849	560779	C11orf35	-	5930	0.0525189	0.00988902	0.031204	9.21746	15.2971	3.13786	0.205128	-2.2854	0.725513	1
chr11	3239561	3244361	C11orf36	+	4800	0	0	0	0	0	0	NA	NA	NA	NA
chr11	4592652	4599050	C11orf40	-	6398	0	0.0183313	0.00916565	3.13786	0	6.27572	Inf	Inf	0.837004	1
chr11	33563876	33695646	C11orf41	+	131770	0.155005	0.128058	0.141532	953.075	1003.23	902.919	0.90001	-0.151987	0.794439	1
chr11	6226797	6232365	C11orf42	+	5568	0	0	0	0	0	0	NA	NA	NA	NA
chr11	128769459	128775592	C11orf45	-	6133	0	0.126692	0.063346	20.7883	0	41.5766	Inf	Inf	0.14357	1
chr11	30344648	30359165	C11orf46	+	14517	1.86822	2.34687	2.10755	1577.61	1332.12	1823.1	1.36857	0.452667	0.394149	1
chr11	62430288	62439241	C11orf48	-	8953	0.34206	0.445398	0.393729	181.898	150.421	213.374	1.41851	0.50438	0.629886	1
chr11	46958250	47185931	C11orf49	+	227681	0.474875	0.577967	0.526421	6175.99	5310.63	7041.35	1.3259	0.40697	0.374782	1
chr11	71820632	71823822	C11orf51	-	3190	1.27731	0.602044	0.939677	151.451	200.137	102.765	0.513474	-0.961637	0.389366	1
chr11	111789728	111797595	C11orf52	+	7995	0.191341	0.100631	0.145986	58.1484	73.9358	42.3611	0.572944	-0.803533	0.657666	1
chr11	111126706	111156972	C11orf53	+	30266	0	0	0	0	0	0	NA	NA	NA	NA
chr11	93474792	93496247	C11orf54	+	21455	0.645954	0.54665	0.596302	654.145	680.719	627.572	0.921925	-0.117279	0.855561	1
chr11	111944967	111955874	C11orf57	+	10907	1.16595	1.46353	1.31474	739.456	624.63	854.282	1.36766	0.451711	0.471898	1
chr11	16760147	16779901	C11orf58	+	19754	3.77982	3.70969	3.74476	3794.5	3667.47	3921.54	1.06928	0.0966346	0.840671	1
chr11	124636393	124670299	C11orf61	-	33906	1.72672	1.57215	1.64943	2864.08	2875.85	2852.31	0.991817	-0.0118546	0.979405	1
chr11	122753472	122830430	C11orf63	+	76958	0.286988	0.334327	0.310657	1230.78	1084.82	1376.74	1.2691	0.3438	0.537324	1
chr11	108253726	108338258	C11orf65	-	84532	0.0257897	0.0392888	0.0325392	142.576	107.079	178.073	1.663	0.733791	0.528618	1
chr11	77532207	77583398	C11orf67	+	51191	0.495831	0.421254	0.458543	1200.33	1246.71	1153.95	0.925594	-0.111549	0.840377	1
chr11	65684282	65686531	C11orf68	-	2249	0.946266	0.54105	0.743658	84.8202	104.53	65.1106	0.622889	-0.682952	0.644494	1
chr11	101918168	101955291	C11orf70	+	37123	0.0657163	0.108997	0.0873566	168.17	119.827	216.512	1.80687	0.853496	0.428145	1
chr11	114262169	114271139	C11orf71	-	8970	0.248825	0.276212	0.262518	121.102	109.629	132.575	1.2093	0.274175	0.834644	1
chr11	86013252	86056985	C11orf73	+	43733	0.886605	0.893715	0.89016	1997.93	1904.48	2091.38	1.09814	0.135057	0.793806	1
chr11	36616092	36680817	C11orf74	+	64725	0.285717	0.298306	0.292011	971.02	908.9	1033.14	1.13669	0.184842	0.754778	1
chr11	93211638	93276546	C11orf75	-	64908	0.113156	0.123071	0.118113	394.144	360.756	427.533	1.1851	0.245014	0.751649	1
chr11	66512206	66610882	C11orf80	+	98781	0.179638	0.172343	0.17599	890.318	870.658	909.979	1.04516	0.0637276	0.919151	1
chr11	82612736	82645699	C11orf82	+	32963	0.129124	0.0671581	0.098141	163.757	209.06	118.454	0.566604	-0.819587	0.446631	1
chr11	62439125	62441162	C11orf83	+	2037	0.496892	0.143942	0.320417	32.7024	49.7154	15.6893	0.315582	-1.66391	0.515316	1
chr11	63580922	63595190	C11orf84	+	14268	0.923757	0.694595	0.809176	588.937	647.575	530.298	0.818898	-0.288245	0.664069	1
chr11	64705928	64727609	C11orf85	-	21681	0	0	0	0	0	0	NA	NA	NA	NA
chr11	66742753	66744479	C11orf86	+	1726	0	0	0	0	0	0	NA	NA	NA	NA
chr11	109292845	109299893	C11orf87	+	7048	0	0	0	0	0	0	NA	NA	NA	NA
chr11	111385509	111407756	C11orf88	+	22247	0	0.0164746	0.0082373	9.80581	0	19.6116	Inf	Inf	0.444259	1
chr11	61520120	61555989	C11orf9	+	35869	0	0	0	0	0	0	NA	NA	NA	NA
chr11	33719653	33722286	C11orf91	-	2633	0.0985686	0.0501118	0.0743402	9.90386	12.7475	7.06018	0.553846	-0.852443	0.896429	1
chr11	111164113	111170539	C11orf92	-	6426	0.181744	0.168826	0.175285	57.7072	57.364	58.0504	1.01197	0.0171606	1	1
chr11	111169975	111179353	C11orf93	+	9378	0	0	0	0	0	0	NA	NA	NA	NA
chr11	45928085	45928833	C11orf94	-	748	0.0693932	0	0.0346966	1.27475	2.54951	0	0	#NAME?	0.948389	1
chr11	63527363	63536113	C11orf95	-	8750	0.436011	0.177601	0.306806	135.271	187.389	83.1532	0.443747	-1.17219	0.320656	1
chr11	43964105	43965433	C11orf96	+	1328	0	0	0	0	0	0	NA	NA	NA	NA
chr12	53693469	53700965	C12orf10	+	7496	0.865564	0.530014	0.697789	265.639	318.689	212.59	0.667077	-0.584075	0.505192	1
chr12	91345991	91348953	C12orf12	-	2962	0	0	0	0	0	0	NA	NA	NA	NA
chr12	107349543	107367813	C12orf23	+	18270	4.91596	7.07494	5.99545	5664.28	4411.93	6916.62	1.56771	0.648659	0.159572	1
chr12	110906231	110928192	C12orf24	+	21961	0.228083	0.212287	0.220185	247.744	246.028	249.46	1.01395	0.0199862	0.991078	1
chr12	82752275	82873016	C12orf26	+	120741	0.397861	0.487381	0.442621	2754.21	2359.57	3148.84	1.3345	0.416296	0.396251	1
chr12	88429267	88443937	C12orf29	+	14670	1.31092	1.18023	1.24558	935.523	944.593	926.453	0.980795	-0.0279762	0.961836	1
chr12	2986364	2998626	C12orf32	+	12262	0.95391	0.990395	0.972152	612.226	574.914	649.537	1.1298	0.176064	0.79352	1
chr12	9208184	9217666	C12orf33	-	9482	0	0	0	0	0	0	NA	NA	NA	NA
chr12	110152186	110208312	C12orf34	+	56126	0.089707	0.0219413	0.0558242	156.599	247.302	65.895	0.266455	-1.90804	0.0894212	1
chr12	32112352	32146043	C12orf35	+	33691	1.17706	1.11959	1.14833	1983.13	1947.83	2018.43	1.03625	0.0513672	0.922968	1
chr12	13523604	13529679	C12orf36	-	6075	0	0	0	0	0	0	NA	NA	NA	NA
chr12	91311799	91342446	C12orf37	+	30647	0	0	0	0	0	0	NA	NA	NA	NA
chr12	21679255	21684210	C12orf39	+	4955	0	0	0	0	0	0	NA	NA	NA	NA
chr12	4596900	4647637	C12orf4	-	50737	0.886467	0.947668	0.917068	2391.1	2209.15	2573.04	1.16472	0.219984	0.660542	1
chr12	40019971	40115720	C12orf40	+	95749	0.00108421	0	0.000542105	2.54951	5.09902	0	0	#NAME?	0.84745	1
chr12	103695732	103889749	C12orf42	-	194017	0.000133767	0	6.68835e-05	0.637377	1.27475	0	0	#NAME?	0.992508	1
chr12	121440847	121454300	C12orf43	-	13453	0.478433	0.524172	0.501302	346.733	316.139	377.327	1.19355	0.255257	0.753144	1
chr12	52463757	52471279	C12orf44	+	7522	0.741812	0.5925	0.667156	256.275	274.072	238.477	0.870125	-0.200705	0.822347	1
chr12	105380097	105388505	C12orf45	+	8408	0.983948	1.63526	1.3096	571.237	406.647	735.828	1.8095	0.855592	0.205614	1
chr12	112277572	112280706	C12orf47	-	3134	0.902643	0.636191	0.769417	122.818	138.948	106.687	0.767819	-0.381161	0.757767	1
chr12	102513955	102591298	C12orf48	+	77343	0.437568	0.218363	0.327966	1282.99	1662.28	903.703	0.543653	-0.879243	0.11106	1
chr12	117153595	117175843	C12orf49	-	22248	1.13475	0.939216	1.03698	1179.1	1240.34	1117.86	0.901257	-0.14999	0.787457	1
chr12	4430358	4469190	C12orf5	+	38832	1.29792	5.11634	3.20713	6553.32	2475.57	10631.1	4.29438	2.10245	7.93188e-06	0.00666693
chr12	88373815	88423176	C12orf50	-	49361	0.0110414	0.00504908	0.00804524	20.0529	26.7699	13.3359	0.498168	-1.00529	0.778055	1
chr12	112597991	112819896	C12orf51	-	221905	0.964066	0.895387	0.929727	10569.8	10507.8	10631.8	1.0118	0.0169311	0.971852	1
chr12	113623554	113630119	C12orf52	+	6565	0.628566	0.214466	0.421516	138.997	202.686	75.3086	0.371553	-1.42836	0.222673	1
chr12	6802956	6810009	C12orf53	-	7053	0	0	0	0	0	0	NA	NA	NA	NA
chr12	48876285	48890297	C12orf54	+	14012	0	0.0156942	0.0078471	5.88348	0	11.767	Inf	Inf	0.653055	1
chr12	64660762	64784345	C12orf56	-	123583	0.00420011	0.0016608	0.00293046	18.2388	25.4951	10.9825	0.430769	-1.21501	0.749017	1
chr12	7053202	7055165	C12orf57	+	1963	1.06481	0.507852	0.786331	78.2994	103.255	53.3436	0.516619	-0.952827	0.536735	1
chr12	10331556	10344403	C12orf59	+	12847	0.0222219	0.0593403	0.0407811	27.4072	14.0223	40.7922	2.90909	1.54057	0.600936	1
chr12	14956505	14976791	C12orf60	+	20286	0.205977	0.171277	0.188627	195.577	205.236	185.918	0.905877	-0.142613	0.887907	1
chr12	62995530	62997214	C12orf61	-	1684	0.0462347	0.104469	0.0753518	6.61892	3.82426	9.41357	2.46154	1.29956	0.897088	1
chr12	50505899	50514234	C12orf62	+	8335	0.9061	0.904584	0.905342	387.084	370.954	403.215	1.08697	0.120309	0.880886	1
chr12	123717843	123742506	C12orf65	+	24663	0.691366	0.613408	0.652387	823.541	837.514	809.567	0.966632	-0.048962	0.935511	1
chr12	64586418	64616076	C12orf66	-	29658	0.0752567	0.215523	0.14539	225.828	109.629	342.027	3.11986	1.64148	0.0864422	1
chr12	48577365	48579709	C12orf68	+	2344	0	0.0187634	0.0093817	1.1767	0	2.35339	Inf	Inf	0.969494	1
chr12	14957583	14967116	C12orf69	-	9533	0.0163347	0.0615146	0.0389246	19.5136	7.64853	31.3786	4.10256	2.03653	0.586889	1
chr12	27619742	27655118	C12orf70	+	35376	0.0176072	0.00414419	0.0108757	19.2194	30.5941	7.84465	0.25641	-1.96347	0.591053	1
chr12	27233989	27235455	C12orf71	-	1466	0	0	0	0	0	0	NA	NA	NA	NA
chr12	104343980	104350993	C12orf73	-	7013	0.751244	0.828591	0.789918	284.712	258.775	310.648	1.20045	0.263581	0.763832	1
chr12	93096618	93102325	C12orf74	+	5707	0	0.0128443	0.00642215	1.96116	0	3.92232	Inf	Inf	0.919077	1
chr12	105724413	105765296	C12orf75	+	40883	10.9517	12.177	11.5643	24315.5	21992.1	26638.8	1.21129	0.276548	0.528261	1
chr12	110478982	110505500	C12orf76	-	26518	0.301439	0.317889	0.309664	421.846	392.625	451.067	1.14885	0.200192	0.792163	1
chr12	25146364	25150373	C12orf77	-	4009	0.291317	0.263296	0.277307	56.9227	57.364	56.4814	0.984615	-0.0223678	0.997903	1
chr13	42031541	42045013	C13orf15	+	13472	0	0	0	0	0	0	NA	NA	NA	NA
chr13	111973014	111996594	C13orf16	+	23580	0.0704409	0.0217607	0.0461008	54.5203	81.5843	27.4563	0.336538	-1.57116	0.405821	1
chr13	31506833	31549153	C13orf26	+	42320	0	0	0	0	0	0	NA	NA	NA	NA
chr13	103418462	103426149	C13orf27	-	7687	0.577335	0.526381	0.551858	217.248	217.983	216.512	0.993252	-0.00976778	0.994475	1
chr13	43355685	43365685	C13orf30	+	10000	0	0	0	0	0	0	NA	NA	NA	NA
chr13	31480311	31499709	C13orf33	+	19398	0	0	0	0	0	0	NA	NA	NA	NA
chr13	113301357	113338811	C13orf35	+	37454	0	0	0	0	0	0	NA	NA	NA	NA
chr14	76117232	76127538	C14orf1	-	10306	0.684963	0.79092	0.737942	391.448	346.733	436.162	1.25792	0.331039	0.667593	1
chr14	57046510	57116232	C14orf101	+	69722	0.903045	0.863791	0.883418	3157.57	3092.56	3222.58	1.04204	0.0594169	0.904512	1
chr14	90744397	90798481	C14orf102	-	54084	0.315752	0.361605	0.338678	942.632	838.789	1046.48	1.2476	0.319159	0.589611	1
chr14	57936594	57960576	C14orf105	-	23982	0.124452	0.0874176	0.105935	129.388	146.597	112.178	0.765217	-0.386058	0.748617	1
chr14	93651295	93653431	C14orf109	+	2136	0.558915	0.607157	0.583036	63.8358	58.6387	69.0329	1.17726	0.23543	0.9047	1
chr14	76618258	76669134	C14orf118	+	50876	2.11967	2.27441	2.19704	5744.19	5296.61	6191.78	1.16901	0.225286	0.625427	1
chr14	23564682	23569665	C14orf119	+	4983	2.01041	1.5704	1.79041	455.48	492.055	418.904	0.851335	-0.232201	0.747136	1
chr14	31915242	31926680	C14orf126	-	11438	1.06871	1.19549	1.1321	666.157	600.41	731.905	1.21901	0.28571	0.660013	1
chr14	96846021	96853563	C14orf129	+	7542	1.34549	0.898056	1.12177	430.426	498.429	362.423	0.72713	-0.459715	0.530911	1
chr14	96505661	96560135	C14orf132	+	54474	0.36304	0.416072	0.389556	1092.07	971.363	1212.78	1.24854	0.320238	0.575555	1
chr14	77893017	77923983	C14orf133	-	30966	0.804461	0.898111	0.851286	1355.95	1223.76	1488.13	1.21603	0.282174	0.606299	1
chr14	60558628	60601532	C14orf135	+	42904	3.33668	3.38452	3.3606	7400.83	7031.55	7770.12	1.10504	0.144095	0.752205	1
chr14	93669236	93673459	C14orf142	-	4223	0.651438	0.350629	0.501034	107.177	135.124	79.2309	0.586357	-0.770149	0.557865	1
chr14	59939405	59951073	C14orf149	-	11668	2.22908	2.52927	2.37918	1428.22	1277.3	1579.13	1.2363	0.306025	0.572197	1
chr14	91580356	91691703	C14orf159	+	111347	0.392726	0.507191	0.449958	2582.02	2145.41	3018.62	1.40701	0.492634	0.319014	1
chr14	70036530	70037918	C14orf162	-	1388	0	0	0	0	0	0	NA	NA	NA	NA
chr14	24391456	24403777	C14orf165	-	12321	0.0842563	0.0938401	0.0890482	56.4814	50.9902	61.9727	1.21538	0.281413	0.892253	1
chr14	52456227	52471420	C14orf166	+	15193	2.44959	3.12837	2.78898	2185.62	1828	2543.23	1.39127	0.476399	0.345588	1
chr14	77292724	77336645	C14orf166B	+	43921	0.00295452	0	0.00147726	3.18689	6.37377	0	0	#NAME?	0.796353	1
chr14	24407939	24424298	C14orf167	-	16359	0.228452	0.319933	0.274193	231.809	183.565	280.054	1.52564	0.609416	0.516001	1
chr14	73957643	73960105	C14orf169	+	2462	0.780067	0.475574	0.627821	78.5445	94.3319	62.7572	0.665281	-0.587965	0.703274	1
chr14	21567095	21571883	C14orf176	+	4788	0.189715	0.00612383	0.0979194	23.0927	44.6164	1.56893	0.0351648	-4.82972	0.187618	1
chr14	99177949	99184103	C14orf177	+	6154	0	0	0	0	0	0	NA	NA	NA	NA
chr14	78227172	78236085	C14orf178	+	8913	0.253328	0.266464	0.259896	118.993	110.904	127.083	1.14589	0.196467	0.885656	1
chr14	105046055	105056183	C14orf180	+	10128	0	0	0	0	0	0	NA	NA	NA	NA
chr14	50448429	50474238	C14orf182	-	25809	0.0502791	0.0647563	0.0575177	76.5834	63.7377	89.429	1.40308	0.488594	0.764347	1
chr14	50550368	50559361	C14orf183	-	8993	0.343424	0.213557	0.27849	127.23	151.696	102.765	0.67744	-0.561834	0.642445	1
chr14	104378624	104387903	C14orf2	-	9279	1.10201	1.3268	1.2144	580.602	502.253	658.95	1.31199	0.391754	0.561091	1
chr14	24769097	24774374	C14orf21	+	5277	0.757395	0.708277	0.732836	198.175	196.312	200.038	1.01898	0.0271272	0.987823	1
chr14	29241909	29264000	C14orf23	+	22091	0.0046993	0.00265456	0.00367693	4.11844	5.09902	3.13786	0.615385	-0.70044	0.975395	1
chr14	45366506	45376460	C14orf28	+	9954	0.297232	0.580264	0.438748	227.201	145.322	309.079	2.12686	1.08872	0.249597	1
chr14	58470807	58618847	C14orf37	-	148040	0.0620602	0.0580319	0.060046	455.48	451.263	459.696	1.01869	0.0267116	0.976887	1
chr14	59971784	60043549	C14orf38	-	71765	0.00397803	0	0.00198901	7.01115	14.0223	0	0	#NAME?	0.528666	1
chr14	60902673	60952764	C14orf39	-	50091	0.0150254	0.0152192	0.0151223	38.88	36.9679	40.7922	1.10345	0.142019	0.967936	1
chr14	74181824	74253896	C14orf43	-	72072	0.751527	0.791078	0.771303	2855.6	2660.41	3050.78	1.14673	0.197529	0.687247	1
chr14	74486058	74532796	C14orf45	+	46738	0.0549736	0.100677	0.0778253	189.007	126.201	251.813	1.99534	0.996633	0.329694	1
chr14	95883830	95942173	C14orf49	-	58343	0.237542	0.292491	0.265016	796.918	680.719	913.117	1.3414	0.42374	0.491354	1
chr14	70935595	70950473	C14orf55	-	14878	0.109897	0.0955818	0.102739	78.2013	80.3096	76.0931	0.947497	-0.0778068	0.965232	1
chr14	98391946	98444461	C14orf64	-	52515	0.00593043	0.00195417	0.0039423	10.3942	15.2971	5.49125	0.358974	-1.47805	0.802461	1
chr14	105452615	105461855	C14orf79	+	9240	0.0842632	0.0126931	0.0484781	22.2592	38.2426	6.27572	0.164103	-2.60733	0.437259	1
chr14	105956191	105965585	C14orf80	+	9394	0.0248645	0.0140456	0.0194551	9.26649	11.4728	7.06018	0.615385	-0.70044	0.92353	1
chr14	23456109	23479360	C14orf93	-	23251	0.15627	0.24969	0.20298	244.557	178.466	310.648	1.74066	0.799634	0.38267	1
chr15	75192327	75199462	C15orf17	-	7135	1.33494	1.11366	1.2243	446.507	467.835	425.18	0.908824	-0.137927	0.849498	1
chr15	24920540	24928593	C15orf2	+	8053	0.60266	0.76643	0.684545	284.319	238.379	330.26	1.38544	0.470342	0.586918	1
chr15	40674921	40686489	C15orf23	+	11568	0.978176	0.537348	0.757762	444.203	555.793	332.613	0.598447	-0.740704	0.308719	1
chr15	34376223	34394053	C15orf24	-	17830	1.52545	1.34271	1.43408	1308.49	1335.94	1281.03	0.958896	-0.0605536	0.911176	1
chr15	81426643	81441516	C15orf26	+	14873	0.0401345	0.0128142	0.0264744	19.7587	29.3194	10.198	0.347826	-1.52356	0.669596	1
chr15	76352298	76497304	C15orf27	+	145006	0.0017898	0.00171874	0.00175427	13.0417	12.7475	13.3359	1.04615	0.065095	1	1
chr15	34432874	34502297	C15orf29	-	69423	1.45498	1.45106	1.45302	5175.7	4961.35	5390.06	1.08641	0.119569	0.798024	1
chr15	93014906	93044347	C15orf32	+	29441	0	0	0	0	0	0	NA	NA	NA	NA
chr15	49620591	49913118	C15orf33	-	292527	0.0880941	0.103591	0.0958425	1443.66	1265.83	1621.49	1.28097	0.357233	0.508425	1
chr15	72668453	72671129	C15orf34	+	2676	0.0484923	0.0712204	0.0598564	8.28591	6.37377	10.198	1.6	0.678072	0.943017	1
chr15	80215112	80217196	C15orf37	+	2084	0.373605	0.0844173	0.229011	23.8281	38.2426	9.41357	0.246154	-2.02237	0.521737	1
chr15	90443831	90456222	C15orf38	-	12391	0.246346	0.182206	0.214276	135.614	150.421	120.808	0.803129	-0.316296	0.788885	1
chr15	75494220	75504510	C15orf39	+	10290	0.249694	0.15957	0.204632	107.03	126.201	87.86	0.696193	-0.522441	0.691731	1
chr15	83657714	83680393	C15orf40	-	22679	0.875439	0.822923	0.849181	986.905	975.187	998.623	1.02403	0.034261	0.957335	1
chr15	36871811	37102449	C15orf41	+	230638	0.686977	0.921621	0.804299	9578.16	7782.38	11374	1.4615	0.54745	0.222751	1
chr15	90118817	90171253	C15orf42	+	52436	0.299443	0.0671011	0.183272	479.749	771.227	188.271	0.24412	-2.03434	0.00537834	0.519507
chr15	45248902	45271421	C15orf43	+	22519	0.0126775	0	0.00633875	7.01115	14.0223	0	0	#NAME?	0.528666	1
chr15	65871095	65903627	C15orf44	-	32532	1.15118	1.09327	1.12223	1871.29	1839.47	1903.11	1.0346	0.0490685	0.927285	1
chr15	45722762	45725647	C15orf48	+	2885	0.481482	1.10662	0.794051	116.297	66.2873	166.306	2.50888	1.32704	0.30164	1
chr15	77516249	77517746	C15orf5	-	1497	4.36885	5.69966	5.03425	388.898	321.238	456.558	1.42125	0.507156	0.509054	1
chr15	70127572	70135306	C15orf50	+	7734	0	0	0	0	0	0	NA	NA	NA	NA
chr15	40623652	40633168	C15orf52	-	9516	0.435163	0.305041	0.370102	179.642	203.961	155.324	0.761538	-0.393011	0.703938	1
chr15	38988798	38992239	C15orf53	+	3441	0	0.0170421	0.00852105	1.56893	0	3.13786	Inf	Inf	0.945114	1
chr15	39542884	39547048	C15orf54	+	4164	0	0	0	0	0	0	NA	NA	NA	NA
chr15	34638065	34649931	C15orf55	+	11866	0	0	0	0	0	0	NA	NA	NA	NA
chr15	40542867	40545110	C15orf56	-	2243	0	0	0	0	0	0	NA	NA	NA	NA
chr15	40845297	40857252	C15orf57	-	11955	0.857504	0.62051	0.739007	450.234	503.528	396.939	0.788315	-0.343155	0.634822	1
chr15	90777486	90785312	C15orf58	+	7826	0.149232	0.207937	0.178585	72.2198	57.364	87.0756	1.51795	0.602123	0.717948	1
chr15	74032140	74043816	C15orf59	-	11676	0	0.0100449	0.00502245	3.13786	0	6.27572	Inf	Inf	0.837004	1
chr15	73735498	73852353	C15orf60	+	116855	0	0	0	0	0	0	NA	NA	NA	NA
chr15	67813521	67819641	C15orf61	+	6120	0.652823	0.881314	0.767069	242.498	196.312	288.683	1.47053	0.556336	0.546107	1
chr15	41062158	41064648	C15orf62	+	2490	0	0	0	0	0	0	NA	NA	NA	NA
chr15	44092618	44094769	C15orf63	+	2151	1.4627	1.25726	1.35998	129.682	133.849	125.514	0.937729	-0.0927571	0.941731	1
chr16	610421	615529	C16orf11	+	5108	0	0	0	0	0	0	NA	NA	NA	NA
chr16	684428	686347	C16orf13	-	1919	0.256961	0.0534775	0.155219	14.8558	24.2203	5.49125	0.226721	-2.14101	0.628254	1
chr16	90095315	90096309	C16orf3	-	994	0	0.014749	0.0073745	0.392232	0	0.784465	Inf	Inf	1	1
chr16	1399240	1401873	C16orf42	-	2633	1.14339	0.172607	0.657999	86.095	147.872	24.3184	0.164456	-2.60422	0.0887485	1
chr16	15528324	15682116	C16orf45	+	153792	3.32874	1.30336	2.31605	272.798	382.426	163.169	0.426667	-1.22882	0.160137	1
chr16	81087101	81110872	C16orf46	-	23771	0.0884353	0.107312	0.0978737	119.876	103.255	136.497	1.32194	0.402654	0.755096	1
chr16	67696849	67700628	C16orf48	-	3779	0.123619	0.0620714	0.0928452	17.7485	22.9456	12.5514	0.547009	-0.870365	0.825293	1
chr16	4560676	4588816	C16orf5	-	28140	0.115286	0.320405	0.217845	320.895	159.344	482.446	3.02769	1.59822	0.0548362	1
chr16	22019455	22095972	C16orf52	+	76517	1.36791	1.53316	1.45053	5709.19	5141.09	6277.29	1.221	0.288068	0.532163	1
chr16	29827527	29833816	C16orf53	+	6289	1.35933	1.37271	1.36602	259.756	247.302	272.209	1.10071	0.138439	0.883345	1
chr16	29753785	29757340	C16orf54	-	3555	0	0	0	0	0	0	NA	NA	NA	NA
chr16	89724209	89737675	C16orf55	+	13466	0.304514	0.163305	0.233909	159.54	201.411	117.67	0.584226	-0.775402	0.476553	1
chr16	58035276	58055527	C16orf57	+	20251	0.865059	0.731178	0.798118	826.384	860.46	792.309	0.920798	-0.119044	0.843808	1
chr16	31500812	31519706	C16orf58	-	18894	0.663456	0.735778	0.699617	679.689	615.707	743.672	1.20784	0.272424	0.673327	1
chr16	2510114	2514964	C16orf59	+	4850	0.0481604	0.0151139	0.0316372	7.69756	11.4728	3.92232	0.34188	-1.54844	0.841275	1
chr16	81009698	81040502	C16orf61	-	30804	1.31265	1.25169	1.28217	2024.6	1986.07	2063.14	1.03881	0.0549278	0.917134	1
chr16	19566736	19712485	C16orf62	+	145749	0.708528	0.78823	0.748379	5609.66	5072.25	6147.06	1.2119	0.277272	0.548151	1
chr16	89773540	89787394	C16orf7	-	13854	0.161106	0.139684	0.150395	106.589	109.629	103.549	0.944544	-0.0823104	0.954381	1
chr16	67143914	67182442	C16orf70	+	38528	0.706623	0.739721	0.723172	1431.11	1337.22	1525	1.14043	0.189574	0.727599	1
chr16	4784288	4799397	C16orf71	+	15109	0.0154595	0.000970315	0.00821491	6.12863	11.4728	0.784465	0.0683761	-3.87036	0.699249	1
chr16	9185536	9213555	C16orf72	+	28019	9.59336	8.27957	8.93647	12808	13202.6	12413.4	0.940219	-0.0889316	0.839256	1
chr16	1883983	1922179	C16orf73	-	38196	0	0.00268675	0.00134337	2.74563	0	5.49125	Inf	Inf	0.864625	1
chr16	85741123	85784689	C16orf74	-	43566	0.0561005	0.0664148	0.0612576	137.183	119.827	154.54	1.28969	0.367023	0.761708	1
chr16	49407807	49433319	C16orf78	+	25512	0	0	0	0	0	0	NA	NA	NA	NA
chr16	2259253	2261069	C16orf79	-	1816	0.157205	0.00807296	0.082639	7.40338	14.0223	0.784465	0.0559441	-4.15987	0.626223	1
chr16	58147496	58163296	C16orf80	-	15800	0.862364	0.642091	0.752228	606.048	669.246	542.849	0.811136	-0.301985	0.646319	1
chr16	27078218	27080487	C16orf82	+	2269	0	0	0	0	0	0	NA	NA	NA	NA
chr16	67700716	67702661	C16orf86	+	1945	0	0.015075	0.0075375	0.784465	0	1.56893	Inf	Inf	0.991048	1
chr16	46835958	46865074	C16orf87	-	29116	1.04112	1.22402	1.13257	1697.97	1488.91	1907.03	1.28082	0.35707	0.496518	1
chr16	19717673	19729492	C16orf88	-	11819	0.335969	0.35972	0.347845	211.266	195.037	227.495	1.16642	0.222082	0.825482	1
chr16	5094122	5116146	C16orf89	-	22024	0.0106056	0.00332829	0.00696695	7.69756	11.4728	3.92232	0.34188	-1.54844	0.841275	1
chr16	3543483	3545421	C16orf90	-	1938	0	0	0	0	0	0	NA	NA	NA	NA
chr16	1469943	1479345	C16orf91	-	9402	0.00573311	0.00311859	0.00442585	2.05922	2.54951	1.56893	0.615385	-0.70044	1	1
chr16	30034654	30036023	C16orf92	+	1369	0	0	0	0	0	0	NA	NA	NA	NA
chr16	30768743	30773565	C16orf93	-	4822	0.252964	0.130734	0.191849	46.8227	59.9135	33.732	0.563011	-0.828764	0.686548	1
chr16	87336403	87351026	C16orf95	-	14623	0.113588	0.0611563	0.0873721	64.7183	81.5843	47.8523	0.586538	-0.769702	0.652455	1
chr16	4606490	4650318	C16orf96	+	43828	0	0.00267601	0.001338	3.13786	0	6.27572	Inf	Inf	0.837004	1
chr17	6555058	6556617	C17orf100	+	1559	0.133178	0.0282113	0.0806947	6.27572	10.198	2.35339	0.230769	-2.11548	0.819298	1
chr17	80347085	80376513	C17orf101	-	29428	0.281332	0.177352	0.229342	342.958	406.647	279.269	0.686762	-0.542119	0.495312	1
chr17	32901141	32906388	C17orf102	-	5247	0	0.0195584	0.0097792	2.74563	0	5.49125	Inf	Inf	0.864625	1
chr17	21142183	21156578	C17orf103	-	14395	0.301088	0.273961	0.287525	211.953	212.884	211.021	0.991248	-0.0126816	0.992185	1
chr17	42733761	42753165	C17orf104	+	19404	0	0	0	0	0	0	NA	NA	NA	NA
chr17	41857802	41862054	C17orf105	+	4252	0	0.0206875	0.0103438	2.35339	0	4.70679	Inf	Inf	0.892091	1
chr17	4802947	4806227	C17orf107	+	3280	0	0.013409	0.0067045	1.1767	0	2.35339	Inf	Inf	0.969494	1
chr17	26205339	26220409	C17orf108	-	15070	0.220437	0.360918	0.290677	227.102	163.169	291.036	1.78365	0.834836	0.376793	1
chr17	73629513	73637486	C17orf109	+	7973	0.0585922	0.0698731	0.0642327	26.3776	22.9456	29.8097	1.29915	0.377563	0.914209	1
chr17	73642645	73644057	C17orf110	+	1412	0	0	0	0	0	0	NA	NA	NA	NA
chr17	72946838	72968900	C17orf28	-	22062	0.0164692	0.00398707	0.0102281	11.2767	17.8466	4.70679	0.263736	-1.92283	0.725725	1
chr17	17942610	17971718	C17orf39	+	29108	0.477904	0.340957	0.40943	607.176	683.269	531.082	0.777268	-0.363517	0.580545	1
chr17	29226000	29233286	C17orf42	-	7286	1.15239	1.39937	1.27588	479.112	413.021	545.203	1.32004	0.400579	0.576087	1
chr17	43331759	43339479	C17orf46	-	7720	0	0	0	0	0	0	NA	NA	NA	NA
chr17	56618947	56621733	C17orf47	-	2786	0	0	0	0	0	0	NA	NA	NA	NA
[truncated: 20,985 more rows]

## Sheet: rpkm=>0.5, gene bp>300
chrom	start	end	name	strand	gene_bp	RPKM.nfdmso6hpre0h1	RPKM.nfnutlin6hpre0h1	meanRPKM	baseMean	baseMeanA	baseMeanB	foldChange	log2FoldChange	pval	padj
chr12	69201970	69239212	MDM2	+	37242	8.48029	129.851	69.1656	137138	15512.5	258764	16.681	4.06014	2.77535e-17	4.89878e-13
chr1	203274663	203278729	BTG2	+	4066	1.56382	13.5655	7.56466	1631.74	312.315	2951.16	9.44929	3.24021	1.18124e-08	2.60626e-05
chr19	18496967	18499986	GDF15	+	3019	0.734415	6.10824	3.42133	534.171	105.805	962.538	9.09731	3.18544	1.70308e-05	0.0106914
chr17	72858618	72869156	FDXR	-	10538	0.268446	2.04817	1.15831	646.84	138.948	1154.73	8.31052	3.05494	1.1143e-05	0.00810628
chr2	113587336	113594356	IL1B	-	7020	0.794859	5.71989	3.25737	1211.36	274.072	2148.65	7.83971	2.9708	5.65824e-07	0.000713382
chr10	51827683	51829471	FAM21A	+	1788	0.153877	0.979582	0.566729	11.0806	2.54951	19.6116	7.69231	2.94342	0.623705	1
chr4	128703452	128754526	HSPA4L	+	51074	0.177343	1.24534	0.711341	1924.34	444.889	3403.79	7.65087	2.93562	7.69497e-08	0.000135824
chr8	95938199	95961615	TP53INP1	-	23416	1.3122	9.15026	5.23123	6487.13	1509.31	11464.9	7.59615	2.92527	1.59927e-09	4.03266e-06
chr6	36644236	36655116	CDKN1A	+	10880	9.35514	60.3384	34.8468	20063.6	4999.59	35127.5	7.02609	2.81272	1.34004e-09	3.94218e-06
chr9	19408924	19452500	ACER2	+	43576	0.231796	1.46247	0.847133	1952.97	495.88	3410.07	6.8768	2.78174	2.81411e-07	0.000382092
chr21	26955086	26955536	LINC00515	-	450	0.288367	1.64523	0.966799	23.1907	6.37377	40.0077	6.27692	2.65006	0.431812	1
chr10	90750287	90775542	FAS	+	25255	1.00677	5.4208	3.21379	4287.29	1249.26	7325.33	5.86374	2.55182	2.09582e-07	0.000308278
chr4	52917592	52963458	SPATA18	+	45866	0.400053	1.82669	1.11337	2692.23	901.252	4483.21	4.97443	2.31453	5.72608e-06	0.00531953
chr19	47724078	47736023	BBC3	-	11945	0.78832	3.55051	2.16941	1357.37	460.187	2254.55	4.89921	2.29255	5.05601e-05	0.0243532
chr18	43563501	43652250	PSTPIP2	-	88749	0.277518	1.22968	0.753599	3524.65	1209.74	5839.55	4.82711	2.27116	4.51753e-06	0.00451401
chr2	113531491	113542971	IL1A	-	11480	1.29539	5.54471	3.42005	2068.29	730.435	3406.15	4.66318	2.22131	2.43441e-05	0.0138612
chr3	194406621	194409766	FAM43A	+	3145	0.49513	2.00284	1.24899	206.903	76.4853	337.32	4.41026	2.14086	0.0336569	1
chr9	118916070	119164600	PAPPA	+	248530	1.21572	4.81199	3.01385	39416.7	14840.7	63992.7	4.31197	2.10835	2.5972e-06	0.00305621
chr12	4430358	4469190	C12orf5	+	38832	1.29792	5.11634	3.20713	6553.32	2475.57	10631.1	4.29438	2.10245	7.93188e-06	0.00666693
chr9	107543283	107690527	ABCA1	-	147244	0.323049	1.24395	0.7835	6068.86	2336.63	9801.1	4.19455	2.06852	1.18576e-05	0.00810628
chr12	88886569	88974250	KITLG	-	87681	1.14727	4.29424	2.72076	12544.2	4940.95	20147.4	4.07764	2.02773	9.13948e-06	0.00733277
chr19	43979254	44008985	PHLDB3	-	29731	0.270608	1.00643	0.638519	998.133	395.174	1601.09	4.05161	2.0185	0.000732392	0.160706
chr5	10277706	10308168	CMBL	-	30462	0.223219	0.815236	0.519227	831.434	333.986	1328.88	3.97886	1.99236	0.00140798	0.222235
chr8	40010986	40012827	C8orf4	+	1841	4.51113	15.881	10.1961	986.072	407.922	1564.22	3.83462	1.93908	0.00118198	0.206565
chr5	112357795	112824527	MCC	-	466732	0.335584	1.16559	0.750587	18303.9	7652.35	28955.4	3.78385	1.91986	2.09479e-05	0.012325
chr17	27071022	27077976	TRAF4	+	6954	0.563835	1.89552	1.22968	448.861	192.488	705.234	3.66378	1.87333	0.0118743	0.818724
chr2	169312834	169631152	CERS6	+	318318	0.285017	0.953073	0.619045	10342.5	4455.27	16229.8	3.64283	1.86506	4.63325e-05	0.0233661
chr18	649619	658340	C18orf56	-	8721	0.35116	1.1631	0.75713	346.635	150.421	542.849	3.60887	1.85155	0.0229972	1
chr8	158344	182318	RPL23AP53	-	23974	0.545605	1.8003	1.17295	1475.97	642.476	2309.46	3.59463	1.84584	0.000775688	0.16496
chr5	27472398	27496508	LOC643401	+	24110	1.18479	3.87332	2.52906	3200.27	1403.51	4997.04	3.5604	1.83204	0.000203976	0.0734772
chrY	7142012	7249588	PRKY	+	107576	0.375149	1.18168	0.778415	4392.17	1982.24	6802.09	3.43151	1.77884	0.000203061	0.0734772
chr11	5710816	5732093	TRIM22	+	21277	2.6347	8.20697	5.42084	6048.61	2753.47	9343.76	3.39345	1.76275	0.00016686	0.068494
chr8	22877647	22926700	TNFRSF10B	-	49053	1.79303	5.56933	3.68118	9469.32	4320.14	14618.5	3.3838	1.75864	0.000123485	0.0558878
chrX	65815481	65859140	EDA2R	-	43659	1.14381	3.54364	2.34373	5365.54	2452.63	8278.45	3.37534	1.75503	0.000198539	0.0734772
chr9	124101352	124132545	STOM	-	31193	2.07671	6.31792	4.19731	6863.67	3181.79	10545.6	3.31435	1.72873	0.000198131	0.0734772
chr10	47133294	47133836	LOC728643	-	542	0.287304	0.866604	0.576954	16.3757	7.64853	25.1029	3.28205	1.7146	0.687913	1
chr4	15004297	15071777	CPEB2	+	67480	1.09688	3.28293	2.1899	7744.82	3635.6	11854	3.26055	1.70511	0.000219827	0.0746186
chr8	119935795	119964383	TNFRSF11B	-	28588	10.818	32.1214	21.4697	32163.2	15190	49136.5	3.2348	1.69368	0.000138471	0.061104
chr10	91087601	91100725	IFIT3	+	13124	5.78244	17.166	11.4742	7891.12	3727.38	12054.9	3.23414	1.69338	0.000238816	0.0793366
chr22	43035808	43036607	ATP5L2	-	799	0.259856	0.775931	0.517894	21.5728	10.198	32.9475	3.23077	1.69188	0.626579	1
chr5	148786439	148812399	MIR143HG	+	25960	1.7617	5.1631	3.4624	4673.89	2229.55	7118.23	3.19268	1.67477	0.000425234	0.113724
chr14	96671134	96710666	BDKRB2	+	39532	0.449051	1.30984	0.879445	1821.33	871.932	2770.73	3.17769	1.66798	0.00157063	0.24107
chr10	90694830	90751147	ACTA2	-	56317	1.00186	2.91203	1.95694	5773.17	2771.32	8775.02	3.16637	1.66283	0.000384882	0.107893
chr11	104896236	104905201	CASP1	-	8965	0.382131	1.10873	0.74543	350.067	168.268	531.867	3.16084	1.66031	0.0397096	1
chr6	109307639	109415708	SESN1	-	108069	0.720218	2.08707	1.40364	7945.99	3822.99	12069	3.15695	1.65853	0.00031499	0.0958601
chr1	33402049	33430286	RNF19B	-	28237	0.570771	1.65311	1.11194	1644.68	791.623	2497.74	3.15521	1.65774	0.00199137	0.283465
chr3	187086167	187089369	RTP4	+	3202	0.275579	0.792087	0.533833	89.527	43.3417	135.712	3.13122	1.64673	0.263397	1
chr12	120881763	120884215	TRIAP1	-	2452	1.21721	3.48299	2.3501	301.97	146.597	457.343	3.11973	1.64142	0.0542085	1
chr6	43543877	43588260	POLH	+	44383	1.11103	3.16906	2.14005	4974.09	2422.03	7526.15	3.10737	1.63569	0.0005391	0.130351
chr12	77415025	77459360	E2F7	-	44335	1.29253	3.52166	2.40709	5584.6	2814.66	8354.55	2.96823	1.5696	0.000802873	0.166857
chr15	76196199	76227608	FBXO22	+	31409	1.53277	4.17606	2.85441	4691.64	2364.67	7018.6	2.96811	1.56955	0.000926568	0.183734
chr8	128806778	129113499	PVT1	+	306721	0.887168	2.39296	1.64006	26296	13353.1	39238.9	2.93857	1.55512	0.000463177	0.116793
chr9	100961279	101018003	TBC1D2	-	56724	0.470343	1.26642	0.868382	2577.16	1310.45	3843.88	2.93325	1.5525	0.00196869	0.282515
chr6	33176285	33180499	RING1	+	4214	0.344891	0.918454	0.631672	139.242	71.3863	207.099	2.9011	1.5366	0.193915	1
chr19	6677845	6720662	C3	-	42817	0.690393	1.82754	1.25897	2819.32	1451.95	4186.69	2.8835	1.52782	0.0020739	0.290527
chr10	91061705	91069033	IFIT2	+	7328	6.59806	17.4495	12.0238	4608.48	2374.87	6842.1	2.88104	1.52659	0.00128089	0.213293
chr17	58677543	58743640	PPM1D	+	66097	1.80887	4.78106	3.29496	11391	5872.8	16909.1	2.87923	1.52568	0.000746134	0.160706
chr14	70078309	70181861	KIAA0247	+	103552	0.964148	2.52784	1.74599	9455.3	4903.98	14006.6	2.85617	1.51408	0.00088489	0.177491
chr7	83587658	83824217	SEMA3A	-	236559	0.282123	0.739391	0.510757	6319.06	3278.67	9359.45	2.85465	1.51331	0.00111445	0.200725
chr21	26934456	26947480	MIR155HG	+	13024	0.320433	0.835484	0.577959	391.84	203.961	579.719	2.84231	1.50706	0.05107	1
chr1	201865583	201915716	LMOD1	-	50133	0.46488	1.20534	0.83511	2189.15	1144.73	3233.56	2.82474	1.49812	0.00340651	0.39381
chr3	123331142	123603149	MYLK	-	272007	1.56086	3.9931	2.77698	39486.2	20853.7	58118.6	2.78697	1.4787	0.000803515	0.166857
chr6	45296053	45518819	RUNX2	+	222766	0.369084	0.932435	0.65076	7576.36	4038.42	11114.3	2.75214	1.46055	0.00147233	0.229982
chr10	91152321	91163744	IFIT1	+	11423	7.83386	19.6569	13.7454	8205.11	4395.35	12014.9	2.73354	1.45077	0.00151808	0.23505
chr3	152880028	152886263	RAP2B	+	6235	2.87395	7.14534	5.00964	1631.78	879.581	2383.99	2.71037	1.43849	0.00707869	0.628661
chr11	47236492	47260769	DDB2	+	24277	0.952514	2.35813	1.65532	2099.57	1135.81	3063.33	2.69706	1.43139	0.00533536	0.519507
chr8	22993103	23021540	TNFRSF10D	-	28437	2.19766	5.39257	3.79512	5637.55	3069.61	8205.5	2.67314	1.41854	0.00235575	0.306481
chr4	84011210	84035911	PLAC8	-	24701	0.401363	0.980548	0.690955	891.446	486.956	1295.94	2.6613	1.41213	0.0193787	1
chr10	102033712	102046439	BLOC1S2	-	12727	1.43561	3.44869	2.44215	1623.06	897.427	2348.69	2.61713	1.38799	0.00934799	0.717758
chr8	103216728	103251346	RRM2B	-	34618	1.4889	3.5648	2.52685	4567.64	2531.66	6603.62	2.60841	1.38317	0.00344581	0.394948
chr8	103661004	103667983	KLF10	-	6979	1.63253	3.90722	2.76987	1009.36	559.617	1459.1	2.60732	1.38257	0.0183564	1
chr2	69969126	70053596	ANXA4	+	84470	0.899616	2.14617	1.52289	6716.59	3732.48	9700.69	2.59899	1.37795	0.00281661	0.347557
chr12	59265936	59314262	LRIG3	-	48326	0.461856	1.09788	0.779868	1967.63	1096.29	2838.98	2.58962	1.37274	0.00803873	0.650879
chr3	178735010	178789656	ZMAT3	-	54646	3.34454	7.8979	5.62122	16035.3	8976.82	23093.9	2.57261	1.36323	0.00226617	0.303535
chr12	10851675	10875953	CSDA	-	24278	2.57669	6.06154	4.31912	5473.31	3072.16	7874.46	2.56317	1.35793	0.00361994	0.406978
chr6	16129316	16148478	MYLIP	+	19162	0.394506	0.926986	0.660746	657.872	369.679	946.064	2.55915	1.35567	0.0379915	1
chr5	118604417	118730294	TNFAIP8	+	125877	0.326368	0.762494	0.544431	3576.91	2017.94	5135.89	2.54512	1.34773	0.00520292	0.510204
chr1	79086087	79111830	IFI44L	+	25743	2.24114	5.22796	3.73455	5017.58	2833.78	7201.38	2.54126	1.34555	0.00414441	0.446055
chr12	93959403	93965174	LOC144481	-	5771	0.67907	1.57762	1.12834	339.82	192.488	487.152	2.53082	1.33961	0.0982571	1
chrX	134124967	134126503	CXorf69	+	1536	0.321034	0.742275	0.531655	42.7043	24.2203	61.1882	2.52632	1.33703	0.54675	1
chr5	52776263	52782304	FST	+	6041	0.450105	1.04349	0.746798	235.585	133.849	337.32	2.52015	1.33351	0.153684	1
chr2	24300302	24308085	TP53I3	-	7783	1.12709	2.60107	1.86408	757.106	430.867	1083.35	2.51434	1.33018	0.0342772	1
chr15	45722762	45725647	C15orf48	+	2885	0.481482	1.10662	0.794051	116.297	66.2873	166.306	2.50888	1.32704	0.30164	1
chr1	45266035	45271667	PLK3	+	5632	0.981534	2.2505	1.61602	475.042	271.523	678.562	2.4991	1.32141	0.0668276	1
chr5	57749809	57755966	PLK2	-	6157	8.27025	18.8683	13.5693	4358.58	2501.07	6216.1	2.48538	1.31346	0.00558208	0.535485
chr6	64281919	64293489	PTP4A1	+	11570	4.01297	9.12887	6.57092	3965.91	2280.54	5651.28	2.47805	1.30921	0.006118	0.570569
chr10	27961802	28034778	MKX	-	72976	1.31764	2.98488	2.15126	8189.27	4722.97	11655.6	2.46785	1.30325	0.00427518	0.452624
chr12	13043955	13066600	GPRC5A	+	22645	0.677335	1.5337	1.10552	1305.89	753.38	1858.4	2.46674	1.30261	0.0188126	1
chr12	54422193	54424607	HOXC6	+	2414	0.430043	0.953711	0.691877	87.0756	50.9902	123.161	2.41538	1.27225	0.391856	1
chr5	131746464	131811736	C5orf56	+	65272	0.34831	0.769016	0.558663	1901.35	1116.69	2686.01	2.40534	1.26624	0.0147882	0.927834
chr3	186933872	187009810	MASP1	-	75938	1.61037	3.55187	2.58112	10219.6	6006.64	14432.6	2.40277	1.2647	0.00511486	0.507205
chr7	86954663	86974808	TP53TG1	-	20145	0.451108	0.988309	0.719708	755.734	446.164	1065.3	2.38769	1.25562	0.0454952	1
chr19	11877814	11894893	ZNF441	+	17079	0.635189	1.39059	1.01289	901.84	532.848	1270.83	2.38498	1.25398	0.0367295	1
chr6	20100934	20212670	MBOAT1	-	111736	0.991102	2.1666	1.57885	9196.62	5439.38	12953.9	2.3815	1.25187	0.00576718	0.547956
chr7	22766765	22771621	IL6	+	4856	7.13495	15.592	11.3635	2876.78	1701.8	4051.76	2.38087	1.25149	0.0109968	0.795512
chr20	25654850	25677469	ZNF337	-	22619	1.02692	2.23276	1.62984	1921.69	1140.91	2702.48	2.36872	1.2441	0.016407	0.988394
chr11	33037409	33055128	DEPDC7	+	17719	1.11024	2.40935	1.75979	1625.31	966.264	2284.36	2.36412	1.2413	0.0197173	1
chr9	130186652	130207651	ZNF79	+	20999	0.98498	2.12638	1.55568	1702.73	1015.98	2389.48	2.3519	1.23382	0.0194987	1
chr6	100956607	101329224	ASCC3	-	372617	2.29983	4.94513	3.62248	70344.5	42091.1	98597.8	2.34248	1.22804	0.00495872	0.494499
chr4	59322	60046	ZNF	+	724	0.581907	1.26427	0.923088	10.6393	6.37377	14.9048	2.33846	1.22556	0.845063	1
chr10	93388196	93392858	PPP1R3C	-	4662	5.31578	11.3451	8.33044	2023.87	1217.39	2830.35	2.32493	1.21719	0.0179385	1
chr1	211748380	211752099	SLC30A1	-	3719	2.50918	5.3533	3.93124	762.107	458.912	1065.3	2.32137	1.21497	0.0522549	1
chr12	93963597	93969978	SOCS2	+	6381	2.30206	4.89177	3.59692	1195.82	721.511	1670.13	2.31476	1.21086	0.0315975	1
chr1	233086369	233114219	NTPCR	+	27850	0.48003	1.01702	0.748525	1086.04	656.499	1515.59	2.30859	1.20701	0.0357542	1
chr11	122943032	123066007	CLMP	-	122975	0.831491	1.75885	1.29517	8298.26	5022.53	11574	2.30441	1.2044	0.00812661	0.65499
chr13	100003673	100004281	FKSG29	+	608	0.640289	1.34103	0.99066	31.5257	19.1213	43.93	2.29744	1.20002	0.655959	1
chr2	231577556	231685790	CAB39	+	108234	3.17351	6.6626	4.91805	27728.8	16871.4	38586.2	2.28708	1.19351	0.00675145	0.610161
chr1	201434621	201438299	PHLDA3	-	3678	1.53827	3.21593	2.3771	455.48	277.897	633.063	2.27805	1.1878	0.103367	1
chr20	5525079	5591672	GPCPD1	-	66593	0.952882	1.98091	1.4669	5087.69	3116.78	7058.61	2.26472	1.17933	0.0116353	0.818027
chr6	169615874	169654137	THBS2	-	38263	0.413073	0.858625	0.635849	1267.16	776.326	1757.99	2.26449	1.17919	0.034094	1
chr22	18632757	18660162	USP18	+	27405	0.365549	0.758033	0.561791	801.821	492.055	1111.59	2.25907	1.17573	0.0568332	1
chr4	169277885	169401638	DDX60L	-	123753	1.30976	2.70833	2.00904	12947.6	7960.84	17934.4	2.25283	1.17174	0.00883168	0.69905
chr3	190023489	190040235	CLDN1	-	16746	0.874091	1.80082	1.33746	1166.3	718.962	1613.64	2.24441	1.16634	0.0392679	1
chr12	91497231	91505542	LUM	-	8311	4.1345	8.48239	6.30844	2730.13	1687.78	3772.49	2.23518	1.16039	0.0188918	1
chr4	169137441	169239958	DDX60	-	102517	0.809854	1.66129	1.23557	6595.53	4077.94	9113.12	2.23474	1.1601	0.0116487	0.818027
chr18	61554938	61571124	SERPINB2	+	16186	1.14645	2.3476	1.74703	1472.39	911.45	2033.33	2.23088	1.15761	0.0323023	1
chr21	28208605	28217728	ADAMTS1	-	9123	4.19038	8.56678	6.37858	3029.85	1877.71	4181.98	2.22717	1.15521	0.0180597	1
chr1	174417211	174418683	GPR52	+	1472	0.370254	0.756543	0.563399	43.1946	26.7699	59.6193	2.22711	1.15517	0.600662	1
chr21	18965967	18985268	BTG3	-	19301	1.39166	2.83543	2.11354	2123.89	1319.37	2928.41	2.21955	1.15027	0.0241529	1
chr4	157682762	157892546	PDGFC	-	209784	1.56955	3.19123	2.38039	25997.7	16172.8	35822.6	2.21499	1.1473	0.00922595	0.717389
chr6	32812985	32821748	TAP1	-	8763	0.675259	1.3707	1.02298	466.56	290.644	642.476	2.21053	1.14439	0.113467	1
chr6	47845763	48036425	C6orf138	-	190662	1.1208	2.26441	1.6926	16799	10496.3	23101.7	2.20093	1.13811	0.0104046	0.768913
chr2	39664556	39828484	LOC728730	+	163928	0.343712	0.694157	0.518934	4428.25	2767.49	6089.01	2.20019	1.13763	0.0159103	0.968387
chr6	118781934	119031238	CEP85L	-	249304	1.18145	2.38561	1.78353	23145.7	14467.2	31824.2	2.19975	1.13734	0.00997742	0.755843
chr15	56382730	56535483	RFX7	-	152753	1.45566	2.93909	2.19738	17472.4	10922.1	24022.7	2.19945	1.13715	0.0104009	0.768913
chr2	214141276	214148929	LOC100130451	-	7653	0.356079	0.712622	0.53435	212.835	133.849	291.821	2.18022	1.12447	0.247499	1
chr15	67358194	67487533	SMAD3	+	129339	0.907381	1.80894	1.35816	9141.86	5764.44	12519.3	2.17181	1.1189	0.0134149	0.883534
chr5	162864576	162872022	CCNG1	+	7446	5.39435	10.7568	8.07558	3129.43	1973.32	4285.53	2.17174	1.11885	0.0214991	1
chr3	5021096	5026865	BHLHE40	+	5769	1.00321	1.99488	1.49904	450.038	284.27	615.805	2.16626	1.11521	0.127311	1
chr15	89164526	89175512	AEN	+	10986	2.95406	5.84151	4.39778	2513.52	1593.44	3433.6	2.15483	1.10757	0.0263609	1
chr1	247143141	247143306	ZNF670-ZNF695	-	20235	0.629165	1.24392	0.936543	8.04076	5.09902	10.9825	2.15385	1.10692	0.895304	1
chr6	111620233	111804414	REV3L	-	184181	2.56742	5.07143	3.81942	36603.3	23226	49980.6	2.15192	1.10563	0.0116788	0.818027
chr9	113127528	113342160	SVEP1	-	214632	0.58108	1.14472	0.8629	9636.66	6126.47	13146.8	2.14591	1.10159	0.0146843	0.925765
chr2	46926098	46989927	SOCS5	+	63829	9.19099	18.0969	13.6439	45311.7	28814.6	61808.7	2.14505	1.10101	0.0118499	0.818724
chr17	48939586	48945339	TOB1	-	5753	5.76162	11.3349	8.54826	1119.97	712.588	1527.35	2.14339	1.09989	0.0536683	1
chr16	55600583	55601592	CAPNS2	+	1009	0.48871	0.958402	0.723556	37.9975	24.2203	51.7747	2.13765	1.09603	0.646962	1
chr8	104383785	104395217	CTHRC1	+	11432	0.755981	1.47605	1.11602	663.706	424.493	902.919	2.12705	1.08885	0.0932319	1
chr13	43462121	43566377	EPSTI1	-	104256	1.99746	3.89049	2.94398	15966.2	10228.6	21703.8	2.12187	1.08533	0.0145899	0.925765
chr1	89517986	89531043	GBP1	-	13057	1.48082	2.88112	2.18097	1481.31	949.692	2012.94	2.11957	1.08377	0.0445731	1
chr6	52842745	52860178	GSTA4	-	17433	0.364739	0.708089	0.536414	486.417	312.315	660.519	2.11491	1.0806	0.129414	1
chr3	44379610	44450940	C3orf23	+	71330	0.466813	0.903266	0.68504	2541.62	1635.51	3447.72	2.10804	1.0759	0.0306688	1
chr21	26957967	26979801	MRPL39	-	21834	0.938488	1.81674	1.37761	1564.91	1007.06	2122.76	2.10789	1.0758	0.0440687	1
chr1	205271190	205290883	NUAK2	-	19693	3.0838	5.96365	4.52372	4633.64	2982.93	6284.35	2.10677	1.07503	0.0221116	1
chr9	16409500	16870786	BNC2	-	461286	0.779445	1.50576	1.1426	27413.4	17660.5	37166.4	2.1045	1.07348	0.014655	0.925765
chr14	74960449	74962271	ISCA2	+	1822	0.484306	0.93539	0.709848	67.1698	43.3417	90.9979	2.09955	1.07008	0.531032	1
chr4	130014828	130033843	C4orf33	+	19015	0.356232	0.686186	0.521209	515.442	332.711	698.173	2.09844	1.06932	0.126295	1
chr6	2988200	2991405	DKFZP686I15217	+	3205	0.356298	0.684026	0.520162	86.8794	56.0892	117.67	2.0979	1.06895	0.472199	1
chr5	72848024	72861511	ANKRA2	-	13487	1.03912	2.00009	1.51961	1065.89	688.368	1443.41	2.09687	1.06823	0.0636094	1
chr6	82455446	82462428	FAM46A	-	6982	5.51209	10.5763	8.0442	2920.9	1890.46	3951.35	2.09015	1.06361	0.0298902	1
chr12	2055213	2113677	DCP1B	-	58464	0.866967	1.66309	1.26503	3846.08	2489.6	5202.57	2.08972	1.06331	0.0257386	1
chr12	60083125	60175408	SLC16A7	+	92283	0.350698	0.672072	0.511385	2453.95	1589.62	3318.29	2.08747	1.06176	0.0336545	1
chrX	20154183	20154531	SCARNA9L	-	348	0.596622	1.15041	0.873516	15.6893	10.198	21.1805	2.07692	1.05445	0.816331	1
chr11	82972501	82997377	CCDC90B	-	24876	1.28639	2.45115	1.86877	2417.18	1571.77	3262.59	2.07574	1.05362	0.0353623	1
chr1	66258192	66840262	PDE4B	+	582070	0.615884	1.17321	0.894547	27074.7	17608.2	36541.1	2.07524	1.05328	0.0166128	0.994011
chr4	89378267	89427314	HERC5	+	49047	0.348708	0.663446	0.506077	1290.79	840.063	1741.51	2.07307	1.05177	0.0573386	1
chr11	10594637	10715535	MRVI1	-	120898	0.452093	0.858527	0.65531	4119.32	2684.63	5554.01	2.06881	1.0488	0.026897	1
chr10	63661012	63856707	ARID5B	+	195695	2.92059	5.51944	4.22002	42934.4	28072.7	57796.2	2.05881	1.04181	0.0172071	1
chr6	138188580	138204449	TNFAIP3	+	15869	2.35506	4.4444	3.39973	2804.85	1835.65	3774.06	2.05598	1.03983	0.0344953	1
chr7	24836163	25019760	OSBPL3	-	183597	4.1777	7.84587	6.01178	57376.2	37674.1	77078.3	2.04592	1.03275	0.0179159	1
chr1	183605207	183897666	RGL1	+	292459	0.836471	1.5701	1.20329	18293.4	12015.8	24571	2.04488	1.03202	0.0197307	1
chr2	207945528	208030614	KLF7	-	85086	4.73886	8.85828	6.79857	30036.8	19784.2	40289.3	2.03644	1.02605	0.0194122	1
chr10	54074040	54077417	DKK1	+	3377	14.9602	27.8833	21.4217	3760.28	2481.95	5038.62	2.03011	1.02155	0.0323854	1
chr11	71164216	71212581	NADSYN1	+	48365	0.427677	0.796836	0.612256	1539.17	1015.98	2062.36	2.02992	1.02142	0.0564294	1
chr15	45927255	45983479	SQRDL	+	56224	0.525764	0.979642	0.752703	2199.59	1451.95	2947.23	2.02985	1.02137	0.0438299	1
chr19	54818352	54824409	LILRA5	-	6057	0.351353	0.653513	0.502433	158.168	104.53	211.805	2.02627	1.01882	0.357703	1
chr3	169940219	170023770	PRKCI	+	83551	1.15397	2.14173	1.64785	7155.44	4735.71	9575.17	2.02191	1.01572	0.0262068	1
chr14	91923955	91976644	SMEK1	-	52689	2.53822	4.70979	3.624	9923.72	6568.81	13278.6	2.02147	1.0154	0.0241583	1
chr20	30252260	30310656	BCL2L1	-	58396	2.38789	4.40467	3.39628	10306.3	6849.26	13763.4	2.00948	1.00682	0.0251591	1
chr8	97657498	98155722	PGCP	+	498224	0.380461	0.701473	0.540967	14005.8	9310.81	18700.9	2.00851	1.00613	0.0238703	1
chr3	73110809	73112471	EBLN2	+	1662	2.32492	4.28869	3.30681	285.594	189.938	381.25	2.00723	1.0052	0.243229	1
chr9	131937830	131940540	IER5L	-	2710	0.469262	0.860153	0.664708	93.5964	62.463	124.73	1.99686	0.997733	0.485609	1
chr19	19779662	19791138	ZNF101	+	11476	0.398025	0.729447	0.563736	336.143	224.357	447.929	1.9965	0.997476	0.217842	1
chr1	234740014	234745271	IRF2BP2	-	5257	1.92044	3.5201	2.72027	742.937	495.88	989.994	1.99644	0.99743	0.112288	1
chr4	74902311	74904490	CXCL3	-	2179	1.44118	2.63741	2.0393	230.878	154.245	307.51	1.99364	0.995407	0.288891	1
chr14	61438166	61447782	TRMT5	-	9616	0.407541	0.745525	0.576533	288.046	192.488	383.603	1.99287	0.994846	0.246499	1
chr2	217536827	217560272	IGFBP5	-	23445	1.13465	2.07542	1.60503	1955.13	1306.62	2603.64	1.99265	0.994685	0.0534446	1
chr3	64079525	64211131	PRICKLE2	-	131606	1.05002	1.9179	1.48396	10147.1	6788.07	13506.1	1.98969	0.992541	0.0273577	1
chr2	165541257	165697928	COBLL1	-	156671	1.57948	2.88346	2.23147	18148.3	12144.6	24152.1	1.98871	0.991835	0.0249908	1
chr7	79764139	79848725	GNAI1	+	84586	2.57456	4.69104	3.6328	15964.4	10696.5	21232.3	1.98498	0.989127	0.025812	1
chr12	113416273	113449528	OAS2	+	33255	1.33609	2.42997	1.88303	3253.17	2182.38	4323.97	1.98131	0.986453	0.041443	1
chr3	81538849	81810950	GBE1	-	272101	1.93102	3.49062	2.71082	38315.3	25807.4	50823.1	1.96932	0.977699	0.0254046	1
chr1	33145506	33168361	SYNC	-	22855	1.0032	1.81237	1.40779	1670.86	1125.61	2216.11	1.96881	0.977326	0.0640194	1
chr12	16064185	16190315	DERA	+	126130	0.597334	1.0756	0.836467	5480.02	3700.61	7259.43	1.96168	0.972093	0.0360274	1
chr11	9481102	9482245	LOC644656	-	1143	0.976362	1.75326	1.36481	81.1431	54.8145	107.472	1.96064	0.971328	0.528948	1
chr7	148959261	148982085	ZNF783	+	22824	0.388887	0.698098	0.543493	644.34	435.966	852.713	1.95592	0.967844	0.138372	1
chr4	77870894	77959768	2016-09-11	+	88874	6.6765	11.9806	9.32855	43059.4	29144.7	56974.1	1.95487	0.967071	0.0268475	1
chr2	7017795	7038363	RSAD2	+	20568	0.371532	0.664312	0.517922	552.949	374.778	731.121	1.95081	0.964074	0.158334	1
chr14	50779046	50792946	ATP5S	+	13900	0.498523	0.892285	0.695404	502.008	340.36	663.657	1.94987	0.963378	0.171423	1
chr10	17631957	17659373	PTPLA	-	27416	1.18993	2.12934	1.65963	2363.05	1602.37	3123.74	1.94945	0.963069	0.0548284	1
chr19	40021629	40023494	EID2B	-	1865	0.528802	0.944511	0.736657	71.2882	48.4407	94.1357	1.94332	0.958523	0.562543	1
chr17	43340487	43394414	MAP3K14	-	53927	0.471638	0.840312	0.655975	1837.02	1249.26	2424.78	1.94097	0.95678	0.0655861	1
chr12	54356095	54362515	HOTAIR	-	6420	1.00006	1.77982	1.38994	462.981	314.864	611.098	1.94083	0.956673	0.18585	1
chr19	12636183	12662356	ZNF564	-	26173	0.998538	1.77819	1.38836	1887.18	1283.68	2490.67	1.94026	0.956253	0.0646263	1
chr6	26087508	26095469	HFE	+	7961	0.368383	0.655481	0.511932	211.658	144.047	279.269	1.93873	0.955115	0.326476	1
chr3	69788585	70017488	MITF	+	228903	0.465199	0.827644	0.646421	7683.98	5230.32	10137.6	1.93824	0.95475	0.0358365	1
chr5	37812778	37839782	GDNF	-	27004	1.61654	2.87107	2.24381	3146.19	2144.14	4148.25	1.93469	0.952105	0.0497269	1
chr1	85018803	85040163	CTBS	-	21360	0.742384	1.31005	1.02622	1138.21	778.875	1497.54	1.9227	0.943133	0.0961552	1
chrX	41374188	41782287	CASK	-	408099	0.425069	0.748796	0.586932	12435.9	8520.46	16351.4	1.91907	0.940409	0.0351801	1
chr1	249200441	249213345	PGBD2	+	12904	0.366046	0.644266	0.505156	338.398	232.005	444.791	1.91716	0.938971	0.244635	1
chr11	8714898	8932498	ST5	-	217600	0.610183	1.07136	0.840772	9498.1	6521.65	12474.6	1.91279	0.93568	0.0378641	1
chr7	100770378	100782547	SERPINE1	+	12169	6.06755	10.6011	8.33432	5264.59	3626.68	6902.5	1.90326	0.928471	0.0456723	1
chr22	42475694	42480288	C22orf32	+	4594	0.547986	0.957059	0.752522	179.495	123.651	235.339	1.90325	0.928466	0.374685	1
chr8	91634222	91658133	TMEM64	-	23911	0.891116	1.55612	1.22362	1518.77	1046.57	1990.97	1.90237	0.927798	0.0834669	1
chr1	198126107	198291548	NEK7	+	165441	3.68898	6.43719	5.06309	43481.5	29977.1	56985.9	1.90098	0.926741	0.0337785	1
chr9	115142188	115234685	HSDL2	+	92497	0.652074	1.13509	0.893582	4290.43	2962.53	5618.34	1.89646	0.923313	0.0502307	1
chr5	80715671	81047072	SSBP2	-	331401	1.0118	1.75906	1.38543	23831.6	16469.8	31193.4	1.89397	0.921417	0.0361723	1
chr7	32797897	32802536	LOC401321	+	4639	0.576237	1.0018	0.789018	189.988	131.3	248.675	1.89395	0.921399	0.366304	1
chr7	41728600	41742706	INHBA	-	14106	0.459965	0.799227	0.629596	460.971	318.689	603.253	1.89292	0.920616	0.203482	1
chr16	68573660	68601039	ZFP90	+	27379	0.662595	1.15066	0.906628	1288.43	891.054	1685.81	1.89193	0.919861	0.0959858	1
chr12	7085346	7125842	LPCAT3	-	40496	0.424903	0.737531	0.581217	1221.56	845.162	1597.95	1.89071	0.918925	0.099885	1
chr8	31497267	32622558	NRG1	+	1125291	1.74388	3.02566	2.38477	139285	96386.8	182184	1.89014	0.91849	0.0342332	1
chr1	178694299	178889237	RALGPS2	+	194938	0.770053	1.32779	1.04892	10611.5	7373.18	13849.7	1.87839	0.909498	0.0426383	1
chr4	147175136	147443123	SLC10A7	-	267987	0.548818	0.945645	0.747232	10392.1	7224.04	13560.3	1.8771	0.908507	0.0430172	1
chr12	50523580	50561097	CERS5	-	37517	0.862635	1.48609	1.17436	2286.47	1589.62	2983.32	1.87675	0.908237	0.0711689	1
chr3	122246759	122283523	PARP9	-	36764	1.8432	3.17224	2.50772	4784.4	3328.38	6240.42	1.87491	0.90682	0.052454	1
chr3	14186647	14220172	XPC	-	33525	2.5446	4.37518	3.45989	6019.34	4190.12	7848.57	1.87311	0.905438	0.0493116	1
chr16	85316563	85321685	LINC00311	+	5122	0.476296	0.819486	0.647891	172.092	119.827	224.357	1.87234	0.904843	0.395903	1
chr9	4709556	4742043	AK3	-	32487	0.970633	1.66792	1.31928	2224.1	1548.83	2899.38	1.87198	0.904569	0.0733591	1
chr5	53751430	53752214	HSPB3	+	784	0.860689	1.47907	1.16988	47.5582	33.1436	61.9727	1.86982	0.902901	0.666477	1
chr4	119201192	119273922	PRSS12	-	72730	0.498507	0.855468	0.676987	2555.05	1780.83	3329.27	1.8695	0.902653	0.068949	1
chr3	187896330	187898596	FLJ42393	+	2266	1.31712	2.25658	1.78685	210.187	146.597	273.778	1.86756	0.901153	0.355907	1
chr12	27124505	27167339	TM7SF3	-	42834	0.696178	1.19289	0.944534	2099.28	1464.69	2733.86	1.86651	0.90034	0.0770229	1
chr2	29117532	29171080	WDR43	+	53548	1.97339	3.37919	2.67629	7413.53	5174.23	9652.84	1.86556	0.899609	0.048211	1
chr12	102271104	102317401	DRAM1	+	46297	8.71473	14.9175	11.8161	28386.3	19817.3	36955.3	1.8648	0.89902	0.0403632	1
chr7	73095247	73097781	DNAJC30	-	2534	0.409678	0.698266	0.553972	72.9552	50.9902	94.9202	1.86154	0.896495	0.583775	1
chr4	89647105	89978323	FAM13A	-	331218	0.456657	0.779388	0.618023	10621.1	7429.27	13812.9	1.85925	0.894719	0.0460741	1
chr12	8850517	8929787	RIMKLB	+	79270	0.451265	0.767516	0.60939	2506.07	1756.61	3255.53	1.8533	0.890096	0.0735364	1
chr17	32582295	32584220	CCL2	+	1925	2.48071	4.21829	3.3495	334.574	234.555	434.593	1.85284	0.88974	0.27212	1
chr14	64953554	64970554	ZBTB25	-	17000	0.6244	1.0604	0.8424	743.133	521.375	964.891	1.85067	0.888046	0.156872	1
chr8	74207264	74237516	RDH10	+	30252	0.573074	0.972047	0.77256	1212.59	851.536	1573.64	1.848	0.885962	0.113058	1
chr5	140810157	140812789	PCDHGA12	+	2632	0.554089	0.937274	0.745681	101.588	71.3863	131.79	1.84615	0.884523	0.519519	1
chrX	133677406	133680643	MGC16121	-	3254	0.657056	1.11232	0.884688	145.126	101.98	188.271	1.84615	0.884523	0.442967	1
chr21	42733949	42780869	MX2	+	46920	1.90721	3.22921	2.56821	6251.4	4395.35	8107.44	1.84455	0.883267	0.0545442	1
chr2	227596032	227663506	IRS1	-	67474	2.90517	4.91604	3.9106	13688.8	9628.22	17749.3	1.84347	0.88242	0.0473287	1
chr12	64238540	64541613	SRGAP1	+	303073	1.76537	2.98111	2.37324	37312	26279.1	48345	1.83968	0.879452	0.0441654	1
chr2	191833761	191878976	STAT1	-	45215	12.7876	21.581	17.1843	40306.1	28399	52213.2	1.83856	0.878574	0.0442082	1
chr12	133613877	133639885	ZNF84	+	26008	0.391172	0.659952	0.525562	709.156	499.704	918.608	1.8383	0.878376	0.166737	1
chr10	101419262	101471002	ENTPD7	+	51740	1.33847	2.25712	1.7978	4825.05	3401.05	6249.04	1.83739	0.877657	0.0602702	1
chr11	13409555	13484838	BTBD10	-	75283	1.58408	2.66824	2.12616	8303.12	5857.5	10748.7	1.83504	0.87581	0.0531134	1
chr1	23685940	23696357	ZNF436	-	10417	0.650259	1.09352	0.871889	471.12	332.711	609.529	1.83201	0.873425	0.224113	1
chr13	52706778	52733996	NEK3	-	27218	0.556859	0.935934	0.746397	1053.93	744.457	1363.4	1.8314	0.872948	0.129582	1
chr18	77866914	77898228	ADNP2	+	31314	0.761668	1.28018	1.02092	1658.11	1171.5	2144.73	1.83075	0.872437	0.0982764	1
chr4	57897243	57976539	IGFBP7	-	79296	5.88277	9.87447	7.87862	32405	22912.4	41897.5	1.82859	0.870732	0.0466372	1
chr4	89299890	89364249	HERC6	+	64359	2.14773	3.60212	2.87493	9597.04	6789.34	12404.7	1.82709	0.869547	0.0533727	1
chr3	130569368	130735555	ATP2C1	+	166187	1.76694	2.96171	2.36433	20379.7	14422.6	26336.8	1.82608	0.868753	0.0487202	1
chr5	110834021	110848157	STARD4	-	14136	1.97775	3.31348	2.64561	1939.64	1372.91	2506.36	1.82558	0.868358	0.0916691	1
chr21	19161283	19191703	C21orf91	-	30420	1.47842	2.47716	1.97779	3117.02	2206.6	4027.44	1.82518	0.868038	0.073593	1
chr2	162848754	162931052	DPP4	-	82298	0.429513	0.719493	0.574503	2452.33	1736.22	3168.45	1.82492	0.867832	0.0817738	1
chr12	25348149	25357949	LYRM5	+	9800	0.532303	0.890561	0.711432	361.491	256.226	466.756	1.82166	0.865254	0.271793	1
chr15	64457715	64648442	CSNK1G1	-	190727	0.826097	1.3808	1.10345	10915.6	7739.04	14092.1	1.82091	0.864663	0.0535794	1
chr9	119449580	119463579	TRIM32	+	13999	2.63343	4.39483	3.51413	2551.27	1810.15	3292.4	1.81885	0.863028	0.081967	1
chr3	16926451	17132098	PLCL2	+	205647	0.395768	0.660701	0.528235	5632.21	3996.36	7268.06	1.81867	0.862886	0.0619245	1
chr2	114647536	114716167	ACTR3	+	68631	6.79985	11.3489	9.07437	32299.8	22922.6	41677	1.81816	0.862479	0.0487431	1
chr19	49458116	49465055	BAX	+	6939	2.13938	3.56001	2.8497	1025.49	729.16	1321.82	1.8128	0.858222	0.138517	1
chr2	28113481	28561767	BRE	+	448286	0.426705	0.709354	0.568029	13203.2	9393.67	17012.7	1.81108	0.85685	0.0542959	1
chr6	655938	656964	HUS1B	-	1026	0.437805	0.714448	0.576126	30.447	21.6708	39.2232	1.80995	0.855954	0.76004	1
chr6	56911383	56920023	KIAA1586	+	8640	2.39105	3.97244	3.18174	1425.57	1014.7	1836.43	1.80982	0.855845	0.114136	1
chr7	139723548	139763521	PARP12	-	39973	1.11868	1.85837	1.48853	3085.64	2196.4	3974.88	1.80972	0.855769	0.07803	1
chr12	105380097	105388505	C12orf45	+	8408	0.983948	1.63526	1.3096	571.237	406.647	735.828	1.8095	0.855592	0.205614	1
chr2	172639914	172750813	SLC25A12	-	110899	0.553701	0.91956	0.73663	4236.4	3016.07	5456.74	1.80922	0.855368	0.0697526	1
chr7	86974950	87029112	CROT	+	54162	0.56926	0.943579	0.75642	2124.53	1514.41	2734.64	1.80575	0.852598	0.0933175	1
chr11	94501507	94609918	AMOTL1	+	108411	0.701428	1.1613	0.931364	5236.01	3735.03	6736.98	1.80373	0.850982	0.0668582	1
chr12	31433519	31479159	FAM60A	-	45640	0.37815	0.625094	0.501622	1187.14	847.712	1526.57	1.80081	0.848646	0.13057	1
chr1	78956727	79006386	PTGFR	+	49659	0.5613	0.927295	0.744297	1916.54	1369.09	2464	1.79974	0.84779	0.10015	1
chr18	657603	673499	TYMS	+	15896	0.582867	0.962606	0.772737	637.034	455.087	818.981	1.79961	0.847686	0.19526	1
chr13	24144508	24250244	TNFRSF19	+	105736	0.479367	0.791008	0.635188	3482.48	2489.6	4475.37	1.79763	0.846095	0.077802	1
chr14	66974124	67648525	GPHN	+	674401	0.414002	0.682691	0.548346	19175	13713.8	24636.1	1.79644	0.845145	0.0554049	1
chr17	8271972	8274858	KRBA2	-	2886	0.440645	0.72642	0.583533	87.3207	62.463	112.178	1.79592	0.844722	0.569912	1
chr11	10326641	10328923	ADM	+	2282	9.88943	16.305	13.0972	1550	1109.04	1990.97	1.79523	0.844165	0.113659	1
chr21	42792519	42831141	MX1	+	38622	3.46068	5.70274	4.58171	9175	6564.99	11785	1.79513	0.844089	0.0611343	1
chr9	130267617	130341268	FAM129B	-	73651	1.56174	2.57197	2.06685	7892.89	5649.71	10136.1	1.79408	0.843248	0.0630992	1
chr20	42740336	42816218	JPH2	-	75882	0.424103	0.698421	0.561262	2208.27	1580.7	2835.84	1.79404	0.843216	0.095183	1
chr3	122399671	122449687	PARP14	+	50016	2.33172	3.83808	3.0849	8000.26	5728.75	10271.8	1.79302	0.842394	0.0631995	1
chr5	73923233	73937249	ENC1	-	14016	1.71095	2.81578	2.26336	1644.83	1177.87	2111.78	1.79287	0.842274	0.110829	1
chr17	14207056	14209062	MGC12916	+	2006	1.3714	2.24421	1.80781	187.977	135.124	240.831	1.78229	0.833735	0.415893	1
chr4	141541935	141677471	TBC1D9	-	135536	0.630559	1.03157	0.831064	5839.6	4197.77	7481.44	1.78224	0.833693	0.0705607	1
chr11	101981191	102104154	YAP1	+	122963	2.5104	4.09916	3.30478	21066.3	15161.9	26970.7	1.77884	0.830938	0.0591336	1
chr16	86612114	86615304	FOXL1	+	3190	0.439331	0.716939	0.578135	95.6066	68.8368	122.376	1.77778	0.830075	0.558323	1
chr5	90664540	90679149	ARRDC3	-	14609	3.88523	6.34024	5.11273	3872.07	2787.89	4956.25	1.77778	0.830075	0.0806036	1
chr13	76123926	76180068	UCHL3	+	56142	0.756282	1.23307	0.994676	2894.87	2085.5	3704.24	1.77619	0.828786	0.0899758	1
chr1	27992571	27998724	IFI6	-	6153	7.93397	12.9311	10.4325	3327.55	2397.81	4257.29	1.77549	0.828215	0.0855998	1
chr1	43232915	43241413	C1orf50	+	8498	0.763505	1.24385	1.00368	442.144	318.689	565.599	1.77477	0.827631	0.259247	1
chr20	5095598	5107268	PCNA	-	11670	1.87031	3.03752	2.45391	1484.45	1072.07	1896.84	1.76932	0.823197	0.125701	1
chr12	13153375	13157764	HTR7P1	+	4389	0.520362	0.84509	0.682726	155.324	112.178	198.47	1.76923	0.823122	0.461328	1
chr7	151722777	151819427	GALNT11	+	96650	0.419975	0.681497	0.550736	2759.16	1993.72	3524.6	1.76785	0.821999	0.0943779	1
chr8	59323822	59364060	UBXN2B	+	40238	0.430208	0.697354	0.563781	1175.86	850.262	1501.47	1.76589	0.820392	0.144557	1
chr4	150999425	151178608	DCLK2	+	179183	5.79608	9.38096	7.58852	70477.7	51011.9	89943.6	1.76319	0.818187	0.0597025	1
chr14	76452095	76550092	IFT43	+	97997	0.452339	0.731685	0.592012	3007.05	2177.28	3836.82	1.76221	0.817382	0.0930972	1
chr3	53258722	53290130	TKT	-	31408	2.83971	4.59421	3.71696	6051.02	4381.33	7720.7	1.76218	0.817362	0.0755751	1
chr1	230972864	231005335	C1orf198	-	32471	3.76706	6.08709	4.92708	8292.04	6007.92	10576.2	1.76037	0.815877	0.0714315	1
chr1	67465014	67520080	SLC35D1	-	55066	1.49639	2.41759	1.95699	5585.53	4047.35	7123.72	1.7601	0.815655	0.0776278	1
chr11	86748885	87039876	TMEM135	+	290991	0.496676	0.802259	0.649467	9795.46	7099.11	12491.8	1.75963	0.815273	0.0697074	1
chr15	63445538	63449741	RPS27L	-	4203	6.58991	10.6357	8.6128	1876	1360.16	2391.83	1.75849	0.814336	0.11533	1
chrX	135228860	135293518	FHL1	+	64658	1.31616	2.12273	1.71944	5762.04	4179.92	7344.16	1.75701	0.813121	0.077967	1
chr2	113403433	113421400	SLC20A1	+	17967	7.30276	11.7759	9.53933	8883.28	6445.16	11321.4	1.75657	0.812763	0.0716659	1
chr8	93895757	93978372	C8orf83	-	82615	0.60787	0.979731	0.793801	3398.84	2466.65	4331.03	1.75583	0.812156	0.0911227	1
chr22	31608249	31676066	LIMK2	+	67817	0.443923	0.714465	0.579194	2035.69	1478.72	2592.66	1.75332	0.810086	0.11284	1
chr1	186369703	186370587	OCLM	+	884	1.66554	2.68186	2.1737	99.8721	72.661	127.083	1.74899	0.80652	0.560951	1
chr1	79115476	79129763	IFI44	+	14287	4.93012	7.91101	6.42056	4753.56	3459.68	6047.44	1.74797	0.805683	0.084671	1
chr19	9718001	9731916	ZNF561	-	13915	1.22538	1.96491	1.59515	1150.27	837.514	1463.03	1.74687	0.804771	0.154192	1
chr15	64364760	64386207	FAM96A	-	21447	0.628043	1.00484	0.816442	907.38	661.598	1153.16	1.743	0.80157	0.178512	1
chr11	125439297	125454575	EI24	+	15278	1.71231	2.72901	2.22066	1757.99	1284.95	2231.02	1.73626	0.795986	0.12752	1
chr10	30301728	30348488	KIAA1462	-	46760	0.910244	1.45003	1.18014	2859.37	2090.6	3628.15	1.73546	0.795318	0.104082	1
chr7	80371853	80548667	SEMA3C	-	176814	2.32776	3.70492	3.01634	27634.7	20216.3	35053	1.7339	0.794017	0.0699875	1
chr6	12290528	12297427	EDN1	+	6899	0.884037	1.40655	1.14529	409.441	299.567	519.316	1.73355	0.793731	0.29187	1
chr5	176560079	176727214	NSD1	+	167135	1.11352	1.7719	1.44271	12493.7	9141.27	15846.2	1.73348	0.793669	0.0749383	1
chr15	98503932	98517068	ARRDC4	+	13136	1.79395	2.85375	2.32385	1581.68	1157.48	2005.88	1.73297	0.793248	0.135582	1
chr6	56954827	57035098	ZNF451	+	80271	1.83289	2.91407	2.37348	9871.75	7226.59	12516.9	1.73207	0.792493	0.0777234	1
chr12	113344738	113357712	OAS1	+	12974	2.30214	3.65773	2.97993	2003.28	1467.24	2539.31	1.73067	0.79133	0.122218	1
chr11	64889654	64894841	MRPL49	+	5187	0.800557	1.26905	1.0348	278.093	203.961	352.225	1.72692	0.788204	0.364746	1
chr2	152126981	152146430	NMI	-	19449	0.649578	1.02869	0.839134	845.8	620.806	1070.79	1.72485	0.786468	0.194441	1
chr10	112257624	112271302	DUSP5	+	13678	1.40432	2.21547	1.8099	1282.4	943.319	1621.49	1.71892	0.781501	0.157104	1
chr8	92967194	93115454	RUNX1T1	-	148260	1.08357	1.70966	1.39661	10727.1	7890.73	13563.4	1.7189	0.781487	0.0809832	1
chr20	56807832	56884495	PPP4R1L	-	76663	0.644114	1.01646	0.830287	3297.64	2425.86	4169.43	1.71874	0.781354	0.104994	1
chr6	160100148	160114353	SOD2	-	14205	20.4098	32.1646	26.2872	19344.1	14240.3	24447.8	1.71681	0.779729	0.0769083	1
chr2	191208195	191236391	INPP1	+	28196	0.898255	1.41426	1.15626	1688.95	1244.16	2133.74	1.71501	0.778214	0.138728	1
chr15	102358389	102359328	OR4F15	+	939	0.386947	0.613405	0.500176	24.2203	17.8466	30.5941	1.71429	0.777608	0.815318	1
chr7	43622691	43666978	STK17A	+	44287	3.74041	5.88508	4.81274	11041.5	8136.76	13946.2	1.71398	0.777347	0.082287	1
chr20	3190055	3204506	ITPA	+	14451	0.528005	0.828843	0.678424	507.843	374.778	640.908	1.7101	0.77408	0.269365	1
chr1	110453232	110473616	CSF1	+	20384	1.09241	1.71389	1.40315	1481.56	1093.74	1869.38	1.70916	0.77329	0.150273	1
chrX	62854847	63005426	ARHGEF9	-	150579	0.399175	0.626224	0.512699	3999	2952.33	5045.68	1.70905	0.773192	0.102497	1
chr2	56411257	56613309	CCDC85A	+	202052	6.43477	10.0472	8.24099	86242.9	63860.1	108626	1.70099	0.766377	0.0773149	1
chr1	103342022	103574052	COL11A1	-	232030	1.46168	2.2815	1.87159	22492.4	16658.5	28326.2	1.70041	0.76588	0.0814007	1
chr8	16884746	16980148	EFHA2	+	95402	1.29219	2.01599	1.65409	8173.24	6055.09	10291.4	1.69963	0.765219	0.0909256	1
chr12	12870301	12875305	CDKN1B	+	5004	6.93919	10.8221	8.88064	2301.72	1705.62	2897.81	1.69898	0.764666	0.127828	1
chr12	44229961	44783541	TMEM117	+	553580	0.417627	0.650926	0.534277	15318.4	11355.5	19281.4	1.69797	0.763813	0.0847047	1
chr7	122337765	122339208	RNF133	-	1443	0.521579	0.812777	0.667178	49.8625	36.9679	62.7572	1.69761	0.763507	0.709516	1
chr17	70642084	71088853	SLC39A11	-	446769	0.404368	0.629704	0.517036	11963.7	8873.57	15053.9	1.69648	0.762549	0.0874095	1
chr8	30241943	30429734	RBPMS	+	187791	1.6508	2.57006	2.11043	20526.2	15226.9	25825.4	1.69603	0.762162	0.0833902	1
chr4	169418216	169849608	PALLD	+	431392	1.1353	1.76218	1.44874	32366.4	24055.9	40676.8	1.69093	0.757817	0.082993	1
chr15	83806815	83876321	HDGFRP3	-	69506	0.889049	1.37934	1.13419	4082.79	3035.19	5130.4	1.6903	0.757283	0.109094	1
chr2	158114339	158167913	GALNT5	+	53574	2.66784	4.13278	3.40031	9433.53	7020.08	11847	1.68759	0.754961	0.0933171	1
chr6	139693396	139695785	CITED2	-	2389	22.0748	34.182	28.1284	3479.88	2590.3	4369.47	1.68686	0.754337	0.115578	1
chr10	43084554	43133992	ZNF33B	-	49438	0.469316	0.726233	0.597774	1530.39	1139.63	1921.15	1.68577	0.753406	0.158578	1
chr6	16299342	16761721	ATXN1	-	462379	1.13366	1.75398	1.44382	34571	25746.2	43395.8	1.68552	0.753194	0.0846332	1
chr15	72978525	73030817	BBS4	+	52292	0.677464	1.04671	0.862087	2334.22	1740.04	2928.41	1.68295	0.750995	0.134027	1
chr9	35490006	35561895	RUSC2	+	71889	2.92531	4.51866	3.72199	13855.8	10329.3	17382.2	1.6828	0.75086	0.0909288	1
chr5	96096513	96149848	ERAP1	-	53335	0.489038	0.755484	0.622261	1718.42	1281.13	2155.71	1.68266	0.750747	0.151962	1
chr21	19149720	19161283	C21orf91-OT1	-	15106	0.464308	0.717619	0.590963	353.941	263.874	444.007	1.68265	0.750732	0.343909	1
chr17	73772514	73775860	H3F3B	-	3346	16.4204	25.3571	20.8888	3619.18	2698.66	4539.7	1.68221	0.750355	0.116161	1
chr12	12966279	12982915	DDX47	+	16636	2.43836	3.7629	3.10063	2671.05	1992.44	3349.66	1.68119	0.749479	0.128394	1
chr20	43953928	43977064	SDC4	-	23136	3.00295	4.63208	3.81752	4573.48	3412.52	5734.44	1.68041	0.748815	0.109873	1
chr1	212965169	212990167	TATDN3	+	24998	0.419435	0.646872	0.533153	690.133	515.001	865.264	1.68012	0.748566	0.241725	1
chr15	49447975	49622002	GALK2	+	174027	0.748366	1.15397	0.951168	8456.67	6311.31	10602	1.67985	0.74833	0.0977265	1
chr14	54976586	55005334	CGRRF1	+	28748	0.754723	1.16272	0.958722	1427.14	1065.7	1788.58	1.67832	0.747019	0.16741	1
chr12	56324945	56347807	DGKA	+	22862	1.55069	2.3889	1.96979	2331.72	1741.32	2922.13	1.67812	0.746843	0.136233	1
chr2	37870742	37899326	CDC42EP3	-	28584	12.0431	18.5338	15.2884	22627.9	16908.3	28347.4	1.67653	0.745481	0.0897546	1
chr14	92980124	93155334	RIN3	+	175210	0.440821	0.677339	0.55908	5071.96	3793.67	6350.24	1.6739	0.743217	0.109871	1
chr12	108956293	108963160	ISCU	+	6867	2.11646	3.24934	2.6829	953.909	713.863	1193.96	1.67253	0.74203	0.207371	1
chr2	172964165	172967478	DLX2	-	3313	0.877375	1.34643	1.1119	190.625	142.773	238.477	1.67033	0.740133	0.467686	1
chr4	178351928	178363657	AGA	-	11729	0.595223	0.912452	0.753838	457.784	342.909	572.659	1.67	0.739851	0.30742	1
chr18	21572736	21715574	TTC39C	+	142838	1.55065	2.37696	1.96381	14523.1	10878.8	18167.4	1.66999	0.739839	0.0953196	1
chr3	110790605	110913016	PVRL3	+	122411	3.44596	5.28193	4.36395	27657.9	20718.6	34597.2	1.66986	0.739731	0.0912217	1
chr2	27994583	28002608	MRPL33	+	8025	2.72087	4.16339	3.44213	1429.93	1072.07	1787.79	1.66761	0.737784	0.172541	1
chr13	43597361	43683306	DNAJC15	+	85945	0.817743	1.25154	1.03464	4603.83	3452.04	5755.62	1.66731	0.737523	0.11512	1
chr10	105881815	105886143	SFR1	+	4328	0.67761	1.03568	0.856645	192.047	144.047	240.046	1.66644	0.736769	0.468268	1
chr14	60712469	60765805	PPM1A	+	53336	1.37658	2.10109	1.73883	4801.36	3606.28	5996.45	1.66278	0.733596	0.115926	1
chr8	96037213	96070944	C8orf38	+	33731	0.711633	1.08624	0.898937	1569.76	1179.15	1960.38	1.66254	0.733386	0.167994	1
chr6	111880142	111927474	TRAF3IP2	-	47332	1.42947	2.18041	1.80494	4422.96	3323.29	5522.63	1.6618	0.732745	0.118602	1
chr6	31367560	31383090	MICA	+	15530	1.41071	2.15036	1.78053	1431.45	1075.89	1787.01	1.66096	0.732013	0.175822	1
chr17	6659155	6678964	XAF1	+	19809	5.95437	9.07593	7.51515	7706.82	5793.76	9619.89	1.66039	0.73152	0.106923	1
chr3	55499742	55521331	WNT5A	-	21589	21.9195	33.3632	27.6413	30892.7	23243.9	38541.5	1.65814	0.729563	0.0952371	1
chr4	148653452	148993927	ARHGAP10	+	340475	0.785535	1.19529	0.990413	17452.5	13133.8	21771.2	1.65765	0.72914	0.0986722	1
chr5	98264837	98266713	LOC100289230	+	1876	1.03757	1.57828	1.30793	127.034	95.6066	158.462	1.65744	0.728953	0.553853	1
chr2	197063976	197457335	HECW2	-	393359	0.697413	1.05986	0.878637	17891	13474.2	22307.8	1.6556	0.727354	0.0993116	1
chr6	18387580	18469105	RNF144B	+	81525	0.893594	1.35715	1.12537	4749.3	3578.24	5920.35	1.65454	0.726434	0.119799	1
chr4	153242409	153456172	FBXW7	-	213763	1.36923	2.07875	1.72399	19068.6	14370.3	23766.9	1.65389	0.725864	0.0995497	1
chr19	19821280	19843921	ZNF14	-	22641	0.497488	0.755007	0.626247	733.965	553.244	914.686	1.65331	0.725361	0.24858	1
chr2	62900985	63273621	EHBP1	+	372636	1.40101	2.12296	1.76198	33986.7	25643	42330.5	1.65076	0.723134	0.0977818	1
chr2	145141941	145277958	ZEB2	-	136017	0.897691	1.35794	1.12782	7940.6	5997.72	9883.47	1.64787	0.720603	0.111725	1
chr12	93166284	93323107	EEA1	-	156823	1.53395	2.3194	1.92667	15639.5	11815.7	19463.3	1.64724	0.720055	0.103799	1
chr4	74735108	74736955	CXCL1	+	1847	6.81496	10.3054	8.56018	818.246	618.256	1018.23	1.64695	0.719794	0.238754	1
chr1	229406878	229440128	RAB4A	+	33640	0.945658	1.42681	1.18623	2041.77	1545	2538.53	1.64306	0.716382	0.160366	1
chr10	99400442	99436187	PI4K2A	+	35745	1.22189	1.84278	1.53234	2835.01	2145.41	3524.6	1.64285	0.716204	0.143391	1
chr8	8175257	8239257	SGK223	-	64000	1.64188	2.47546	2.05867	6819.6	5161.48	8477.71	1.64249	0.715889	0.116819	1
chr5	115177618	115249778	AP3S1	+	72160	0.925045	1.39234	1.15869	4327.3	3278.67	5375.94	1.63967	0.713405	0.129238	1
chr12	109490379	109525831	USP30	+	35452	0.560027	0.842361	0.701194	1286.57	975.187	1597.95	1.63861	0.712475	0.196582	1
chr10	74451888	74647452	MCU	+	195564	1.0335	1.55434	1.29392	13091.4	9923.97	16258.8	1.63834	0.712233	0.109265	1
chr17	1963132	2207069	SMG6	-	243937	0.841458	1.26423	1.05284	13292	10082	16502	1.63677	0.710853	0.109793	1
chr2	157291964	157442915	GPD2	+	150951	0.695286	1.04461	0.869948	6796.4	5155.11	8437.7	1.63676	0.710847	0.11947	1
chr2	222282746	222437010	EPHA4	-	154264	0.904447	1.35718	1.13081	9028.01	6853.08	11202.9	1.63473	0.709052	0.115504	1
chr22	46449725	46454402	LOC150381	+	4677	0.711136	1.06431	0.887723	214.943	163.169	266.718	1.63462	0.708951	0.463711	1
chr18	60190657	60245818	ZCCHC2	+	55161	0.745267	1.11659	0.930929	2657.37	2019.21	3295.54	1.63209	0.706721	0.151763	1
chr11	65659691	65667997	FOSL1	-	8306	3.75447	5.6232	4.68884	2015.78	1532.26	2499.3	1.63113	0.70587	0.167343	1
chrX	44732422	44971845	KDM6A	+	239423	1.0598	1.58665	1.32323	16395.2	12463.3	20327	1.63095	0.705717	0.110419	1
chr12	123349874	123380712	VPS37B	-	30838	1.08313	1.62009	1.35161	2157.03	1640.61	2673.46	1.62955	0.704474	0.164131	1
chr12	42475647	42538673	GXYLT1	-	63026	0.758917	1.13517	0.947044	3088.78	2349.37	3828.19	1.62945	0.704385	0.146322	1
chr6	117803819	117891020	DCBLD1	+	87201	1.48246	2.217	1.84973	8347.14	6349.55	10344.7	1.62921	0.704169	0.119249	1
chr2	213864410	214016333	IKZF2	-	151923	0.766746	1.14654	0.956643	7520.66	5721.1	9320.22	1.6291	0.704072	0.121091	1
chr14	20915206	20923267	OSGEP	-	8061	0.643917	0.961913	0.802915	334.966	254.951	414.982	1.62769	0.702828	0.385338	1
chr14	60611499	60632211	DHRS7	-	20712	1.19039	1.77778	1.48409	1590.8	1211.02	1970.57	1.62721	0.702397	0.185599	1
chr2	179966418	180129350	SESTD1	-	162932	0.489013	0.73036	0.609687	5140.5	3913.5	6367.5	1.62706	0.702268	0.130388	1
chr2	234384164	234474236	USP40	-	90072	0.436411	0.651638	0.544025	2536.12	1931.25	3141	1.6264	0.701684	0.157	1
chr6	110012423	110146634	FIG4	+	134211	0.435674	0.650382	0.543028	3771.36	2872.02	4670.7	1.62628	0.701572	0.140215	1
chr11	43918852	43921424	LOC729799	+	2572	0.898065	1.33995	1.11901	148.901	113.453	184.349	1.62489	0.700344	0.539544	1
chr5	92953430	93447404	FAM172A	-	493974	0.571921	0.852817	0.712369	18157.8	13837.5	22478	1.62443	0.699937	0.112528	1
chr11	94227152	94232744	ANKRD49	+	5592	1.01747	1.51534	1.26641	366.296	279.171	453.421	1.62417	0.699699	0.371762	1
chr11	93862093	93915137	PANX1	+	53044	0.954085	1.4206	1.18734	3258.96	2485.77	4032.15	1.62209	0.697855	0.147853	1
chr13	114567149	114569805	LOC100506394	+	2656	1.41687	2.10855	1.76271	242.252	184.839	299.665	1.62122	0.69708	0.44866	1
chr6	106534194	106557814	PRDM1	+	23620	3.25347	4.8357	4.04458	4943.16	3774.55	6111.76	1.6192	0.695284	0.135293	1
chr9	110045516	110094475	RAD23B	+	48959	5.23048	7.77182	6.50115	16469	12578	20360	1.6187	0.694834	0.115952	1
chr9	82186877	82341656	TLE4	+	154779	12.108	17.9835	15.0457	120495	92050	148940	1.61803	0.694241	0.108864	1
chr10	38238794	38265453	ZNF25	-	26659	0.438084	0.650562	0.544323	750.831	573.64	928.022	1.61778	0.694013	0.266647	1
chr4	120133781	120216673	USP53	+	82892	11.7927	17.5101	14.6514	62839.4	48013.6	77665.1	1.61756	0.693823	0.110155	1
chr22	19033674	19035888	DGCR11	-	2214	0.780656	1.16237	0.971513	111.737	85.4086	138.066	1.61653	0.692903	0.597892	1
chr13	38210772	38443939	TRPC4	-	233167	0.562656	0.83486	0.698758	8430	6443.89	10416.1	1.61643	0.692815	0.125125	1
chr20	33516235	33543601	GSS	-	27366	0.546261	0.809883	0.678072	960.185	734.259	1186.11	1.61538	0.691878	0.238909	1
chr11	73117027	73309228	FAM168A	-	192201	0.54728	0.811495	0.679388	6756.25	5166.58	8345.92	1.61537	0.691861	0.129733	1
chr8	80831094	80942506	MRPS28	-	111412	0.581171	0.861769	0.72147	4158.99	3180.51	5137.46	1.61529	0.691795	0.142455	1
chr7	27870192	28220437	JAZF1	-	350245	1.08807	1.61286	1.35047	24472.7	18718.5	30227	1.61482	0.691372	0.114957	1
chr13	30776766	30881584	KATNAL1	-	104818	1.16591	1.72805	1.44698	7847.44	6002.82	9692.06	1.61458	0.691163	0.127253	1
chr20	37101485	37207504	RALGAPB	+	106019	1.65654	2.45393	2.05524	11273.7	8626.27	13921.1	1.6138	0.690466	0.122201	1
chr7	10971579	10979813	NDUFA4	-	8234	2.24418	3.3206	2.78239	1185.33	907.625	1463.03	1.61193	0.688787	0.219398	1
chr17	12569206	12670651	MYOCD	+	101445	1.06348	1.57349	1.31848	6920.2	5299.16	8541.25	1.61181	0.688685	0.131005	1
chr1	213031596	213072705	FLVCR1	+	41109	0.500639	0.740709	0.620674	1320.11	1010.88	1629.33	1.6118	0.688669	0.209609	1
chr3	101293041	101313281	PCNP	+	20240	3.21799	4.7583	3.98814	4176.39	3199.63	5153.15	1.61054	0.687547	0.144774	1
chr5	140800536	140803653	PCDHGA11	+	3117	0.60782	0.89672	0.75227	121.445	93.0571	149.833	1.61012	0.687165	0.585576	1
chr3	140660661	140698785	SLC25A36	+	38124	1.09669	1.62086	1.35878	2680.07	2053.63	3306.52	1.61008	0.687136	0.162959	1
chr5	139929652	139937678	SRA1	-	8026	1.91107	2.82354	2.3673	983.081	753.38	1212.78	1.60979	0.686871	0.239739	1
chr6	30644165	30655672	PPP1R18	-	11507	0.956296	1.41155	1.18392	704.841	540.496	869.187	1.60813	0.685382	0.28086	1
chrX	56258821	56314322	KLF8	+	55501	0.42034	0.620605	0.520473	1494.36	1146	1842.71	1.60794	0.685214	0.201448	1
chr1	109289284	109352148	STXBP3	+	62864	1.58078	2.33069	1.95574	6360.49	4881.04	7839.94	1.6062	0.683655	0.135618	1
chr19	57106663	57135544	ZNF71	+	28881	0.480313	0.70711	0.593711	886.739	680.719	1092.76	1.6053	0.682844	0.254092	1
chrX	62646438	62780873	LOC92249	-	134435	0.603676	0.889048	0.746362	5190.56	3986.16	6394.95	1.60429	0.681935	0.141572	1
chr8	131307600	131308779	ASAP1-IT1	-	1179	3.30022	4.86482	4.08252	248.969	191.213	306.726	1.6041	0.681766	0.453666	1
chr3	37027356	37034795	EPM2AIP1	-	7439	2.93756	4.32468	3.63112	1397.23	1073.34	1721.12	1.60351	0.681232	0.209631	1
chr6	106959729	107018334	AIM1	+	58605	0.591644	0.870519	0.731082	2216.5	1703.07	2729.94	1.60295	0.680728	0.17714	1
chr11	57319127	57335803	UBE2L6	-	16676	0.735597	1.0831	0.909349	784.71	602.959	966.46	1.60286	0.68065	0.27036	1
chr11	4406126	4414926	TRIM21	-	8800	1.06172	1.56069	1.3112	596.978	458.912	735.043	1.60171	0.679612	0.307922	1
chr5	110559946	110820748	CAMK4	+	260802	0.494474	0.726715	0.610595	8237.91	6334.26	10141.6	1.60107	0.679032	0.133169	1
chr6	76458908	76629254	MYO6	+	170346	0.827115	1.21493	1.02102	8997.47	6920.64	11074.3	1.60018	0.678235	0.132153	1
chr16	66968346	66978994	CES2	+	10648	0.73121	1.07393	0.90257	497.154	382.426	611.882	1.6	0.678072	0.336495	1
chr17	29302352	29303017	DPRXP4	+	665	0.975679	1.43976	1.20772	41.4295	31.8689	50.9902	1.6	0.678072	0.769931	1
chr4	138440073	138453629	PCDH18	-	13556	5.91966	8.69206	7.30586	5123.14	3941.54	6304.74	1.59956	0.677677	0.14442	1
chr6	49398072	49431041	MUT	-	32969	0.536868	0.787963	0.662416	1129.73	869.383	1390.07	1.59892	0.677095	0.231991	1
chr18	8717368	8832775	CCDC165	+	115407	1.05343	1.54589	1.29966	7758.55	5970.95	9546.15	1.59877	0.676958	0.135428	1
chr3	37034840	37092337	MLH1	+	57497	0.620649	0.910272	0.76546	2276.66	1752.79	2800.54	1.59776	0.676053	0.178564	1
chr12	99007181	99038589	IKBIP	-	31408	1.25849	1.84516	1.55183	2521.22	1941.45	3100.99	1.59725	0.675592	0.173243	1
chr17	40925453	40931617	VPS25	+	6164	0.976819	1.43226	1.20454	383.995	295.743	472.248	1.59682	0.675199	0.380705	1
chr16	68119268	68263162	NFATC3	+	143894	0.670227	0.982146	0.826187	6149.61	4736.99	7562.24	1.59642	0.674843	0.141475	1
chr2	172173912	172291312	METTL8	-	117400	0.418698	0.613263	0.51598	3133.45	2414.39	3852.51	1.59565	0.674141	0.16373	1
chr3	146232966	146262628	PLSCR1	-	29662	6.10771	8.94298	7.52534	11546.6	8899.06	14194.1	1.59501	0.673566	0.13126	1
chr15	68570140	68583640	FEM1B	+	13500	2.3452	3.4341	2.88965	2017.84	1555.2	2480.48	1.59496	0.673517	0.187517	1
chr17	41158741	41166476	IFI35	+	7735	0.936122	1.37033	1.15323	461.412	355.657	567.168	1.59471	0.673291	0.351709	1
chr7	132937822	133750513	EXOC4	+	812691	0.581308	0.850619	0.715963	30097.1	23204.4	36989.9	1.59409	0.672734	0.123899	1
chr6	149721494	149722182	SUMO4	+	688	2.10666	3.0865	2.59658	92.5668	71.3863	113.747	1.59341	0.672114	0.642805	1
chr3	122078435	122102074	CCDC58	-	23639	0.655441	0.958181	0.806811	986.513	761.029	1212	1.59258	0.671364	0.250107	1
chr10	90973325	91011660	LIPA	-	38335	0.926146	1.35188	1.13901	2258.47	1743.86	2773.08	1.59019	0.669202	0.183454	1
chr20	3869485	3904502	PANK2	+	35017	2.74431	3.99866	3.37148	6092.45	4708.94	7475.95	1.58761	0.666853	0.146447	1
chr9	95608350	95640290	ZNF484	-	31940	1.0157	1.47923	1.24747	2060.89	1593.44	2528.33	1.58671	0.666036	0.191099	1
chr15	74287013	74340155	PML	+	53142	1.0754	1.56613	1.32076	3630.21	2807.01	4453.41	1.58653	0.665875	0.162873	1
chr12	7247145	7261869	C1RL	-	14724	1.13866	1.65782	1.39824	1064.81	823.492	1306.13	1.58609	0.665476	0.24612	1
chr9	91605777	91611057	C9orf47	+	5280	1.96445	2.85865	2.41155	608.205	470.385	746.026	1.58599	0.665385	0.315479	1
chr17	57784862	57917952	VMP1	+	133090	2.81455	4.09664	3.4556	23786.4	18398.5	29174.2	1.58568	0.665104	0.129519	1
chr6	52535883	52551385	TMEM14A	+	15502	0.545781	0.7944	0.670091	537.26	415.57	658.95	1.58565	0.665078	0.333943	1
chr17	33570085	33594761	SLFN5	+	24676	7.52273	10.9489	9.23582	11787.6	9118.32	14456.9	1.58548	0.664918	0.135998	1
chr2	192542797	192553248	OBFC2A	+	10451	12.1466	17.6746	14.9106	8059.54	6234.83	9884.25	1.58533	0.664783	0.14186	1
chr15	93426072	93441977	LOC100507217	+	15905	6.77756	9.86309	8.32033	6844.55	5295.33	8393.77	1.58513	0.664598	0.145189	1
chr10	92980368	93044021	PCGF5	+	63653	0.783652	1.13962	0.961636	3165.8	2450.08	3881.53	1.58425	0.663797	0.169813	1
chr11	3379156	3400452	ZNF195	-	21296	1.38077	2.00738	1.69407	1865.9	1444.3	2287.5	1.58381	0.663403	0.19942	1
chr15	43425721	43477341	TMEM62	+	51620	0.964819	1.40153	1.18317	3158.79	2446.25	3871.33	1.58256	0.662256	0.1709	1
chr4	773936	775636	LOC100129917	-	1700	0.641193	0.927557	0.784375	69.1309	53.5397	84.7222	1.58242	0.66213	0.697221	1
chr16	14529556	14724128	PARN	-	194572	0.644251	0.935406	0.789829	7948.1	6157.07	9739.13	1.58178	0.661549	0.144055	1
chr2	163123588	163175039	IFIH1	-	51451	1.59549	2.31628	1.95589	5204.48	4032.05	6376.91	1.58156	0.661345	0.153859	1
chr10	47096453	47151400	LOC643650	-	54947	0.917528	1.33273	1.12513	167.777	130.025	205.53	1.58069	0.660558	0.541067	1
chr6	28400431	28411279	ZSCAN23	-	10848	0.471309	0.683649	0.577479	324.033	251.127	396.939	1.58063	0.660502	0.420523	1
chr8	87484577	87521009	FAM82B	-	36432	0.869091	1.26058	1.06484	2006.46	1555.2	2457.73	1.58033	0.660224	0.196709	1
chr12	122233172	122241390	LOC338799	-	8218	0.707409	1.02577	0.86659	368.306	285.545	451.067	1.57967	0.659624	0.398913	1
chr10	69869249	69971773	MYPN	+	102524	0.435909	0.631897	0.533903	2830.84	2195.13	3466.55	1.5792	0.659195	0.177951	1
chr9	114659205	114695433	UGCG	+	36228	3.50154	5.07362	4.28758	8017.13	6218.25	9816	1.57858	0.658626	0.145667	1
chr2	201170603	201346986	SPATS2L	+	176383	2.08959	3.02761	2.5586	23338.8	18102.8	28574.9	1.57848	0.658536	0.133451	1
chr7	138145078	138270332	TRIM24	+	125254	0.53417	0.773667	0.653918	4235.81	3286.32	5185.31	1.57785	0.657958	0.162306	1
chr11	114271383	114279635	RBM7	+	8252	3.93078	5.68863	4.80971	2052.65	1593.44	2511.86	1.57637	0.656605	0.197693	1
chr1	94634462	94703307	ARHGAP29	-	68845	1.6063	2.32327	1.96479	6995.12	5431.73	8558.51	1.57565	0.655947	0.150009	1
chr5	131528303	131563556	P4HA2	-	35253	0.662575	0.957624	0.810099	1476.95	1147.28	1806.62	1.5747	0.655078	0.222891	1
chr2	69240275	69476459	ANTXR1	+	236184	1.53546	2.21549	1.87548	22898.8	17807.1	27990.5	1.57188	0.652488	0.137165	1
chr15	55611132	55647846	PIGB	+	36714	0.515329	0.743525	0.629427	1194.98	929.296	1460.67	1.57181	0.652423	0.24385	1
chrX	19930979	19988382	CXorf23	-	57403	0.466562	0.672967	0.569765	1691.31	1315.55	2067.06	1.57126	0.65192	0.214389	1
chr13	52986736	53024763	VPS36	-	38027	1.43858	2.07413	1.75636	3453.8	2687.18	4220.42	1.57057	0.651292	0.174245	1
chr4	17578926	17609590	LAP3	+	30664	1.16291	1.67622	1.41956	2250.92	1751.51	2750.33	1.57026	0.651004	0.195813	1
chr18	56530060	56653709	ZNF532	+	123649	1.34583	1.93876	1.6423	10500.6	8173.73	12827.6	1.56937	0.650181	0.146429	1
chr2	55861197	55921011	PNPT1	-	59814	1.56506	2.25443	1.90975	5906.77	4598.04	7215.5	1.56926	0.650081	0.15759	1
chr1	174982093	174992591	MRPS14	-	10498	0.818295	1.17865	0.998472	542.016	421.944	662.088	1.56914	0.649972	0.34372	1
chr7	27202056	27205149	HOXA9	-	3093	3.794	5.46327	4.62864	718.717	559.617	877.816	1.5686	0.649477	0.304217	1
chr3	192514604	192635950	MB21D2	-	121346	0.975491	1.40412	1.18981	7465.6	5814.16	9117.05	1.56808	0.648997	0.153007	1
chr12	107349543	107367813	C12orf23	+	18270	4.91596	7.07494	5.99545	5664.28	4411.93	6916.62	1.56771	0.648659	0.159572	1
chr2	231033644	231090444	SP110	-	56800	1.2908	1.85551	1.57316	4620.35	3601.18	5639.52	1.56602	0.647101	0.166454	1
chr10	103370420	103454743	FBXW4	-	84323	0.92673	1.33175	1.12924	4923.64	3838.29	6009	1.56554	0.646662	0.164782	1
chr16	47189297	47495015	ITFG1	-	305718	0.770142	1.10654	0.938341	14833	11564.6	18101.5	1.56526	0.646398	0.14452	1
chr3	37094116	37217851	LRRFIP2	-	123735	3.46396	4.97568	4.21982	26998.1	21052.6	32943.6	1.56482	0.646001	0.140068	1
chr9	33290417	33371155	NFX1	+	80738	1.01256	1.45355	1.23306	5147.56	4015.48	6279.64	1.56386	0.64511	0.164489	1
chr1	92764521	92853732	RPAP2	+	89211	1.05425	1.51307	1.28366	5921.14	4619.71	7222.57	1.56342	0.644708	0.160977	1
chr3	111451326	111695364	PHLDB2	+	244038	2.25629	3.23781	2.74705	18494.5	14430.2	22558.8	1.56331	0.6446	0.143572	1
chr8	126442562	126450644	TRIB1	+	8082	1.25559	1.80127	1.52843	638.701	498.429	778.973	1.56286	0.644185	0.324226	1
chr11	71639767	71708643	RNF121	+	68876	0.797327	1.14366	0.970494	3456.15	2697.38	4214.93	1.5626	0.643948	0.179105	1
chr4	68566995	68588222	LOC550112	+	21227	0.514733	0.738307	0.62652	687.632	536.672	838.593	1.56258	0.64393	0.31427	1
chr1	180601145	180859415	XPR1	+	258270	0.793328	1.13788	0.965604	12894.8	10064.2	15725.4	1.56251	0.643863	0.147658	1
chr20	2462466	2489778	ZNF343	-	27312	0.42856	0.614507	0.521533	736.563	574.914	898.212	1.56234	0.643709	0.305311	1
chr17	58120551	58156292	HEATR6	-	35741	1.53192	2.19434	1.86313	378.896	295.743	462.05	1.56233	0.643703	0.405637	1
chr12	62654120	62803501	USP15	+	149381	1.87554	2.68936	2.28245	17628.8	13761	21496.7	1.56215	0.643531	0.144646	1
chr2	39476421	39664219	MAP4K3	-	187798	3.43826	4.92954	4.1839	40625.2	31714.6	49535.8	1.56192	0.643323	0.139768	1
chr3	86987122	87040257	VGLL3	-	53135	6.09316	8.73544	7.4143	20369.4	15902.6	24836.1	1.56177	0.643182	0.143678	1
chr7	105888731	105925638	NAMPT	-	36907	4.18475	5.99882	5.09178	9716.52	7586.07	11847	1.56168	0.643096	0.152037	1
chr6	43044028	43129457	PTK7	+	85429	0.537113	0.769836	0.653474	2886.44	2253.77	3519.11	1.56143	0.642872	0.187941	1
chr12	75874512	75895716	GLIPR1	+	21204	1.84514	2.6407	2.24292	2458.46	1921.06	2995.87	1.55949	0.641076	0.19757	1
chr7	105245220	105517031	ATXN7L1	-	271811	0.4628	0.662028	0.562414	7903.63	6178.74	9628.52	1.55833	0.640002	0.157626	1
chr7	106297210	106301634	C7orf74	-	4424	2.92148	4.17876	3.55012	812.019	634.828	989.21	1.55823	0.639911	0.295766	1
chr16	3486109	3493490	ZNF597	-	7381	0.451561	0.642856	0.547208	208.668	163.169	254.167	1.55769	0.63941	0.51449	1
chr18	67671042	67872962	RTTN	-	201920	0.444976	0.635963	0.54047	5642.16	4413.2	6871.12	1.55695	0.638721	0.166142	1
chr2	148778579	149271044	MBD5	+	492465	1.06575	1.52256	1.29415	32950.4	25779.4	40121.4	1.55634	0.638156	0.143869	1
chr7	27210209	27219880	HOXA10	-	9671	2.08515	2.97948	2.53232	1265.98	990.485	1541.47	1.55628	0.638103	0.2488	1
chr1	221874763	221915516	DUSP10	-	40753	4.26615	6.09433	5.18024	10914.6	8539.58	13289.6	1.55624	0.638062	0.153511	1
chr13	49063098	49107316	RCBTB2	-	44218	0.438971	0.627076	0.533023	1218.47	953.517	1483.42	1.55574	0.637599	0.252815	1
chrX	23801274	23804327	SAT1	+	3053	2.62676	3.75035	3.18856	503.283	393.899	612.667	1.55539	0.637276	0.364514	1
chr1	213224587	213446808	RPS6KC1	+	222221	0.848673	1.21125	1.02996	11833.2	9263.64	14402.8	1.55476	0.636695	0.153286	1
chr1	233119881	233431459	PCNXL2	-	311578	0.769734	1.09819	0.933962	15044.7	11780	18309.4	1.55428	0.636244	0.150759	1
chr3	122920773	122992982	SEC22A	+	72209	1.10592	1.57769	1.3418	5009.25	3922.42	6096.07	1.55416	0.636136	0.171219	1
chr10	22045476	22292650	DNAJC1	-	247174	0.420433	0.599707	0.51007	6517.92	5104.12	7931.72	1.55398	0.635972	0.164359	1
chr1	92145899	92371559	TGFBR3	-	225660	0.895887	1.2777	1.08679	12679.2	9930.34	15428.1	1.55363	0.635642	0.153084	1
chr2	159825145	160089170	TANC1	+	264025	1.49764	2.13568	1.81666	24797.1	19422.2	30172.1	1.55349	0.63551	0.147112	1
chr1	94883932	94984219	ABCD3	+	100287	0.96709	1.37895	1.17302	6081.81	4763.76	7399.85	1.55336	0.635396	0.166411	1
chr18	2943212	2946621	LOC727896	-	3409	0.483139	0.683948	0.583543	102.52	80.3096	124.73	1.55311	0.635163	0.644344	1
chr8	18384812	18871196	PSD3	-	486384	0.613194	0.87405	0.743622	18698.7	14649.5	22747.9	1.55281	0.634884	0.149587	1
chr8	90914095	90940095	OSGIN2	+	26000	2.85584	4.06996	3.4629	4654.67	3647.07	5662.27	1.55255	0.63464	0.174498	1
chr10	15820174	15902519	FAM188A	-	82345	1.35241	1.92702	1.63972	6980.51	5469.97	8491.04	1.5523	0.634408	0.163842	1
chr1	89472359	89488549	GBP3	-	16190	1.83066	2.60792	2.21929	1857.51	1455.77	2259.26	1.55193	0.634066	0.22028	1
chr1	186640943	186649559	PTGS2	-	8616	0.873536	1.24383	1.05868	471.561	369.679	573.444	1.55119	0.633379	0.377604	1
chr7	22980877	23053770	FAM126A	-	72893	2.98364	4.24826	3.61595	13626.3	10682.4	16570.2	1.55117	0.633353	0.153703	1
chr11	33060962	33095109	TCP11L1	+	34147	1.63338	2.32531	1.97934	3494.05	2739.45	4248.66	1.55092	0.633123	0.186044	1
chr13	52741846	52768602	THSD1P1	-	26756	0.466565	0.66382	0.565192	781.964	613.157	950.771	1.55062	0.632841	0.305857	1
chr8	89049459	89339717	MMP16	-	290258	0.859265	1.22262	1.04094	15619.6	12250.4	18988.7	1.55005	0.632317	0.1529	1
chr15	49913225	49937333	DTWD1	+	24108	2.01419	2.865	2.4396	3040.34	2385.07	3695.61	1.54948	0.631784	0.193141	1
chr1	113217047	113243368	MOV10	+	26321	0.798677	1.1357	0.967189	1316.04	1032.55	1599.52	1.5491	0.631428	0.250167	1
chr6	30152231	30181271	TRIM26	-	29040	1.55143	2.20563	1.87853	2820.15	2212.97	3427.33	1.54874	0.631096	0.197288	1
chr15	44826702	44829121	LOC645212	-	2419	0.64373	0.915143	0.779436	97.4697	76.4853	118.454	1.54872	0.631074	0.655134	1
chr4	147096834	147111213	LSM6	+	14379	1.3194	1.87394	1.59667	1186.85	931.846	1441.85	1.5473	0.629754	0.26126	1
chr22	28374001	29075853	TTC28	-	701852	0.582766	0.826932	0.704849	25572.8	20090.1	31055.4	1.5458	0.628356	0.151505	1
chr6	158589378	158620376	GTF2H5	+	30998	0.573516	0.812053	0.692785	1110.07	873.207	1346.93	1.5425	0.625274	0.271414	1
chr6	2833733	2842081	SERPINB1	-	8348	1.10055	1.55687	1.32871	573.542	451.263	695.82	1.54194	0.624745	0.354438	1
chr16	57050985	57117436	NLRC5	+	66451	0.531942	0.752334	0.642138	2205.62	1736.22	2675.02	1.54072	0.623605	0.216493	1
chr6	37400906	37449284	FTSJD2	+	48378	0.983339	1.39004	1.18669	2967.48	2336.63	3598.34	1.53997	0.622904	0.20062	1
chr19	21688436	21721079	ZNF429	+	32643	0.443642	0.626991	0.535316	903.213	711.313	1095.11	1.53956	0.622522	0.296241	1
chr12	102139274	102224645	GNPTAB	-	85371	1.26274	1.78431	1.52353	6722.96	5295.33	8150.59	1.5392	0.622183	0.17294	1
chr7	48128354	48148330	UPP1	+	19976	0.721063	1.01866	0.869861	898.163	707.489	1088.84	1.53902	0.622008	0.297297	1
chr1	206808880	206822542	DYRK3	+	13662	1.35635	1.91521	1.63578	1155.22	910.175	1400.27	1.53846	0.621488	0.270256	1
chr2	178257470	178408564	AGPS	+	151094	0.897486	1.26739	1.08244	8453.64	6660.59	10246.7	1.5384	0.621433	0.168692	1
chr6	76311621	76427994	SENP6	+	116373	2.23183	3.15045	2.69114	16187.2	12756.5	19617.9	1.53788	0.62094	0.160034	1
chr9	126141932	126692417	DENND1A	-	550485	0.525228	0.741425	0.633327	18017.9	14199.5	21836.4	1.53783	0.620892	0.159056	1
chr5	95997740	96110385	CAST	+	112645	1.96227	2.76987	2.36607	13776.4	10857.1	16695.8	1.53778	0.620845	0.161834	1
chr3	158519714	158547508	MFSD1	+	27794	0.988857	1.39568	1.19227	1712.83	1349.97	2075.69	1.53759	0.620671	0.23615	1
chr2	65313987	65357435	RAB1A	-	43448	3.82045	5.38869	4.60457	10340.6	8153.33	12527.9	1.53654	0.619683	0.166471	1
chr7	39606002	39612480	YAE1D1	+	6478	1.27586	1.79692	1.53639	514.118	405.372	622.865	1.53653	0.619673	0.374686	1
chr7	155089485	155101945	INSIG1	+	12460	1.5351	2.16495	1.85003	1191.45	939.494	1443.41	1.53637	0.61953	0.268687	1
chr8	134467090	134584183	ST3GAL1	-	117093	0.779968	1.09966	0.939814	5687.91	4485.86	6889.95	1.53593	0.619109	0.179266	1
chr11	48002109	48192394	PTPRJ	+	190285	0.494416	0.696793	0.595604	5857.84	4620.99	7094.7	1.53532	0.61854	0.178876	1
chr11	67923506	67980784	SUV420H1	-	57278	1.15131	1.6224	1.38685	4105.94	3239.15	4972.72	1.53519	0.618419	0.190079	1
chr8	6261076	6264069	LOC100287015	-	2993	0.806427	1.138	0.972213	150.274	118.552	181.996	1.53515	0.618382	0.587167	1
chr5	72251807	72386349	FCHO2	+	134542	1.03749	1.46047	1.24898	8684.9	6855.63	10514.2	1.53366	0.616975	0.171258	1
chr7	116139654	116148595	CAV2	+	8941	8.44977	11.8932	10.1715	4700.27	3710.81	5689.72	1.53328	0.616623	0.186693	1
chr4	56262089	56292342	TMEM165	+	30253	4.10661	5.7768	4.9417	7726.93	6102.25	9351.6	1.53248	0.615872	0.174283	1
chr1	218518675	218617961	TGFB2	+	99286	0.561446	0.789811	0.675628	3467.14	2738.17	4196.1	1.53245	0.615835	0.19864	1
chr7	12726451	12730558	ARL4A	+	4107	1.27648	1.79731	1.53689	326.043	257.5	394.586	1.53237	0.615763	0.451794	1
chr1	202860229	202896371	KLHL12	-	36142	0.906224	1.27455	1.09039	2036.76	1608.74	2464.79	1.53212	0.615532	0.227644	1
chr2	172290760	172341562	DCAF17	+	50802	0.853079	1.19957	1.02632	2694.93	2128.84	3261.02	1.53183	0.615255	0.211104	1
chr1	197473878	197744623	DENND1B	-	270745	0.833177	1.17127	1.00222	14024.5	11080.2	16968.8	1.53145	0.614901	0.165666	1
chr9	89559276	89562104	GAS1	-	2828	1.14715	1.61224	1.37969	201.656	159.344	243.968	1.53108	0.614547	0.537268	1
chr15	85923870	86292586	AKAP13	+	368716	2.47471	3.47607	2.97539	56699.4	44817.8	68581	1.53022	0.613737	0.157682	1
chr2	201353683	201374792	KCTD18	-	21109	0.63564	0.892449	0.764045	833.543	659.048	1008.04	1.52953	0.613092	0.313237	1
chr10	90640025	90683244	STAMBPL1	+	43219	0.467132	0.655661	0.561396	1254.06	991.759	1516.37	1.52897	0.61256	0.269118	1
chr13	50486841	50510625	SPRYD7	-	23784	1.07483	1.50832	1.29157	1587.61	1255.63	1919.58	1.52878	0.612379	0.248439	1
chr1	35451766	35497569	ZMYM6	-	45803	0.632308	0.886779	0.759544	1798.19	1422.63	2173.75	1.52798	0.61163	0.239371	1
chr9	72999512	73029573	KLF9	-	30061	1.16293	1.63054	1.39674	2169.78	1717.09	2622.46	1.52727	0.610954	0.226974	1
chr4	110351118	110354973	1/2-SBSRNA4	-	3855	0.895398	1.25498	1.07519	214.208	169.542	258.873	1.52689	0.6106	0.529188	1
chr17	38599675	38613982	IGFBP4	+	14307	1.16278	1.62859	1.39569	1031.82	817.118	1246.51	1.5255	0.609283	0.291603	1
chr3	61547242	62280573	PTPRG	+	733331	0.609955	0.853904	0.73193	27738.6	21970.4	33506.8	1.52509	0.608894	0.164032	1
chr7	102781716	102782850	RPL19P12	-	1134	0.526384	0.736902	0.631643	37.0169	29.3194	44.7145	1.52508	0.608888	0.80907	1
chr16	12753655	12897744	CPPED1	-	144089	0.56305	0.788222	0.675636	5031.07	3984.88	6077.25	1.52508	0.60888	0.190108	1
chr14	99947738	99977852	CCNK	+	30114	1.98737	2.7808	2.38408	3710.22	2939.58	4480.86	1.52432	0.608164	0.201441	1
chr6	128289923	128841870	PTPRK	-	551947	3.54741	4.96158	4.2545	121353	96171.3	146536	1.52369	0.607573	0.160311	1
chr18	59482303	59560304	RNF152	-	78001	2.60049	3.63721	3.11885	12572.2	9963.48	15181	1.52366	0.607541	0.172116	1
chr6	70385640	70507049	LMBRD1	-	121409	0.517313	0.72343	0.620371	3892.32	3084.91	4699.73	1.52346	0.60735	0.200138	1
chr15	51236325	51238762	LOC100132724	+	2437	1.74653	2.44403	2.09528	263.776	209.06	318.493	1.52345	0.607344	0.49471	1
chr12	19592607	19675173	AEBP2	+	82566	1.2094	1.69142	1.45041	6189.03	4905.26	7472.81	1.52343	0.607322	0.185423	1
chr15	63481727	63559973	RAB8B	+	78246	1.15675	1.6162	1.38647	5605.93	4445.07	6766.79	1.52231	0.606266	0.188831	1
chr15	76551629	76552493	TYRO3P	-	864	0.56495	0.802396	0.683673	30.5451	24.2203	36.8698	1.52227	0.606222	0.833509	1
chr13	39917028	40177356	LHFP	-	260328	1.42532	1.98988	1.7076	22972.1	18225.2	27719.1	1.52092	0.604946	0.168017	1
chr10	96997329	97050781	PDLIM1	-	53452	1.71782	2.39769	2.05775	5683.94	4510.08	6857.79	1.52055	0.60459	0.189668	1
chr16	8889036	8891505	TMEM186	-	2469	0.53609	0.748165	0.642127	81.9275	65.0125	98.8425	1.52036	0.604415	0.697218	1
chr20	1305986	1359379	LOC100507495	+	53393	0.591069	0.824575	0.707822	1952.92	1550.1	2355.75	1.51974	0.603822	0.239473	1
chr11	18553243	18610281	UEVLD	-	57038	0.971909	1.35583	1.16387	3430.46	2722.88	4138.05	1.51973	0.60382	0.207978	1
chr1	53971905	54199877	GLIS1	-	227972	0.55888	0.779637	0.669258	7883.92	6257.77	9510.06	1.51972	0.603806	0.182433	1
chr17	29421944	29704695	NF1	+	282751	1.82047	2.53855	2.17951	31844.8	25282.2	38407.4	1.51915	0.603261	0.167178	1
chr8	57430877	57472382	LOC100507632	-	41505	0.987925	1.37719	1.18256	2536.37	2014.11	3058.63	1.5186	0.60274	0.223857	1
chr11	96123157	96126727	JRKL	+	3570	0.96576	1.34696	1.15636	213.423	169.542	257.304	1.51764	0.60183	0.535842	1
chr2	85360582	85537511	TCF7L1	+	176929	0.507975	0.706965	0.60747	5553.76	4414.48	6693.05	1.51616	0.600422	0.19338	1
chr6	107077440	107116292	QRSL1	+	38852	0.632594	0.880338	0.756466	1518.67	1207.19	1830.16	1.51604	0.60031	0.261549	1
chr2	42795670	42936353	MTA3	+	140683	0.507115	0.705497	0.606306	4407.56	3504.3	5310.82	1.51552	0.599809	0.201151	1
chr9	36036909	36124452	RECK	+	87543	2.73782	3.80249	3.27015	14792.2	11772.4	17812.1	1.51304	0.59745	0.177349	1
chr20	33890368	33999945	UQCC	-	109577	0.773308	1.07394	0.923624	5229.49	4162.07	6296.9	1.51292	0.597338	0.197434	1
chr6	37225547	37300746	TBC1D22B	+	75199	0.934944	1.29801	1.11648	4338.14	3453.31	5222.96	1.51245	0.596889	0.20391	1
chr6	71377478	71571716	SMAP1	+	194238	0.709332	0.984553	0.846943	8500.11	6767.67	10232.6	1.51198	0.596435	0.18632	1
chr1	28696092	28826881	PHACTR4	+	130789	1.29657	1.79852	1.54754	10458	8329.25	12586.7	1.51115	0.595646	0.183295	1
chr17	60798857	61268734	MIR548W	+	469877	0.450117	0.624288	0.537203	7995.85	6368.68	9623.03	1.51099	0.595497	0.188219	1
chr18	21718954	21741564	CABYR	+	22610	0.532606	0.738535	0.635571	742.496	591.486	893.505	1.51061	0.595131	0.342226	1
chr10	91174324	91180759	IFIT5	+	6435	2.82318	3.91323	3.36821	1120.02	892.328	1347.71	1.51033	0.594863	0.294465	1
chr15	91541773	91565833	VPS33B	-	24060	0.729188	1.01088	0.870034	1081.58	861.734	1301.43	1.51024	0.594779	0.298186	1
chr20	13370035	13619583	TASP1	-	249548	0.490881	0.680328	0.585604	7550.47	6016.84	9084.1	1.50978	0.594337	0.190277	1
chr1	202931000	202936404	CYB5R1	-	5404	0.5619	0.7786	0.67025	187.144	149.146	225.141	1.50953	0.594102	0.564127	1
chr7	45039344	45116069	CCM2	+	76725	0.621047	0.860234	0.740641	2936.05	2340.45	3531.66	1.50897	0.59356	0.223131	1
chr6	47445524	47594996	CD2AP	+	149472	1.00964	1.39815	1.20389	9297.62	7412.7	11182.5	1.50857	0.593177	0.187076	1
chr1	151843342	151882361	THEM4	-	39019	0.507501	0.702609	0.605055	1219.79	972.638	1466.95	1.50822	0.592844	0.287508	1
chr6	149639435	149732747	TAB2	+	93312	2.73056	3.78021	3.25538	15578.9	12422.5	18735.4	1.50818	0.59281	0.180157	1
chr14	75745480	75748937	FOS	+	3457	0.683173	0.9457	0.814437	145.469	116.003	174.936	1.50803	0.592666	0.608691	1
chr15	52311410	52358462	MAPK6	+	47052	2.51356	3.47503	2.9943	7279.1	5809.06	8749.13	1.50612	0.590836	0.193697	1
chr5	98104998	98132198	RGMB	+	27200	8.64848	11.9563	10.3024	14478.1	11554.4	17401.8	1.50608	0.590795	0.182456	1
chr5	131817300	131826465	IRF1	-	9165	1.34225	1.85534	1.59879	757.106	604.234	909.979	1.506	0.590726	0.343298	1
chr5	140864740	140867356	PCDHGC4	+	2616	0.466282	0.643185	0.554733	75.0635	59.9135	90.2134	1.50573	0.590461	0.717581	1
chr8	99204386	99306621	NIPAL2	-	102235	0.461004	0.637103	0.549053	2900.17	2314.95	3485.38	1.50559	0.59033	0.226278	1
chr3	17198653	17784240	TBC1D5	-	585587	0.765083	1.05652	0.910802	27555.6	22006.1	33105.2	1.50436	0.589154	0.178128	1
chr6	25963070	25985352	TRIM38	+	22282	2.61487	3.61051	3.11269	3583.09	2861.82	4304.36	1.50406	0.588862	0.217544	1
chr6	30585485	30594174	MRPS18B	+	8689	0.49881	0.689045	0.593928	266.473	212.884	320.062	1.50345	0.588281	0.506734	1
chr1	200613164	200639126	DDX59	-	25962	1.03864	1.43315	1.23589	1657.72	1324.47	1990.97	1.50322	0.588057	0.264209	1
chr5	118407083	118584822	DMXL1	+	177739	0.676939	0.933789	0.805364	7395.34	5909.76	8880.92	1.50275	0.587609	0.195783	1
chr2	43449540	43453745	ZFP36L2	-	4205	5.20723	7.18387	6.19555	1346.34	1075.89	1616.78	1.50273	0.58759	0.282415	1
chr6	38136226	38607924	BTBD9	-	471698	0.483017	0.665951	0.574484	13999.9	11191.1	16808.7	1.50198	0.586862	0.185774	1
chr10	7860672	8056714	TAF3	+	196042	0.7192	0.991546	0.855373	8663.48	6925.74	10401.2	1.50182	0.586711	0.193215	1
chr3	179113875	179169371	GNB4	-	55496	1.14248	1.57468	1.35858	3895.21	3114.23	4676.19	1.50156	0.586461	0.215981	1
chr4	126237566	126414087	FAT4	+	176521	0.977049	1.34585	1.16145	10591.5	8470.75	12712.2	1.50072	0.585658	0.190527	1
chr2	191069359	191184771	HIBCH	-	115412	0.754108	1.03864	0.896374	5344.02	4274.25	6413.78	1.50056	0.585503	0.205782	1
chr7	56019610	56023033	MRPS17	+	3423	0.485245	0.669126	0.577186	101.98	81.5843	122.376	1.5	0.584963	0.672357	1
chr2	207139522	207179148	ZDBF2	+	39626	0.450606	0.620071	0.535339	1095.9	877.031	1314.76	1.49911	0.584102	0.305555	1
chr3	23244783	23632296	UBE2E2	+	387513	0.47726	0.656705	0.566982	3872.26	3098.93	4645.6	1.4991	0.584095	0.218071	1
chr7	138728265	138794465	ZC3HAV1	-	66200	2.35303	3.23791	2.79547	9560.37	7651.08	11469.7	1.49909	0.584087	0.193413	1
chr15	101459459	101610317	LRRK1	+	150858	0.45535	0.626523	0.540937	4215.86	3374.28	5057.44	1.49882	0.58383	0.215003	1
chr6	116421998	116566853	NT5DC1	+	144855	1.05367	1.44918	1.25143	9364.79	7496.83	11232.7	1.49833	0.583358	0.194331	1
chr6	99321600	99395849	FBXL4	-	74249	0.881193	1.21203	1.04661	4014.35	3213.66	4815.04	1.49831	0.583333	0.217251	1
chr2	86730552	86790620	CHMP3	-	60068	0.944702	1.29895	1.12183	3480.77	2786.61	4174.92	1.49821	0.583235	0.223219	1
chr2	177494308	177502302	LOC375295	-	7994	0.545424	0.750291	0.647857	267.502	214.159	320.846	1.49817	0.5832	0.509789	1
chr22	36044423	36064456	APOL6	+	20033	1.45098	1.9942	1.72259	1782.7	1427.73	2137.67	1.49725	0.582318	0.263252	1
chr1	145438461	145442628	TXNIP	+	4167	9.68491	13.3079	11.4964	2474.94	1982.24	2967.63	1.49711	0.582176	0.241447	1
chr6	17281808	17294099	RBM24	+	12291	1.14868	1.57782	1.36325	865.657	693.467	1037.85	1.49661	0.581695	0.334094	1
chr11	9800213	10315754	SBF2	-	515541	0.95673	1.31427	1.1355	30241.2	24226.7	36255.6	1.49651	0.581605	0.183182	1
chr8	90769974	90803292	RIPK2	+	33318	3.27393	4.49391	3.88392	6684.77	5357.79	8011.74	1.49534	0.580476	0.203609	1
chr3	10059236	10067820	CIDECP	-	8584	0.767542	1.0534	0.910471	403.901	323.788	484.015	1.49485	0.580002	0.443597	1
chr3	133875977	133969586	RYK	-	93609	1.31994	1.81102	1.56548	7570.33	6069.11	9071.55	1.49471	0.579864	0.201209	1
chr17	33426810	33446888	RAD51D	-	20078	0.602357	0.825548	0.713952	740.633	594.036	887.229	1.49356	0.578757	0.356015	1
chr4	175157809	175205402	FBXO8	-	47593	0.574214	0.786416	0.680315	1672.53	1342.32	2002.74	1.492	0.577248	0.272371	1
chr15	76135621	76193388	UBE2Q2	+	57767	0.769602	1.05389	0.911746	2720.77	2183.66	3257.88	1.49194	0.577189	0.240143	1
chr2	192110106	192290115	MYO1B	+	180009	4.32654	5.9248	5.12567	47661.2	38254.1	57068.2	1.49182	0.577073	0.184508	1
chr8	102209265	102217960	ZNF706	-	8695	2.18816	2.99451	2.59133	1163.8	934.395	1393.21	1.49103	0.576307	0.305851	1
chr17	65066553	65241319	HELZ	-	174766	1.87928	2.57173	2.22551	20090.7	16132	24049.3	1.49078	0.576069	0.190262	1
chr14	88851987	88904804	SPATA7	+	52817	0.550342	0.753141	0.651741	1777.99	1427.73	2128.25	1.49066	0.575951	0.268703	1
chr9	140657473	140659224	FLJ40292	+	1751	0.666984	0.913261	0.790122	71.4353	57.364	85.5066	1.4906	0.575892	0.731901	1
chr18	11883471	11908796	MPPE1	-	25325	0.61488	0.841132	0.728006	952.34	764.853	1139.83	1.49026	0.575561	0.32806	1
chr11	43702142	43878169	HSD17B12	+	176027	0.865574	1.1838	1.02469	9317.23	7484.09	11150.4	1.48988	0.575195	0.200722	1
chr12	7167979	7178335	C1S	+	10356	1.27309	1.73983	1.50646	805.841	647.575	964.107	1.48879	0.574145	0.349158	1
chr11	12132137	12285331	MICAL2	+	153194	2.0691	2.82677	2.44794	19370	15568.6	23171.5	1.48835	0.573715	0.192394	1
chr14	55595934	55612148	LGALS3	+	16214	0.920286	1.25682	1.08855	911.695	732.984	1090.41	1.48763	0.573011	0.335238	1
chr2	152104727	152118389	RBM43	-	13662	0.78821	1.07509	0.93165	657.528	529.023	786.033	1.48582	0.57126	0.378103	1
chr20	34256609	34287287	NFS1	-	30678	0.470367	0.641318	0.555843	880.758	708.764	1052.75	1.48533	0.570788	0.341182	1
chr1	53662100	53679869	CPT2	+	17769	0.649958	0.886113	0.768035	704.89	567.266	842.515	1.48522	0.570677	0.369252	1
chr1	110091185	110138452	GNAI3	+	47267	1.92714	2.62642	2.27678	5558.62	4474.39	6642.85	1.48464	0.570111	0.216751	1
chr20	17949761	17971762	C20orf72	+	22001	0.983744	1.33996	1.16185	1320.35	1063.15	1577.56	1.48386	0.569354	0.299424	1
chr7	102715327	102740210	ARMC10	+	24883	0.792683	1.07892	0.935801	1202.58	968.814	1436.35	1.48259	0.568121	0.309483	1
chr10	7797366	7829944	KIN	-	32578	1.38616	1.88577	1.63596	2752.49	2218.07	3286.91	1.48187	0.567423	0.247546	1
chr9	15170841	15307358	TTC39B	-	136517	0.557585	0.75795	0.657767	4637.8	3738.86	5536.75	1.48087	0.566443	0.225501	1
chr8	108261709	108510254	ANGPT1	-	248545	0.952728	1.29507	1.1239	14427.3	11630.9	17223.7	1.48086	0.566437	0.201147	1
chr4	47452810	47465676	COMMD8	-	12866	0.764512	1.03903	0.901771	599.282	483.132	715.432	1.48082	0.566396	0.395042	1
chr19	41223007	41246765	ITPKC	+	23758	0.693669	0.943152	0.818411	1004.07	809.469	1198.66	1.4808	0.566376	0.329907	1
chr1	26187974	26197744	PAQR7	-	9770	0.536594	0.729272	0.632933	319.375	257.5	381.25	1.48058	0.566161	0.49274	1
chr1	97187174	97280605	PTBP2	+	93431	1.69497	2.30336	1.99917	9646.85	7778.55	11515.2	1.48037	0.56596	0.207406	1
chr2	74759945	74781062	LOXL3	-	21117	0.877822	1.19204	1.03493	1128.55	910.175	1346.93	1.47985	0.565454	0.318197	1
chr14	52471519	52535946	NID2	-	64427	0.697297	0.946978	0.822137	2735.77	2206.6	3264.94	1.47962	0.565232	0.249705	1
chr11	94800055	94804388	SRSF8	+	4333	0.580994	0.788343	0.684669	153.216	123.651	182.78	1.47819	0.563834	0.618012	1
chr12	120105760	120119429	PRKAB1	+	13669	1.42963	1.93914	1.68439	1189.1	959.89	1418.31	1.47758	0.563233	0.314789	1
chr20	35520226	35580246	SAMHD1	-	60020	0.850544	1.1529	1.00172	3105.06	2507.44	3702.67	1.47667	0.56235	0.245557	1
chr4	113218498	113363764	ALPK1	+	145266	0.473611	0.640873	0.557242	4180.36	3379.38	4981.35	1.47404	0.55978	0.23478	1
chr12	56735381	56754037	STAT2	-	18656	3.71327	5.02269	4.36798	4208.31	3402.32	5014.3	1.47379	0.559528	0.234736	1
chr17	52978051	53039328	TOM1L1	+	61277	0.642505	0.869192	0.755849	2391.88	1933.8	2849.96	1.47376	0.559501	0.262294	1
chr1	28052489	28089423	FAM76A	+	36934	0.484152	0.654885	0.569519	1086.34	878.306	1294.37	1.47371	0.55945	0.327348	1
chr18	56807124	56826063	SEC11C	+	18939	0.591464	0.800408	0.695936	680.915	550.694	811.136	1.47293	0.558693	0.384006	1
chr2	43457974	43823185	THADA	-	365211	0.524517	0.708962	0.616739	11631.7	9408.97	13854.4	1.47247	0.558239	0.210618	1
chr3	149530474	149679925	RNF13	+	149451	1.19892	1.6204	1.40966	10879.7	8800.91	12958.6	1.47241	0.558182	0.211688	1
chr20	33421377	33422265	HMGB3P1	-	888	0.672207	0.908025	0.790116	36.2325	29.3194	43.1455	1.47157	0.557358	0.82894	1
chr14	85996487	86094270	FLRT2	+	97783	3.34343	4.51616	3.92979	19843.9	16058.1	23629.6	1.47151	0.557298	0.205182	1
chr1	27425299	27481451	SLC9A1	-	56152	1.34128	1.81141	1.57635	4570.98	3699.34	5442.61	1.47124	0.557033	0.233797	1
chr13	28009775	28024739	MTIF3	-	14964	0.918881	1.24104	1.07996	834.768	675.62	993.917	1.47112	0.556913	0.359505	1
chr11	95711439	96076344	MAML2	-	364905	2.71984	3.67242	3.19613	60227.1	48747.9	71706.3	1.47096	0.55676	0.199617	1
chr5	112849390	112930984	YTHDC2	+	81594	1.47712	1.994	1.73556	7312.97	5919.96	8705.99	1.47062	0.55642	0.220774	1
chr15	67813521	67819641	C15orf61	+	6120	0.652823	0.881314	0.767069	242.498	196.312	288.683	1.47053	0.556336	0.546107	1
chr6	151186814	151423023	MTHFD1L	+	236209	1.81082	2.44426	2.12754	25951.5	21009.2	30893.8	1.47049	0.556293	0.203902	1
chr16	53088944	53361414	CHD9	+	272470	1.74583	2.35612	2.05098	28857.9	23365	34350.9	1.47019	0.556001	0.20345	1
chr21	34804792	34852316	TMEM50B	-	47524	0.638942	0.8616	0.750271	1841.24	1491.46	2191.01	1.46903	0.554867	0.283966	1
chr8	71024266	71316020	NCOA2	-	291754	0.833778	1.12415	0.978964	14748.8	11948.3	17549.3	1.46877	0.554607	0.210431	1
chr8	90945563	90996899	NBN	-	51336	1.52208	2.05131	1.78669	4736.55	3838.29	5634.81	1.46805	0.553904	0.235188	1
chr9	97488950	97849500	C9orf3	+	360550	1.12364	1.51275	1.3182	24517.4	19878.5	29156.2	1.46672	0.552591	0.207321	1
chr10	15139181	15146256	RPP38	+	7075	0.831923	1.12175	0.976836	356.882	289.369	424.395	1.46662	0.552497	0.485327	1
chr2	171847332	172087824	TLK1	-	240492	1.18042	1.58895	1.38468	17195.2	13943.3	20447.1	1.46645	0.552325	0.210614	1
chr1	151148933	151162640	VPS72	-	13707	0.638081	0.858837	0.748459	529.759	429.592	629.925	1.46633	0.552212	0.424682	1
chr5	150409503	150467221	TNIP1	-	57718	1.53332	2.06374	1.79853	5360.34	4346.91	6373.77	1.46628	0.552156	0.232643	1
chr9	102668914	102736818	STX17	+	67904	0.864924	1.16385	1.01439	3556.91	2884.77	4229.05	1.46599	0.551877	0.248095	1
chr6	106632351	106773695	ATG5	-	141344	1.41164	1.89835	1.65499	12078.8	9800.32	14357.3	1.46498	0.550881	0.216126	1
chr1	180257351	180472022	ACBD6	-	214671	1.19513	1.60639	1.40076	15521.5	12597.1	18445.9	1.46429	0.550205	0.213472	1
chr1	52082545	52254891	OSBPL9	+	172346	1.02881	1.38255	1.20568	10729.5	8709.13	12749.9	1.46397	0.549886	0.218766	1
chr5	79950293	80172634	MSH3	+	222341	0.677	0.909502	0.793251	9107.24	7393.58	10820.9	1.46355	0.549476	0.221977	1
chr3	45017740	45054158	EXOSC7	+	36418	0.647081	0.868882	0.757981	1425.18	1157.48	1692.87	1.46256	0.548491	0.310495	1
chr8	12803182	12887284	KIAA1456	+	84102	1.08655	1.45857	1.27256	5526.01	4488.41	6563.61	1.46235	0.548285	0.235002	1
chr4	86396283	86923823	ARHGAP24	+	527540	0.706268	0.948024	0.827146	22527.6	18297.8	26757.3	1.46232	0.54826	0.21154	1
chr9	113006091	113018920	TXN	-	12829	6.35665	8.53242	7.44454	4931.05	4005.28	5856.81	1.46227	0.548213	0.238664	1
chr6	71998476	72011973	OGFRL1	+	13497	1.49792	2.01056	1.75424	1222.54	993.034	1452.04	1.46223	0.54817	0.32516	1
chr12	56295196	56321697	WIBG	-	26501	1.18009	1.5839	1.382	1891	1536.08	2245.92	1.46211	0.548055	0.287944	1
chr15	36871811	37102449	C15orf41	+	230638	0.686977	0.921621	0.804299	9578.16	7782.38	11374	1.4615	0.54745	0.222751	1
chr2	85832375	85839179	C2orf68	-	6804	0.77432	1.03856	0.90644	318.444	258.775	378.112	1.46116	0.547114	0.508017	1
chr1	207925382	207968861	CD46	+	43479	1.91779	2.57003	2.24391	5037.49	4095.79	5979.19	1.45984	0.545809	0.240021	1
chr13	50069800	50103117	PHF11	+	33317	1.23506	1.65407	1.44457	2484.64	2020.49	2948.8	1.45945	0.545426	0.272177	1
chr2	73989324	74007284	DUSP11	-	17960	1.47395	1.97459	1.72427	1598.93	1300.25	1897.62	1.45943	0.545402	0.303348	1
chr7	149244244	149321881	ZNF767	-	77637	1.13323	1.51679	1.32501	5311.12	4321.42	6300.82	1.45804	0.544034	0.239861	1
chr1	178062863	178448648	RASAL2	+	385785	1.73727	2.32478	2.03103	40454.8	32919.3	47990.4	1.45782	0.543814	0.211719	1
chr5	72861597	72877794	UTP15	+	16197	1.06235	1.42104	1.24169	1038.39	845.162	1231.61	1.45725	0.543244	0.346391	1
chr4	90033967	90036052	TIGD2	+	2085	1.35438	1.81627	1.58533	170.67	138.948	202.392	1.4566	0.542603	0.61406	1
chr1	27650364	27653016	LOC644961	+	2652	1.76001	2.35347	2.05674	281.819	229.456	334.182	1.45641	0.542417	0.531606	1
chr11	65190268	65194003	NEAT1	+	3735	104.72	139.986	122.353	23594.5	19211.8	27977.1	1.45625	0.542254	0.216216	1
chr8	15397595	15624158	TUSC3	+	226563	0.517428	0.691593	0.60451	7071.21	5758.07	8384.36	1.45611	0.542115	0.233645	1
chr2	232063341	232209914	ARMC9	+	146573	1.91512	2.55976	2.23744	16931.9	13787.7	20076	1.45608	0.542086	0.219338	1
chr15	49448494	49450822	LOC100306975	+	2328	1.03679	1.38544	1.21111	145.567	118.552	172.582	1.45575	0.541761	0.640395	1
chr16	20869395	20911561	DCUN1D3	-	42166	3.94173	5.26558	4.60365	10022.1	8163.53	11880.7	1.45534	0.541357	0.227129	1
chr4	148559533	148605280	PRMT10	-	45747	0.697058	0.931189	0.814123	1923.16	1566.67	2279.65	1.45509	0.54111	0.292865	1
chr17	35441926	35766902	ACACA	-	324976	0.656859	0.877252	0.767056	12869.8	10484.9	15254.7	1.45493	0.540946	0.223611	1
chrX	107069083	107174867	MID2	+	105784	0.521839	0.696824	0.609332	3327.85	2711.4	3944.29	1.4547	0.540725	0.260809	1
chr4	142949181	143767604	INPP4B	-	818423	0.607353	0.811018	0.709186	29966	24415.4	35516.6	1.45468	0.540705	0.215904	1
chr1	178511930	178518024	C1orf220	+	6094	0.49402	0.659538	0.576779	181.407	147.872	214.943	1.45358	0.539611	0.606103	1
chr14	20779528	20801457	CCNB1IP1	-	21929	1.16153	1.54837	1.35495	1527.21	1245.44	1808.98	1.45248	0.538522	0.313341	1
chr10	97803158	97820625	CCNJ	+	17467	0.882585	1.17673	1.02966	928.512	757.204	1099.82	1.45247	0.538512	0.36308	1
chr4	331595	367691	ZNF141	+	36096	0.455847	0.607198	0.531523	990.485	808.195	1172.77	1.4511	0.537151	0.357006	1
chr10	89512874	89577917	ATAD1	-	65043	2.06332	2.74822	2.40577	8078.37	6591.76	9564.98	1.45105	0.537098	0.234967	1
chr5	140805852	140807825	PCDHGB8P	+	1973	1.24964	1.66601	1.45782	148.411	121.102	175.72	1.45101	0.53706	0.64028	1
chrX	30845558	30907511	TAB3	-	61953	0.782115	1.04168	0.911898	2916.59	2379.97	3453.21	1.45095	0.536997	0.270668	1
chr9	74477367	74526148	FAM108B1	-	48781	1.25879	1.67556	1.46717	3694.73	3016.07	4373.39	1.45003	0.536082	0.260208	1
chr8	121408082	121457647	MRPL13	-	49565	0.946175	1.2589	1.10254	2821.08	2303.48	3338.68	1.44941	0.535462	0.273812	1
chr16	3355432	3368576	ZNF75A	+	13144	0.913974	1.21537	1.06467	722.639	590.212	855.066	1.44875	0.534804	0.396962	1
chr10	33466418	33623833	NRP1	-	157415	3.06972	4.08201	3.57586	29058.9	23734.7	34383.1	1.44864	0.534703	0.221222	1
chr12	44152746	44183346	IRAK4	+	30600	1.08816	1.44688	1.26752	2002.3	1635.51	2369.08	1.44853	0.534588	0.295837	1
chr18	43753987	43846955	C18orf25	+	92968	1.84244	2.44898	2.14571	10298.1	8413.38	12182.7	1.44802	0.53408	0.232956	1
chr1	41157241	41237275	NFYC	+	80034	1.20595	1.6025	1.40423	5788.47	4729.34	6847.59	1.4479	0.533957	0.246064	1
chrX	14891526	14939459	MOSPD2	+	47933	1.27998	1.70117	1.49057	3688.36	3013.52	4363.19	1.44787	0.533934	0.262195	1
chr6	41765382	41863099	USP49	-	97717	0.460009	0.611023	0.535516	2701.5	2207.88	3195.12	1.44715	0.533213	0.278211	1
chr13	42140960	42535221	KIAA0564	-	394261	0.674329	0.895467	0.784898	15975	13058.6	18891.5	1.44667	0.532736	0.228011	1
chr1	89445138	89449749	RBMXL1	-	13505	2.59041	3.43773	3.01407	717.197	586.387	848.006	1.44615	0.532221	0.40023	1
chr9	112403067	112713756	PALM2	+	310689	0.480153	0.637305	0.558729	8961.13	7327.29	10595	1.44596	0.532029	0.237289	1
chr10	14948870	14996094	DCLRE1C	-	47224	0.475804	0.63144	0.553622	1349.77	1103.94	1595.6	1.44537	0.531441	0.330718	1
chr2	62132802	62363205	COMMD1	+	230403	0.551246	0.731166	0.641206	7626.47	6238.65	9014.28	1.44491	0.530979	0.241603	1
chr3	119540801	119813264	GSK3B	-	272463	3.04741	4.04184	3.54462	49854.9	40783.2	58926.6	1.44487	0.530943	0.221854	1
chr7	149128453	149158053	ZNF777	-	29600	0.504055	0.668636	0.586345	896.006	732.984	1059.03	1.44482	0.530886	0.374047	1
chr5	52856464	52979171	NDUFS4	+	122707	1.47313	1.9533	1.71321	10851.9	8878.67	12825.2	1.4445	0.530567	0.235165	1
chr3	157154579	157161417	PTX3	+	6838	19.2207	25.4825	22.3516	7889.75	6455.36	9324.15	1.4444	0.530474	0.241294	1
chr11	31453948	31531169	IMMP1L	-	77221	0.47254	0.626599	0.54957	2190.52	1792.31	2588.73	1.44436	0.53043	0.293484	1
chr11	10533224	10562774	RNF141	-	29550	1.01792	1.34942	1.18367	1805.59	1477.44	2133.74	1.44422	0.530286	0.307309	1
chr7	7680341	7918851	LOC729852	+	238510	0.49793	0.660091	0.57901	7128.82	5833.28	8424.36	1.44419	0.530261	0.243815	1
chr12	106751435	106903976	POLR3B	+	152541	0.600248	0.795576	0.697912	5495.57	4497.34	6493.8	1.44392	0.529992	0.251133	1
chr1	219347191	219386207	LYPLAL1	+	39016	0.809536	1.07241	0.940973	1895.12	1551.38	2238.86	1.44315	0.529216	0.304673	1
chr10	70320116	70454239	TET1	+	134123	0.873966	1.15731	1.01564	7031.99	5758.07	8305.91	1.44248	0.528554	0.245667	1
chr12	65672422	65860687	MSRB3	+	188265	2.1101	2.79323	2.45167	23825.7	19512.7	28138.7	1.44208	0.528146	0.228306	1
chr5	142657495	142815077	NR3C1	-	157582	4.0809	5.40156	4.74123	38565.9	31585.9	45546	1.44197	0.528045	0.225463	1
chr12	93861265	93897548	MRPL42	+	36283	0.934038	1.23637	1.0852	2032.65	1664.83	2400.46	1.44187	0.527937	0.300831	1
chr4	129190391	129209984	PGRMC2	-	19593	2.70088	3.57432	3.1376	3173.31	2599.23	3747.39	1.44173	0.527803	0.274656	1
chr1	45316193	45452361	EIF2B3	-	136168	0.5533	0.731904	0.642602	4516.7	3700.61	5332.79	1.44106	0.527126	0.260259	1
chr11	85955805	85989785	EED	+	33980	2.10226	2.78018	2.44122	4281.61	3508.13	5055.09	1.44097	0.527036	0.262332	1
chr2	54756358	54756978	RPL23AP32	+	620	1.71947	2.28092	2.0002	63.7868	52.265	75.3086	1.4409	0.526971	0.770246	1
chr5	172571444	172591390	BNIP1	+	19946	0.606343	0.801894	0.704118	724.943	594.036	855.851	1.44074	0.52681	0.403672	1
chr9	37753801	37778969	RG9MTD3	+	25168	0.483609	0.63959	0.5616	729.601	597.86	861.342	1.44071	0.526779	0.40288	1
chrY	14774297	14804153	TTTY15	+	29856	1.75543	2.3206	2.03802	3140.55	2573.73	3707.38	1.44047	0.526539	0.276319	1
chr7	56032269	56067875	GBAS	+	35606	0.4818	0.636964	0.559382	1028.09	842.613	1213.57	1.44024	0.526311	0.36273	1
chr9	116638561	116818875	ZNF618	+	180314	0.692028	0.914847	0.803438	7477.91	6129.02	8826.8	1.44016	0.526233	0.24628	1
chr13	110801309	110959496	COL4A1	-	158187	1.05986	1.40073	1.23029	10045.7	8234.92	11856.4	1.43977	0.52584	0.240664	1
chr14	53323988	53417815	FERMT2	-	93827	2.9262	3.86699	3.3966	16450.2	13485.6	19414.7	1.43966	0.525727	0.233852	1
chr8	56651319	56685885	TMEM68	-	34566	1.25463	1.65665	1.45564	2597.12	2130.12	3064.12	1.43848	0.52454	0.288342	1
chr11	28129797	28355054	METTL15	+	225257	1.00203	1.32295	1.16249	13516.2	11086.5	15945.8	1.4383	0.524368	0.237435	1
chr8	182199	197339	ZNF596	+	15140	0.478263	0.631349	0.554806	433.564	355.657	511.471	1.4381	0.524167	0.478221	1
chr4	48343612	48428215	SLAIN2	+	84603	2.33396	3.08058	2.70727	11821.9	9698.34	13945.4	1.43792	0.523983	0.239673	1
chr10	13628938	13672868	PRPF18	+	43930	1.11599	1.47269	1.29434	2934.93	2408.01	3461.84	1.43763	0.523697	0.282375	1
chr10	17686123	17758821	STAM	+	72698	1.69884	2.24107	1.96995	7392.16	6066.56	8717.75	1.43702	0.523078	0.249388	1
chr7	33134409	33149002	RP9	-	14593	1.14711	1.51296	1.33004	1001.81	822.217	1181.4	1.43685	0.522911	0.368668	1
chr6	88224095	88299735	RARS2	-	75640	2.14752	2.83186	2.48969	9720.25	7978.69	11461.8	1.43655	0.522611	0.244148	1
chr18	46570171	46987079	DYM	-	416908	0.73265	0.966023	0.849337	18273.1	15000	21546.1	1.4364	0.522461	0.235667	1
chr16	28109315	28223190	XPO6	-	113875	1.57013	2.07004	1.82008	10697.6	8781.79	12613.4	1.43631	0.522371	0.242701	1
chr9	74526422	74588371	C9orf85	+	61949	1.02304	1.34768	1.18536	3790.24	3112.95	4467.53	1.43514	0.521193	0.27257	1
chr3	183415605	183530413	YEATS2	+	114808	0.862809	1.13585	0.999329	5921.78	4865.74	6977.81	1.43407	0.520116	0.257845	1
chr2	232826292	233201908	DIS3L2	+	375616	0.597945	0.78705	0.692497	13425.2	11031.7	15818.7	1.43393	0.519975	0.241472	1
chr9	114122972	114247025	KIAA0368	-	124053	1.50317	1.97795	1.74056	11144.3	9159.11	13129.6	1.4335	0.519541	0.244592	1
chr10	97889471	97923517	ZNF518A	+	34046	0.653286	0.859477	0.756382	1329.13	1092.46	1565.79	1.43326	0.519305	0.343319	1
chr1	119425665	119532179	TBX15	-	106514	1.13179	1.48848	1.31014	7202.22	5921.24	8483.2	1.43267	0.51871	0.253977	1
chr1	230202955	230417875	GALNT2	+	214920	0.71802	0.944213	0.831117	9219.13	7579.69	10858.6	1.43259	0.518621	0.248749	1
chr10	101370274	101380221	SLC25A28	-	9947	1.74551	2.2948	2.02015	1037.11	852.811	1221.41	1.43222	0.518251	0.369198	1
chr20	5107406	5178533	CDS2	+	71127	0.678669	0.891994	0.785331	2883.1	2371.04	3395.16	1.43193	0.517958	0.288623	1
chr15	90373830	90437617	AP3S2	-	63787	1.02181	1.34269	1.18225	3891.88	3200.91	4582.84	1.43173	0.517761	0.274625	1
chr1	168195254	168212088	SFT2D2	+	16834	1.79923	2.3647	2.08196	1808.73	1487.64	2129.82	1.43168	0.517708	0.318795	1
chr15	34394273	34396591	PGBD4	+	2318	0.515031	0.676734	0.595882	71.2882	58.6387	83.9377	1.43144	0.517465	0.759816	1
chr9	100831568	100881488	TRIM14	-	49920	0.914492	1.20144	1.05797	2725.77	2242.29	3209.24	1.43123	0.517258	0.292336	1
chr8	52730139	52811735	PCMTD1	-	81596	1.36685	1.79553	1.58119	6658.39	5477.62	7839.15	1.43112	0.517148	0.257367	1
chr4	78634540	78740544	CNOT6L	-	106004	0.644885	0.846951	0.745918	4080.88	3357.7	4804.06	1.43076	0.516779	0.273602	1
chr5	122680578	122759286	CEP120	-	78708	0.811487	1.0656	0.938543	3812.55	3137.17	4487.92	1.43056	0.516583	0.276581	1
chr10	76586378	76792639	KAT6B	+	206261	0.863503	1.13375	0.998626	10630.8	8748.64	12513	1.43028	0.516296	0.24832	1
chr13	24043650	24061603	LINC00327	+	17953	0.508855	0.668295	0.588575	545.203	448.714	641.692	1.43007	0.516086	0.451692	1
chr12	57647547	57704246	R3HDM2	-	56699	0.708396	0.930194	0.819295	2397.52	1973.32	2821.72	1.42993	0.515949	0.301093	1
chr6	126277860	126301389	HINT3	+	23529	0.918819	1.20578	1.0623	1289.9	1061.87	1517.94	1.42949	0.515505	0.34968	1
chr6	28317690	28336954	ZKSCAN3	+	19264	0.485003	0.63625	0.560627	557.362	458.912	655.812	1.42906	0.515066	0.44949	1
chr19	37001588	37019248	ZNF260	-	17660	1.26385	1.65716	1.4605	1331.04	1096.29	1565.79	1.42826	0.514263	0.347896	1
chr1	53392900	53517289	SCP2	+	124389	0.776783	1.0183	0.897541	5761.84	4745.91	6777.77	1.42813	0.514126	0.264159	1
chr20	48429249	48508772	SLC9A8	+	79523	0.656308	0.860194	0.758251	3111.92	2563.53	3660.31	1.42784	0.513834	0.288524	1
chr5	53813588	53842416	SNX18	+	28828	1.9869	2.60327	2.29508	3414.53	2813.38	4015.67	1.42735	0.513336	0.284507	1
chr15	80135888	80189627	MTHFS	-	53739	0.487293	0.638373	0.562833	1560.94	1286.23	1835.65	1.42716	0.513143	0.334858	1
chr19	52516576	52531680	ZNF614	-	15104	0.721682	0.945305	0.833493	649.733	535.397	764.068	1.42711	0.513093	0.430317	1
chrX	102930425	102943086	MORF4L2	-	12661	8.39986	11.0031	9.70148	6338.96	5223.95	7453.98	1.42689	0.512872	0.262622	1
chr1	151023446	151032125	CDC42SE1	-	8679	2.88567	3.77836	3.33202	1492.49	1230.14	1754.85	1.42654	0.512525	0.339261	1
chr9	32455299	32526322	DDX58	-	71023	6.62533	8.67253	7.64893	28035.5	23112.6	32958.5	1.426	0.511972	0.241684	1
chr1	166825748	166845654	TADA1	-	19906	0.53455	0.699661	0.617105	633.945	522.65	745.241	1.42589	0.511864	0.434706	1
chr3	93781854	93845630	NSUN3	+	63776	0.70238	0.919268	0.810824	2668.65	2200.23	3137.07	1.4258	0.511767	0.298681	1
chr1	99127235	99226056	SNX7	+	98821	1.01637	1.32995	1.17316	5983.01	4933.3	7032.72	1.42556	0.51153	0.265481	1
chr12	52345450	52390863	ACVR1B	+	45413	0.580062	0.75864	0.669351	1568.68	1293.88	1843.49	1.42478	0.510741	0.336711	1
chr18	48405431	48476162	ME2	+	70731	0.485443	0.634855	0.560149	2044.66	1686.5	2402.81	1.42473	0.510693	0.316486	1
chr3	138374230	138478185	PIK3CB	-	103955	0.579765	0.757769	0.668767	3587.45	2959.98	4214.93	1.42397	0.50992	0.285469	1
chr12	58176527	58196639	TSFM	+	20112	0.641342	0.838283	0.739812	767.844	633.553	902.134	1.42393	0.509876	0.411793	1
chr3	108308336	108413693	DZIP3	+	105357	0.461631	0.603338	0.532485	2895.16	2388.89	3401.44	1.42386	0.509804	0.296055	1
chr8	38758752	38831430	PLEKHA2	+	72678	1.22791	1.60457	1.41624	5311.76	4383.88	6239.63	1.42331	0.509252	0.271207	1
chr15	62144589	62352664	VPS13C	-	208075	1.12618	1.47122	1.2987	13945.1	11509.8	16380.4	1.42317	0.509113	0.250927	1
chr16	70333071	70367731	DDX19B	+	34660	0.831157	1.08579	0.958473	1714.35	1414.98	2013.72	1.42315	0.509084	0.331072	1
chr3	187871662	188608460	LPP	+	736798	1.98849	2.59702	2.29276	86907.4	71741.9	102073	1.42278	0.508712	0.240176	1
chr6	117881432	117923705	GOPC	-	42273	2.57655	3.36503	2.97079	6480.9	5350.15	7611.66	1.4227	0.508633	0.265988	1
chr15	56922373	57025787	ZNF280D	-	103414	1.47516	1.92529	1.70023	9073.41	7493.01	10653.8	1.42183	0.507753	0.259101	1
chr15	77516249	77517746	C15orf5	-	1497	4.36885	5.69966	5.03425	388.898	321.238	456.558	1.42125	0.507156	0.509054	1
chr20	34359922	34538288	PHF20	+	178366	0.801439	1.0455	0.92347	8499.87	7021.35	9978.39	1.42115	0.507058	0.261069	1
chr7	156473569	156685902	LMBR1	-	212333	0.522149	0.681121	0.601635	6592.25	5445.75	7738.74	1.42106	0.506968	0.267104	1
chr9	107509968	107522403	NIPSNAP3A	+	12435	1.38375	1.805	1.59438	1023.09	845.162	1201.02	1.42105	0.506954	0.381212	1
chr2	208686011	208890284	PLEKHM3	-	204273	0.471105	0.614475	0.54279	5721.69	4726.79	6716.59	1.42096	0.506867	0.271164	1
chr9	14611068	14693480	ZDHHC21	-	82412	0.665423	0.86791	0.766667	3260.48	2693.56	3827.4	1.42095	0.506853	0.292822	1
chr1	28099693	28150963	STX12	+	51270	2.12909	2.7764	2.45275	6488.99	5361.62	7616.37	1.42053	0.506434	0.268024	1
chr6	485137	693109	EXOC2	-	207972	0.736715	0.960401	0.848558	9061.45	7487.91	10635	1.42029	0.506183	0.260601	1
chr5	77656338	77776562	SCAMP1	+	120224	0.613942	0.800237	0.70709	4386.53	3625.4	5147.66	1.41989	0.505774	0.281133	1
chr4	83550689	83720010	SCD5	-	169321	0.987636	1.28715	1.13739	9932.5	8209.42	11655.6	1.41978	0.505668	0.259363	1
chr2	9629410	9695917	ADAM17	-	66507	1.46671	1.91139	1.68905	5796.95	4791.8	6802.09	1.41953	0.50541	0.272155	1
chr4	123747862	123819390	FGF2	+	71528	35.2201	45.8928	40.5564	149694	123739	175649	1.41951	0.505397	0.242338	1
chr6	119134611	119256327	MCM9	-	121716	0.687015	0.895169	0.791092	4968.7	4107.26	5830.14	1.41947	0.505354	0.277081	1
chr18	72922730	73001901	TSHZ1	+	79171	0.834605	1.08735	0.960978	3925.95	3245.53	4606.38	1.4193	0.50518	0.286086	1
chr4	83739813	83812419	SEC31A	-	72606	3.70459	4.82635	4.26547	15980.9	13211.6	18750.3	1.41923	0.505111	0.253002	1
chr20	49126890	49201086	PTPN1	+	74196	2.21837	2.88819	2.55328	9775.51	8084.5	11466.5	1.41833	0.504198	0.261038	1
chr22	45529638	45559662	LOC100506714	-	30024	0.533341	0.694351	0.613846	951.016	786.524	1115.51	1.41828	0.504139	0.391892	1
chr10	21823100	22032559	MLLT10	+	209459	1.32016	1.71821	1.51919	16420.2	13582.5	19257.8	1.41784	0.503694	0.254027	1
chr2	223725731	223808119	ACSL3	+	82388	1.99464	2.59583	2.29523	9757.76	8071.75	11443.8	1.41776	0.503609	0.261628	1
chr15	74922898	74988386	EDC3	-	65488	0.662145	0.861708	0.761926	2574.76	2130.12	3019.4	1.41748	0.503332	0.30878	1
chr13	60970590	61148013	TDRD3	+	177423	0.515469	0.670708	0.593089	5429.87	4492.24	6367.5	1.41745	0.503293	0.276155	1
chr6	20402136	20493945	E2F3	+	91809	1.26728	1.64834	1.45781	6905.98	5714.73	8097.24	1.41691	0.502746	0.269907	1
chr3	67410883	67705038	SUCLG2	-	294155	1.06685	1.38742	1.22714	18626.1	15414.3	21837.9	1.41673	0.502563	0.253769	1
chr14	75548817	75593778	NEK9	-	44961	0.573194	0.745398	0.659296	1529.56	1265.83	1793.29	1.41669	0.50252	0.346682	1
chr19	58038692	58052244	ZNF549	+	13552	0.689426	0.895725	0.792575	554.224	458.912	649.537	1.41538	0.501194	0.462647	1
chr2	99215864	99224955	COA5	-	9091	1.56096	2.02933	1.79514	153.951	127.475	180.427	1.41538	0.501194	0.657765	1
chr3	44754134	44765323	ZNF502	+	11189	0.851262	1.10649	0.978876	564.962	467.835	662.088	1.41522	0.501023	0.460146	1
chr6	107349406	107372547	C6orf203	+	23141	0.529357	0.687366	0.608361	726.414	601.684	851.144	1.4146	0.500397	0.42749	1
chr11	112097087	112104695	PTS	+	7608	2.21051	2.86902	2.53977	997.054	826.041	1168.07	1.41406	0.499838	0.39074	1
chr12	4758263	4796720	NDUFA9	+	38457	1.13309	1.47071	1.3019	2583.39	2140.31	3026.46	1.41403	0.499811	0.311982	1
chr10	114710008	114927436	TCF7L2	+	217428	0.850227	1.10262	0.976423	10954.2	9080.08	12828.3	1.4128	0.498559	0.264426	1
chr6	74405507	74538041	CD109	+	132534	0.645625	0.837141	0.741383	5069.85	4202.87	5936.83	1.41257	0.498318	0.283143	1
chr12	7282966	7311530	CLSTN3	+	28564	0.495288	0.642076	0.568682	838.053	694.741	981.365	1.41256	0.498314	0.411949	1
chr4	144257982	144395718	GAB1	+	137736	0.677117	0.877802	0.777459	5525.47	4581.47	6469.48	1.4121	0.497839	0.280845	1
chr16	56659584	56661024	MT1E	+	1440	2.63135	3.40825	3.0198	224.455	186.114	262.796	1.41201	0.497753	0.601845	1
chr5	102884555	102898490	NUDT12	-	13935	0.556868	0.721714	0.639291	459.647	381.152	538.143	1.41189	0.497623	0.492418	1
chr5	49961732	50142356	PARP8	+	180624	0.568851	0.737066	0.652958	6085.24	5046.75	7123.72	1.41155	0.497275	0.278536	1
chr15	44854893	44955876	SPG11	-	100983	1.0622	1.37614	1.21917	6352.25	5268.56	7435.94	1.41138	0.497106	0.277506	1
chr3	180701497	180707562	DNAJC19	-	6065	0.96281	1.24729	1.10505	345.802	286.82	404.784	1.41128	0.497006	0.535425	1
chr1	212899494	212965139	NSL1	-	65645	0.482728	0.625168	0.553948	1876.1	1556.48	2195.72	1.4107	0.496409	0.336387	1
chr13	95672082	95953687	ABCC4	-	281605	0.517946	0.670632	0.594289	8634.8	7164.12	10105.5	1.41057	0.496275	0.27101	1
chr11	59404191	59436511	PATL1	-	32320	2.77567	3.59425	3.18496	5311.46	4406.83	6216.1	1.41056	0.496269	0.283607	1
chr12	133657036	133684258	ZNF140	+	27222	0.843618	1.09223	0.967924	1359.53	1128.16	1590.89	1.41017	0.495869	0.36349	1
chr2	64068097	64118696	UGP2	+	50599	1.94498	2.51725	2.23111	5824.65	4833.87	6815.43	1.40993	0.495625	0.281398	1
chr2	75185774	75196859	POLE4	+	11085	1.29004	1.66952	1.47978	846.192	702.39	989.994	1.40947	0.495148	0.413796	1
chr5	119800018	120022964	PRR16	+	222946	1.64776	2.13114	1.88945	21733.9	18044.2	25423.7	1.40897	0.494643	0.259896	1
chr5	118788137	118878030	HSD17B4	+	89893	0.742564	0.960262	0.851413	3948.8	3278.67	4618.93	1.40878	0.494447	0.296202	1
chr17	19912648	20218072	SPECC1	+	305424	0.853533	1.1035	0.978517	15419.5	12804.9	18034.1	1.40837	0.494026	0.263972	1
chr10	116581502	116659586	FAM160B1	+	78084	1.44312	1.86529	1.6542	6664.32	5534.99	7793.66	1.40807	0.493721	0.279509	1
chr2	42396489	42559688	EML4	+	163199	0.730512	0.944043	0.837278	7050.08	5856.22	8243.94	1.40772	0.493363	0.278423	1
chr6	160148151	160177351	WTAP	+	29200	7.74057	10.0019	8.87124	13364.6	11101.8	15627.3	1.40763	0.493271	0.266529	1
chr13	22066827	22178355	EFHA1	-	111528	0.935239	1.20817	1.0717	6166.63	5123.24	7210.01	1.40732	0.492946	0.282365	1
chr5	87491022	87564665	TMEM161B	-	73643	1.25284	1.61828	1.43556	5454.33	4531.75	6376.91	1.40716	0.492789	0.286155	1
chr4	135117488	135122903	PABPC4L	-	5415	1.54328	1.99263	1.76795	493.918	410.471	577.366	1.40659	0.492205	0.486876	1
chr12	28410132	28703099	CCDC91	+	292967	0.488912	0.631113	0.560013	8464.52	7035.37	9893.67	1.40627	0.491879	0.275689	1
chr2	224839764	224904036	SERPINE2	-	64272	3.04574	3.93136	3.48855	11567.9	9615.48	13520.2	1.40609	0.491691	0.270179	1
chr19	12382624	12405714	ZNF44	-	23090	1.13411	1.46346	1.29879	1547.21	1286.23	1808.19	1.40581	0.491401	0.356502	1
chr8	55047780	55061074	MRPL15	+	13294	0.741851	0.957645	0.849748	582.661	484.407	680.915	1.40567	0.491256	0.464793	1
chrX	122318095	122624766	GRIA3	+	306671	1.47742	1.90626	1.69184	26768	22254.7	31281.3	1.40561	0.491193	0.261615	1
chr9	125026881	125085742	MRRF	+	58861	0.688278	0.888004	0.788141	2393.25	1989.89	2796.62	1.40541	0.490992	0.325194	1
chr11	33106129	33183037	CSTF3	-	76908	1.53644	1.98208	1.75926	6980.41	5803.96	8156.86	1.4054	0.490977	0.281001	1
chr5	37379411	37752774	WDR70	+	373363	0.888576	1.14619	1.01738	19596.9	16295.2	22898.5	1.40523	0.490808	0.264538	1
chr12	105567074	105630008	APPL2	-	62934	3.5626	4.59518	4.07889	13243.5	11012.6	15474.3	1.40515	0.490722	0.269131	1
chr12	50898767	51142450	DIP2B	+	243683	0.820162	1.05782	0.938991	11805.1	9816.89	13793.2	1.40505	0.490624	0.270904	1
chr3	185000728	185206882	MAP3K13	+	206154	0.456483	0.588529	0.522506	5557.24	4622.26	6492.23	1.40456	0.490115	0.288195	1
chr10	75757871	75879914	VCL	+	122043	3.29687	4.24974	3.77331	23757.3	19762.5	27752	1.40427	0.489825	0.26383	1
chr9	100174301	100258405	TDRD7	+	84104	1.11244	1.4339	1.27317	5524.25	4595.49	6453.01	1.4042	0.489752	0.288736	1
chr2	205410515	206484886	PARD3B	+	1074371	0.956813	1.2326	1.09471	60675.8	50491.8	70859.9	1.4034	0.488921	0.259883	1
chr6	126307575	126360420	TRMT11	+	52845	1.3982	1.80095	1.59957	4360.99	3629.23	5092.74	1.40326	0.488781	0.297828	1
chr2	64858754	64881046	SERTAD2	-	22292	2.56946	3.30907	2.93926	3380.4	2813.38	3947.43	1.40309	0.488606	0.308815	1
chr18	44390022	44497495	PIAS2	-	107473	0.635829	0.818868	0.727348	4032.79	3356.43	4709.14	1.40302	0.488536	0.301148	1
chr17	9153787	9479275	STX8	-	325488	0.480568	0.618827	0.549697	9230.35	7682.95	10777.8	1.40282	0.488325	0.277419	1
chr7	91875547	92030698	ANKIB1	+	155151	1.2263	1.57836	1.40233	11224.5	9345.23	13103.7	1.40218	0.487672	0.274591	1
chr12	30862485	30907448	CAPRIN2	-	44963	0.758453	0.976213	0.867333	2011.86	1675.03	2348.69	1.40218	0.487669	0.339939	1
chr16	48572636	48644120	N4BP1	-	71484	1.95	2.50984	2.22992	8223.49	6846.71	9600.28	1.40217	0.487665	0.280435	1
chr1	100652477	100715409	DBT	-	62932	0.774072	0.995651	0.884861	2872.76	2392.71	3352.8	1.40125	0.486719	0.318884	1
chr7	24737973	24797639	DFNA5	-	59666	0.801219	1.03041	0.915814	2819.07	2348.1	3290.04	1.40115	0.486614	0.320008	1
chr8	56685790	56738005	TGS1	+	52215	2.3351	3.00285	2.66898	7189.32	5988.8	8389.85	1.40092	0.486378	0.284798	1
chr10	89623194	89728532	PTEN	+	105338	4.24748	5.46142	4.85445	26380	21976.8	30783.2	1.40071	0.486162	0.266629	1
chr1	100435539	100489006	SLC35A3	+	53467	1.13194	1.45511	1.29353	3567.94	2972.73	4163.15	1.40045	0.485889	0.309024	1
chr1	146626684	146644129	PRKAB2	-	17445	1.77146	2.27506	2.02326	566.089	471.659	660.519	1.40042	0.485855	0.473653	1
chr20	1093905	1148426	PSMF1	+	54521	1.32333	1.7001	1.51171	4251.99	3543.82	4960.17	1.39967	0.485085	0.30247	1
chr1	111489811	111506566	LRIF1	-	16755	1.86717	2.39746	2.13232	1842.76	1536.08	2149.43	1.3993	0.484703	0.349247	1
chrX	134021661	134049297	MOSPD1	-	27636	0.862097	1.10712	0.984608	1403.7	1170.22	1637.18	1.39903	0.484425	0.371808	1
chr16	57481336	57495187	COQ9	+	13851	0.509655	0.654117	0.581886	415.766	346.733	484.799	1.39819	0.48356	0.51934	1
chr2	68269331	68290159	C1D	-	20828	1.46161	1.87585	1.66873	1792.94	1495.29	2090.6	1.39812	0.483493	0.352519	1
chr5	99871123	99922440	FAM174A	+	51317	0.479947	0.615936	0.547941	1450.52	1209.74	1691.31	1.39807	0.483437	0.369888	1
chr13	100741268	101182691	PCCA	+	441423	0.750535	0.963057	0.856796	19509.7	16272.2	22747.1	1.39791	0.48327	0.27198	1
chr11	61159831	61166335	TMEM216	+	6504	0.51598	0.660573	0.588276	197.146	164.443	229.848	1.39773	0.48309	0.632548	1
chr13	51483813	51544596	RNASEH2B	+	60783	0.581118	0.745548	0.663333	2079.86	1734.94	2424.78	1.39761	0.482967	0.342314	1
chr15	99192760	99507759	IGF1R	+	314999	0.819882	1.05184	0.935861	15203.8	12682.5	17725	1.39759	0.48294	0.275	1
chr9	95375465	95432547	IPPK	-	57082	0.635164	0.814784	0.724974	2134.58	1780.83	2488.32	1.39728	0.482621	0.340896	1
chr9	6720862	7175648	KDM4C	+	454786	0.59292	0.759994	0.676457	15869.6	13244.7	18494.5	1.39637	0.481684	0.27574	1
chr12	70636773	70748773	CNOT2	+	112000	2.19161	2.80922	2.50041	14446	12056.6	16835.4	1.39636	0.481671	0.2769	1
chr1	201452657	201476387	CSRP1	-	23730	3.6554	4.68359	4.1695	5103.63	4260.23	5947.03	1.39594	0.481237	0.299743	1
chr7	98625057	98741743	SMURF1	-	116686	1.77861	2.27907	2.02884	12212.2	10194.2	14230.2	1.39591	0.481204	0.279689	1
chr1	68150859	68154021	GADD45A	+	3162	20.7247	26.553	23.6389	3855.69	3218.76	4492.63	1.39577	0.481056	0.310473	1
chr1	158979681	159024945	IFI16	+	45264	4.37711	5.60771	4.99241	11656.8	9731.48	13582.2	1.3957	0.480988	0.280616	1
chr1	173837492	173855774	ZBTB37	+	18282	0.498279	0.638241	0.56826	535.936	447.439	624.434	1.39557	0.480858	0.485709	1
chr10	116697951	116737439	TRUB1	+	39488	1.03843	1.33024	1.18433	2412.42	2014.11	2810.74	1.39552	0.480804	0.334848	1
chr1	193065594	193075244	GLRX2	-	9650	1.10536	1.41577	1.26056	627.523	523.924	731.121	1.39547	0.480752	0.464621	1
chr15	63569748	63601325	APH1B	+	31577	0.758485	0.971732	0.865108	1409.24	1176.6	1641.88	1.39545	0.48073	0.375123	1
chr1	54387233	54411288	HSPB11	-	24055	0.93595	1.19831	1.06713	1323.73	1105.21	1542.26	1.39544	0.48072	0.380803	1
chr2	24807345	24993570	NCOA1	+	186225	0.651387	0.8343	0.742843	7135.98	5958.2	8313.76	1.39535	0.480623	0.290716	1
chr20	33432522	33460661	GGT7	-	28139	0.480527	0.615303	0.547915	795.3	664.147	926.453	1.39495	0.480214	0.435402	1
chrX	149861868	149933575	MTMR1	+	71707	0.58633	0.750739	0.668535	2472.83	2065.1	2880.55	1.39487	0.480133	0.334018	1
chr2	151324709	151344180	RND3	-	19471	75.041	96.0762	85.5586	85933.3	71767.4	100099	1.39477	0.48003	0.267714	1
chr1	164528596	164821060	PBX1	+	292464	0.807084	1.03282	0.919952	13878.5	11593.9	16163.1	1.3941	0.479339	0.279751	1
chr2	161128661	161350318	RBMS1	-	221657	4.64903	5.94873	5.29888	60565.4	50598.8	70532	1.39394	0.479173	0.2695	1
chr6	84569369	84670146	CYB5R4	+	100777	1.09466	1.40061	1.24764	6485.9	5418.98	7552.82	1.39377	0.478994	0.294814	1
chr5	16662015	16936385	MYO10	-	274370	1.78445	2.283	2.03373	28782.6	24048.3	33517	1.39374	0.478962	0.273174	1
chr17	662548	685571	GLOD4	-	23023	0.608724	0.778592	0.693658	823.884	688.368	959.4	1.39373	0.478953	0.432422	1
chr17	17991282	18011292	DRG2	+	20010	0.460437	0.589057	0.524747	541.624	452.538	630.709	1.39372	0.478937	0.48602	1
chr1	50906934	51425936	FAF1	-	519002	0.850746	1.08839	0.969568	25956.4	21687.4	30225.4	1.39369	0.478905	0.273944	1
chr5	43289492	43313595	HMGCS1	-	24103	1.53769	1.96715	1.75242	2178.65	1820.35	2536.96	1.39367	0.478884	0.343287	1
chr14	35870715	35873960	NFKBIA	-	3245	19.1364	24.4834	21.8099	3650.75	3050.49	4251.01	1.39355	0.478767	0.315145	1
chr14	61447831	61550451	SLC38A6	+	102620	0.728365	0.931599	0.829982	4393.39	3671.29	5115.49	1.39338	0.478585	0.307737	1
chr7	5346422	5463177	TNRC18	-	116755	0.542157	0.693125	0.617641	3719.69	3109.13	4330.24	1.39275	0.477939	0.315161	1
chr5	148874844	148931007	CSNK1A1	-	56163	5.8437	7.46996	6.65683	19284.8	16120.6	22449	1.39257	0.477752	0.2776	1
chr19	37717365	37734574	ZNF383	+	17209	0.71119	0.909575	0.810383	719.746	601.684	837.808	1.39244	0.477613	0.450074	1
chr3	132276981	132378975	ACAD11	-	101994	1.13396	1.44892	1.29144	1503.13	1256.91	1749.36	1.39179	0.476944	0.373292	1
chr12	116396380	116714991	MED13L	-	318611	3.00897	3.84323	3.4261	56288.1	47074.1	65502	1.39146	0.476604	0.272314	1
chr13	27131839	27263082	WASF3	+	131243	0.892833	1.14039	1.01661	6882.06	5755.52	8008.6	1.39146	0.476604	0.295676	1
chr6	80816343	81055987	BCKDHB	+	239644	0.605171	0.772933	0.689052	8517.52	7123.33	9911.71	1.39144	0.476582	0.290756	1
chr2	231280870	231410317	SP100	+	129447	2.86721	3.66178	3.2645	21796.8	18230.3	25363.3	1.39127	0.476407	0.277835	1
chr14	52456227	52471420	C14orf166	+	15193	2.44959	3.12837	2.78898	2185.62	1828	2543.23	1.39127	0.476399	0.345588	1
chr19	21473962	21512212	ZNF708	-	38250	1.10787	1.41425	1.26106	2488.17	2081.67	2894.67	1.39055	0.475656	0.338175	1
chr2	208576263	208620896	CCNYL1	+	44633	0.719915	0.918523	0.819219	1882.91	1575.6	2190.22	1.39009	0.47518	0.357214	1
chr5	150088308	150138657	DCTN4	-	50349	1.84278	2.35094	2.09686	5445.51	4557.25	6333.77	1.38982	0.474901	0.304052	1
chr3	113775610	113807268	QTRTD1	+	31658	0.856686	1.09289	0.974788	1591.73	1332.12	1851.34	1.38977	0.474844	0.370613	1
chr14	35761573	35786682	PSMA6	+	25109	2.183	2.78397	2.48348	3216.3	2692.28	3740.33	1.38928	0.474335	0.325555	1
chr3	158991035	159615155	SCHIP1	+	624120	0.579756	0.739136	0.659446	21225.5	17770.1	24680.8	1.3889	0.47394	0.280561	1
chr7	92759367	92777680	SAMD9L	-	18313	1.78708	2.27855	2.03281	1920.03	1607.47	2232.59	1.38889	0.473928	0.357063	1
chr12	66530716	66563807	TMBIM4	-	33091	2.45484	3.12921	2.79203	4765.33	3989.98	5540.67	1.38865	0.473679	0.309749	1
chr1	84543744	84704181	PRKACB	+	160437	0.975737	1.24377	1.10975	9183.33	7689.32	10677.3	1.38859	0.473625	0.292231	1
chr7	47314751	47621742	TNS3	-	306991	0.823694	1.04985	0.936772	14832.8	12419.9	17245.7	1.38855	0.473576	0.284713	1
chr4	53739150	54232242	SCFD2	-	493092	0.44095	0.562039	0.501494	12754.7	10679.9	14829.5	1.38855	0.473574	0.28674	1
chr5	71616199	71655180	PTCD2	+	38981	0.473529	0.603289	0.538409	1082.32	906.351	1258.28	1.38829	0.473313	0.407824	1
chr15	52873517	52970820	FAM214A	-	97303	1.4312	1.82293	1.62706	8165.79	6840.33	9491.24	1.38754	0.472529	0.29578	1
chr2	135809834	135928279	RAB3GAP1	+	118445	2.55544	3.25474	2.90509	17747.9	14867.5	20628.3	1.38748	0.472465	0.283787	1
chr19	39897486	39900045	ZFP36	+	2559	3.42795	4.36736	3.89765	514.315	430.867	597.762	1.38735	0.472328	0.499177	1
chr2	197697727	197791454	PGAP1	-	93727	0.722987	0.920513	0.82175	3972.48	3328.38	4616.57	1.38703	0.472	0.318424	1
chr10	103605355	103815932	C10orf76	-	210577	0.775591	0.986786	0.881189	9570.52	8022.03	11119	1.38606	0.470987	0.294131	1
chr17	66097695	66132070	LOC100499466	+	34375	1.33937	1.70395	1.52166	2697.68	2261.42	3133.94	1.38583	0.47075	0.338486	1
chr19	52658124	52674896	ZNF836	-	16772	0.492074	0.625859	0.558967	483.524	405.372	561.677	1.38558	0.470493	0.509406	1
chr18	3594111	3597377	FLJ35776	+	3266	1.42119	1.81089	1.61604	272.16	228.181	316.139	1.38547	0.470381	0.593435	1
chr15	24920540	24928593	C15orf2	+	8053	0.60266	0.76643	0.684545	284.319	238.379	330.26	1.38544	0.470342	0.586918	1
chr5	130599701	130730382	CDC42SE2	+	130681	1.00908	1.28316	1.14612	7724.87	6477.03	8972.71	1.38531	0.470211	0.299399	1
chr5	114856607	114880591	FEM1C	-	23984	3.36966	4.28492	3.82729	4734.34	3969.59	5499.1	1.38531	0.470206	0.313541	1
chr20	3229947	3388255	C20orf194	-	158308	0.86167	1.0956	0.978635	7990.56	6700.11	9281	1.3852	0.470095	0.298753	1
chr12	11182985	11184006	TAS2R31	-	1021	1.11845	1.42678	1.27262	66.8756	56.0892	77.662	1.38462	0.469485	0.790585	1
chr9	123940414	123964365	RAB14	-	23951	4.50538	5.72642	5.1159	6319.55	5300.43	7338.67	1.38454	0.469408	0.30529	1
chr5	179921416	180005353	CNOT6	+	83937	0.872863	1.10914	0.991001	4289.99	3598.63	4981.35	1.38423	0.469088	0.318348	1
chr2	66662531	66799891	MEIS1	+	137360	2.91876	3.70833	3.31354	23474.3	19692.4	27256.2	1.3841	0.468946	0.284808	1
chr6	147525493	147711612	STXBP5	+	186119	1.24437	1.58086	1.41261	13559.7	11375.9	15743.4	1.38393	0.468767	0.290801	1
chr19	57019211	57040269	ZNF471	+	21058	0.759193	0.96423	0.861711	935.866	785.249	1086.48	1.38362	0.468444	0.428159	1
chr17	45973515	46006323	SP2	+	32808	0.465934	0.591569	0.528752	894.731	750.831	1038.63	1.38331	0.468124	0.433485	1
chr2	160175489	160473059	BAZ2B	-	297570	1.41987	1.80259	1.61123	24727.5	20753	28702	1.38303	0.46783	0.285548	1
chr2	177134122	177202753	MTX2	+	68631	1.02177	1.29681	1.15929	4103.44	3444.39	4762.48	1.38268	0.467467	0.321775	1
chr20	5986738	6020697	CRLS1	+	33959	1.45742	1.84942	1.65342	2895.8	2430.96	3360.65	1.38244	0.467214	0.338245	1
chr2	27805892	27845963	ZNF512	+	40071	1.20468	1.52805	1.36637	2823.88	2371.04	3276.71	1.38197	0.466725	0.340105	1
chrX	128674251	128726530	OCRL	+	52279	0.67515	0.856426	0.765788	2064.71	1733.67	2395.75	1.3819	0.466654	0.359384	1
chr8	67624652	67774257	SGK3	+	149605	0.441673	0.560235	0.500954	3865.15	3245.53	4484.78	1.38184	0.466586	0.325151	1
chr16	74907470	75019017	WDR59	-	111547	0.618656	0.784622	0.701639	4036.41	3389.57	4683.25	1.38166	0.466407	0.323539	1
chr5	65222383	65376850	ERBB2IP	+	154467	3.84404	4.87417	4.3591	34726	29165.1	40287	1.38134	0.466069	0.285155	1
chr6	42896859	42907008	CNPY3	+	10149	0.470525	0.596588	0.533556	279.269	234.555	323.984	1.38127	0.465996	0.593098	1
chr22	36134782	36424585	RBFOX2	-	289803	2.17746	2.7597	2.46858	36894.6	30994.4	42794.9	1.38073	0.465432	0.285492	1
chr19	52567718	52599018	ZNF841	-	31300	1.05222	1.33349	1.19285	1925.52	1617.66	2233.37	1.38061	0.465311	0.365679	1
chr16	69458497	69500167	CYB5B	+	41670	1.45865	1.84778	1.65322	3552.74	2985.48	4120.01	1.38002	0.464686	0.33081	1
chr12	109886459	109915155	KCTD10	-	28696	2.11396	2.67682	2.39539	3544.85	2979.1	4110.59	1.37981	0.464469	0.331137	1
chr10	101992054	102027437	CWF19L1	-	35383	0.940404	1.19108	1.06574	1936.89	1627.86	2245.92	1.37968	0.464329	0.366269	1
chr8	27142403	27168834	TRIM35	-	26431	0.76295	0.966234	0.864592	1178.51	990.485	1366.54	1.37967	0.464318	0.408303	1
chr4	99391517	99579812	TSPAN5	-	188295	1.70785	2.1621	1.93497	18789.6	15795.5	21783.8	1.37912	0.463743	0.292181	1
chr11	27387507	27494334	LGR4	-	106827	0.862211	1.0906	0.976406	5379.12	4524.11	6234.14	1.37798	0.462558	0.31718	1
chr7	64126510	64171401	ZNF107	+	44891	0.940048	1.18798	1.06401	2463.32	2072.75	2853.88	1.37686	0.461379	0.353491	1
chr3	73046118	73115011	PPP4R2	+	68893	2.83851	3.58641	3.21246	11137.7	9373.27	12902.1	1.37648	0.46098	0.301833	1
chr13	28194879	28241559	POLR1D	+	46680	0.765582	0.96726	0.866421	2085.74	1755.34	2416.15	1.37646	0.460962	0.364591	1
chr18	19109261	19180693	ESCO1	-	71432	1.03257	1.30445	1.16851	4304.45	3622.85	4986.06	1.37628	0.460773	0.326874	1
chr19	53569866	53606687	ZNF160	-	36821	0.912773	1.15306	1.03292	1961.31	1650.81	2271.81	1.37618	0.46067	0.369171	1
chr11	120894802	120960354	TBCEL	+	65552	1.0125	1.27887	1.14569	3872.56	3259.55	4485.57	1.37613	0.460619	0.331299	1
chr6	88299784	88377172	ORC3	+	77388	0.541772	0.684141	0.612957	2445.72	2058.73	2832.7	1.37595	0.460425	0.354922	1
chr14	69340839	69446083	ACTN1	-	105244	5.58985	7.05478	6.32231	34312.7	28896.1	39729.2	1.3749	0.459323	0.292248	1
chrX	101859085	101860581	ARMCX5-GPRASP2	+	5948	0.81537	1.0254	0.920385	71.1411	59.9135	82.3688	1.3748	0.459217	0.787951	1
chr21	38595725	38639833	DSCR3	-	44108	1.17856	1.48711	1.33283	3031.51	2553.33	3509.69	1.37455	0.458963	0.344457	1
chr22	35777059	35790207	HMOX1	+	13148	0.617836	0.779602	0.698719	473.669	398.998	548.341	1.37429	0.45869	0.523018	1
chr7	27236498	27239725	HOXA13	-	3227	3.6352	4.58587	4.11053	683.857	576.189	791.525	1.37372	0.458092	0.475213	1
chr9	34179002	34252521	UBAP1	+	73519	1.47554	1.86044	1.66799	6323.76	5328.48	7319.05	1.37357	0.457934	0.317244	1
chr13	45967453	45992516	SLC25A30	-	25063	0.660657	0.832961	0.746809	965.186	813.294	1117.08	1.37352	0.457881	0.435341	1
chr3	105377108	105587887	CBLB	-	210779	1.41584	1.78504	1.60044	17395.5	14658.4	20132.5	1.37344	0.457798	0.299208	1
chr4	122745483	122791652	BBS7	-	46169	0.58012	0.731293	0.655706	1561.08	1315.55	1806.62	1.37329	0.457632	0.389837	1
chr3	49396578	49449526	RHOA	-	52948	3.3875	4.26963	3.82857	10453.1	8809.83	12096.4	1.37306	0.457397	0.306679	1
chr18	22006608	22033494	IMPACT	+	26886	0.973988	1.22743	1.10071	1526.03	1286.23	1765.83	1.37287	0.4572	0.392172	1
chr17	66244144	66253305	AMZ2	+	9161	1.25218	1.57791	1.41505	668.462	563.442	773.482	1.37278	0.457102	0.479015	1
chr6	57037103	57050012	BAG2	+	12909	2.38101	2.99948	2.69024	1790.54	1509.31	2071.77	1.37266	0.456976	0.379694	1
chr11	35160416	35253949	CD44	+	93533	10.3425	13.0297	11.6861	56363.5	47515.2	65211.8	1.37244	0.456742	0.29278	1
chr18	76829396	77138282	ATP9B	+	308886	0.447667	0.563703	0.505685	8054.49	6791.89	9317.09	1.37179	0.456065	0.313227	1
chr1	26758772	26797795	DHDDS	+	39023	0.93908	1.18156	1.06032	2133.55	1799.95	2467.14	1.37067	0.45488	0.369437	1
chr1	24128366	24151949	HMGCL	-	23583	0.469913	0.591157	0.530535	645.173	544.32	746.026	1.37056	0.45477	0.485733	1
chrX	103366999	103369317	LOC286437	-	2318	6.2174	7.81723	7.01731	838.544	707.489	969.598	1.37048	0.454679	0.454192	1
chr3	141205925	141331197	RASA2	+	125272	2.02906	2.55178	2.29042	14795.1	12484.9	17105.2	1.37007	0.454249	0.304853	1
chr5	96271345	96365115	LNPEP	+	93770	1.53332	1.92832	1.73082	8368.86	7062.14	9675.59	1.37006	0.454243	0.31433	1
chr4	40812043	41216635	APBB2	-	404592	2.17076	2.72935	2.45005	51113.6	43139	59088.2	1.36972	0.453879	0.296167	1
chr8	87354993	87480178	WWP1	+	125185	1.14128	1.43475	1.28801	8314	7017.53	9610.48	1.3695	0.453645	0.315108	1
chr1	150898814	150937220	SETDB1	+	38406	0.687243	0.863591	0.775417	1535.44	1296.43	1774.46	1.36873	0.45284	0.396202	1
chr10	74927876	75001939	FAM149B1	+	74063	0.448886	0.563914	0.5064	1933.95	1632.96	2234.94	1.36864	0.452745	0.378477	1
chr7	139025104	139108203	LUC7L2	+	83099	2.04828	2.57328	2.31078	9348.07	7893.28	10802.9	1.36861	0.452716	0.313707	1
chr6	83777384	83878190	DOPEY1	+	100806	0.904699	1.13657	1.02063	5305.04	4479.49	6130.59	1.36859	0.452692	0.328059	1
chr11	30344648	30359165	C11orf46	+	14517	1.86822	2.34687	2.10755	1577.61	1332.12	1823.1	1.36857	0.452667	0.394149	1
chr16	23652686	23685068	DCTN5	+	32382	2.07222	2.60362	2.33792	3903.99	3296.52	4511.46	1.36855	0.452651	0.339398	1
chr8	131064350	131455906	ASAP1	-	391556	2.8046	3.52203	3.16331	63341.9	53496.4	73187.4	1.36808	0.452155	0.297277	1
chr18	12785476	12884334	PTPN2	-	98858	0.908349	1.14066	1.0245	5222.38	4410.65	6034.1	1.36807	0.452147	0.329151	1
chr6	28346597	28367544	ZSCAN12	-	20947	0.794191	0.997335	0.895763	967.49	817.118	1117.86	1.36805	0.452126	0.440902	1
chr7	107531585	107561643	DLD	+	30058	1.81666	2.28116	2.04891	3175.51	2682.08	3668.94	1.36794	0.452009	0.349487	1
chr11	111944967	111955874	C11orf57	+	10907	1.16595	1.46353	1.31474	739.456	624.63	854.282	1.36766	0.451711	0.471898	1
chr7	7606615	7647110	MIOS	+	40495	0.674222	0.84643	0.760326	1587.56	1341.04	1834.08	1.36765	0.451701	0.39465	1
chr12	11243885	11244912	TAS2R43	-	1027	1.36462	1.71301	1.53882	81.4863	68.8368	94.1357	1.36752	0.451563	0.775137	1
chr7	96318078	96339203	SHFM1	-	21125	2.18937	2.74791	2.46864	2689.05	2271.61	3106.48	1.36752	0.451563	0.35874	1
chr21	28290230	28339439	ADAMTS5	-	49209	1.8322	2.29888	2.06554	5240.71	4428.5	6052.93	1.36681	0.450816	0.330463	1
chr5	61874561	61877275	LRRC70	+	2714	0.68085	0.854948	0.767899	88.9877	75.2105	102.765	1.36636	0.45034	0.764778	1
chr1	151955385	151966714	S100A10	-	11329	2.96665	3.72056	3.34361	1953.07	1650.81	2255.34	1.3662	0.45017	0.3805	1
chr16	11844441	11891114	ZC3H7A	-	46673	1.90484	2.38814	2.14649	5165.8	4367.31	5964.28	1.36567	0.449604	0.332237	1
chr8	28625174	28747698	INTS9	-	122524	0.461345	0.578218	0.519782	3283.47	2776.42	3790.53	1.36526	0.449177	0.350888	1
chr11	9160374	9286873	DENND5A	-	126499	1.40588	1.76175	1.58381	10329.6	8734.62	11924.6	1.36522	0.449129	0.315712	1
chr20	18118498	18123812	PET117	+	5314	0.487749	0.61185	0.549799	131.153	110.904	151.402	1.36516	0.449074	0.714507	1
chr7	26706687	26904341	SKAP2	-	197654	0.505264	0.633126	0.569195	5800.72	4905.26	6696.19	1.3651	0.449012	0.329242	1
chr2	204193002	204296892	ABI2	+	103890	0.957	1.19917	1.07808	5774.98	4883.59	6666.38	1.36506	0.448963	0.329428	1
chr13	48877882	49056026	RB1	+	178144	1.08784	1.36298	1.22541	11255.4	9518.59	12992.3	1.36494	0.448837	0.314573	1
chr6	160211491	160219461	MRPL18	+	7970	1.36053	1.70518	1.53286	630.023	532.848	727.199	1.36474	0.448627	0.494681	1
chr15	37183221	37393500	MEIS2	-	210279	1.15039	1.44105	1.29572	14048	11882	16214.1	1.36459	0.448472	0.311711	1
chr10	69681655	69835103	HERC4	-	153448	3.63923	4.55849	4.09886	32429	27428.9	37429.2	1.36459	0.448466	0.304124	1
chr10	106013951	106027222	GSTO1	+	13271	2.77969	3.48087	3.13028	2141.64	1811.43	2471.85	1.36459	0.448463	0.375988	1
chr3	107761940	107809935	CD47	-	47995	2.13431	2.67337	2.40384	5948.55	5031.46	6865.63	1.36454	0.448417	0.329143	1
chr7	2767740	2883959	GNA12	-	116219	0.703209	0.880576	0.791892	4745.28	4014.2	5476.35	1.36424	0.4481	0.336759	1
chr19	44010870	44031396	ETHE1	-	20526	1.25934	1.57704	1.41819	1500.88	1269.66	1732.1	1.36423	0.448083	0.403095	1
chr6	53659777	53788919	LRRC1	+	129142	0.976657	1.22293	1.09979	7323.17	6195.31	8451.04	1.3641	0.447952	0.324119	1
chr2	64119666	64246214	VPS54	-	126548	1.22805	1.53754	1.38279	9022.32	7633.23	10411.4	1.36396	0.4478	0.319688	1
chrX	72782983	72906937	CHIC1	+	123954	0.476734	0.596799	0.536767	3430.51	2902.62	3958.41	1.36374	0.447566	0.35055	1
chr2	24163375	24223693	UBXN2A	+	60318	0.512452	0.641417	0.576935	1794.22	1518.23	2070.2	1.36356	0.447378	0.38965	1
chr5	151041008	151066517	SPARC	-	25509	13.9151	17.4102	15.6626	20599.3	17434.8	23763.8	1.36301	0.446793	0.309292	1
chr13	37523907	37573504	ALG5	-	49597	1.04601	1.30794	1.17698	3009.75	2548.24	3471.26	1.36222	0.445959	0.358683	1
chr12	80167342	80329235	PPP1R12A	-	161893	3.74365	4.68083	4.21224	35159.2	29769.4	40549	1.3621	0.445838	0.306508	1
chr17	55333930	55757299	MSI2	+	423369	0.7529	0.941295	0.847097	18490.3	15656.5	21324.1	1.36199	0.445719	0.311498	1
chr1	761585	762902	LINC00115	-	1317	1.20208	1.49978	1.35093	91.8314	77.76	105.903	1.36192	0.445639	0.763347	1
chr5	77298149	77590528	AP3B1	-	292379	1.50704	1.88398	1.69551	25558.7	21642.8	29474.7	1.36187	0.44559	0.308813	1
chr19	44617547	44637255	ZNF225	+	19708	0.593913	0.742225	0.668069	678.905	574.914	782.896	1.36176	0.445473	0.488431	1
chr9	116135697	116138341	HDHD3	-	2644	0.461344	0.576446	0.518895	70.7489	59.9135	81.5843	1.3617	0.445411	0.795253	1
chr7	5085451	5109119	RBAK	+	23668	1.1744	1.46741	1.3209	1611.83	1365.26	1858.4	1.3612	0.44488	0.400621	1
chr18	45359465	45457515	SMAD2	-	98050	1.62653	2.03233	1.82943	9247.91	7833.37	10662.4	1.36116	0.444833	0.322417	1
chr19	12242167	12251222	ZNF20	-	9055	0.798197	0.998044	0.89812	412.334	349.283	475.386	1.36103	0.444702	0.554959	1
chr12	25358179	25403854	KRAS	-	45675	1.25968	1.57377	1.41673	3336.18	2826.13	3846.23	1.36095	0.444616	0.355045	1
chr3	33318933	33428757	FBXL2	+	109824	0.613946	0.766904	0.690425	3909.28	3311.81	4506.75	1.36081	0.444466	0.348153	1
chr6	71276624	71298606	C6orf57	+	21982	0.475575	0.594235	0.534905	606.342	513.726	698.958	1.36056	0.444206	0.503826	1
chr13	35516423	36246874	NBEA	+	730451	0.719024	0.897966	0.808495	30447.5	25797.2	35097.7	1.36052	0.444162	0.30917	1
chr8	91013579	91064227	DECR1	+	50648	0.989444	1.23572	1.11258	2905.22	2461.55	3348.88	1.36047	0.44411	0.362525	1
chr9	99403532	99417599	C9orf21	-	14067	0.551643	0.688887	0.620265	449.841	381.152	518.531	1.36043	0.444065	0.543515	1
chr12	11090852	11091806	TAS2R14	-	954	1.03377	1.28613	1.15995	57.1679	48.4407	65.895	1.36032	0.44395	0.820233	1
chr13	45694630	45858239	GTF2F2	+	163609	1.07725	1.34501	1.21113	10215.8	8656.86	11774.8	1.36017	0.443788	0.321698	1
chr6	31633656	31637843	CSNK2B	+	4187	0.619848	0.773748	0.696798	150.421	127.475	173.367	1.36	0.443607	0.69923	1
chr6	105175967	105307794	HACE1	-	131827	0.592979	0.740074	0.666527	4530.09	3839.56	5220.61	1.35969	0.443277	0.343665	1
chr7	65670258	65825438	TPST1	+	155180	1.11816	1.39557	1.25686	10055.6	8523.01	11588.1	1.35963	0.44321	0.322613	1
chr16	14165195	14360630	MKL2	+	195435	0.498252	0.621793	0.560022	5642.65	4782.88	6502.43	1.35952	0.443099	0.336486	1
chr3	190231839	190374986	IL1RAP	+	143147	0.642177	0.801254	0.721715	5326.42	4515.18	6137.65	1.35934	0.442902	0.338503	1
chr15	66994673	67074337	SMAD6	+	79664	0.454465	0.566993	0.510729	2097.61	1778.28	2416.94	1.35914	0.442694	0.383557	1
chr5	127357243	127418766	FLJ33630	-	61523	0.794753	0.991563	0.893158	2832.9	2401.64	3264.16	1.35914	0.442692	0.365407	1
chr19	42363987	42375484	RPS19	+	11497	5.1852	6.46948	5.82734	3453.85	2928.11	3979.59	1.3591	0.442649	0.355561	1
chr1	91380856	91487812	ZNF644	-	106956	2.19232	2.73492	2.46362	13584.9	11517.4	15652.4	1.35902	0.442569	0.318572	1
chr3	136537860	136574734	TMEM22	+	36874	0.65949	0.82276	0.741125	1408.75	1194.45	1623.06	1.35884	0.442373	0.41454	1
chr3	44771123	44778575	ZNF501	+	7452	0.518922	0.647248	0.583085	224.014	189.938	258.089	1.3588	0.442336	0.643951	1
chr12	96672038	96794366	CDK17	-	122328	1.96799	2.45429	2.21114	13944.8	11824.6	16065	1.35861	0.442131	0.3187	1
chr8	42704779	42751866	RNF170	-	47087	0.484743	0.60436	0.544551	1319.76	1119.23	1520.29	1.35833	0.441836	0.420893	1
chr7	91502020	91510016	MTERF	-	7996	1.78598	2.22644	2.00621	826.728	701.115	952.34	1.35832	0.441825	0.468727	1
chr2	170684017	170940639	UBR3	+	256622	1.75332	2.18613	1.96972	26059.8	22100.4	30019.1	1.3583	0.441807	0.312795	1
chr19	44150246	44174498	PLAUR	-	24252	0.537211	0.669699	0.603455	754.557	639.927	869.187	1.35826	0.441759	0.479381	1
chr17	30819627	31203902	MYO1D	-	384275	0.571499	0.712546	0.642023	12719.2	10787	14651.4	1.35825	0.441752	0.320393	1
chr2	239079042	239112324	ILKAP	-	33282	1.76623	2.20202	1.98412	3404.43	2887.32	3921.54	1.35819	0.441689	0.357274	1
chr15	57210832	57580714	TCF12	+	369882	2.24217	2.79419	2.51818	48018.6	40734.8	55302.4	1.35762	0.44108	0.310234	1
chr6	5261583	5771816	FARS2	+	510233	0.576353	0.71823	0.647292	17026.8	14444.2	19609.3	1.35758	0.44104	0.317477	1
chr20	3088218	3140540	UBOX5	-	52322	0.566055	0.705489	0.635772	1277.21	1083.54	1470.87	1.35747	0.440916	0.42485	1
chr3	44666510	44689963	ZNF197	+	23453	1.3578	1.69152	1.52466	1843.44	1564.12	2122.76	1.35716	0.440587	0.3949	1
chr8	97505881	97624037	SDC2	+	118156	1.66933	2.07953	1.87443	11417.9	9688.14	13147.6	1.35709	0.440511	0.323403	1
chr9	135136826	135230372	SETX	-	93546	1.54615	1.9259	1.73602	8372.25	7104.21	9640.28	1.35698	0.440402	0.329297	1
chr1	171669295	171711379	VAMP4	-	42084	1.10142	1.3715	1.23646	2682.57	2276.71	3088.44	1.35653	0.439925	0.371412	1
chr11	104813593	104839325	CASP4	-	25732	1.79933	2.24021	2.01977	2679.34	2274.16	3084.51	1.35633	0.439708	0.371716	1
chr11	107373452	107436461	ALKBH8	-	63009	0.68704	0.855072	0.771056	2504.6	2126.29	2882.91	1.35584	0.439185	0.376169	1
chr7	77325742	77409120	RSBN1L	+	83378	0.896098	1.11529	1.00569	4322.94	3670.02	4975.86	1.35581	0.439158	0.349928	1
chr12	94071150	94244531	CRADD	+	173381	0.470619	0.585434	0.528026	4719.73	4007.83	5431.63	1.35526	0.438565	0.34734	1
chr11	73882367	73965748	PPME1	+	83381	3.17014	3.9432	3.55667	15288.3	12983.4	17593.2	1.35505	0.438351	0.321684	1
chr9	7796490	7799799	C9orf123	-	3309	0.894122	1.11103	1.00258	171.111	145.322	196.901	1.35493	0.438214	0.685049	1
chr21	34961647	35014160	CRYZL1	-	52513	0.77494	0.963626	0.869283	2353.39	1998.82	2707.97	1.35479	0.438067	0.381148	1
chr1	114935398	115053781	TRIM33	-	118383	1.34914	1.67764	1.51339	9235.99	7844.84	10627.1	1.35467	0.437937	0.330002	1
chr5	78908242	78982471	PAPD4	+	74229	2.67642	3.32815	3.00229	11488.6	9758.25	13219	1.35465	0.43792	0.326158	1
chr1	172502259	172580973	C1orf9	+	78714	1.7155	2.13292	1.92421	7808.12	6632.55	8983.69	1.35448	0.437744	0.333765	1
chr7	17830384	17980131	SNX13	-	149747	1.42634	1.77298	1.59966	12348.9	10491.2	14206.7	1.35415	0.437382	0.325638	1
chrX	70586113	70685855	TAF1	+	99742	0.699413	0.869218	0.784316	4032.93	3426.54	4639.32	1.35394	0.437161	0.35486	1
chr17	46018888	46026674	PNPO	+	7786	0.783325	0.973763	0.878544	352.568	299.567	405.568	1.35385	0.437064	0.583638	1
chr15	58983301	58985324	HSP90AB4P	-	2023	1.28227	1.59111	1.43669	112.522	95.6066	129.437	1.35385	0.437064	0.742249	1
chr17	62503157	62534062	CEP95	+	30905	2.01449	2.50279	2.25864	3598.49	3058.14	4138.83	1.35338	0.436572	0.360354	1
chr3	3168599	3190706	TRNT1	+	22107	1.33716	1.66055	1.49886	1708.12	1451.95	1964.3	1.35287	0.436027	0.405541	1
chr3	122103022	122128961	FAM162A	+	25939	0.847459	1.05233	0.949894	1270.2	1079.72	1460.67	1.35283	0.435979	0.430577	1
chr18	59854523	59974355	KIAA1468	+	119832	1.39475	1.73185	1.5633	9657.15	8209.42	11104.9	1.3527	0.435841	0.331469	1
chr1	111659953	111682838	DRAM2	-	22885	1.01364	1.25881	1.13623	1340.55	1139.63	1541.47	1.35261	0.435743	0.42595	1
chr4	76404246	76439640	RCHY1	-	35394	1.58311	1.96499	1.77405	3236.85	2752.2	3721.5	1.35219	0.435301	0.366674	1
chr17	16524047	16557167	ZNF624	-	33120	0.481918	0.598016	0.539967	921.893	783.974	1059.81	1.35184	0.43493	0.463704	1
chr11	117198570	117283982	CEP164	+	85412	0.712545	0.883968	0.798257	3514.65	2989.3	4039.99	1.35148	0.434545	0.36365	1
chr14	69517636	69619914	DCAF5	-	102278	1.43292	1.77741	1.60516	8462.95	7198.54	9727.36	1.3513	0.434344	0.335766	1
chr20	45838380	45985474	ZMYND8	-	147094	0.585071	0.72567	0.65537	4969.39	4227.09	5711.69	1.35121	0.434253	0.350314	1
chr18	7567313	8406859	PTPRM	+	839546	0.562864	0.698018	0.630441	27284.1	23210.7	31357.4	1.35099	0.434014	0.32108	1
chr18	67956136	67997434	SOCS6	+	41298	2.6985	3.34608	3.02229	6434.08	5473.8	7394.36	1.35087	0.433884	0.342865	1
chr1	47100710	47134099	ATPAF1	-	33389	0.698787	0.866526	0.782656	1346.88	1146	1547.75	1.35056	0.433558	0.427863	1
chr11	9595227	9611313	WEE1	+	16086	1.88283	2.33405	2.10844	1748.33	1487.64	2009.01	1.35047	0.433463	0.406543	1
chr6	143771917	143811751	PEX3	+	39834	0.901067	1.1171	1.00908	2071.92	1762.99	2380.85	1.35046	0.433456	0.394409	1
chr2	101892062	101925178	RNF149	-	33116	1.57549	1.95253	1.76401	269.66	229.456	309.863	1.35043	0.433416	0.624578	1
chr9	5629118	5776556	KIAA1432	+	147438	3.86915	4.79603	4.33259	32928.1	28019.1	37837.1	1.3504	0.433389	0.320578	1
chr14	93648540	93651249	MOAP1	-	2709	0.641881	0.795529	0.718705	100.362	85.4086	115.316	1.35017	0.433143	0.75911	1
chr11	34937676	35017675	PDHX	+	79999	1.28441	1.59178	1.43809	5924.23	5041.66	6806.8	1.35011	0.433079	0.346083	1
chr17	60556385	60692841	TLK2	+	136456	1.57404	1.95036	1.7622	12395.1	10549.9	14240.4	1.34982	0.432763	0.33072	1
chr22	46067677	46241187	ATXN10	+	173510	2.712	3.36018	3.03609	27142.8	23102.4	31183.2	1.34979	0.43273	0.32255	1
chr15	59428562	59665071	MYO1E	-	236509	0.448109	0.555181	0.501645	6113.43	5203.55	7023.31	1.34972	0.432655	0.345651	1
chr3	120405527	120461384	RABL3	-	55857	0.579399	0.717966	0.648683	1867.56	1589.62	2145.51	1.3497	0.43264	0.402557	1
chr15	63334837	63364113	TPM1	+	29276	25.4466	31.523	28.4848	42986.5	36591.8	49381.3	1.34952	0.432442	0.320274	1
chr16	48394445	48419229	SIAH1	-	24784	2.25037	2.78729	2.51883	3217.92	2739.45	3696.4	1.34932	0.432234	0.370348	1
chr5	7859271	7869150	FASTKD3	-	9879	0.914229	1.13229	1.02326	521.081	443.615	598.546	1.34925	0.432156	0.534977	1
chr2	228336887	228425938	AGFG1	+	89051	2.43396	3.01411	2.72404	12503.7	10645.5	14362	1.34912	0.432014	0.331429	1
chr11	75526211	75855282	UVRAG	+	329071	0.812416	1.00609	0.909253	15423.4	13131.3	17715.6	1.34911	0.432013	0.328624	1
chr3	156865585	156878482	CCNL1	-	12897	16.6919	20.6686	18.6803	12418.6	10574.1	14263.1	1.34888	0.431757	0.331817	1
chr16	24930711	25026675	ARHGAP17	-	95964	1.58446	1.96171	1.77309	8771.05	7468.79	10073.3	1.34872	0.431591	0.338094	1
chr1	62920396	63153969	DOCK7	-	233573	0.730459	0.904319	0.817389	9841.4	8380.24	11302.6	1.34872	0.431587	0.335861	1
chr19	9676291	9695209	ZNF121	-	18918	1.31072	1.62197	1.46635	1429.64	1217.39	1641.88	1.34869	0.43156	0.424812	1
chr9	98568369	98638259	LINC00476	-	69890	0.450437	0.557555	0.503996	1815.69	1546.28	2085.11	1.34847	0.431322	0.406051	1
chr17	26369687	26523404	NLK	+	153717	1.42726	1.76618	1.59672	12651.5	10775.5	14527.5	1.3482	0.431031	0.332358	1
chr1	230778201	230829731	COG2	+	51530	0.852679	1.05494	0.953809	2533.48	2158.16	2908.79	1.34781	0.43062	0.384894	1
chr17	11880761	11900689	ZNF18	-	19928	0.630333	0.779812	0.705072	724.257	616.981	831.532	1.34774	0.430546	0.495486	1
chr5	64920557	64961954	C5orf44	+	41397	0.791127	0.978491	0.884809	1888.11	1608.74	2167.48	1.34731	0.430084	0.404562	1
chr7	112405786	112430478	TMEM168	-	24692	1.21083	1.49742	1.35413	1723.47	1468.52	1978.42	1.34722	0.429988	0.41141	1
chr17	19552063	19580908	ALDH3A2	+	28845	0.632519	0.782197	0.707358	1051.72	896.153	1207.29	1.34719	0.429957	0.455143	1
chr12	16500075	16517344	MGST1	+	17269	4.15544	5.1386	4.64702	4136.53	3524.7	4748.36	1.34717	0.429931	0.361868	1
chr9	98782013	98784037	LINC00092	-	2024	0.679601	0.840224	0.759912	79.2799	67.562	90.9979	1.34688	0.429621	0.789673	1
chr15	33057746	33360085	FMN1	-	302339	0.654697	0.809464	0.732081	11408.8	9722.56	13095.1	1.34687	0.429616	0.33553	1
chr3	88188261	88193814	ZNF654	+	5553	3.2804	4.05524	3.66782	1049.91	894.878	1204.94	1.34648	0.429196	0.456119	1
chr13	24995068	25086948	PARP4	-	91880	0.802206	0.991347	0.896776	4247.09	3620.3	4873.88	1.34626	0.428959	0.361922	1
chr8	68109883	68255912	ARFGEF1	-	146029	1.77516	2.19351	1.98433	14936	12732.3	17139.8	1.34617	0.42886	0.332561	1
chr2	189157389	189460652	GULP1	+	303263	1.87	2.31054	2.09027	32663.7	27845.7	37481.7	1.34605	0.42873	0.325855	1
chr16	53737874	54148379	FTO	+	410505	0.924619	1.14228	1.03345	21867.2	18643.3	25091.1	1.34585	0.428519	0.328967	1
chr1	33938231	33961995	ZSCAN20	+	23764	0.554795	0.685706	0.620251	759.558	647.575	871.54	1.34585	0.428519	0.491966	1
chr18	55313658	55470327	ATP8B1	-	156669	0.712978	0.880351	0.796664	6433.39	5486.54	7380.24	1.34515	0.42777	0.349716	1
chr8	72755357	72968547	LOC100132891	+	213190	1.17851	1.45522	1.31686	14470.5	12340.9	16600.1	1.34512	0.42774	0.334226	1
chr7	149169883	149194898	ZNF746	-	25015	1.2035	1.48561	1.34455	1733.67	1478.72	1988.62	1.34483	0.427421	0.413768	1
chr6	132778662	132834337	STX7	-	55675	1.35148	1.66766	1.50957	4331.76	3695.51	4968.01	1.34434	0.426894	0.363483	1
chr7	27565058	27702620	HIBADH	-	137562	0.90974	1.12254	1.01614	7204.82	6146.87	8262.77	1.34422	0.426773	0.347926	1
chr13	28712642	28869475	PAN3	+	156833	1.38211	1.70445	1.54328	12475.3	10646.8	14303.9	1.3435	0.425998	0.338242	1
chrX	40508794	40594804	MED14	-	86010	0.788459	0.972245	0.880352	3902.76	3330.93	4474.59	1.34334	0.425827	0.36883	1
chr7	151832009	152133090	MLL3	-	301081	1.13162	1.39537	1.2635	19607.7	16735	22480.4	1.34332	0.425801	0.333039	1
chr5	70883114	70954530	MCCC2	+	71416	0.521852	0.643356	0.582604	2144.53	1830.55	2458.51	1.34305	0.42551	0.400869	1
chr18	44633780	44676871	HDHD2	-	43091	1.24613	1.53568	1.39091	3089.27	2637.47	3541.07	1.3426	0.425033	0.380393	1
chr3	119217367	119243125	TIMMDC1	+	25758	1.28969	1.58901	1.43935	1910.96	1631.69	2190.22	1.34231	0.424715	0.409611	1
chr2	203879601	204082717	NBEAL1	+	203116	0.904497	1.11442	1.00946	10568.1	9023.99	12112.1	1.34221	0.424616	0.34246	1
chr2	39963199	40006416	THUMPD2	-	43217	2.41893	2.97971	2.69932	6012.72	5134.71	6890.74	1.34199	0.424375	0.355441	1
chr3	196281058	196295413	WDR53	-	14355	0.580351	0.714896	0.647624	479.161	409.196	549.125	1.34196	0.424342	0.553396	1
chr15	55838220	55881050	PYGO1	-	42830	0.604044	0.744227	0.674135	1488.18	1270.93	1705.43	1.34187	0.424247	0.429356	1
chr11	109964086	110042566	ZC3H12C	+	78480	1.41901	1.74747	1.58324	6404.32	5469.97	7338.67	1.34163	0.423984	0.354123	1
chrY	14813159	14972768	USP9Y	+	159609	1.44425	1.7786	1.61143	13256.4	11322.4	15190.4	1.34162	0.423981	0.339664	1
chr3	29322802	30051886	RBMS3	+	729084	1.3242	1.63077	1.47748	55520.5	47420.9	63620.1	1.3416	0.42396	0.328847	1
chr11	20409075	20530879	PRMT3	+	121804	0.466628	0.574604	0.520616	3268.37	2791.71	3745.03	1.34148	0.423828	0.378993	1
chr5	148521053	148639999	ABLIM3	+	118946	0.843312	1.03815	0.940731	5767.24	4926.93	6607.54	1.34111	0.423426	0.357737	1
chr11	22644078	22647387	FANCF	-	3309	0.525493	0.646851	0.586172	99.9702	85.4086	114.532	1.34099	0.423296	0.765176	1
chr13	76194569	76434006	LMO7	+	239437	10.1041	12.4345	11.2693	139070	118830	159311	1.34066	0.422942	0.327912	1
chr2	198380294	198418423	MOB4	+	38129	1.6227	1.99631	1.8095	3555.98	3039.02	4072.94	1.34022	0.422466	0.376631	1
chr2	58386377	58468515	FANCL	-	82138	0.601289	0.739615	0.670452	2838.34	2425.86	3250.82	1.34007	0.422309	0.38783	1
chr1	111682248	111727724	CEPT1	+	45476	1.5357	1.8887	1.7122	4013.27	3430.37	4596.18	1.33985	0.422072	0.371929	1
chr5	64961754	65017941	SGTB	-	56187	0.548281	0.67422	0.611251	1770.1	1513.13	2027.06	1.33964	0.421846	0.418345	1
chr6	89319988	89673348	RNGTT	-	353360	0.855422	1.05181	0.953616	17367.4	14847.1	19887.7	1.33951	0.421701	0.338949	1
chr6	143072603	143266338	HIVEP2	-	193735	3.12841	3.84658	3.4875	34822.6	29769.4	39875.9	1.3395	0.421689	0.333501	1
chr5	176332005	176433795	UIMC1	-	101790	1.49512	1.8382	1.66666	8743.64	7475.16	10012.1	1.33939	0.421571	0.349499	1
chr16	31724549	31772886	ZNF720	+	48337	0.710344	0.873192	0.791768	1972.49	1686.5	2258.47	1.33915	0.421315	0.411164	1
chr12	7260903	7274447	MATL2963	+	13544	0.795225	0.977437	0.886331	618.697	529.023	708.371	1.33902	0.421175	0.523885	1
chr3	135867759	135914688	MSL2	-	46929	2.46595	3.03059	2.74827	6647.11	5684.13	7610.09	1.33883	0.420974	0.356561	1
chr6	34845554	34855819	TAF11	-	10265	1.44113	1.77028	1.6057	849.673	726.61	972.736	1.33873	0.420867	0.487176	1
chr2	242026508	242041747	MTERFD2	-	15239	0.85494	1.05054	0.95274	748.281	639.927	856.635	1.33865	0.420774	0.501599	1
chr16	30960404	30966259	ORAI3	+	5855	0.558511	0.686075	0.622293	187.781	160.619	214.943	1.33822	0.420312	0.685057	1
chr5	68530621	68573257	CDK7	+	42636	1.22473	1.50435	1.36454	2998.42	2564.81	3432.03	1.33813	0.420213	0.387334	1
chr15	65134081	65160201	PLEKHO2	+	26120	0.764085	0.938687	0.851386	1145.96	980.287	1311.62	1.338	0.42008	0.457227	1
chr18	57567191	57571538	PMAIP1	+	4347	10.0779	12.3773	11.2276	2515.39	2151.79	2878.98	1.33795	0.420025	0.397135	1
chr10	32557858	32636113	EPC1	-	78255	3.71375	4.56095	4.13735	16686.6	14274.7	19098.6	1.33793	0.420004	0.341337	1
chr6	131895105	131949363	MED23	-	54258	1.45985	1.79224	1.62604	4546.95	3890.55	5203.35	1.33743	0.419467	0.370097	1
chr1	35734567	35887545	ZMYM4	+	152978	1.6027	1.96755	1.78513	14074.2	12042.6	16105.8	1.3374	0.419436	0.344059	1
chr3	112721291	112738555	C3orf17	-	17264	2.01293	2.47115	2.24204	1994.84	1706.9	2282.79	1.33739	0.419423	0.412497	1
chr5	122359077	122372425	PPIC	-	13348	0.585247	0.718306	0.651776	448.371	383.701	513.04	1.33708	0.419087	0.567098	1
chr2	114471932	114514400	SLC35F5	-	42468	4.00341	4.91364	4.45852	9740.25	8335.62	11144.9	1.33702	0.41902	0.350319	1
chr10	26727265	26856732	APBB1IP	+	129467	1.12659	1.3826	1.25459	8371.22	7164.12	9578.31	1.33698	0.418981	0.353379	1
chr4	170650618	170679093	C4orf27	-	28475	0.549594	0.674499	0.612047	898.163	768.677	1027.65	1.33691	0.418897	0.483211	1
chr4	26585545	26756918	TBC1D19	+	171373	0.561395	0.688826	0.625111	5521.01	4725.52	6316.51	1.33668	0.418655	0.364506	1
chr15	80351909	80430735	ZFAND6	+	78826	1.79801	2.20597	2.00199	8132.99	6961.44	9304.53	1.33658	0.418549	0.3545	1
chr15	85212774	85259674	SEC11A	-	46900	1.41663	1.73793	1.57728	3812.5	3263.37	4361.62	1.33654	0.418501	0.378112	1
chr3	138066489	138124377	MRAS	+	57888	0.843727	1.03447	0.939098	2801.81	2399.09	3204.54	1.33573	0.41763	0.393811	1
chr15	80987651	81047962	FAM108C1	+	60311	1.36627	1.67481	1.52054	4726.15	4047.35	5404.96	1.33543	0.417308	0.371184	1
chr8	59496063	59572404	NSMAF	-	76341	1.08754	1.33312	1.21033	4761.85	4077.94	5445.75	1.33542	0.417291	0.370939	1
chrX	77154960	77160881	COX7B	+	5921	1.83826	2.25032	2.04429	623.6	534.122	713.078	1.33505	0.41689	0.527188	1
chr16	69796273	69975643	WWP2	+	179370	0.485417	0.594855	0.540136	4990.22	4274.25	5706.2	1.33502	0.416857	0.369829	1
chr4	71570653	71674336	RUFY3	+	103683	1.77045	2.16967	1.97006	10526.6	9016.34	12036.8	1.335	0.416841	0.351444	1
chr11	57471186	57479673	MED19	-	8487	0.688045	0.842574	0.765309	334.819	286.82	382.819	1.3347	0.416516	0.608736	1
chr17	42754804	42767165	CCDC43	-	12361	1.16947	1.43235	1.30091	828.836	710.038	947.633	1.33462	0.416432	0.494535	1
chr8	144718372	144735900	ZNF623	+	17528	0.956508	1.17212	1.06431	961.263	823.492	1099.03	1.3346	0.416411	0.478677	1
chr12	95611521	95696566	VEZT	+	85045	1.66802	2.0426	1.85531	8131.47	6967.81	9295.12	1.33401	0.415768	0.357712	1
chr1	157963062	158065844	KIRREL	+	102782	2.10314	2.57503	2.33908	12389.7	10617.4	14161.9	1.33384	0.415584	0.350291	1
chr21	30396937	30426807	USP16	+	29870	1.06349	1.30156	1.18253	1820.35	1560.3	2080.4	1.33333	0.415037	0.423867	1
chr2	30670122	30867091	LCLAT1	+	196969	0.510842	0.625128	0.567985	5765.47	4942.22	6588.72	1.33315	0.414837	0.367591	1
chr19	11708234	11729974	ZNF627	+	21740	1.04099	1.27365	1.15732	1296.72	1111.59	1481.85	1.3331	0.414783	0.45156	1
chr5	135468535	135518422	SMAD5	+	49887	2.07884	2.54372	2.31128	5942.12	5093.92	6790.33	1.33303	0.414704	0.36686	1
chr2	227700670	227863923	RHBDD1	+	163253	0.819037	1.00216	0.910598	7661.08	6567.54	8754.62	1.33301	0.414693	0.360296	1
chr15	73043707	73076126	ADPGK	-	32419	1.32331	1.61907	1.47119	2457.78	2107.17	2808.38	1.33277	0.414433	0.404819	1
chr19	43696853	43709790	PSG4	-	12937	2.83263	3.46539	3.14901	2099.42	1799.95	2398.89	1.33275	0.414409	0.414691	1
chr17	64298925	64806862	PRKCA	+	507937	2.35931	2.88626	2.62278	68640.5	58850.3	78430.8	1.33272	0.414369	0.339244	1
chr3	23847383	23933131	UBE2E1	+	85748	1.33469	1.6328	1.48375	6556.65	5621.67	7491.64	1.33264	0.414282	0.364624	1
chr2	70056817	70106727	GMCL1	+	49910	0.553797	0.677292	0.615545	1583.29	1357.61	1808.98	1.33247	0.414099	0.435509	1
chr3	69024367	69062774	C3orf64	-	38407	1.2866	1.57335	1.42997	2830.35	2427.13	3233.56	1.33226	0.413871	0.39755	1
chr8	104410865	104427468	SLC25A32	-	16603	3.22698	3.94515	3.58607	3068.04	2631.09	3504.99	1.33214	0.413746	0.393537	1
chr12	22601517	22697452	KIAA0528	-	95935	0.72799	0.890005	0.808998	3999.54	3430.37	4568.72	1.33185	0.413428	0.381955	1
chrX	79924986	80065233	BRWD3	-	140247	0.755726	0.923887	0.839807	6069.6	5206.1	6933.1	1.33173	0.413297	0.367882	1
chr19	32836513	32878573	ZNF507	+	42060	1.08045	1.32068	1.20057	2602.22	2232.1	2972.34	1.33163	0.413198	0.402926	1
chr4	120217573	120225600	C4orf3	-	8027	1.22539	1.49764	1.36152	563.197	483.132	643.261	1.33144	0.412986	0.543634	1
chr6	137518620	137540567	IFNGR1	-	21947	1.8412	2.24978	2.04549	2313.43	1984.79	2642.08	1.33116	0.412683	0.410457	1
chr22	31556137	31603005	RNF185	+	46868	1.29688	1.58464	1.44076	3479.79	2985.48	3974.1	1.33114	0.412666	0.388789	1
chr7	22852251	22862421	TOMM7	-	10170	2.59786	3.17458	2.88622	1512.55	1297.7	1727.39	1.33112	0.412637	0.440807	1
chrX	37208527	37316548	PRRG1	+	108021	1.17511	1.43577	1.30544	7266.84	6234.83	8298.85	1.33105	0.412562	0.364018	1
chr6	85444156	85473899	TBX18	-	29743	1.05582	1.28993	1.17287	1797.7	1542.45	2052.94	1.33096	0.412467	0.427662	1
chr7	139877060	139879440	LOC100134229	+	2380	0.4689	0.572038	0.520469	63.8848	54.8145	72.9552	1.33095	0.412454	0.822223	1
chr10	104613966	104624718	C10orf32	+	10752	0.77232	0.94313	0.857725	475.386	407.922	542.849	1.33077	0.41226	0.565893	1
chr3	194123402	194188968	ATP13A3	-	65566	2.1352	2.60789	2.37154	8012.62	6876.03	9149.21	1.3306	0.412072	0.36233	1
chr1	184760165	184943682	FAM129A	-	183517	0.884411	1.08026	0.982336	9289.92	7972.32	10607.5	1.33055	0.412018	0.359331	1
chr14	50575349	50583297	METTL21D	-	7948	2.24318	2.7388	2.49099	1020.34	875.757	1164.93	1.3302	0.411641	0.477688	1
chr2	122095351	122407052	CLASP1	-	311701	1.5118	1.84593	1.67887	26966.8	23145.7	30787.9	1.33018	0.411617	0.346774	1
chr2	174771186	174830430	SP3	-	59244	2.9802	3.63855	3.30938	10103.5	8672.16	11534.8	1.33009	0.411526	0.358343	1
chr20	36322433	36500520	CTNNBL1	+	178087	0.837233	1.02218	0.929706	8532.08	7323.47	9740.7	1.33007	0.411498	0.361648	1
chr11	33279167	33375939	HIPK3	+	96772	2.21444	2.70349	2.45897	12262.2	10525.7	13998.8	1.32997	0.411391	0.35533	1
chr7	38763542	38948800	VPS41	-	185258	0.721611	0.880936	0.801273	7649.46	6566.26	8732.66	1.32993	0.411349	0.364221	1
chrX	46357159	46404892	ZNF674	-	47733	0.457263	0.558064	0.507664	1248.72	1072.07	1425.37	1.32955	0.410941	0.459161	1
chr1	154929501	154934258	PYGO2	-	4757	0.987493	1.20501	1.09625	268.728	230.731	306.726	1.32937	0.410739	0.643631	1
chr14	58711522	58738727	PSMA3	+	27205	2.21131	2.69714	2.45423	3440.56	2954.88	3926.25	1.32873	0.41005	0.392323	1
chr6	112408673	112423993	C6orf225	+	15320	0.489585	0.59699	0.543288	428.955	368.404	489.506	1.32872	0.410037	0.581388	1
chr11	108535815	108811648	DDX10	+	275833	0.728524	0.888542	0.808533	11492.6	9870.43	13114.7	1.32868	0.409998	0.35796	1
chr5	150157507	150176298	C5orf62	+	18791	0.965419	1.1773	1.07136	1037.41	891.054	1183.76	1.32849	0.409789	0.478028	1
chr2	136664253	136743222	DARS	-	78969	0.983317	1.19892	1.09112	4440.07	3814.07	5066.07	1.32826	0.409538	0.382419	1
chr9	125001833	125027143	RBM18	-	25310	1.20998	1.47474	1.34236	1750.73	1504.21	1997.25	1.32777	0.409006	0.433507	1
chr2	204103163	204170563	CYP20A1	+	67400	0.786041	0.957666	0.871853	3027.89	2601.77	3454	1.32755	0.408771	0.399921	1
chr5	43602790	43705668	NNT	+	102878	0.882442	1.07533	0.978886	5189.33	4459.09	5919.57	1.32753	0.408742	0.377941	1
chr14	35221936	35344853	BAZ1A	-	122917	0.929663	1.13247	1.03107	6530.62	5612.75	7448.49	1.32707	0.408241	0.371772	1
chr11	116618885	116643714	BUD13	-	24829	0.742143	0.904149	0.823146	1053.05	905.076	1201.02	1.32698	0.408144	0.478327	1
chr22	18270415	18507325	MICAL3	-	236910	0.536004	0.652591	0.594298	7252.33	6234.83	8269.83	1.32639	0.407508	0.369979	1
chr2	74153952	74186088	DGUOK	+	32136	1.70162	2.07108	1.88635	3123.69	2685.91	3561.47	1.32598	0.407062	0.400352	1
chr1	28585962	28609002	SESN2	+	23040	6.17512	7.51609	6.8456	8127.15	6988.21	9266.1	1.32596	0.407039	0.367915	1
chr2	196521531	196602426	SLC39A10	+	80895	0.701297	0.853523	0.77741	3240.72	2786.61	3694.83	1.32592	0.406994	0.398653	1
chr11	46958250	47185931	C11orf49	+	227681	0.474875	0.577967	0.526421	6175.99	5310.63	7041.35	1.3259	0.40697	0.374782	1
chr11	6232563	6255941	FAM160A2	-	23378	0.718267	0.874185	0.796226	959.155	824.766	1093.54	1.32588	0.406953	0.489004	1
chr1	185014550	185071740	RNF2	+	57190	0.866312	1.05437	0.960341	2830	2433.51	3226.5	1.32587	0.406934	0.40553	1
chr3	122513900	122599986	DIRC2	+	86086	0.520902	0.634028	0.577465	2561.67	2202.78	2920.56	1.32585	0.406923	0.411013	1
chr21	30378079	30391685	RWDD2B	-	13606	0.457793	0.557068	0.507431	355.755	305.941	405.568	1.32564	0.40669	0.609236	1
chr5	14581890	14616287	FAM105A	+	34397	0.611912	0.744595	0.678253	1202.14	1033.83	1370.46	1.32562	0.406666	0.467329	1
chr3	39093506	39137881	WDR48	+	44375	0.681944	0.829525	0.755734	1728.08	1486.36	1969.79	1.32524	0.406255	0.437584	1
chr21	17102495	17252377	USP25	+	149882	1.1701	1.42309	1.29659	10013.3	8613.52	11413.2	1.32503	0.406026	0.36497	1
chr7	17338275	17385775	AHR	+	47500	2.49805	3.03794	2.76799	6774.83	5828.18	7721.48	1.32485	0.405833	0.373646	1
chr12	10310898	10324790	OLR1	-	13892	1.21059	1.47217	1.34138	960.185	826.041	1094.33	1.32479	0.40576	0.490177	1
chrX	100600643	100603957	TIMM8A	-	3314	0.46205	0.560547	0.511298	87.4188	75.2105	99.627	1.32464	0.405602	0.790869	1
chr1	67390577	67454302	MIER1	+	63725	3.22229	3.91625	3.56927	11719.9	10085.9	13353.9	1.32403	0.404931	0.363629	1
chr3	28283123	28361263	CMC1	+	78140	0.763579	0.927374	0.845476	3404.13	2930.66	3877.61	1.32312	0.403941	0.399912	1
chr2	176790409	176867018	KIAA1715	-	76609	0.664015	0.806423	0.735219	2902.13	2498.52	3305.73	1.32308	0.403897	0.407737	1
chr1	35899090	36023037	KIAA0319L	-	123947	0.902013	1.09547	0.998741	6378.68	5491.64	7265.71	1.32305	0.403866	0.377555	1
chr11	118938492	118952688	VPS11	+	14196	0.780288	0.947797	0.864043	632.229	544.32	720.138	1.323	0.403818	0.538692	1
chr12	104458235	104500304	HCFC2	+	42069	1.27995	1.55474	1.41735	3072.31	2645.12	3499.5	1.323	0.403816	0.404944	1
chr19	9868150	9879410	ZNF846	-	11260	0.709906	0.861596	0.785751	455.97	392.625	519.316	1.32268	0.403461	0.579649	1
chr6	1610680	1614129	FOXC1	+	3449	1.86557	2.26559	2.06558	367.129	316.139	418.12	1.32258	0.403356	0.608049	1
chr7	114562208	114659970	MDFIC	+	97762	1.92811	2.34001	2.13406	10749.7	9258.54	12240.8	1.32211	0.402839	0.367514	1
chr12	26107587	26112375	LOC100506451	-	4788	0.769911	0.933886	0.851899	210.138	181.015	239.262	1.32178	0.402479	0.683267	1
chr8	117962511	118188953	SLC30A8	+	226442	0.488359	0.59238	0.540369	6304.79	5431.73	7177.85	1.32147	0.40214	0.379915	1
chr16	50186828	50269219	PAPD5	+	82391	1.47797	1.79268	1.63532	6942.32	5981.15	7903.48	1.3214	0.402065	0.377485	1
chr20	37590980	37668366	DHX35	+	77386	0.751903	0.911975	0.831939	3317.21	2858	3776.41	1.32135	0.40201	0.403367	1
chr13	31191829	31233686	USPL1	+	41857	1.50978	1.83111	1.67044	3602.6	3104.03	4101.18	1.32124	0.401898	0.399772	1
chr17	62962667	62971703	AMZ2P1	-	9036	0.508377	0.616532	0.562454	261.864	225.632	298.097	1.32116	0.40181	0.654465	1
chr10	99894380	100004654	C10orf28	+	110274	1.26404	1.53257	1.3983	7945.01	6846.71	9043.31	1.32083	0.40144	0.375046	1
chr3	47627377	47823405	SMARCC1	-	196028	0.881196	1.06796	0.974578	9843.46	8484.77	11202.2	1.32027	0.400829	0.371455	1
chr9	19290748	19374139	DENND4C	+	83391	1.11463	1.35051	1.23257	5295.58	4564.9	6026.26	1.32013	0.40068	0.386785	1
chr1	212458878	212535205	PPP2R5A	+	76327	0.589132	0.71397	0.651551	2558.24	2205.33	2911.15	1.32005	0.400596	0.418418	1
chr13	73329539	73356344	DIS3	-	26805	2.31598	2.80617	2.56108	3537.15	3049.21	4025.09	1.32004	0.400583	0.402125	1
chr17	29226000	29233286	C17orf42	-	7286	1.15239	1.39937	1.27588	479.112	413.021	545.203	1.32004	0.400579	0.576087	1
chr7	94023872	94060544	COL1A2	+	36672	65.0185	78.7811	71.8998	135852	117114	154591	1.32	0.400535	0.354229	1
chr12	66218239	66360071	HMGA2	+	141832	1.80528	2.1873	1.99629	14588.4	12576.7	16600.1	1.3199	0.400431	0.365918	1
chr5	74807656	74895646	POLK	+	87990	1.65499	2.00488	1.82994	8296.06	7152.65	9439.46	1.31972	0.400227	0.375552	1
chrX	76760355	77041719	ATRX	-	281364	1.04234	1.26268	1.15251	16707.3	14404.7	19009.9	1.3197	0.400211	0.364574	1
chr12	114791734	114846247	TBX5	-	54513	3.95391	4.7898	4.37186	12279.1	10586.8	13971.3	1.31969	0.400196	0.368564	1
chr5	108670409	108745675	PJA2	-	75266	1.9558	2.36914	2.16247	8385.93	7230.41	9541.44	1.31963	0.40013	0.375439	1
chr6	30688156	30693195	TUBB	+	5039	1.57603	1.90851	1.74227	452.342	390.075	514.609	1.31926	0.399724	0.58423	1
chr4	14113591	14141676	LOC152742	+	28085	0.547985	0.663467	0.605726	876.492	755.93	997.054	1.31898	0.39942	0.506476	1
chr5	65018022	65125111	NLN	+	107089	0.620902	0.751717	0.68631	3786.71	3265.92	4307.49	1.31892	0.399359	0.400631	1
chr13	44453419	44468068	LACC1	+	14649	0.853941	1.03381	0.943875	712.392	614.432	810.352	1.31886	0.399295	0.529405	1
chr1	32681797	32687926	TMEM234	-	6129	0.593477	0.716721	0.655099	206.903	178.466	235.339	1.31868	0.399096	0.687896	1
chr13	38923941	38937143	UFM1	+	13202	3.48544	4.2186	3.85202	2620.16	2260.14	2980.18	1.31858	0.398987	0.418951	1
chr18	48556582	48611411	SMAD4	+	54829	2.53477	3.0675	2.80113	7912.84	6826.31	8999.38	1.31834	0.398719	0.378385	1
chr2	85198230	85286595	KCMF1	+	88365	4.38792	5.30989	4.84891	22075.8	19044.8	25106.8	1.3183	0.398677	0.363699	1
chr18	54318615	54697036	WDR7	+	378421	0.812968	0.983806	0.898387	17515.8	15110.9	19920.7	1.3183	0.398674	0.365906	1
chr18	721591	812327	YES1	-	90736	1.048	1.26802	1.15801	5413.59	4670.7	6156.48	1.31811	0.398466	0.388726	1
chr1	243419306	243663393	SDCCAG8	+	244087	0.761445	0.92116	0.841302	10576.7	9125.97	12027.4	1.31793	0.398276	0.373245	1
chr19	44930425	44952665	ZNF229	-	22240	0.520462	0.62953	0.574996	658.852	568.541	749.164	1.3177	0.398017	0.539747	1
chr3	136581049	136667968	NCK1	+	86919	1.30095	1.57329	1.43712	6435.8	5554.11	7317.49	1.31749	0.397793	0.38454	1
chr17	19674142	19771239	ULK2	-	97097	0.461075	0.557595	0.509335	2547.99	2198.95	2897.03	1.31746	0.397757	0.42196	1
chr5	9546311	9550409	LOC100505806	+	4098	2.75985	3.33292	3.04638	629.239	543.046	715.432	1.31744	0.397741	0.545436	1
chr7	120988904	121036422	FAM3C	-	47518	1.80565	2.18341	1.99453	4883	4214.34	5551.66	1.31733	0.397611	0.393095	1
chr6	20534687	21232634	CDKAL1	+	697947	0.530777	0.64181	0.586294	21082.6	18195.9	23969.3	1.3173	0.397579	0.365423	1
chr18	29671817	29711524	RNF138	+	39707	0.713747	0.862958	0.788353	1612.66	1392.03	1833.29	1.31699	0.397245	0.453067	1
chr8	71485452	71520694	TRAM1	-	35242	3.76976	4.55707	4.16341	7559.64	6525.47	8593.81	1.31696	0.397216	0.381223	1
chr2	24425734	24583397	ITSN2	-	157663	0.975792	1.17942	1.07761	8753.45	7556.75	9950.15	1.31672	0.396953	0.378359	1
chr7	99488029	99517223	TRIM4	-	29194	1.58595	1.91678	1.75137	2634.23	2274.16	2994.3	1.31666	0.396884	0.421117	1
chr3	151985828	152183569	MBNL1	+	197741	5.14966	6.22374	5.6867	57934.5	50016.3	65852.7	1.31662	0.396844	0.360592	1
chr19	47177572	47220384	PRKD2	-	42812	0.536496	0.648209	0.592352	1305.15	1126.88	1483.42	1.31639	0.396591	0.47117	1
chr12	51373565	51422058	SLC11A2	-	48493	0.938675	1.13431	1.03649	2589.62	2235.92	2943.31	1.31638	0.396571	0.422435	1
chr13	80055258	80130212	NDFIP2	+	74954	4.07352	4.92208	4.4978	17369.3	14997.5	19741.1	1.31629	0.396478	0.368645	1
chr2	211295972	211341499	LANCL1	-	45527	0.965077	1.16617	1.06562	2499.35	2158.16	2840.55	1.31619	0.396366	0.424689	1
chr9	129622943	129648156	ZBTB34	+	25213	0.898625	1.08556	0.992093	1288.73	1112.86	1464.6	1.31606	0.396229	0.472684	1
chr10	126676417	126849624	CTBP2	-	173207	0.958663	1.15812	1.05839	9440.2	8152.06	10728.3	1.31603	0.39619	0.377797	1
chr20	37377096	37401089	ACTR5	+	23993	0.49217	0.594534	0.543352	671.649	580.013	763.284	1.31598	0.396134	0.539451	1
chr19	32896654	32976799	DPY19L3	+	80145	0.475053	0.573834	0.524443	2165.47	1870.07	2460.87	1.31592	0.396077	0.433704	1
chr14	35591775	35743270	KIAA0391	+	151495	0.592058	0.715072	0.653565	5100.98	4405.55	5796.41	1.31571	0.395836	0.393762	1
chr15	51200868	51298097	AP4E1	+	97229	1.36341	1.6466	1.505	7350.24	6348.28	8352.19	1.31566	0.39579	0.383596	1
chr10	82214037	82282391	TSPAN14	+	68354	0.659865	0.796788	0.728326	2564.9	2215.52	2914.29	1.31539	0.395494	0.424238	1
chr2	20884817	21022827	C2orf43	-	138010	0.509621	0.615258	0.562439	3999.1	3454.59	4543.62	1.31524	0.395329	0.40318	1
chr16	50352928	50402845	BRD7	-	49917	1.32893	1.60417	1.46655	3771.51	3258.27	4284.75	1.31504	0.395102	0.405849	1
chr20	19867164	19983103	RIN2	+	115939	0.842799	1.01715	0.929975	5554.84	4799.45	6310.23	1.31478	0.394823	0.392294	1
chr2	23971533	24149936	ATAD2B	-	178403	1.0365	1.25071	1.1436	10511.1	9082.63	11939.6	1.31455	0.394567	0.377823	1
chr2	37332283	37384190	EIF2AK2	-	51907	3.78969	4.57244	4.18107	11180.5	9661.37	12699.7	1.31448	0.394495	0.376883	1
chr2	237994083	238007489	COPS8	+	13406	1.40936	1.70076	1.55506	1073.93	928.022	1219.84	1.31445	0.394465	0.491385	1
chr12	110288747	110318293	GLTP	-	29546	1.0734	1.29506	1.18423	1802.6	1557.75	2047.45	1.31436	0.394366	0.44809	1
chr10	96162185	96296089	TBC1D12	+	133904	0.669643	0.807889	0.738766	5096.42	4404.28	5788.56	1.3143	0.3943	0.395633	1
chr17	7833662	7835317	TRAPPC1	-	1655	1.39566	1.68308	1.53937	131.251	113.453	149.048	1.31374	0.393682	0.749647	1
chr14	58732082	58764855	FLJ31306	-	32773	3.49546	4.21542	3.85544	6509.39	5626.77	7392.01	1.31372	0.39366	0.389203	1
chrX	149737046	149841616	MTM1	+	104570	0.543284	0.655144	0.599214	3228.12	2790.44	3665.8	1.3137	0.393637	0.414527	1
chr18	65173818	65183967	DSEL	-	10149	13.3589	16.1077	14.7333	7703.44	6659.32	8747.56	1.31358	0.393507	0.38526	1
chr12	58166382	58176324	METTL21B	+	9942	0.58213	0.701909	0.642019	328.838	284.27	373.405	1.31356	0.393478	0.631379	1
chr3	53122500	53164470	RFT1	-	41970	0.457595	0.551558	0.504576	1090.99	943.319	1238.67	1.3131	0.392974	0.491529	1
chr10	101491957	101515894	CUTC	+	23937	0.739441	0.891142	0.815291	1005.39	869.383	1141.4	1.31288	0.392736	0.499707	1
chr2	216176678	216214496	ATIC	+	37818	0.947042	1.14123	1.04414	2034.31	1759.16	2309.46	1.31282	0.39267	0.441727	1
chr8	104310660	104345094	FZD6	+	34434	3.72174	4.48482	4.10328	7279.14	6294.74	8263.55	1.31277	0.392615	0.387658	1
chr13	42614171	42803891	DGKH	+	189720	0.661391	0.796873	0.729132	7126.42	6163.44	8089.4	1.31248	0.392297	0.388555	1
chr2	149402559	149545136	EPC2	+	142577	1.85215	2.23104	2.0416	14995.6	12970.6	17020.5	1.31224	0.392027	0.375731	1
chr2	113299491	113334727	POLR1B	+	35236	0.535472	0.644901	0.590186	1071.33	926.747	1215.92	1.31203	0.391801	0.494563	1
chr14	104378624	104387903	C14orf2	-	9279	1.10201	1.3268	1.2144	580.602	502.253	658.95	1.31199	0.391754	0.561091	1
chr5	95149552	95158577	GLRX	-	9025	1.46372	1.76251	1.61312	749.997	648.85	851.144	1.31177	0.391518	0.53177	1
chr10	3818187	3827473	KLF6	-	9286	16.9224	20.3774	18.6499	8921.86	7718.64	10125.1	1.31177	0.391515	0.384552	1
chr12	117348760	117468953	FBXW8	+	120193	1.16169	1.3988	1.28025	7927.21	6858.18	8996.24	1.31175	0.391496	0.387054	1
chr4	146402950	146480325	SMAD1	+	77375	0.953262	1.14783	1.05055	4187.57	3622.85	4752.29	1.31175	0.391495	0.405964	1
chr20	32077927	32237837	CBFA2T2	+	159910	0.755497	0.909687	0.832592	6858.72	5933.98	7783.46	1.31167	0.39141	0.390577	1
chrX	118533257	118588437	SLC25A43	+	55180	0.53383	0.64241	0.58812	1671.84	1446.85	1896.84	1.31101	0.390682	0.457866	1
chr8	96145948	96168913	PLEKHF2	+	22965	1.37309	1.65203	1.51256	1789.51	1548.83	2030.19	1.31079	0.390442	0.453158	1
chr12	96051582	96184536	NTN4	-	132954	5.36048	6.44879	5.90463	40441.9	35006	45877.8	1.31057	0.390193	0.370127	1
chr11	86511490	86522273	PRSS23	+	10783	2.15654	2.59426	2.3754	1319.47	1142.18	1496.76	1.31044	0.390051	0.47761	1
chr9	124030379	124095120	GSN	+	64741	2.22686	2.67852	2.45269	8179.95	7081.26	9278.65	1.31031	0.389908	0.388302	1
chr12	72666528	73059422	TRHDE	+	392894	1.18444	1.42416	1.3043	26399.1	22857.6	29940.7	1.30988	0.38943	0.373552	1
chr12	62860596	62991363	MON2	+	130767	1.66872	2.00598	1.83735	12377.3	10718.1	14036.4	1.3096	0.389121	0.38186	1
chr10	105637317	105678045	OBFC1	-	40728	0.584032	0.702283	0.643158	1349.72	1168.95	1530.49	1.30929	0.38878	0.477121	1
chr7	107564245	107643804	LAMB1	-	79559	2.1477	2.58124	2.36447	9690.88	8392.99	10988.8	1.30928	0.388775	0.386312	1
chr1	223967594	224033674	TP53BP2	-	66080	1.11847	1.34365	1.23106	4190.61	3630.5	4750.72	1.30856	0.387976	0.410177	1
chr12	1100403	1605099	ERC1	+	504696	0.907995	1.09037	0.999182	25977.4	22508.3	29446.4	1.30825	0.387633	0.375878	1
chr17	18759611	18834599	PRPSAP2	+	74988	0.659659	0.791988	0.725823	2803.77	2429.68	3177.87	1.30793	0.38729	0.429116	1
chr16	31885078	31928627	ZNF267	+	43549	1.08403	1.30146	1.19274	2675.76	2318.78	3032.74	1.3079	0.387256	0.431648	1
chr10	122610686	122669038	WDR11	+	58352	1.39524	1.67503	1.53513	4614.47	3998.91	5230.03	1.30786	0.387212	0.40756	1
chr20	57266089	57280625	STX16-NPEPL1	+	14536	0.480263	0.588467	0.534365	11.767	10.198	13.3359	1.30769	0.387023	0.962272	1
chr4	114372187	114683083	CAMK2D	-	310896	2.35974	2.83247	2.59611	41577.6	36034.8	47120.4	1.30764	0.386963	0.373977	1
chr5	134240809	134298336	PCBD2	+	57527	0.491931	0.590471	0.541201	1601.73	1388.21	1815.25	1.30762	0.386945	0.465432	1
chr8	109455852	109499136	TTC35	+	43284	0.898062	1.0781	0.988081	2203.27	1909.58	2496.95	1.30759	0.38691	0.443369	1
chr5	173315330	173387313	CPEB4	+	71983	2.71598	3.25982	2.9879	11079.4	9602.73	12556.1	1.30756	0.386877	0.386324	1
chr4	164415672	164441691	C4orf43	+	26019	1.29571	1.55513	1.42542	1910.51	1655.91	2165.12	1.30751	0.386827	0.452787	1
chr16	85061409	85127828	KIAA0513	+	66419	0.468116	0.56167	0.514893	1761.81	1527.16	1996.46	1.30731	0.386598	0.458754	1
chr15	42502725	42565755	TMEM87A	-	63030	1.87459	2.24936	2.06197	6695.26	5803.96	7586.56	1.30713	0.386408	0.397281	1
chr16	68877508	69119085	TMCO7	+	241577	0.470659	0.564702	0.51768	6442.07	5584.7	7299.44	1.30704	0.386306	0.39841	1
chr7	111846642	111983989	ZNF277	+	137347	1.24808	1.49735	1.37271	9712.11	8419.76	11004.5	1.30698	0.386239	0.389381	1
chr14	61201458	61435398	MNAT1	+	233940	1.36842	1.64169	1.50506	18137.4	15724.1	20550.6	1.30695	0.386204	0.380743	1
chr2	219940045	220025587	NHEJ1	-	85542	0.456307	0.547438	0.501873	2211.41	1917.23	2505.58	1.30687	0.38612	0.444074	1
chr11	72547789	72853143	FCHSD2	-	305354	2.01653	2.41905	2.21779	34885	30244.8	39525.2	1.30684	0.386086	0.375937	1
chr1	169890469	170043879	KIFAP3	-	153410	0.85044	1.02003	0.935235	7390.78	6408.19	8373.37	1.30667	0.385892	0.395489	1
chr9	113636053	113800365	LPAR1	-	164312	3.72761	4.47085	4.09923	34696.1	30084.2	39307.9	1.3066	0.385814	0.376302	1
chr1	74663895	74674148	FPGT	+	10253	1.04794	1.25686	1.1524	608.646	527.749	689.544	1.30658	0.385793	0.561566	1
chr1	41154751	41157933	LOC100130557	-	3182	1.26421	1.51776	1.39098	227.838	197.587	258.089	1.3062	0.38538	0.685997	1
chr17	33336130	33416348	RFFL	-	80218	0.827918	0.992579	0.910249	3761.26	3262.1	4260.43	1.30604	0.385198	0.417857	1
chr6	15523031	15663289	DTNBP1	-	140258	0.516441	0.619092	0.567766	4102.11	3557.84	4646.38	1.30596	0.385106	0.414477	1
chr2	235860627	235964358	SH3BP4	+	103731	1.32926	1.59329	1.46128	7808.02	6772.77	8843.27	1.30571	0.384833	0.395532	1
chr6	10396915	10419797	TFAP2A	-	22882	7.98111	9.56425	8.77268	10340.5	8970.45	11710.5	1.30545	0.384549	0.390347	1
chr1	202847409	202858385	RABIF	-	10976	0.938718	1.12465	1.03168	583.298	506.078	660.519	1.30517	0.384242	0.568156	1
chr2	27193524	27250087	MAPRE3	+	56563	0.542801	0.650304	0.596553	1738.13	1508.04	1968.22	1.30516	0.384223	0.462507	1
chr12	121837901	121862155	RNF34	+	24254	1.5077	1.80603	1.65687	2070.05	1796.13	2343.98	1.30502	0.384069	0.450691	1
chr15	41060066	41099676	DNAJC17	-	39610	0.51762	0.619952	0.568786	1160.52	1007.06	1313.98	1.30477	0.383797	0.496047	1
chr7	116822734	116839198	ST7-OT3	+	16464	0.934464	1.11681	1.02564	36.7227	31.8689	41.5766	1.30462	0.383625	0.886429	1
chr6	30524485	30532473	PRR3	+	7988	0.679043	0.813043	0.746043	306.971	266.424	347.518	1.30438	0.383364	0.649188	1
chr7	94214535	94285521	SGCE	-	70986	0.478947	0.573317	0.526132	1923.8	1669.93	2177.67	1.30405	0.383001	0.456814	1
chr4	120415549	120549981	PDE5A	-	134432	2.00565	2.40045	2.20305	15255.1	13243.4	17266.8	1.30381	0.382728	0.386965	1
chr12	14518610	14651697	ATF7IP	+	133087	1.51326	1.81087	1.66206	11394	9892.1	12895.8	1.30365	0.382554	0.391211	1
chr6	64356430	64424405	PHF3	+	67975	1.77691	2.12633	1.95162	6833.37	5932.71	7734.04	1.30363	0.38253	0.401525	1
chr15	58888509	59042177	ADAM10	-	153668	1.38989	1.66303	1.52646	11923.3	10352.3	13494.4	1.30352	0.382407	0.390692	1
chr18	21032786	21063099	RIOK3	+	30313	1.83306	2.19329	2.01317	3143.4	2729.25	3557.55	1.30349	0.382378	0.429294	1
chr15	52599479	52821247	MYO5A	-	221768	0.956438	1.1443	1.05037	11998.8	10418.6	13579.1	1.30335	0.382228	0.390819	1
chr1	109512837	109584850	WDR47	-	72013	0.672856	0.804951	0.738904	2740.87	2379.97	3101.77	1.30328	0.382151	0.436475	1
chr2	231191893	231268445	SP140L	+	76552	1.41475	1.69236	1.55356	6125.93	5319.55	6932.31	1.30318	0.382032	0.405018	1
chr12	10365488	10375724	GABARAPL1	+	10236	6.43229	7.69378	7.06304	3724.1	3234.05	4214.14	1.30305	0.381896	0.422282	1
chr20	2847378	3019315	PTPRA	+	174475	0.886803	1.06066	0.973731	8623.57	7489.18	9757.95	1.30294	0.38177	0.397193	1
chr1	101361631	101447311	SLC30A7	+	85680	1.79165	2.14258	1.96711	8681.62	7540.18	9823.06	1.30276	0.381575	0.397298	1
chr12	109176465	109251359	SSH1	-	74894	3.58205	4.28179	3.93192	15168.3	13177.1	17159.4	1.30221	0.38096	0.389234	1
chr11	57529233	57586652	CTNND1	+	57419	3.44689	4.12018	3.78354	11190.1	9721.28	12658.9	1.30218	0.380934	0.39351	1
chr9	115448790	115480387	C9orf80	-	31597	0.743473	0.888528	0.816001	1327.95	1153.65	1502.25	1.30217	0.380915	0.487492	1
chr1	22379119	22419436	CDC42	+	40317	4.40469	5.26322	4.83395	10038.1	8721.87	11354.3	1.30182	0.380534	0.395839	1
chr12	110437234	110477235	ANKRD13A	+	40001	2.85282	3.40881	3.13082	6450.7	5605.1	7296.3	1.30173	0.380427	0.405605	1
chr14	51955854	52197444	FRMD6	+	241590	16.0919	19.227	17.6594	219752	190952	248551	1.30164	0.380334	0.378501	1
chr2	139259349	139330805	SPOPL	+	71456	0.962845	1.15017	1.05651	3888.54	3379.38	4397.71	1.30134	0.379995	0.422825	1
chr17	63005406	63052920	GNA13	-	47514	2.43341	2.90652	2.66996	6534.34	5679.03	7389.66	1.30122	0.379862	0.405966	1
chr5	153371268	153418497	FAM114A2	-	47229	0.677552	0.809246	0.743399	1808.44	1571.77	2045.1	1.30114	0.379778	0.464894	1
chr7	48002884	48019222	HUS1	-	16338	2.141	2.55748	2.34924	1977.05	1718.37	2235.72	1.30107	0.379702	0.458884	1
chr11	95566043	95657371	MTMR2	-	91328	1.82429	2.17842	2.00136	9414.95	8183.93	10646	1.30084	0.379442	0.398366	1
chr4	39046450	39127853	KLHL5	+	81403	1.85927	2.22021	2.03974	8552.62	7434.37	9670.88	1.30083	0.379436	0.400258	1
chr1	15853351	15898228	DNAJC16	+	44877	0.833353	0.995109	0.914231	2113.2	1836.92	2389.48	1.30081	0.379406	0.454906	1
chr1	93775665	93811368	LOC100131564	-	35703	0.460137	0.549414	0.504776	928.267	806.92	1049.61	1.30077	0.379361	0.522383	1
chr5	171636649	171710795	UBTD2	-	74146	1.73901	2.07629	1.90765	7285.32	6332.98	8237.66	1.30076	0.37935	0.403899	1
chr6	139225619	139309398	REPS1	-	83779	1.51204	1.80529	1.65867	7157.7	6222.08	8093.32	1.30074	0.379335	0.404338	1
chr12	129277738	129308541	SLC15A4	-	30803	0.986156	1.17689	1.08152	1715.72	1491.46	1939.98	1.30072	0.379314	0.469208	1
chr9	128199672	128469513	MAPKAP1	-	269841	1.25366	1.49684	1.37525	19114.6	16616.4	21612.8	1.30069	0.379274	0.388837	1
chr7	95749531	95951459	SLC25A13	-	201928	0.553823	0.661058	0.607441	6314.89	5490.37	7139.41	1.30035	0.378902	0.408058	1
chr13	110406183	110438914	IRS2	-	32731	2.37955	2.84018	2.60987	4399.91	3825.54	4974.29	1.30028	0.378827	0.419513	1
chr4	101944586	102268628	PPP3CA	-	324042	1.3264	1.58296	1.45468	24279	21111.2	27446.8	1.30011	0.378631	0.387579	1
chr11	9685627	9774507	SWAP70	+	88880	1.58031	1.88582	1.73307	7933.88	6898.97	8968.78	1.30002	0.378531	0.402975	1
chr5	140797213	140892548	PCDHGB7	+	95335	1.06079	1.26557	1.16318	3678.01	3198.36	4157.66	1.29994	0.37844	0.427025	1
chr5	71515235	71616084	MRPS27	-	100849	1.00751	1.20217	1.10484	5739.09	4990.67	6487.52	1.29993	0.378435	0.41131	1
chr15	21932513	21940739	LOC646214	-	8226	12.1752	14.5268	13.351	5656.72	4919.28	6394.17	1.29982	0.37831	0.411888	1
chr4	25121626	25162204	SEPSECS	-	40578	0.46178	0.550948	0.506364	1058.34	920.373	1196.31	1.29981	0.378299	0.510794	1
chr15	81071711	81243999	KIAA1199	+	172288	2.97473	3.54883	3.26178	28945	25173.9	32716.1	1.29961	0.378074	0.387037	1
chr8	130853715	130952000	FAM49B	-	98285	1.37191	1.63595	1.50393	7613.18	6622.35	8604.01	1.29924	0.377665	0.404973	1
chr8	100025493	100889808	VPS13B	+	864315	1.24526	1.48509	1.36518	60774.2	52865.4	68683	1.29921	0.377631	0.38418	1
chr6	151685249	151712677	ZBTB2	-	27428	0.514746	0.613615	0.56418	797.016	693.467	900.565	1.29864	0.377004	0.540696	1
chr3	37903668	38025960	CTDSPL	+	122292	0.641527	0.764708	0.703117	4426	3851.03	5000.96	1.2986	0.376959	0.4216	1
chr15	100106132	100256629	MEF2A	+	150497	1.28074	1.52643	1.40359	10880.1	9467.6	12292.6	1.29838	0.376714	0.399234	1
chr18	55212072	55253969	FECH	-	41897	0.734667	0.875445	0.805056	1737.29	1511.86	1962.73	1.29822	0.376538	0.471577	1
chr5	147763545	147822399	FBXO38	+	58854	1.6682	1.98756	1.82788	5540.82	4822.4	6259.24	1.29795	0.376237	0.415075	1
chr11	82692477	82782884	RAB30	-	90407	0.917778	1.09309	1.00543	4674.62	4069.02	5280.23	1.29767	0.37592	0.420949	1
chr17	76352858	76356158	SOCS3	-	3300	2.75562	3.27964	3.01763	512.55	446.164	578.935	1.29758	0.375826	0.592038	1
chr19	44830705	44860856	ZFP112	-	30151	0.960288	1.14411	1.0522	1634.24	1422.63	1845.85	1.29749	0.375725	0.477018	1
chr12	96252708	96260238	SNRPF	+	7530	1.39933	1.66658	1.53296	594.526	517.55	671.502	1.29746	0.375691	0.574674	1
chr3	45430074	45590328	LARS2	+	160254	0.603748	0.719021	0.661385	5459.09	4752.29	6165.89	1.29746	0.375688	0.416206	1
chr8	118811601	119124058	EXT1	-	312457	7.60915	9.05786	8.33351	134110	116779	151440	1.29681	0.374966	0.385831	1
chr2	181845111	181928150	UBE2E3	+	83039	2.08327	2.47946	2.28137	9757.27	8497.52	11017	1.2965	0.374621	0.403739	1
chr6	82879955	82957448	IBTK	-	77493	2.02452	2.40887	2.2167	8847.24	7705.89	9988.59	1.29623	0.374318	0.405972	1
chr1	244998638	245008359	FAM36A	+	9721	2.46956	2.93632	2.70294	1353.25	1179.15	1527.35	1.2953	0.373288	0.494724	1
chr12	51487538	51566926	TFCP2	-	79388	0.876583	1.04206	0.959322	3922.18	3417.62	4426.73	1.29527	0.373251	0.430778	1
chr1	183441505	183523328	SMG7	+	81823	1.74006	2.06877	1.90441	8025.37	6993.31	9057.43	1.29516	0.373127	0.409486	1
chr9	100362361	100395962	TSTD2	-	33601	0.584699	0.695043	0.639871	1107.32	964.989	1249.65	1.29499	0.372941	0.512639	1
chr12	115108058	115121969	TBX3	-	13911	16.8328	20.0071	18.42	13196.6	11500.8	14892.3	1.29489	0.372825	0.401236	1
chr3	53919225	53925989	SELK	-	6764	0.847964	1.00869	0.928327	323.248	281.721	364.776	1.29481	0.372745	0.651947	1
chr2	11886739	11967533	LPIN1	+	80794	0.628316	0.746687	0.687501	2860.75	2493.42	3228.07	1.29464	0.372546	0.445912	1
chr12	77157853	77247474	ZDHHC17	+	89621	2.60441	3.09515	2.84978	13154	11465.1	14842.9	1.29461	0.372514	0.401674	1
chrX	85116184	85302566	CHM	-	186382	0.615596	0.731508	0.673552	6465.61	5635.69	7295.52	1.29452	0.372418	0.415518	1
chr12	56862300	56864767	SPRYD4	+	2467	1.32553	1.5748	1.45016	184.251	160.619	207.883	1.29426	0.372129	0.722867	1
chr18	23596216	23670611	SS18	-	74395	2.84765	3.38171	3.11468	11934	10405.8	13462.2	1.29372	0.371523	0.404325	1
chr18	9708227	9862553	RAB31	+	154326	0.638207	0.757789	0.697998	5547.68	4837.69	6257.67	1.29352	0.371307	0.42119	1
chr4	119643977	119757326	SEC24D	-	113349	4.01916	4.77155	4.39536	25658.8	22377	28940.5	1.29331	0.371068	0.396729	1
chr9	108210314	108311385	FSD1L	+	101071	0.590822	0.701309	0.646065	3363.05	2933.21	3792.89	1.29308	0.370815	0.440304	1
chr6	170151720	170181617	C6orf70	+	29897	0.583168	0.692633	0.6379	982.15	856.635	1107.66	1.29304	0.370767	0.526398	1
chr1	169821803	169863076	SCYL3	-	41273	0.96176	1.14101	1.05139	2234.4	1949.1	2519.7	1.29275	0.370444	0.462225	1
chr10	95653729	95662491	SLC35G1	+	8762	0.737538	0.875077	0.806307	363.844	317.414	410.275	1.29255	0.370225	0.639415	1
chr2	122484520	122494503	MKI67IP	-	9983	2.35795	2.79758	2.57776	1325.3	1156.2	1494.4	1.29251	0.370177	0.500077	1
chr10	98741040	98745585	C10orf12	+	4545	1.20047	1.42374	1.31211	306.824	267.699	345.949	1.29231	0.36995	0.660968	1
chr12	76745577	76953589	OSBPL8	-	208012	1.25723	1.49131	1.37427	14722.5	12845.7	16599.3	1.2922	0.369834	0.403612	1
chr10	31608100	31818742	ZEB1	+	210642	1.02781	1.21887	1.12334	12186.2	10634	13738.3	1.29192	0.369521	0.406555	1
chr5	107194733	107717799	FBXL17	-	523066	0.806072	0.955929	0.881	23732.3	20709.7	26754.9	1.29191	0.369501	0.399315	1
chr3	28363844	28390618	AZI2	-	26774	1.94526	2.30689	2.12608	2931.69	2558.43	3304.95	1.29179	0.369368	0.448584	1
chr1	225674533	225840845	ENAH	-	166312	1.70064	2.0165	1.85857	15918.8	13892.3	17945.4	1.29175	0.369332	0.403326	1
chr12	89741836	89746296	DUSP6	-	4460	5.84817	6.93129	6.38973	1467.78	1281.13	1654.44	1.29139	0.368924	0.493265	1
chr10	52065344	52383737	SGMS1	-	318393	0.999508	1.18473	1.09212	17907.7	15631	20184.3	1.29129	0.368817	0.40271	1
chr1	220321609	220445843	RAB3GAP2	-	124234	1.37162	1.62576	1.49869	9459.12	8256.59	10661.7	1.29129	0.368814	0.411644	1
chr7	63773185	63810017	ZNF736	+	36832	0.501374	0.594666	0.54802	1039.81	907.625	1171.99	1.29127	0.368791	0.523194	1
chr3	99357453	99515158	COL8A1	+	157705	2.36355	2.80143	2.58249	20973.9	18308	23639.8	1.29123	0.368744	0.401306	1
chrX	129336672	129402922	ZNF280C	-	66250	0.714873	0.847299	0.781086	2665.07	2326.43	3003.71	1.29113	0.368631	0.454405	1
chr8	11660189	11696818	FDFT1	+	36629	1.67995	1.99048	1.83522	3461.79	3022.44	3901.14	1.29072	0.368181	0.442286	1
chr1	145509819	145516076	GNRHR2	-	6257	1.32316	1.5675	1.44533	465.727	406.647	524.807	1.29057	0.36801	0.61128	1
chr3	57611180	57678816	FAM116A	-	67636	1.10623	1.31044	1.20833	4209	3675.12	4742.87	1.29054	0.36797	0.434624	1
chr6	149887527	149912067	C6orf72	+	24540	0.762069	0.903079	0.832574	1052.6	919.098	1186.11	1.29052	0.367947	0.523008	1
chr12	109038886	109125295	CORO1C	-	86409	4.50167	5.33143	4.91655	21878.5	19106	24651	1.29022	0.367619	0.402383	1
chr9	100437190	100459691	XPA	-	22501	1.69874	2.0117	1.85522	2150.07	1877.71	2422.43	1.29009	0.367476	0.468185	1
chr1	78030189	78148343	ZZZ3	-	118154	2.67196	3.16372	2.91784	17754.2	15506.1	20002.3	1.28996	0.367327	0.404705	1
chr2	39024875	39103021	DHX57	-	78146	0.540011	0.639443	0.589727	2373.1	2072.75	2673.46	1.28981	0.367158	0.46266	1
chr7	89975978	90020769	GTPBP10	+	44791	1.10497	1.30792	1.20644	2782.84	2430.96	3134.72	1.2895	0.366812	0.454376	1
chr5	149887673	149937773	NDST1	+	50100	1.41238	1.67145	1.54191	3977.92	3474.98	4480.86	1.28946	0.366771	0.438288	1
chr9	33252469	33264759	BAG1	-	12290	0.886923	1.04973	0.968326	612.863	535.397	690.329	1.28938	0.366674	0.580539	1
chr1	43282775	43310660	ERMAP	+	27885	0.88139	1.04308	0.962235	1381.79	1207.19	1556.38	1.28925	0.366536	0.5009	1
chr1	101455179	101491362	DPH5	-	36183	0.636221	0.752816	0.694519	1294.12	1130.71	1457.54	1.28905	0.366305	0.506584	1
chr1	109756514	109780804	SARS	+	24290	3.86999	4.57916	4.22457	5284.45	4617.16	5951.73	1.28905	0.366303	0.428961	1
chr1	192981495	193029237	UCHL5	-	47742	1.01383	1.19938	1.10661	2720.77	2377.42	3064.12	1.28884	0.366077	0.456456	1
chr4	152041432	152149182	SH3D19	-	107750	0.929215	1.09921	1.01421	5627.85	4918	6337.69	1.28867	0.365884	0.427596	1
chr5	72921982	73237818	RGNEF	+	315836	0.615226	0.727598	0.671412	10920.3	9544.09	12296.5	1.28839	0.365566	0.413294	1
chr4	76649828	76735366	USO1	+	85538	2.11321	2.49915	2.30618	10158.9	8878.67	11439.1	1.28838	0.365554	0.41452	1
chr22	36622254	36636000	APOL2	-	13746	1.11395	1.31716	1.21555	860.46	752.105	968.814	1.28814	0.365284	0.545601	1
chr18	9546791	9614600	PPP4R1	-	67809	2.0966	2.47854	2.28757	7988.1	6983.11	8993.1	1.28784	0.36495	0.419944	1
chr7	141251077	141354209	AGK	+	103132	0.786151	0.928967	0.857559	4554.41	3982.33	5126.48	1.2873	0.364353	0.436316	1
chr12	93802087	93836026	UBE2N	-	33939	2.70626	3.19769	2.95198	5159.37	4511.36	5807.39	1.28728	0.364329	0.432206	1
chr5	122110749	122165802	SNX2	+	55053	1.61273	1.90562	1.75917	4987.28	4360.94	5613.63	1.28725	0.364296	0.433332	1
chr14	39734475	39820397	CTAGE5	+	85922	0.918545	1.08532	1.00193	4433.25	3876.53	4989.98	1.28723	0.364268	0.437377	1
chr7	148395932	148498202	CUL1	+	102270	1.68401	1.98969	1.83685	9673.82	8459.27	10888.4	1.28715	0.364182	0.417142	1
chr19	37180301	37212225	ZNF567	+	31924	0.648089	0.765608	0.706848	1161.84	1015.98	1307.7	1.28713	0.364163	0.518374	1
chr12	30781914	30848929	IPO8	-	67015	0.98257	1.16076	1.07167	3698.21	3234.05	4162.37	1.28704	0.364061	0.444617	1
chr9	26903367	26947468	PLAA	-	44101	1.71369	2.0245	1.86909	4244.74	3712.09	4777.39	1.28698	0.363992	0.439306	1
chr19	24269975	24312654	ZNF254	+	42679	0.799031	0.943953	0.871492	1915.37	1675.03	2155.71	1.28697	0.363977	0.479857	1
chr19	9251055	9274091	ZNF317	+	23036	1.36998	1.61834	1.49416	1772.5	1550.1	1994.89	1.28694	0.363949	0.485179	1
chr8	54628114	54755850	ATP6V1H	-	127736	1.23816	1.46268	1.35042	8882.79	7768.36	9997.22	1.28692	0.363917	0.419085	1
chr8	30890777	31031277	WRN	+	140500	0.670531	0.792069	0.7313	5291.12	4627.36	5954.87	1.28688	0.363881	0.431988	1
chr2	202484906	202508224	TMEM237	-	23318	0.954959	1.12783	1.04139	1250.53	1093.74	1407.33	1.28671	0.363691	0.512533	1
chr2	103089761	103150431	SLC9A4	+	60670	1.17284	1.38527	1.27906	272.552	238.379	306.726	1.28671	0.363691	0.68113	1
chr11	107879407	107978488	CUL5	+	99081	1.72981	2.04309	1.88645	9625.18	8418.48	10831.9	1.28668	0.363653	0.417912	1
chr1	156084460	156109878	LMNA	+	25418	4.38131	5.17365	4.77748	6253.31	5469.97	7036.65	1.28641	0.363354	0.42786	1
chr1	150782180	150849244	ARNT	-	67064	1.09554	1.29334	1.19444	4124.86	3608.83	4640.89	1.28598	0.362871	0.441792	1
chr9	88556056	88637217	NAA35	+	81161	1.21226	1.43067	1.32146	5522.78	4832.6	6212.96	1.28564	0.362482	0.432468	1
chr16	23399813	23464512	COG7	-	64699	0.567205	0.669362	0.618283	2059.91	1802.5	2317.31	1.28561	0.362448	0.476992	1
chr9	72873877	72969789	SMC5	+	95912	2.1669	2.55648	2.36169	11664.2	10208.2	13120.2	1.28525	0.362053	0.416772	1
chr7	11013498	11209250	PHF14	+	195752	0.814712	0.961103	0.887907	8950.2	7833.37	10067	1.28515	0.361934	0.421482	1
chr9	127420714	127460907	MIR181A2HG	+	40193	4.55738	5.37564	4.96651	10228.4	8952.6	11504.2	1.28501	0.361778	0.419248	1
chr1	27114453	27124894	PIGV	+	10441	0.710907	0.838695	0.774801	416.453	364.58	468.325	1.28456	0.361276	0.631285	1
chr12	27677044	27848497	PPFIBP1	+	171453	1.32177	1.55853	1.44015	12714.8	11131.2	14298.4	1.28454	0.361253	0.416545	1
chr13	107142078	107187388	EFNB2	-	45310	1.03606	1.22176	1.12891	2634.08	2306.03	2962.14	1.28452	0.361227	0.46417	1
chr20	44420575	44440066	DNTTIP1	+	19491	0.640471	0.755291	0.697881	700.38	613.157	787.602	1.2845	0.361211	0.571576	1
chr9	104152248	104160919	MRPL50	-	8671	0.790175	0.931602	0.860888	384.388	336.535	432.24	1.28438	0.361075	0.641173	1
chr7	132469622	132766828	CHCHD3	-	297206	0.810886	0.955871	0.883378	13519.4	11837.4	15201.4	1.28418	0.360851	0.41623	1
chr2	148602569	148688393	ACVR2A	+	85824	0.822222	0.96924	0.895731	3958.56	3466.06	4451.05	1.28418	0.36085	0.445925	1
chr10	11962020	12085023	UPF2	-	123003	0.908968	1.07137	0.990169	6271.6	5491.64	7051.55	1.28405	0.360703	0.431169	1
chr7	86825477	86849031	C7orf23	-	23554	0.879279	1.03633	0.957804	1161.69	1017.25	1306.13	1.28398	0.360622	0.522486	1
chr9	33110638	33167356	B4GALT1	-	56718	3.39982	4.00644	3.70313	10815.3	9471.43	12159.2	1.28378	0.360394	0.4201	1
chr21	47878861	47989926	DIP2A	+	111065	0.614097	0.723545	0.668821	3824.85	3350.06	4299.65	1.28346	0.360034	0.448317	1
chr10	45496272	45500777	ZNF22	+	4505	1.55546	1.83215	1.69381	392.919	344.184	441.654	1.28319	0.359736	0.639775	1
chr5	70264309	70320941	NAIP	-	56632	1.1172	1.31588	1.21654	410.373	359.481	461.265	1.28314	0.359681	0.634584	1
chr12	79985744	80084790	PAWR	-	99046	2.38631	2.81069	2.5985	13252.7	11609.2	14896.2	1.28314	0.359676	0.418017	1
[truncated: 6,051 more rows]

## Sheet: RPKM=>0.5, FDR<0.1, gene bp>300
chrom	start	end	name	strand	gene_bp	RPKM.nfdmso6hpre0h1	RPKM.nfnutlin6hpre0h1	meanRPKM	baseMean	baseMeanA	baseMeanB	foldChange	log2FoldChange	pval	padj
[truncated: 46 more rows]

[truncated: 6 more sheets: DAVID Chart UP 2, DAVID Chart DOWN 2, GSEA Hallmark UP, GSEA KEGG UP, GSEA Hallmarks DOWN, GSEA KEGG DOWN]
