# Supplementary material for: Transcriptional and post-transcriptional regulation of the ionizing radiation response by ATM and p53
Source: Sci Rep. 2017 Mar 3;7:43598. doi: 10.1038/srep43598 (PMC5335570; doi:10.1038/srep43598)
Supplement: Supplemental Table 4 [file srep43598-s5.xls]

## Sheet: 39 UP genes in common
FDXR
BTG2
CDKN1A
MDM2
BBC3
TP53INP1
ACER2
LOC643401
RNF19B
DDB2
PPM1D
C12orf5
FAS
BLOC1S2
PHLDA3
POLH
OSBPL3
PLK3
ZNF79
EDA2R
TRIM22
TNFRSF10B
FBXO22
TRIAP1
ZMAT3
STOM
BCL2L1
AEN
NTPCR
KIAA0247
RRM2B
ANKRA2
ANXA4
DCP1B
CCNG1
REV3L
PTP4A1
CSDA
ZNF337

## Sheet: 5 DOWN genes in common
HIST1H4B
KIF20A
HIST1H3B
HIST1H2BL
HIST2H2AC

## Sheet: DAVID Chart for 39 genes UP
Category	Term	Count	%	PValue		Genes	List Total	Pop Hits	Pop Total	Fold Enrichment	Bonferroni	Benjamini	FDR
KEGG_PATHWAY	hsa04115:p53 signaling pathway	9	25.7143	3.5305e-12	11.4522	PPM1D, CDKN1A, BBC3, ZMAT3, DDB2, MDM2, FAS, RRM2B, CCNG1	20	67	6910	46.4104	2.11831e-10	2.11831e-10	3.53816e-09
UP_KEYWORDS	Apoptosis	10	28.5714	1.5947e-07	6.79732	TRIAP1, PLK3, TNFRSF10B, BBC3, AEN, ZMAT3, FAS, BCL2L1, PHLDA3, TP53INP1	35	539	20568	10.9027	1.73821e-05	1.73821e-05	0.000179869
GOTERM_BP_DIRECT	GO:0006977~DNA damage response, signal transduction by p53 class mediator resulting in cell cycle arrest	5	14.2857	7.19855e-06	5.14275	TRIAP1, CDKN1A, PLK3, BTG2, MDM2	35	62	16787	38.6797	0.00267429	0.00267429	0.00993404
UP_KEYWORDS	DNA damage	7	20	1.92903e-05	4.71466	PLK3, POLH, AEN, ZMAT3, DDB2, RRM2B, REV3L	35	345	20568	11.9235	0.00210046	0.00105078	0.0217558
GOTERM_BP_DIRECT	GO:0042981~regulation of apoptotic process	6	17.1429	6.61529e-05	4.17945	TRIAP1, TNFRSF10B, BBC3, FAS, BCL2L1, TP53INP1	35	214	16787	13.4475	0.0243093	0.0122295	0.0912569
GOTERM_BP_DIRECT	GO:0043066~negative regulation of apoptotic process	7	20	0.000307789	3.51175	TRIAP1, CDKN1A, PLK3, MDM2, FAS, BCL2L1, ANXA4	35	466	16787	7.20472	0.108201	0.0374523	0.423934
GOTERM_MF_DIRECT	GO:0002039~p53 binding	4	11.4286	0.000361752	3.44159	TRIAP1, PLK3, ZMAT3, MDM2	35	67	16313	27.826	0.0313384	0.0313384	0.391139
GOTERM_BP_DIRECT	GO:0006919~activation of cysteine-type endopeptidase activity involved in apoptotic process	4	11.4286	0.000646617	3.18935	TNFRSF10B, BBC3, ACER2, FAS	35	84	16787	22.8395	0.213859	0.0583813	0.888692
UP_SEQ_FEATURE	mutagenesis site	12	34.2857	0.00067417	3.17123	STOM, PPM1D, CDKN1A, POLH, AEN, PTP4A1, NTPCR, DDB2, EDA2R, MDM2, BCL2L1, TRIM22	35	2191	20063	3.13954	0.0998609	0.0998609	0.807526
UP_SEQ_FEATURE	repeat:TNFR-Cys 3	3	8.57143	0.000751582	3.12402	TNFRSF10B, EDA2R, FAS	35	24	20063	71.6536	0.110673	0.0569589	0.899866
GOTERM_BP_DIRECT	GO:0006974~cellular response to DNA damage stimulus	5	14.2857	0.000822405	3.08491	CDKN1A, PLK3, BTG2, BBC3, ZMAT3	35	210	16787	11.4197	0.263658	0.0593763	1.12902
INTERPRO	IPR001368:TNFR/NGFR cysteine-rich region	3	8.57143	0.000839879	3.07578	TNFRSF10B, EDA2R, FAS	33	25	18593	67.6109	0.0774948	0.0774948	0.92116
UP_SEQ_FEATURE	repeat:TNFR-Cys 1	3	8.57143	0.000883138	3.05397	TNFRSF10B, EDA2R, FAS	35	26	20063	66.1418	0.128753	0.044904	1.05661
UP_SEQ_FEATURE	repeat:TNFR-Cys 2	3	8.57143	0.000883138	3.05397	TNFRSF10B, EDA2R, FAS	35	26	20063	66.1418	0.128753	0.044904	1.05661
GOTERM_MF_DIRECT	GO:0005031~tumor necrosis factor-activated receptor activity	3	8.57143	0.00113076	2.94663	TNFRSF10B, EDA2R, FAS	35	24	16313	58.2607	0.0947675	0.0485629	1.21801
SMART	SM00208:TNFR	3	8.57143	0.001226	2.91151	TNFRSF10B, EDA2R, FAS	24	23	10071	54.7337	0.029013	0.029013	0.979261
GOTERM_BP_DIRECT	GO:0042771~intrinsic apoptotic signaling pathway in response to DNA damage by p53 class mediator	3	8.57143	0.00167155	2.77688	CDKN1A, AEN, PHLDA3	35	30	16787	47.9629	0.463312	0.0985251	2.28234
GOTERM_BP_DIRECT	GO:0008625~extrinsic apoptotic signaling pathway via death domain receptors	3	8.57143	0.00267414	2.57282	TNFRSF10B, BLOC1S2, FAS	35	38	16787	37.8654	0.630688	0.132641	3.62799
UP_KEYWORDS	Nucleus	17	48.5714	0.00521746	2.28254	OSBPL3, ZNF79, POLH, ZMAT3, ZNF337, BCL2L1, RRM2B, CCNG1, TRIM22, CDKN1A, PLK3, DCP1B, AEN, DDB2, MDM2, REV3L, TP53INP1	35	5234	20568	1.90871	0.434583	0.173094	5.72959
GOTERM_BP_DIRECT	GO:0006915~apoptotic process	6	17.1429	0.00538193	2.26906	TRIAP1, PLK3, TNFRSF10B, BBC3, FAS, TP53INP1	35	568	16787	5.0665	0.865674	0.221927	7.17692
UP_KEYWORDS	Cytoplasm	16	45.7143	0.00589937	2.22919	OSBPL3, ANKRA2, BCL2L1, RRM2B, TRIM22, STOM, TRIAP1, CDKN1A, PLK3, BLOC1S2, DCP1B, PTP4A1, MDM2, PHLDA3, FBXO22, TP53INP1	35	4794	20568	1.96131	0.475304	0.148907	6.45591
GOTERM_BP_DIRECT	GO:0071494~cellular response to UV-C	2	5.71429	0.00606419	2.21723	POLH, MDM2	35	3	16787	319.752	0.895936	0.222302	8.0518
UP_SEQ_FEATURE	short sequence motif:Nucleolar localization signal	2	5.71429	0.00676194	2.16993	AEN, MDM2	35	4	20063	286.614	0.653005	0.232496	7.83341
GOTERM_BP_DIRECT	GO:0032436~positive regulation of proteasomal ubiquitin-dependent protein catabolic process	3	8.57143	0.0071978	2.1428	MDM2, RNF19B, FBXO22	35	63	16787	22.8395	0.931933	0.235648	9.48855
UP_KEYWORDS	Alternative splicing	26	74.2857	0.00737345	2.13233	ZMAT3, RRM2B, BCL2L1, CCNG1, BLOC1S2, AEN, FAS, FBXO22, OSBPL3, POLH, ACER2, FDXR, ZNF337, EDA2R, TRIM22, ANXA4, STOM, PPM1D, TNFRSF10B, DCP1B, BBC3, DDB2, MDM2, RNF19B, REV3L, TP53INP1	35	10594	20568	1.44224	0.553664	0.148995	8.00858
GOTERM_BP_DIRECT	GO:0046898~response to cycloheximide	2	5.71429	0.00807765	2.09272	FAS, BCL2L1	35	4	16787	239.814	0.951056	0.239881	10.5893
GOTERM_BP_DIRECT	GO:0006290~pyrimidine dimer repair	2	5.71429	0.00807765	2.09272	POLH, DDB2	35	4	16787	239.814	0.951056	0.239881	10.5893
GOTERM_CC_DIRECT	GO:0031965~nuclear membrane	4	11.4286	0.00935778	2.02883	OSBPL3, AEN, BCL2L1, ANXA4	35	234	18202	8.88987	0.515162	0.515162	9.44338
UP_KEYWORDS	DNA replication	3	8.57143	0.0103283	1.98597	POLH, RRM2B, REV3L	35	93	20568	18.9567	0.677496	0.171888	11.0505
GOTERM_CC_DIRECT	GO:0005634~nucleus	18	51.4286	0.0106103	1.97427	ZNF79, ANKRA2, ZNF337, TRIM22, ANXA4, PPM1D, CDKN1A, PLK3, BLOC1S2, DCP1B, PTP4A1, AEN, DDB2, MDM2, FAS, FBXO22, TP53INP1, REV3L	35	5430	18202	1.72395	0.560167	0.336801	10.6441
GOTERM_BP_DIRECT	GO:0006281~DNA repair	4	11.4286	0.0117734	1.9291	POLH, BTG2, DDB2, RRM2B	35	235	16787	8.16389	0.987792	0.307288	15.0787
UP_KEYWORDS	DNA repair	4	11.4286	0.0120218	1.92003	POLH, DDB2, RRM2B, REV3L	35	290	20568	8.10562	0.732414	0.171659	12.7522
KEGG_PATHWAY	hsa04210:Apoptosis	3	8.57143	0.0122791	1.91084	TNFRSF10B, FAS, BCL2L1	20	62	6910	16.7177	0.523508	0.309716	11.646
GOTERM_BP_DIRECT	GO:0071312~cellular response to alkaloid	2	5.71429	0.0140943	1.85096	MDM2, BCL2L1	35	7	16787	137.037	0.994909	0.333812	17.7901
UP_KEYWORDS	Xeroderma pigmentosum	2	5.71429	0.0147823	1.83026	POLH, DDB2	35	9	20568	130.59	0.802754	0.183651	15.4627
GOTERM_BP_DIRECT	GO:0009636~response to toxic substance	3	8.57143	0.015492	1.80989	CDKN1A, MDM2, FAS	35	94	16787	15.3073	0.996997	0.339572	19.3841
KEGG_PATHWAY	hsa05220:Chronic myeloid leukemia	3	8.57143	0.0163286	1.78705	CDKN1A, MDM2, BCL2L1	20	72	6910	14.3958	0.627607	0.28055	15.2099
GOTERM_BP_DIRECT	GO:0003014~renal system process	2	5.71429	0.0180857	1.74267	FAS, RRM2B	35	9	16787	106.584	0.998874	0.364047	22.2662
GOTERM_BP_DIRECT	GO:0032464~positive regulation of protein homooligomerization	2	5.71429	0.0180857	1.74267	BBC3, FAS	35	9	16787	106.584	0.998874	0.364047	22.2662
GOTERM_BP_DIRECT	GO:0071456~cellular response to hypoxia	3	8.57143	0.0197738	1.70391	BBC3, MDM2, FAS	35	107	16787	13.4475	0.999407	0.371455	24.0903
UP_SEQ_FEATURE	short sequence motif:Nuclear localization signal	4	11.4286	0.0201933	1.69479	CDKN1A, AEN, MDM2, TRIM22	35	344	20063	6.66545	0.958514	0.470847	21.75
GOTERM_CC_DIRECT	GO:0005730~nucleolus	6	17.1429	0.0211318	1.67506	CDKN1A, PLK3, AEN, ZMAT3, MDM2, REV3L	35	864	18202	3.61151	0.806908	0.422008	20.1757
UP_KEYWORDS	Cell cycle	5	14.2857	0.0211958	1.67375	PPM1D, CDKN1A, PLK3, PTP4A1, CCNG1	35	646	20568	4.54843	0.903207	0.228536	21.4663
GOTERM_BP_DIRECT	GO:0033209~tumor necrosis factor-mediated signaling pathway	3	8.57143	0.0237395	1.62453	TNFRSF10B, EDA2R, FAS	35	118	16787	12.1939	0.999869	0.408883	28.2206
UP_KEYWORDS	Zinc-finger	8	22.8571	0.0244312	1.61206	CDKN1A, ZNF79, ZMAT3, ZNF337, MDM2, RNF19B, TRIM22, REV3L	35	1783	20568	2.63671	0.93253	0.23632	24.345
UP_KEYWORDS	Ubl conjugation pathway	5	14.2857	0.0247948	1.60564	DDB2, MDM2, RNF19B, TRIM22, FBXO22	35	678	20568	4.33375	0.935217	0.220258	24.6625
GOTERM_BP_DIRECT	GO:0097296~activation of cysteine-type endopeptidase activity involved in apoptotic signaling pathway	2	5.71429	0.0260215	1.58467	TNFRSF10B, FAS	35	13	16787	73.789	0.999945	0.420099	30.5018
GOTERM_BP_DIRECT	GO:0071391~cellular response to estrogen stimulus	2	5.71429	0.0260215	1.58467	MDM2, FAS	35	13	16787	73.789	0.999945	0.420099	30.5018
GOTERM_BP_DIRECT	GO:0097284~hepatocyte apoptotic process	2	5.71429	0.0260215	1.58467	FAS, BCL2L1	35	13	16787	73.789	0.999945	0.420099	30.5018
GOTERM_BP_DIRECT	GO:1901796~regulation of signal transduction by p53 class mediator	3	8.57143	0.0260294	1.58454	PLK3, MDM2, TP53INP1	35	124	16787	11.6039	0.999945	0.403322	30.5096
GOTERM_CC_DIRECT	GO:0005654~nucleoplasm	11	31.4286	0.0270734	1.56746	CDKN1A, PLK3, POLH, AEN, DDB2, MDM2, RRM2B, CCNG1, TRIM22, REV3L, TP53INP1	35	2785	18202	2.05409	0.879173	0.410422	25.1421
UP_SEQ_FEATURE	short sequence motif:BH3	2	5.71429	0.0284332	1.54618	BBC3, BCL2L1	35	17	20063	67.4387	0.988889	0.527622	29.305
GOTERM_MF_DIRECT	GO:0004842~ubiquitin-protein transferase activity	4	11.4286	0.030677	1.51319	DDB2, MDM2, RNF19B, FBXO22	35	329	16313	5.6667	0.935549	0.599062	28.6437
GOTERM_CC_DIRECT	GO:0048471~perinuclear region of cytoplasm	5	14.2857	0.0313792	1.50336	STOM, TRIAP1, CDKN1A, FAS, ANXA4	35	646	18202	4.02521	0.91413	0.387976	28.5645
GOTERM_BP_DIRECT	GO:0000086~G2/M transition of mitotic cell cycle	3	8.57143	0.0317046	1.49888	PPM1D, CDKN1A, PLK3	35	138	16787	10.4267	0.999994	0.45078	35.8939
GOTERM_BP_DIRECT	GO:1902041~regulation of extrinsic apoptotic signaling pathway via death domain receptors	2	5.71429	0.033895	1.46986	TNFRSF10B, FAS	35	17	16787	56.4269	0.999997	0.457104	37.8666
GOTERM_BP_DIRECT	GO:0090201~negative regulation of release of cytochrome c from mitochondria	2	5.71429	0.033895	1.46986	TRIAP1, BCL2L1	35	17	16787	56.4269	0.999997	0.457104	37.8666
GOTERM_CC_DIRECT	GO:0005739~mitochondrion	7	20	0.0347666	1.45884	STOM, TRIAP1, BLOC1S2, BBC3, FDXR, BCL2L1, RRM2B	35	1331	18202	2.73509	0.934432	0.364988	31.1566
UP_KEYWORDS	Cytoskeleton	6	17.1429	0.0362284	1.44095	STOM, PLK3, BLOC1S2, ANKRA2, PTP4A1, BCL2L1	35	1126	20568	3.13139	0.982087	0.284793	34.0461
UP_KEYWORDS	DNA-directed DNA polymerase	2	5.71429	0.0389495	1.4095	POLH, REV3L	35	24	20568	48.9714	0.986838	0.283306	36.1162
GOTERM_CC_DIRECT	GO:0005829~cytosol	12	34.2857	0.0399162	1.39885	CDKN1A, OSBPL3, BTG2, ANKRA2, DCP1B, BBC3, MDM2, FAS, BCL2L1, RNF19B, TRIM22, TP53INP1	35	3397	18202	1.83712	0.956569	0.361147	34.9344
GOTERM_CC_DIRECT	GO:0043234~protein complex	4	11.4286	0.0412999	1.38405	TRIAP1, CDKN1A, DDB2, MDM2	35	413	18202	5.03687	0.961134	0.333659	35.9171
GOTERM_BP_DIRECT	GO:0043123~positive regulation of I-kappaB kinase/NF-kappaB signaling	3	8.57143	0.0419747	1.37701	TNFRSF10B, EDA2R, TRIM22	35	161	16787	8.93718	1	0.515715	44.6664
GOTERM_BP_DIRECT	GO:0001836~release of cytochrome c from mitochondria	2	5.71429	0.0475253	1.32308	BBC3, BCL2L1	35	24	16787	39.969	1	0.545035	48.9303
GOTERM_BP_DIRECT	GO:0008285~negative regulation of cell proliferation	4	11.4286	0.0492315	1.30776	PPM1D, CDKN1A, BTG2, TP53INP1	35	409	16787	4.69074	1	0.542744	50.1785
KEGG_PATHWAY	hsa05162:Measles	3	8.57143	0.0507857	1.29426	TNFRSF10B, BBC3, FAS	20	133	6910	7.79323	0.956162	0.542423	40.6867
GOTERM_MF_DIRECT	GO:0005515~protein binding	19	54.2857	0.051402	1.28902	POLH, ZMAT3, EDA2R, BCL2L1, CCNG1, TRIM22, TRIAP1, CDKN1A, TNFRSF10B, PLK3, BLOC1S2, BTG2, BBC3, DCP1B, DDB2, MDM2, FAS, REV3L, TP53INP1	35	6163	16313	1.4369	0.990379	0.68681	43.537
KEGG_PATHWAY	hsa04068:FoxO signaling pathway	3	8.57143	0.0514718	1.28843	CDKN1A, PLK3, MDM2	20	134	6910	7.73507	0.958023	0.469601	41.1149
GOTERM_BP_DIRECT	GO:0000209~protein polyubiquitination	3	8.57143	0.0528033	1.27734	DDB2, RNF19B, FBXO22	35	183	16787	7.86276	1	0.553903	52.7003
GOTERM_BP_DIRECT	GO:0072332~intrinsic apoptotic signaling pathway by p53 class mediator	2	5.71429	0.0533095	1.2732	ZMAT3, EDA2R	35	27	16787	35.528	1	0.543342	53.048
UP_SEQ_FEATURE	domain:Death	2	5.71429	0.0576833	1.23895	TNFRSF10B, FAS	35	35	20063	32.7559	0.999906	0.733953	51.0471
INTERPRO	IPR000488:Death domain	2	5.71429	0.0585602	1.2324	TNFRSF10B, FAS	33	35	18593	32.1957	0.996952	0.944787	48.5539
GOTERM_MF_DIRECT	GO:0003887~DNA-directed DNA polymerase activity	2	5.71429	0.0587606	1.23091	POLH, REV3L	35	29	16313	32.1438	0.995151	0.655553	48.1044
GOTERM_BP_DIRECT	GO:0097193~intrinsic apoptotic signaling pathway	2	5.71429	0.0590597	1.22871	CDKN1A, BBC3	35	30	16787	31.9752	1	0.567741	56.8343
KEGG_PATHWAY	hsa05161:Hepatitis B	3	8.57143	0.05924	1.22739	CDKN1A, DDB2, FAS	20	145	6910	7.14828	0.974371	0.457014	45.7732
SMART	SM00005:DEATH	2	5.71429	0.059941	1.22228	TNFRSF10B, FAS	24	27	10071	31.0833	0.773158	0.523721	39.0949
GOTERM_BP_DIRECT	GO:0007093~mitotic cell cycle checkpoint	2	5.71429	0.0609689	1.21489	PLK3, BCL2L1	35	31	16787	30.9438	1	0.566455	58.0275
BIOCARTA	h_p53Pathway:p53 Signaling Pathway	2	5.71429	0.0612421	1.21295	CDKN1A, MDM2	7	17	1625	27.3109	0.849821	0.849821	41.6287
GOTERM_BP_DIRECT	GO:0070059~intrinsic apoptotic signaling pathway in response to endoplasmic reticulum stress	2	5.71429	0.0628743	1.20153	TNFRSF10B, BBC3	35	32	16787	29.9768	1	0.565255	59.1877
UP_SEQ_FEATURE	splice variant	19	54.2857	0.0641698	1.19267	OSBPL3, POLH, ACER2, FDXR, EDA2R, RRM2B, BCL2L1, TRIM22, TNFRSF10B, BLOC1S2, BBC3, AEN, DDB2, MDM2, FAS, RNF19B, FBXO22, REV3L, TP53INP1	35	7760	20063	1.40352	0.999968	0.725626	54.9481
UP_KEYWORDS	Metal-binding	11	31.4286	0.0645892	1.18984	PPM1D, CDKN1A, ZNF79, POLH, ZMAT3, ZNF337, MDM2, RNF19B, RRM2B, TRIM22, REV3L	35	3637	20568	1.77735	0.999309	0.405389	52.9099
GOTERM_BP_DIRECT	GO:1902042~negative regulation of extrinsic apoptotic signaling pathway via death domain receptors	2	5.71429	0.0647759	1.18859	TNFRSF10B, FAS	35	33	16787	29.0684	1	0.564133	60.3159
GOTERM_BP_DIRECT	GO:0009314~response to radiation	2	5.71429	0.0647759	1.18859	PPM1D, PLK3	35	33	16787	29.0684	1	0.564133	60.3159
GOTERM_BP_DIRECT	GO:0097192~extrinsic apoptotic signaling pathway in absence of ligand	2	5.71429	0.0647759	1.18859	FAS, BCL2L1	35	33	16787	29.0684	1	0.564133	60.3159
GOTERM_BP_DIRECT	GO:2001244~positive regulation of intrinsic apoptotic signaling pathway	2	5.71429	0.0647759	1.18859	BBC3, BCL2L1	35	33	16787	29.0684	1	0.564133	60.3159
UP_KEYWORDS	Ubl conjugation	7	20	0.0686782	1.16318	CDKN1A, POLH, DDB2, ZNF337, MDM2, TRIM22, ANXA4	35	1778	20568	2.31361	0.999572	0.403709	55.1802
GOTERM_BP_DIRECT	GO:0019985~translesion synthesis	2	5.71429	0.0704585	1.15207	POLH, REV3L	35	36	16787	26.646	1	0.583873	63.5172
GOTERM_BP_DIRECT	GO:0008284~positive regulation of cell proliferation	4	11.4286	0.0727283	1.1383	BLOC1S2, ACER2, MDM2, BCL2L1	35	481	16787	3.9886	1	0.584298	64.7277
GOTERM_BP_DIRECT	GO:0000079~regulation of cyclin-dependent protein serine/threonine kinase activity	2	5.71429	0.0742282	1.12943	CDKN1A, CCNG1	35	38	16787	25.2436	1	0.580813	65.507
BIOCARTA	h_atmPathway:ATM Signaling Pathway	2	5.71429	0.0751881	1.12385	CDKN1A, MDM2	7	21	1625	22.1088	0.904148	0.6904	48.616
GOTERM_MF_DIRECT	GO:0004872~receptor activity	3	8.57143	0.076054	1.11888	TNFRSF10B, EDA2R, FAS	35	219	16313	6.38474	0.999052	0.686563	57.548
KEGG_PATHWAY	hsa05202:Transcriptional misregulation in cancer	3	8.57143	0.0766979	1.11522	CDKN1A, MDM2, BCL2L1	20	168	6910	6.16964	0.99167	0.4954	55.0544
GOTERM_BP_DIRECT	GO:0010508~positive regulation of autophagy	2	5.71429	0.0798549	1.0977	TRIM22, TP53INP1	35	41	16787	23.3965	1	0.597704	68.2903
GOTERM_CC_DIRECT	GO:0005737~cytoplasm	15	42.8571	0.082668	1.08266	POLH, ANKRA2, BCL2L1, RRM2B, TRIM22, ANXA4, STOM, PLK3, DCP1B, PTP4A1, MDM2, FAS, RNF19B, PHLDA3, TP53INP1	35	5240	18202	1.48871	0.998698	0.522038	59.7623
UP_KEYWORDS	Zinc	8	22.8571	0.0862275	1.06435	CDKN1A, ZNF79, ZMAT3, ZNF337, MDM2, RNF19B, TRIM22, REV3L	35	2351	20568	1.99968	0.999946	0.458985	63.8354
BIOCARTA	h_g2Pathway:Cell Cycle: G2/M Checkpoint	2	5.71429	0.0889611	1.0508	CDKN1A, MDM2	7	25	1625	18.5714	0.938891	0.606115	54.7814
GOTERM_BP_DIRECT	GO:0034644~cellular response to UV	2	5.71429	0.0891592	1.04983	TRIAP1, TP53INP1	35	46	16787	20.8534	1	0.629378	72.4401
KEGG_PATHWAY	hsa05200:Pathways in cancer	4	11.4286	0.089971	1.0459	CDKN1A, MDM2, FAS, BCL2L1	20	393	6910	3.51654	0.996506	0.506924	61.1255
INTERPRO	IPR001841:Zinc finger, RING-type	3	8.57143	0.0917248	1.03751	MDM2, RNF19B, TRIM22	33	296	18593	5.71038	0.999903	0.953979	65.3416
BIOCARTA	h_p53hypoxiaPathway:Hypoxia and p53 in the Cardiovascular system	2	5.71429	0.0923775	1.03443	CDKN1A, MDM2	7	26	1625	17.8571	0.945404	0.516619	56.2056
GOTERM_BP_DIRECT	GO:0009267~cellular response to starvation	2	5.71429	0.0946979	1.02366	PPM1D, FBXO22	35	49	16787	19.5767	1	0.642288	74.665
