# Supplementary material for: Transcriptional and post-transcriptional regulation of the ionizing radiation response by ATM and p53
Source: Sci Rep. 2017 Mar 3;7:43598. doi: 10.1038/srep43598 (PMC5335570; doi:10.1038/srep43598)
Supplement: Supplemental Table 5 [file srep43598-s6.xls]

## Sheet: DESeq_IR 6h samples
chr	start	end	gene	strand	gene length	exon Length	RPKM.nf6h3b	RPKM.irpost6h2a	RPKM.irpost6h2b	Mean RPKM	baseMean	baseMeanA	baseMeanB	foldChange	log2FoldChange	pval	padj
chr1	14361	29370	WASH7P	-	15009	1769	0	0	0.00975811	0.0032527	0	0	0	NA	NA	NA	NA
chr1	34610	36081	FAM138	-	1471	1130	0	0	0	0	0	0	0	NA	NA	NA	NA
chr1	69090	70008	OR4F5	+	918	918	0	0	0	0	0	0	0	NA	NA	NA	NA
chr1	136697	140566	LOC729737	-	3869	3402	0	0	0	0	0	0	0	NA	NA	NA	NA
chr1	323891	324345	LOC10013	+	454	227	0	0	0	0	0	0	0	NA	NA	NA	NA
chr1	326938	327035	LOC100132	+	4143	97	0	0	0	0	0	0	0	NA	NA	NA	NA
chr1	367658	368597	OR4F	+	254376	939	0	0	0	0	0	0	0	NA	NA	NA	NA
chr1	621095	622034	OR4F	-	254376	939	0	0	0	0	0	0	0	NA	NA	NA	NA
chr1	661138	665731	LOC100133331	-	341293	4273	0.0118572	0.01182	0.0140047	0.0125606	1.00312	0.947376	1.03099	1.08826	0.122021	1	1
chr1	700244	714068	LOC100288069	-	13824	1371	0	0.0368394	0.0436484	0.0268292	0.687326	0	1.03099	Inf	Inf	1	1
chr1	761585	762902	LINC00115	-	1317	1317	0.0658437	0.115049	0.0454381	0.0754437	1.94636	1.89475	1.97216	1.04086	0.0577697	1	1
chr1	763063	789740	LOC643837	+	26677	1543	0.539264	0.785587	0.695107	0.673319	19.3069	15.158	21.3813	1.41056	0.496271	0.60626	1
chr1	803450	812182	FAM41C	-	8732	1706	0	0	0	0	0	0	0	NA	NA	NA	NA
chr1	852952	854817	LOC100130417	-	1865	496	1.8426	1.77024	1.72389	1.77891	16.248	17.0528	15.8456	0.929211	-0.105922	0.917606	1
chr1	861120	879961	SAMD11	+	18841	2554	3.67875	4.04752	4.44461	4.05696	193.719	175.265	202.947	1.15795	0.211568	0.438753	1
chr1	879582	894679	NOC2L	-	15097	2800	8.84455	8.25763	8.80941	8.6372	452.032	463.267	446.415	0.963623	-0.0534587	0.738936	1
chr1	895966	901099	KLHL17	+	5133	2564	4.81089	5.28485	5.52467	5.2068	249.359	230.212	258.933	1.12476	0.169612	0.48063	1
chr1	901876	910484	PLEKHN1	+	8608	2436	8.40986	8.02384	8.25829	8.23067	374.522	382.74	370.412	0.967792	-0.0472316	0.793299	1
chr1	910578	917473	C1orf170	-	6895	3040	0	0.0332281	0	0.011076	0.627449	0	0.941173	Inf	Inf	1	1
chr1	934341	935552	HES4	-	1211	1040	5.53311	5.72403	6.29733	5.85149	113.742	108.001	116.613	1.07974	0.110688	0.783471	1
chr1	948846	949919	ISG15	+	1073	666	3.11612	4.09514	5.74884	4.32003	53.7991	38.8424	61.2775	1.57759	0.657724	0.237961	1
chr1	955502	991499	AGRN	+	35997	7326	25.4817	27.1333	27.0049	26.54	3633.64	3491.08	3704.92	1.06125	0.0857695	0.372458	1
chr1	1007125	1009687	RNF223	-	2562	1122	0	0	0	0	0	0	0	NA	NA	NA	NA
chr1	1017197	1051736	C1orf159	-	34539	2104	8.63243	9.24149	8.05235	8.64209	339.567	339.161	339.77	1.0018	0.00258964	0.977236	1
chr1	1072396	1079434	LOC254099	+	7038	1618	0	0	0	0	0	0	0	NA	NA	NA	NA
chr1	1102483	1102578	MIR200B	+	95	95	0	0	0	0	0	0	0	NA	NA	NA	NA
chr1	1103242	1103332	MIR200A	+	90	90	0	0	0	0	0	0	0	NA	NA	NA	NA
chr1	1104384	1104467	MIR429	+	83	83	0	0	0	0	0	0	0	NA	NA	NA	NA
chr1	1109285	1133313	TTLL10	+	24028	3129	0	0	0	0	0	0	0	NA	NA	NA	NA
chr1	1138887	1142089	TNFRSF18	-	3202	1200	0	0	0	0	0	0	0	NA	NA	NA	NA
chr1	1146705	1149548	TNFRSF4	-	2843	1104	0	0	0	0	0	0	0	NA	NA	NA	NA
chr1	1152287	1167447	SDF4	-	15160	2138	49.0769	49.559	48.7342	49.1234	1962.64	1962.02	1962.95	1.00048	0.000688818	0.999204	1
chr1	1167628	1170420	B3GALT6	+	2792	2792	30.5953	26.8814	24.95	27.4756	1433.49	1597.28	1351.6	0.846191	-0.240944	0.0402624	1
chr1	1177825	1182102	FAM132A	-	4277	1043	0.694087	0.260747	0.904755	0.619863	11.9673	13.2633	11.3194	0.853439	-0.22864	0.799729	1
chr1	1189291	1209234	UBE2J2	-	19943	2437	33.5904	30.1376	30.1641	31.2974	1425.26	1530.96	1372.41	0.896436	-0.157727	0.172039	1
chr1	1215815	1227409	SCNN1D	+	11594	3054	1.76906	1.58923	1.51217	1.62349	92.6746	101.369	88.3274	0.871343	-0.198688	0.580662	1
chr1	1227763	1243269	ACAP3	-	15506	3759	17.2117	16.4581	15.2231	16.2976	1144.74	1209.8	1112.21	0.919338	-0.121333	0.345788	1
chr1	1243993	1247057	PUSL1	+	3064	1240	11.2363	9.81387	9.01247	10.0209	232.314	260.528	218.207	0.837555	-0.255745	0.272281	1
chr1	1246964	1260046	CPSF3L	-	13082	2135	28.3995	26.7605	24.2768	26.479	1056.36	1134.01	1017.54	0.897297	-0.156343	0.2352	1
chr1	1260142	1264276	GLTPD1	+	4134	2193	14.9025	10.6137	10.9817	12.166	498.501	611.057	442.222	0.7237	-0.466536	0.00421233	0.337089
chr1	1266725	1269844	TAS1R3	+	3119	2559	0.331633	0.177632	0.10793	0.205732	10.06	16.1054	7.03729	0.436953	-1.19445	0.266716	1
chr1	1270657	1284492	DVL1	-	13835	2924	23.0176	22.4029	20.472	21.9642	1199.87	1258.12	1170.75	0.930562	-0.103826	0.420241	1
chr1	1288070	1293915	MXRA8	-	5845	2273	177.572	195.646	175.857	183.025	7773.6	7546.8	7887.01	1.04508	0.0636137	0.593942	1
chr1	1309109	1310818	AURKAIP1	-	1709	1147	22.4726	21.3691	21.0626	21.6348	463.83	482.214	454.637	0.942812	-0.0849583	0.622515	1
chr1	1321090	1334718	CCNL2	-	13628	3631	28.8966	31.7706	31.3598	30.6757	2081.52	1962.02	2141.27	1.09136	0.126128	0.239153	1
chr1	1334909	1337426	LOC148413	+	2517	1748	1.92749	1.22299	1.30091	1.4838	48.2156	62.5268	41.06	0.656678	-0.606743	0.199602	1
chr1	1337275	1342693	MRPL20	-	5418	733	35.7607	37.3831	38.7584	37.3007	511.078	489.793	521.72	1.06518	0.0911026	0.610584	1
chr1	1353799	1356824	ANKRD65	-	3025	2192	0.0231139	0.0230414	0.0546003	0.0335852	1.37672	0.947376	1.59139	1.67979	0.748281	1	1
chr1	1361507	1363167	TMEM88B	+	1660	492	0	0	0	0	0	0	0	NA	NA	NA	NA
chr1	1370902	1378262	VWA1	+	7360	4659	0.163122	0.281857	0.29542	0.2468	21.4866	14.2106	25.1245	1.76801	0.822125	0.34065	1
chr1	1385068	1405538	ATAD3C	+	20470	3859	0	0	0.0459249	0.0153083	1.12081	0	1.68121	Inf	Inf	1	1
chr1	1407163	1431582	ATAD3B	+	24419	2433	5.23531	5.88997	4.54315	5.22281	237.478	237.791	237.321	0.998023	-0.0028555	0.994839	1
chr1	1447522	1470067	ATAD3A	+	22545	2807	8.71801	8.68099	6.97288	8.12396	425.911	457.583	410.075	0.896176	-0.158146	0.564577	1
chr1	1470157	1475740	TMEM240	-	5583	1117	0.907172	0.723462	0.640824	0.757153	15.8187	18.9475	14.2542	0.7523	-0.41062	0.642042	1
chr1	1477052	1510262	SSU72	-	33210	1303	31.795	33.7317	32.075	32.5339	792.032	774.953	800.572	1.03306	0.0469209	0.737396	1
chr1	1533387	1535476	LOC643988	-	2089	2089	2.47386	2.4661	1.89065	2.27687	88.8684	96.6323	84.9864	0.879482	-0.185274	0.642183	1
chr1	1550794	1565990	MIB2	+	15196	3574	2.33743	2.48256	3.18355	2.66784	178.306	156.317	189.3	1.211	0.276198	0.465207	1
chr1	1567559	1570030	MMP23B	+	2471	337	0.115649	0	0	0.0385495	0.315792	0.947376	0	0	#NAME?	0.678772	1
chr1	1568158	1633247	MMP23A	+	65089	909	0	0	0	0	0	0	0	NA	NA	NA	NA
chr1	1568566	1569707	MMP23	+	1141	571	0	0	0	0	0	0	0	NA	NA	NA	NA
chr1	1571099	1654271	CDK11B	-	84676	1819	3.2203	3.30044	2.43004	2.98359	101.612	109.896	97.4696	0.886929	-0.173109	0.667702	1
chr1	1592938	1624243	SLC35E2B	-	31305	6003	15.642	16.2308	15.3295	15.7341	1764.94	1755.49	1769.66	1.00807	0.0116017	0.902365	1
chr1	1634169	1655791	CDK11A	-	21622	1919	0.913917	0.831587	0.725625	0.82371	29.6847	33.1582	27.948	0.842871	-0.246617	0.709123	1
chr1	1647915	1653150	CDK11	-	9448	148	6.26077	8.52497	7.41802	7.40126	20.2522	17.0528	21.8519	1.28143	0.357754	0.716987	1
chr1	1656276	1677438	SLC35E2	-	21162	7297	1.3402	1.34372	1.33327	1.33906	182.708	182.844	182.64	0.998884	-0.00161086	0.999259	1
chr1	1682670	1711508	NADK	-	28838	4226	13.2324	14.1863	13.118	13.5122	1066.98	1045.9	1077.52	1.03023	0.042965	0.720268	1
chr1	1716724	1822526	GNB1	-	105802	3163	218.91	220.147	217.183	218.747	12929.5	12946.8	12920.8	0.997992	-0.00289953	0.973251	1
chr1	1846265	1848733	CALML6	+	2468	1101	0.31593	0.105862	0.0334476	0.151747	3.21159	6.63163	1.50158	0.226426	-2.14289	0.291916	1
chr1	1849028	1850740	TMEM52	-	1712	958	0.105774	0.105442	0.261874	0.157697	2.75344	1.89475	3.18279	1.67979	0.748281	1	1
chr1	1884751	1935276	KIAA1751	-	50525	4710	0	0	0	0	0	0	0	NA	NA	NA	NA
chr1	1950767	1962192	GABRD	+	11425	1925	0	0	0	0	0	0	0	NA	NA	NA	NA
chr1	1981908	2116834	PRKCZ	+	134926	3079	0.0987313	0.101261	0.0971775	0.0990565	5.64511	5.68426	5.62554	0.98967	-0.014981	1	1
chr1	2115898	2139172	C1orf86	-	23274	2741	7.15592	7.18628	8.24834	7.53018	385.786	366.634	395.361	1.07835	0.108829	0.611803	1
chr1	2160133	2241652	SKI	+	81519	5707	110.384	102.785	96.3377	103.169	11002.8	11779.7	10614.4	0.901076	-0.15028	0.0770262	1
chr1	2252695	2322993	MORN1	-	70298	1641	1.47071	1.6336	1.08979	1.39803	42.9935	45.474	41.7532	0.918176	-0.123157	0.857592	1
chr1	2281852	2284100	LOC100129534	-	2248	2248	0.257888	0.474408	0.260569	0.330955	13.7979	10.4211	15.4863	1.48605	0.571485	0.617546	1
chr1	2323213	2336885	RER1	+	13672	3104	24.8017	26.0531	26.5293	25.7947	1496.04	1439.06	1524.52	1.05939	0.0832279	0.488441	1
chr1	2336240	2344010	PEX10	-	7770	2074	12.0002	12.3199	12.4119	12.244	474.447	465.162	479.09	1.02994	0.0425653	0.825443	1
chr1	2407753	2436964	PLCH2	+	29211	4837	0	0.00983934	0.0123717	0.00740368	0.687326	0	1.03099	Inf	Inf	1	1
chr1	2439974	2458035	PANK4	-	18061	2642	16.4435	19.5142	17.0695	17.6758	872.642	811.901	903.013	1.11222	0.153442	0.342516	1
chr1	2460183	2461684	HES5	-	1501	1306	0	0	0	0	0	0	0	NA	NA	NA	NA
chr1	2481358	2484284	LOC115110	-	2926	2209	0	0	0.02709	0.00903002	0.373602	0	0.560403	Inf	Inf	1	1
chr1	2487207	2488450	LOC100133445	-	1243	963	0.105225	0	0.00717013	0.0374649	0.631584	1.89475	0	0	#NAME?	0.491062	1
chr1	2487804	2495267	TNFRSF14	+	7463	1706	6.25552	8.00141	8.78686	7.68126	245.112	199.896	267.72	1.33929	0.421471	0.0765693	1
chr1	2517898	2522908	FAM213B	+	5010	2981	12.1594	12.1076	11.7899	12.019	669.409	677.374	665.426	0.982362	-0.0256738	0.871196	1
chr1	2522080	2564481	MMEL1	-	42401	2902	0.0174589	0.0522123	0.0206209	0.0300974	1.63057	0.947376	1.97216	2.08171	1.05777	1	1
chr1	2572806	2706230	TTC34	-	133424	1775	0	0	0	0	0	0	0	NA	NA	NA	NA
chr1	2938045	2939467	ACTRT2	+	1422	1422	0	0	0	0	0	0	0	NA	NA	NA	NA
chr1	2976180	2984289	FLJ42875	-	8109	3848	0.0131667	0	0	0.00438892	0.315792	0.947376	0	0	#NAME?	0.678772	1
chr1	2985741	3355185	PRDM16	+	369444	8723	0.0116166	0.0115801	0.0205807	0.0145925	2.37984	1.89475	2.62238	1.38402	0.468869	1	1
chr1	3044538	3044599	MIR4251	+	61	61	0	0	0	0	0	0	0	NA	NA	NA	NA
chr1	3371146	3397677	ARHGEF16	+	26531	2904	0.0697873	0.0695685	0	0.0464519	2.51807	3.7895	1.88235	0.496726	-1.00948	0.706557	1
chr1	3404505	3528059	MEGF6	-	123554	7439	10.9315	9.64166	10.3637	10.3123	1433.53	1520.54	1390.03	0.914171	-0.129464	0.244948	1
chr1	3477259	3477354	MIR551A	-	95	95	0	0	0	0	0	0	0	NA	NA	NA	NA
chr1	3541555	3546694	TPRG1L	+	5139	2427	34.2263	35.2947	34.7759	34.7656	1576.75	1553.7	1588.28	1.02226	0.0317635	0.786165	1
chr1	3547330	3566671	WRAP73	-	19341	1699	7.32961	8.01208	7.75489	7.69886	244.583	233.054	250.347	1.0742	0.103262	0.666239	1
chr1	3569128	3652765	TP73	+	83637	5522	0	0.00914646	0	0.00304882	0.313724	0	0.470586	Inf	Inf	1	1
chr1	3668964	3688209	CCDC27	+	19245	2174	0	0	0	0	0	0	0	NA	NA	NA	NA
chr1	3689351	3692546	LOC388588	+	3195	546	0	0	0	0	0	0	0	NA	NA	NA	NA
chr1	3696783	3713068	LRRC47	-	16285	2648	31.0202	22.743	25.2469	26.3367	1303.17	1535.7	1186.91	0.77288	-0.371683	0.00203456	0.20731
chr1	3728644	3773797	CEP104	-	45153	6458	7.73103	7.96863	8.10143	7.9337	957.268	933.165	969.32	1.03874	0.0548405	0.698541	1
chr1	3773844	3801993	DFFB	+	28149	3028	1.30673	0.964547	1.17133	1.14754	64.8703	73.8953	60.3578	0.816801	-0.291943	0.467535	1
chr1	3805696	3816857	C1orf174	-	11161	1666	10.9897	8.39524	8.56817	9.31769	290.193	342.003	264.289	0.772768	-0.371892	0.0694739	1
chr1	3816967	3832011	LOC100133612	+	15044	1952	0.135768	0	0.0613134	0.065694	2.32616	4.73688	1.12081	0.236613	-2.0794	0.371017	1
chr1	4000671	4012643	LOC728716	+	11972	568	0	0	0	0	0	0	0	NA	NA	NA	NA
chr1	4472110	4484744	LOC284661	+	12634	2074	0	0	0	0	0	0	0	NA	NA	NA	NA
chr1	4715104	4843851	AJAP1	+	128747	3317	9.91991	10.1512	9.46074	9.84394	609.971	614.847	607.532	0.988104	-0.0172658	0.933684	1
chr1	5624130	5624203	MIR4417	+	73	73	0	0	0	0	0	0	0	NA	NA	NA	NA
chr1	5922731	5922801	MIR4689	-	70	70	0	0	0	0	0	0	0	NA	NA	NA	NA
chr1	5922869	6052533	NPHP4	-	129664	5004	4.25231	4.10951	3.33581	3.89921	364.553	397.898	347.881	0.874298	-0.193803	0.447339	1
chr1	6052357	6161253	KCNAB2	+	108896	5758	7.87237	7.84212	7.53199	7.74883	833.965	847.901	826.997	0.975345	-0.036015	0.806176	1
chr1	6161846	6240194	CHD5	-	78348	9663	0.0578775	0.0156805	0.024057	0.0325383	5.90929	10.4211	3.65337	0.350573	-1.51221	0.272919	1
chr1	6245079	6259679	RPL22	-	14600	2085	8.60828	9.95226	9.50504	9.35519	364.393	335.371	378.905	1.12981	0.176076	0.364088	1
chr1	6266188	6281359	RNF207	+	15171	3971	1.79483	1.88166	1.91994	1.86548	138.405	133.58	140.818	1.05418	0.0761278	0.833722	1
chr1	6281252	6296044	ICMT	-	14792	4815	38.1734	39.3001	35.657	37.7102	3393.08	3437.08	3371.08	0.980799	-0.0279706	0.843613	1
chr1	6304251	6305638	HES3	+	1387	697	0	0	0	0	0	0	0	NA	NA	NA	NA
chr1	6307405	6321035	GPR153	-	13630	4082	4.00906	3.57533	3.86063	3.81501	290.925	306.002	283.386	0.926089	-0.110777	0.578131	1
chr1	6324331	6453826	ACOT7	-	129495	2389	7.17111	7.14496	7.20686	7.17431	320.374	320.213	320.454	1.00075	0.00108679	1	1
chr1	6475293	6479979	HES2	-	4686	4260	0.0237867	0.0592802	0.0280948	0.0370539	2.94741	1.89475	3.47374	1.83335	0.87448	0.920662	1
chr1	6484847	6521004	ESPN	+	36157	3531	0	0	0	0	0	0	0	NA	NA	NA	NA
chr1	6489893	6489956	MIR4252	-	63	63	0	0	0	0	0	0	0	NA	NA	NA	NA
chr1	6521213	6526151	TNFRSF25	-	5042	1809	3.55964	3.70043	3.56183	3.6073	122.18	120.317	123.112	1.02323	0.0331288	0.94756	1
chr1	6526255	6580069	PLEKHG5	-	53918	5541	6.21793	6.36163	6.20367	6.26107	648.166	644.216	650.141	1.0092	0.0132086	0.939894	1
chr1	6581406	6614658	NOL9	-	33252	6712	20.4096	19.0885	19.0894	19.5292	2449.7	2561.7	2393.7	0.934417	-0.0978609	0.332684	1
chr1	6615337	6639817	TAS1R1	+	24480	2795	0	0.0180704	0.0214103	0.0131602	0.687326	0	1.03099	Inf	Inf	1	1
chr1	6640062	6649340	ZBTB48	+	9278	2338	0.895157	1.39004	1.62383	1.30301	56.5628	38.8424	65.4229	1.68432	0.752164	0.130752	1
chr1	6650783	6662929	KLHL21	-	12146	4487	13.1213	13.0685	11.1528	12.4475	1043.52	1100.85	1014.85	0.921876	-0.117355	0.557963	1
chr1	6673755	6684093	PHF13	+	10338	3670	4.98133	5.43759	3.66533	4.69475	321.982	342.003	311.972	0.912193	-0.132589	0.795365	1
chr1	6684924	6695646	THAP3	+	10722	2972	0.859594	0.888599	0.795728	0.847974	47.0474	47.3688	46.8866	0.989821	-0.0147605	0.996029	1
chr1	6694227	6761966	DNAJC11	-	67739	3293	44.1366	46.1918	42.181	44.1698	2718.08	2718.02	2718.1	1.00003	4.29668e-05	0.96706	1
chr1	6845383	7829766	CAMTA1	+	984383	9283	0.918499	0.98342	1.10134	1.00109	173.723	159.159	181.005	1.13726	0.18556	0.528113	1
chr1	7831328	7841492	VAMP3	+	10164	2205	69.5023	77.9885	75.6551	74.3819	3065.1	2865.81	3164.75	1.10431	0.143148	0.14337	1
chr1	7844762	7905237	PER3	+	60475	6203	11.4332	11.701	11.9848	11.7063	1356.94	1326.33	1372.25	1.03463	0.0491114	0.701462	1
chr1	7907671	7913551	UTS2	-	5880	755	0	0	0	0	0	0	0	NA	NA	NA	NA
chr1	7975930	8003225	TNFRSF9	-	27295	5993	0	0	0	0	0	0	0	NA	NA	NA	NA
chr1	8021713	8045342	PARK7	+	23629	961	26.445	29.1658	27.7582	27.7897	499.271	475.583	511.115	1.07471	0.103953	0.539551	1
chr1	8071778	8086393	ERRFI1	-	14615	3129	1.87301	1.59149	1.49138	1.65196	96.8315	109.896	90.2995	0.821684	-0.283344	0.416853	1
chr1	8384389	8404227	SLC45A1	+	19838	2401	0.168815	0.378643	0.448627	0.332028	14.8982	7.57901	18.5578	2.44858	1.29195	0.234073	1
chr1	8412463	8877699	RERE	-	465236	8321	42.397	36.8535	36.8697	38.7067	6019.25	6596.58	5730.59	0.868721	-0.203035	0.0199586	0.814373
chr1	8921058	8939151	ENO1	-	18093	3253	219.693	214.37	199.669	211.244	12840.9	13362.7	12580	0.941424	-0.0870831	0.312512	1
chr1	9005921	9035148	CA6	+	29227	1336	0	0	0	0	0	0	0	NA	NA	NA	NA
chr1	9063358	9086404	SLC2A7	-	23046	1539	0	0	0	0	0	0	0	NA	NA	NA	NA
chr1	9097004	9129887	SLC2A5	-	32883	2855	0.052215	0.105123	0.125762	0.0943668	5.07133	2.84213	6.18594	2.17652	1.12202	0.679707	1
chr1	9164475	9189229	GPR157	-	24754	1153	2.33233	2.33849	2.64695	2.43926	52.4181	50.2109	53.5216	1.06594	0.0921213	0.916957	1
chr1	9211726	9211836	MIR34A	-	110	110	0	0	0.544017	0.181339	0.373602	0	0.560403	Inf	Inf	1	1
chr1	9294862	9331394	H6PD	+	36532	9115	15.3147	16.0332	15.291	15.5463	2648.04	2610.02	2667.06	1.02185	0.0311872	0.744053	1
chr1	9352940	9429590	SPSB1	+	76650	3117	0.535777	0.194444	0.377325	0.369182	21.6579	31.2634	16.8551	0.539132	-0.89129	0.187974	1
chr1	9599527	9642831	SLC25A33	+	43304	1461	0.744257	0.648187	0.532473	0.641639	17.4492	19.8949	16.2264	0.815606	-0.294057	0.73864	1
chr1	9648931	9674935	TMEM201	+	26004	6542	10.0448	8.18552	6.62618	8.28551	1012.62	1228.75	904.554	0.73616	-0.441909	0.0570868	1
chr1	9711789	9789172	PIK3CD	+	77383	5411	13.0791	12.608	11.8838	12.5236	1266.63	1323.48	1238.2	0.935558	-0.0961014	0.440267	1
chr1	9712667	9714644	C1orf200	-	1977	1823	0	0	0	0	0	0	0	NA	NA	NA	NA
chr1	9789078	9884550	CLSTN1	-	95472	5192	28.0497	26.9318	26.2934	27.0916	2628.48	2722.76	2581.33	0.948058	-0.0769522	0.448406	1
chr1	9908333	9970316	CTNNBIP1	-	61983	2995	10.4272	10.5894	9.71363	10.2434	573.117	583.584	567.884	0.973099	-0.0393422	0.829826	1
chr1	9989775	10002826	LZIC	-	13051	1407	7.8404	8.69736	8.64862	8.39546	220.605	206.528	227.644	1.10224	0.140441	0.577821	1
chr1	10003485	10045556	NMNAT1	+	42071	3781	1.58172	1.50869	1.6177	1.56937	110.822	111.79	110.337	0.987003	-0.0188738	0.948247	1
chr1	10057254	10076078	RBP7	+	18824	655	0.0773521	0.154219	0.182723	0.138098	1.69044	0.947376	2.06198	2.17652	1.12202	1	1
chr1	10093040	10241296	UBE4B	+	148256	5879	26.8058	25.9186	28.6554	27.1266	2980.31	2946.34	2997.29	1.01729	0.0247374	0.903002	1
chr1	10270763	10441661	KIF1B	+	170898	16016	13.707	12.041	12.7188	12.8223	3837.87	4104.98	3704.31	0.902395	-0.14817	0.102394	1
chr1	10459084	10480201	PGD	+	21117	1937	45.2184	48.0602	50.1161	47.7982	1730.18	1638.01	1776.26	1.0844	0.1169	0.313051	1
chr1	10490158	10502872	APITD1	+	12714	1898	3.7264	3.6963	3.41058	3.61109	128.168	132.633	125.935	0.949503	-0.0747556	0.822211	1
chr1	10509775	10512060	CORT	+	2285	1231	0.516059	0.717219	0.89372	0.708999	16.1634	12.3159	18.0872	1.46861	0.554451	0.626824	1
chr1	10520602	10532613	DFFA	-	12011	3393	18.4768	18.8477	18.072	18.4655	1170.75	1171.9	1170.18	0.998525	-0.00212908	1	1
chr1	10535002	10690815	PEX14	+	155813	1926	19.0906	15.9465	14.7465	16.5946	597.47	687.795	552.308	0.803013	-0.316505	0.0423587	1
chr1	10696665	10856707	CASZ1	-	160042	8521	1.43652	1.38027	1.22103	1.34594	214.526	229.265	207.157	0.903569	-0.146293	0.560955	1
chr1	11006529	11042094	C1orf127	-	35565	2761	0	0	0	0	0	0	0	NA	NA	NA	NA
chr1	11072678	11085549	TARDBP	+	12871	4217	22.7503	22.8697	21.6221	22.4141	1766.38	1794.33	1752.4	0.976634	-0.0341097	0.777625	1
chr1	11086579	11107296	MASP2	-	20717	2611	0	0.0133919	0.0229192	0.0121037	0.687326	0	1.03099	Inf	Inf	1	1
chr1	11114648	11120091	SRM	-	5443	1273	25.8999	26.7732	26.4079	26.3604	627.309	616.742	632.593	1.0257	0.03661	0.824763	1
chr1	11126675	11159938	EXOSC10	-	33263	2807	45.7078	45.8129	45.5857	45.7021	2397.09	2398.76	2396.26	0.998958	-0.00150465	0.98584	1
chr1	11166587	11322608	MTOR	-	156021	8725	22.9974	22.9017	21.5282	22.4757	3664.37	3751.61	3620.75	0.965118	-0.0512224	0.612059	1
chr1	11249397	11256038	ANGPTL7	+	6641	2238	0	0	0	0	0	0	0	NA	NA	NA	NA
chr1	11333254	11348491	UBIAD1	+	15237	3654	11.5422	9.86753	8.07201	9.82724	670.924	788.217	612.278	0.776788	-0.364407	0.107538	1
chr1	11539294	11597640	PTCHD2	+	58346	5214	0.0289648	0.0193735	0	0.0161128	1.57482	2.84213	0.941173	0.331151	-1.59444	0.631596	1
chr1	11708417	11714888	FBXO2	-	6471	1715	0.0295426	0.0577673	0.0697865	0.0523655	1.69044	0.947376	2.06198	2.17652	1.12202	1	1
chr1	11714431	11723384	FBXO44	+	8953	3527	1.77602	2.0943	2.60505	2.15846	142.497	117.475	155.008	1.3195	0.399991	0.239581	1
chr1	11724149	11734409	FBXO6	+	10260	1549	2.96138	3.68448	3.2065	3.28412	95.1969	86.2112	99.6897	1.15634	0.20957	0.571532	1
chr1	11734536	11751678	MAD2L2	-	17142	1328	30.7665	29.3813	23.6045	27.9174	692.805	763.585	657.415	0.860958	-0.215985	0.414282	1
chr1	11751780	11780336	C1orf187	+	28556	1773	0	0.0284866	0	0.00949554	0.313724	0	0.470586	Inf	Inf	1	1
chr1	11796141	11810828	AGTRAP	+	14687	1280	12.8072	13.9455	13.3017	13.3515	319.538	306.95	325.832	1.06152	0.0861254	0.68098	1
chr1	11845786	11866160	MTHFR	-	20374	7150	6.20333	6.62971	5.87393	6.23566	833.174	828.954	835.284	1.00764	0.0109745	0.913469	1
chr1	11866206	11903201	CLCN6	+	36995	5654	16.7592	17.6291	18.3107	17.5663	1855.84	1771.59	1897.96	1.07133	0.099406	0.38403	1
chr1	11905766	11907840	NPPA	-	2074	854	0	0	0	0	0	0	0	NA	NA	NA	NA
chr1	11917520	11918992	NPPB	-	1472	698	0	0	0	0	0	0	0	NA	NA	NA	NA
chr1	11979644	11986485	KIAA2013	-	6841	2823	7.82991	7.67599	7.06992	7.52527	397.056	413.056	389.056	0.941897	-0.0863581	0.656127	1
chr1	11994723	12035599	PLOD1	+	40876	3031	37.7044	37.8057	38.9105	38.1402	2160.64	2137.28	2172.32	1.01639	0.0234577	0.849305	1
chr1	12040237	12073572	MFN2	+	33335	4677	67.0214	66.0486	60.3322	64.4674	5634.08	5861.41	5520.41	0.941822	-0.086474	0.434918	1
chr1	12079298	12092106	MIIP	+	12808	1801	5.09674	5.22368	4.86137	5.06059	170.057	171.475	169.348	0.987595	-0.018008	0.963515	1
chr1	12123433	12204264	TNFRSF8	+	80831	3736	0.0135615	0.0135189	0.0160176	0.014366	1.00312	0.947376	1.03099	1.08826	0.122021	1	1
chr1	12227059	12269277	TNFRSF1B	+	42218	3666	0.313882	0.192879	0.130588	0.21245	14.6442	21.7896	11.0714	0.508105	-0.9768	0.271715	1
chr1	12251761	12251830	MIR4632	+	78	69	0	0	0	0	0	0	0	NA	NA	NA	NA
chr1	12290112	12572098	VPS13D	+	281986	16328	14.8904	15.6022	16.2369	15.5765	4752.97	4546.46	4856.22	1.06813	0.0950924	0.317235	1
chr1	12567299	12567451	SNORA59	+	152	152	0.423068	0.370621	0.295273	0.362987	1.00312	0.947376	1.03099	1.08826	0.122021	1	1
chr1	12627938	12677820	DHRS3	-	49882	1806	0.531947	0.671185	0.463253	0.555462	18.7599	18.0001	19.1397	1.06331	0.0885615	0.983568	1
chr1	12704565	12727097	AADACL4	+	22532	1575	0	0	0	0	0	0	0	NA	NA	NA	NA
chr1	12776117	12788726	AADACL3	+	12609	4049	0	0	0	0	0	0	0	NA	NA	NA	NA
chr1	12806162	12821102	C1orf158	+	14940	1019	0	0	0	0	0	0	0	NA	NA	NA	NA
chr1	12834983	12838048	PRAMEF12	+	3065	1785	0	0	0	0	0	0	0	NA	NA	NA	NA
chr1	12851545	12856777	PRAMEF1	+	5232	2160	0	0	0	0	0	0	0	NA	NA	NA	NA
chr1	12884467	12891264	PRAMEF11	-	6797	1839	0	0	0	0	0	0	0	NA	NA	NA	NA
chr1	12907235	12907260	LOC649330	-	1002	25	0	0	0	0	0	0	0	NA	NA	NA	NA
chr1	12908237	12908578	HNRNPCL1	-	1318	131	0	0	0	0	0	0	0	NA	NA	NA	NA
chr1	12916940	12921764	PRAMEF2	+	4824	1642	0	0	0	0	0	0	0	NA	NA	NA	NA
chr1	12939032	12946025	PRAMEF4	-	6993	1840	0	0	0	0	0	0	0	NA	NA	NA	NA
chr1	12952726	12958094	PRAMEF10	-	5368	1518	0	0	0	0	0	0	0	NA	NA	NA	NA
chr1	12976449	12980568	PRAMEF8	+	635101	418	0	0	0	0	0	0	0	NA	NA	NA	NA
chr1	12978181	13747803	PRAMEF	+	769622	5827	0	0	0	0	0	0	0	NA	NA	NA	NA
chr1	12998301	13007406	PRAMEF6	-	370635	1720	0	0	0	0	0	0	0	NA	NA	NA	NA
chr1	13035542	13038381	PRAMEF22	+	296129	1446	0	0	0	0	0	0	0	NA	NA	NA	NA
chr1	13108513	13117751	PRAMEF5	-	260544	1855	0	0	0	0	0	0	0	NA	NA	NA	NA
chr1	13182959	13184326	LOC440563	-	1367	1156	0	0	0	0	0	0	0	NA	NA	NA	NA
chr1	13328195	13331692	PRAMEF3	-	3497	658	0	0	0	0	0	0	0	NA	NA	NA	NA
chr1	13330413	13698405	PRAMEF	-	769622	6674	0	0	0	0	0	0	0	NA	NA	NA	NA
chr1	13359818	13369057	PRAMEF5	+	260544	135	0	0	0	0	0	0	0	NA	NA	NA	NA
chr1	13386646	13611550	PRAMEF8	-	635101	2262	0	0	0	0	0	0	0	NA	NA	NA	NA
chr1	13428190	13648988	PRAMEF9	+	221691	2	0	0	0	0	0	0	0	NA	NA	NA	NA
chr1	13449559	13449703	PRAMEF13	-	1302	144	0	0	0	0	0	0	0	NA	NA	NA	NA
chr1	13450861	13673511	PRAMEF14	-	223808	2180	0	0	0	0	0	0	0	NA	NA	NA	NA
chr1	13495253	13498259	PRAMEF16	+	3006	1586	0	0	0	0	0	0	0	NA	NA	NA	NA
chr1	13516065	13737001	PRAMEF20	+	227033	190	0	0	0	0	0	0	0	NA	NA	NA	NA
chr1	13521962	13742807	PRAMEF21	+	221136	12	0	0	0	0	0	0	0	NA	NA	NA	NA
chr1	13716087	13719064	PRAMEF17	+	2977	1557	0	0	0	0	0	0	0	NA	NA	NA	NA
chr1	13801444	13840242	LRRC38	-	38798	1908	0	0	0	0	0	0	0	NA	NA	NA	NA
chr1	13910251	13944452	PDPN	+	34201	2980	0.0170019	0	0	0.0056673	0.315792	0.947376	0	0	#NAME?	0.678772	1
chr1	14026734	14151574	PRDM2	+	124840	9583	3.66686	3.86861	3.99197	3.84248	688.165	657.479	703.508	1.07001	0.0976226	0.534143	1
chr1	14925212	15444544	KAZN	+	519332	9368	6.6605	6.06543	6.08165	6.26919	1097.66	1167.17	1062.91	0.910678	-0.134987	0.279253	1
chr1	15438310	15478960	C1orf126	-	40650	6979	0.0217792	0.0361848	0.0171491	0.0250377	3.2632	2.84213	3.47374	1.22223	0.289518	1	1
chr1	15479027	15546974	TMEM51	+	67947	2238	4.73847	1.63964	1.89795	2.75868	115.428	198.002	74.1414	0.374449	-1.41716	3.39756e-06	0.00179797
chr1	15573767	15724622	FHAD1	+	150855	5090	0	0.00267151	0.0110785	0.00458333	0.373602	0	0.560403	Inf	Inf	1	1
chr1	15736390	15756839	EFHD2	+	20449	2419	50.1883	49.6414	46.1483	48.6593	2199.44	2269.91	2164.21	0.953432	-0.0687985	0.535188	1
chr1	15764937	15773153	CTRC	+	8216	899	0.0563578	0.110201	0.066565	0.077708	1.31684	0.947376	1.50158	1.58498	0.664469	1	1
chr1	15783222	15798586	CELA2A	+	15364	920	0	0	0	0	0	0	0	NA	NA	NA	NA
chr1	15802595	15817895	CELA2B	+	15300	923	0	0.0547202	0	0.0182401	0.313724	0	0.470586	Inf	Inf	1	1
chr1	15818768	15851285	CASP9	-	32517	2373	3.71915	3.1406	3.19975	3.35317	148.826	164.843	140.818	0.854253	-0.227264	0.415577	1
chr1	15853351	15898228	DNAJC16	+	44877	6025	8.05846	8.10025	7.99508	8.05126	906.336	907.586	905.711	0.997934	-0.00298351	0.98474	1
chr1	15898193	15911605	AGMAT	-	13412	3154	0.208831	0.0800678	0.161273	0.150057	9.03634	12.3159	7.39656	0.600571	-0.735594	0.492834	1
chr1	15943952	15986363	DDI2	+	43600	1491	4.42144	4.07209	4.01894	4.17082	116.06	123.159	112.511	0.913541	-0.130458	0.684878	1
chr1	15987552	15988217	RSC1A1	+	1854	665	4.17427	3.67919	3.21014	3.68786	45.877	52.1057	42.7627	0.820691	-0.285089	0.578777	1
chr1	16010826	16061264	PLEKHM2	+	50438	4122	58.4163	54.532	55.4033	56.1172	4323.01	4502.88	4233.08	0.940083	-0.0891398	0.322497	1
chr1	16062808	16067884	SLC25A34	+	5076	3070	0.198041	0.131614	0.116955	0.14887	8.54091	11.3685	7.12711	0.626917	-0.673654	0.57365	1
chr1	16068916	16074477	TMEM82	+	5561	1520	0	0	0	0	0	0	0	NA	NA	NA	NA
chr1	16085254	16113084	FBLIM1	+	27830	3773	48.2265	47.7728	50.4249	48.8081	3441.37	3402.03	3461.05	1.01735	0.0248132	0.834679	1
chr1	16133656	16134194	UQCRHL	-	538	538	1.41261	1.40818	1.22353	1.34811	13.5524	14.2106	13.2232	0.930516	-0.103896	0.936258	1
chr1	16160709	16174642	FLJ37453	-	13933	2732	1.19403	0.735572	0.963778	0.964459	49.1982	60.6321	43.4812	0.717132	-0.479689	0.295346	1
chr1	16174358	16266950	SPEN	+	92592	12227	17.0566	15.8186	15.5228	16.1327	3686.12	3899.4	3579.47	0.917955	-0.123504	0.191018	1
chr1	16268363	16302627	ZBTB17	-	34264	2773	5.41279	5.66167	5.12986	5.40144	279.96	280.423	279.728	0.997522	-0.00357949	1	1
chr1	16330730	16333184	C1orf64	+	2454	921	0	0	0	0	0	0	0	NA	NA	NA	NA
chr1	16340522	16345285	HSPB7	-	4763	2892	20.763	26.0251	24.7992	23.8624	1289.24	1122.64	1372.54	1.2226	0.289949	0.0168838	0.752662
chr1	16348485	16360545	CLCNKA	+	12060	2536	0.0799141	0.0968986	0.023597	0.0668032	3.20539	3.7895	2.91334	0.768791	-0.379337	0.903396	1
chr1	16370246	16383803	CLCNKB	+	13557	2923	0.0520003	0.064132	0.0204728	0.045535	2.57588	2.84213	2.44275	0.859479	-0.218466	0.976682	1
chr1	16384263	16400127	FAM131C	-	15864	1701	0.441631	0.561871	0.454639	0.486047	15.5545	14.2106	16.2264	1.14185	0.19137	0.919273	1
chr1	16450831	16482582	EPHA2	-	31751	3964	43.4271	45.9477	41.1174	43.4974	3222.04	3219.18	3223.47	1.00133	0.0019213	0.956523	1
chr1	16524598	16539104	ARHGEF19	-	14506	3029	5.0203	5.16232	4.34828	4.84363	274.185	284.213	269.171	0.947074	-0.078451	0.753753	1
chr1	16558181	16563659	RSG1	-	5478	1560	2.62821	2.08888	2.4248	2.38063	69.5082	76.7374	65.8935	0.858688	-0.219794	0.574243	1
chr1	16576558	16678948	FBXO42	-	102390	2976	4.91589	5.33879	4.67166	4.97545	276.763	273.792	278.248	1.01628	0.0232945	0.906838	1
chr1	16693582	16724640	C1orf144	+	31058	3634	135.88	136.688	131.015	134.528	9135.57	9233.13	9086.79	0.984151	-0.023049	0.803823	1
chr1	16725137	16763919	SPATA21	-	38782	2015	0	0	0	0	0	0	0	NA	NA	NA	NA
chr1	16767166	16786584	NECAP2	+	19418	2081	41.0298	42.3332	45.0257	42.7962	1664.31	1596.33	1698.29	1.06388	0.089329	0.45776	1
chr1	16793930	16819196	CROCCP3	-	25266	5368	0.274259	0.178768	0.247826	0.233618	23.338	27.4739	21.27	0.77419	-0.369241	0.580433	1
chr1	16875408	17007823	MIR3675	+	310108	148	0	0	0	0	0	0	0	NA	NA	NA	NA
chr1	16890411	16939982	NBPF1	-	49571	4339	1.1459	1.20274	1.3171	1.22191	99.127	92.8428	102.269	1.10153	0.139508	0.739659	1
chr1	16944750	16957401	CROCCP2	-	12651	1765	4.70277	3.80258	3.39243	3.96593	130.875	155.37	118.628	0.763523	-0.389256	0.196157	1
chr1	16972068	16976915	MST1P2	+	4847	2636	0	0.0191604	0.0227018	0.0139541	0.687326	0	1.03099	Inf	Inf	1	1
chr1	17017712	17046652	ESPNP	-	28940	2015	0	0.075196	0	0.0250653	0.941173	0	1.41176	Inf	Inf	0.9924	1
chr1	17081400	17090975	MST1P9	-	9575	4396	0	0	0	0	0	0	0	NA	NA	NA	NA
chr1	17185443	17185516	MIR3675	-	310108	73	0	0	0	0	0	0	0	NA	NA	NA	NA
chr1	17248444	17299474	CROCC	+	51030	6656	1.37704	1.28955	1.17726	1.28128	159.433	171.475	153.413	0.894664	-0.160582	0.570935	1
chr1	17300998	17308081	MFAP2	-	7083	1174	23.8605	24.2473	27.5664	25.2247	553.692	523.899	568.589	1.0853	0.118098	0.538098	1
chr1	17312452	17338423	ATP13A2	-	25971	3996	4.80756	4.04677	4.359	4.40444	328.795	359.055	313.665	0.873584	-0.194982	0.308697	1
chr1	17345224	17380665	SDHB	-	35441	1145	27.9605	29.7747	31.4074	29.7142	635.879	598.742	654.448	1.09304	0.128346	0.427866	1
chr1	17393255	17445948	PADI2	-	52693	4363	0	0	0	0	0	0	0	NA	NA	NA	NA
chr1	17531620	17572501	PADI1	+	40881	3847	0.0921911	0.0131289	0.0278204	0.0443801	3.27147	6.63163	1.59139	0.23997	-2.05907	0.288774	1
chr1	17575592	17610727	PADI3	+	35135	3188	0.0158926	0	0.056313	0.0240685	1.4366	0.947376	1.68121	1.7746	0.827491	1	1
chr1	17634689	17690495	PADI4	+	55806	2265	0	0	0	0	0	0	0	NA	NA	NA	NA
chr1	17698740	17728195	PADI6	+	29455	2347	0	0	0	0	0	0	0	NA	NA	NA	NA
chr1	17733250	17766250	RCC2	-	33000	4163	19.5357	19.1221	17.3527	18.6702	1452.21	1520.54	1418.05	0.932598	-0.100673	0.411629	1
chr1	17866329	18024370	ARHGEF10L	+	158041	4494	14.8028	13.6025	12.1388	13.5147	1134.97	1243.9	1080.5	0.868634	-0.20318	0.122824	1
chr1	18081807	18153558	ACTL8	+	71751	1861	0	0	0.0321558	0.0107186	0.373602	0	0.560403	Inf	Inf	1	1
chr1	18434239	18704977	IGSF21	+	270738	1944	0	0	0	0	0	0	0	NA	NA	NA	NA
chr1	18807423	18812480	KLHDC7A	+	5057	5057	0	0	0	0	0	0	0	NA	NA	NA	NA
chr1	18957499	19075360	PAX7	+	117861	6313	0	0	0	0	0	0	0	NA	NA	NA	NA
chr1	19166092	19186155	TAS1R2	-	20063	2521	0.0200974	0	0	0.00669915	0.315792	0.947376	0	0	#NAME?	0.678772	1
chr1	19197923	19229293	ALDH4A1	-	31370	3574	9.51792	10.037	10.7881	10.1143	675.24	635.689	695.016	1.09333	0.128725	0.420194	1
chr1	19209692	19209772	MIR4695	-	87	80	0.426273	0.0607051	0.215776	0.234251	0.315792	0.947376	0	0	#NAME?	0.678772	1
chr1	19230773	19282826	IFFO2	-	52053	5835	1.99743	1.95039	2.04029	1.99604	217.567	217.896	217.402	0.997732	-0.00327618	0.981342	1
chr1	19400999	19536746	UBR4	-	135747	15882	71.1706	74.9156	74.3985	73.4949	21812.5	21136	22150.8	1.04801	0.0676573	0.404812	1
chr1	19544583	19578046	KIAA0090	-	33463	4238	21.7883	23.1792	22.0249	22.3308	1768.7	1727.07	1789.52	1.03616	0.051249	0.632576	1
chr1	19578074	19586622	MRTO4	+	8548	2273	23.7939	21.9852	21.3372	22.3721	949.841	1010.85	919.337	0.909469	-0.136904	0.302465	1
chr1	19592475	19600568	AKR7L	-	8093	2314	0.153267	0.152786	0.129304	0.145119	6.27462	6.63163	6.09612	0.919249	-0.121472	0.961581	1
chr1	19609056	19615280	AKR7A3	-	6224	1241	0.367438	0.200361	0.0482207	0.20534	4.78435	8.52638	2.91334	0.341685	-1.54926	0.349523	1
chr1	19619740	19622230	LOC100506730	-	2490	2490	1.78472	1.28178	1.55936	1.54195	71.8385	83.3691	66.0732	0.792538	-0.335448	0.379378	1
chr1	19629201	19638640	AKR7A2	-	9439	2619	3.9565	5.46981	4.86422	4.76351	233.412	194.212	253.012	1.30276	0.381576	0.104139	1
chr1	19638739	19655794	PQLC2	+	17055	2255	13.9198	11.6179	10.9656	12.1678	512.912	587.373	475.681	0.809845	-0.304283	0.0649553	1
chr1	19665266	19812066	CAPZB	-	146800	2341	74.7085	79.4937	78.9685	77.7236	3400.25	3270.34	3465.2	1.05958	0.0834959	0.390186	1
chr1	19923470	19956315	MINOS1	+	32845	4231	0.991609	1.09685	1.15869	1.08238	85.7087	78.6322	89.247	1.13499	0.182684	0.669973	1
chr1	19969722	19984949	NBL1	+	15227	2863	19.0927	18.1219	16.0674	17.7607	950.234	1022.22	914.242	0.894371	-0.161055	0.260263	1
chr1	19991779	20006055	HTR6	+	14276	1984	0.0766113	0.0450394	0	0.0405502	1.57482	2.84213	0.941173	0.331151	-1.59444	0.631596	1
chr1	20008705	20126410	TMCO4	-	117705	2974	17.7573	15.9269	16.8805	16.8549	936.781	987.166	911.588	0.92344	-0.11491	0.366843	1
chr1	20140521	20141771	RNF186	-	1250	1250	0	0	0	0	0	0	0	NA	NA	NA	NA
chr1	20208887	20239437	OTUD3	+	30550	6514	1.994	2.57224	2.51785	2.36136	287.366	242.528	309.785	1.27732	0.353116	0.103551	1
chr1	20246799	20250110	PLA2G2E	-	3311	487	0	0	0	0	0	0	0	NA	NA	NA	NA
chr1	20301923	20306932	PLA2G2A	-	5009	1032	0	0	0	0	0	0	0	NA	NA	NA	NA
chr1	20396700	20418394	PLA2G5	+	21694	1894	0	0	0	0	0	0	0	NA	NA	NA	NA
chr1	20438433	20446008	PLA2G2D	-	7575	2628	0	0	0	0	0	0	0	NA	NA	NA	NA
chr1	20465822	20476879	PLA2G2F	+	11057	2719	0	0	0	0	0	0	0	NA	NA	NA	NA
chr1	20490483	20501687	PLA2G2C	-	11204	453	0	0	0	0	0	0	0	NA	NA	NA	NA
chr1	20512577	20519942	UBXN10	+	7365	2972	0	0	0	0	0	0	0	NA	NA	NA	NA
chr1	20617411	20681387	VWA5B1	+	63976	4475	0	0	0	0	0	0	0	NA	NA	NA	NA
chr1	20686293	20755287	LOC339505	-	68994	3783	0.000257557	0	0.0206859	0.00698116	0.373602	0	0.560403	Inf	Inf	1	1
chr1	20808883	20812728	CAMK2N1	-	3845	2351	85.2833	98.4569	106.437	96.7257	4249.79	3748.77	4500.3	1.20048	0.263607	0.0209083	0.818618
chr1	20825940	20834674	MUL1	-	8734	2458	28.7081	19.575	20.7299	23.0043	1056.81	1319.69	925.372	0.701202	-0.512099	3.72822e-05	0.0119924
chr1	20878931	20881513	FAM43B	+	2582	2582	0.0196226	0.117367	0.231765	0.122918	5.93416	0.947376	8.42755	8.89568	3.1531	0.180091	1
chr1	20915443	20945400	CDA	+	29957	959	25.22	23.2703	26.7901	25.0935	449.574	451.898	448.412	0.992286	-0.0111726	0.909362	1
chr1	20959947	20978004	PINK1	+	18057	2660	47.6242	44.6954	48.5375	46.9524	2334.22	2368.44	2317.11	0.978328	-0.03161	0.72816	1
chr1	20978259	20988037	DDOST	-	9778	2126	58.1436	61.7107	57.3231	59.0591	2346.62	2311.6	2364.13	1.02272	0.0324163	0.729502	1
chr1	20990506	21044317	KIF17	-	53811	3778	3.2949	3.23135	2.9955	3.17392	224.217	233.054	219.798	0.943119	-0.084488	0.735041	1
chr1	21046224	21059133	SH2D5	-	12909	3834	13.7101	11.9601	11.8319	12.5007	895.528	982.429	852.078	0.867318	-0.205367	0.124557	1
chr1	21069170	21113181	HP1BP3	-	44011	3921	72.1397	80.4376	78.5816	77.053	5645.95	5289.2	5824.33	1.10117	0.139042	0.118961	1
chr1	21132784	21503381	EIF4G3	-	370597	6970	29.8126	31.644	34.6732	32.0433	4174.08	3885.19	4318.52	1.11153	0.152552	0.249546	1
chr1	21543739	21672034	ECE1	-	128295	5737	56.1838	53.9853	52.0361	54.0684	5796.73	6027.21	5681.49	0.942641	-0.0852204	0.344349	1
chr1	21619782	21626362	LOC100506801	+	6580	2574	0.0393672	0.0392438	0.0590156	0.0458756	2.37984	1.89475	2.62238	1.38402	0.468869	1	1
chr1	21766630	21811393	NBPF3	+	44763	3766	2.18903	2.3939	1.92697	2.16997	152.837	154.422	152.044	0.984597	-0.0223941	0.980804	1
chr1	21835857	21904905	ALPL	+	69048	2596	0.136618	0.194556	0.184413	0.171862	8.3366	6.63163	9.18909	1.38565	0.470558	0.839888	1
chr1	21922707	21995856	RAP1GAP	-	73149	3596	0.0140894	0.056181	0.0998475	0.056706	3.8123	0.947376	5.24477	5.5361	2.46887	0.455	1
chr1	22004791	22109688	USP48	-	104897	5188	9.23686	10.5064	10.2678	10.0037	969.754	896.218	1006.52	1.12308	0.167457	0.208383	1
chr1	22138757	22151714	LDLRAD2	+	12957	4012	0	0.0125889	0	0.00419631	0.313724	0	0.470586	Inf	Inf	1	1
chr1	22148736	22263750	HSPG2	-	115014	14288	23.3156	21.8628	25.0143	23.3976	6247.87	6229	6257.31	1.00454	0.00654178	0.97813	1
chr1	22303417	22315847	CELA3B	+	12430	1003	0	0	0	0	0	0	0	NA	NA	NA	NA
chr1	22328148	22339035	CELA3A	+	10887	907	0	0	0	0	0	0	0	NA	NA	NA	NA
chr1	22351706	22357715	LINC00339	+	6009	1197	8.00552	6.87768	6.44912	7.11077	159.016	179.054	148.998	0.832138	-0.265106	0.336006	1
chr1	22379119	22419436	CDC42	+	40317	3155	14.3393	15.9416	17.2019	15.8276	933.329	846.007	976.99	1.15483	0.207675	0.136012	1
chr1	22443797	22469519	WNT4	-	25722	3905	0	0.0129339	0	0.00431129	0.313724	0	0.470586	Inf	Inf	1	1
chr1	22778343	22857650	ZBTB40	+	79307	8992	4.9367	4.75671	4.61691	4.77011	801.638	829.901	787.507	0.948916	-0.0756477	0.595069	1
chr1	22890003	22930087	EPHA8	+	40084	5409	0	0	0	0	0	0	0	NA	NA	NA	NA
chr1	22963117	22966175	C1QA	+	3058	1098	0	0	0	0	0	0	0	NA	NA	NA	NA
chr1	22970117	22974603	C1QC	+	4486	1191	0	0	0	0	0	0	0	NA	NA	NA	NA
chr1	22979681	22988029	C1QB	+	8348	1044	0	0	0	0	0	0	0	NA	NA	NA	NA
chr1	23037330	23241823	EPHB2	+	204493	4869	1.82641	2.08799	1.88563	1.93334	175.799	166.738	180.33	1.08151	0.113052	0.678267	1
chr1	23046009	23046091	MIR4684	+	82	82	0	0	0	0	0	0	0	NA	NA	NA	NA
chr1	23189651	23189719	MIR4253	-	68	68	0	0	0	0	0	0	0	NA	NA	NA	NA
chr1	23337326	23342343	LOC729059	-	5017	510	0	0	0	0	0	0	0	NA	NA	NA	NA
chr1	23345940	23410184	KDM1A	+	64244	3107	32.5549	33.4472	33.3633	33.1218	1923.04	1890.96	1939.09	1.02545	0.0362557	0.7479	1
chr1	23370797	23370865	MIR3115	+	68	68	0	0	0	0	0	0	0	NA	NA	NA	NA
chr1	23410515	23495351	LUZP1	-	84836	8487	9.61147	6.54308	7.84071	7.99842	1268.65	1525.28	1140.34	0.747631	-0.419602	0.03511	0.989656
chr1	23518387	23521222	HTR1D	-	2835	2835	0.0714859	0.0712617	0.0211083	0.0546186	2.89167	3.7895	2.44275	0.644609	-0.633503	0.806697	1
chr1	23636275	23670853	HNRNPR	-	34578	2741	78.1535	78.7068	74.4106	77.0903	3948.32	4005.51	3919.73	0.978585	-0.0312303	0.762104	1
chr1	23685940	23696357	ZNF436	-	10417	4814	0.852293	1.06329	1.05781	0.99113	89.0215	76.7374	95.1635	1.24012	0.310478	0.427922	1
chr1	23695463	23698330	C1orf213	+	2867	2867	0.300424	0.158549	0.166981	0.208651	11.1808	16.1054	8.7185	0.541341	-0.885391	0.376684	1
chr1	23707554	23751261	TCEA3	-	43707	1586	2.2067	2.18875	2.41553	2.27033	67.3472	65.3689	68.3363	1.04539	0.0640464	0.94073	1
chr1	23755055	23810750	ASAP3	-	55695	4152	4.53588	5.24567	5.05334	4.94496	383.824	352.424	399.524	1.13365	0.180972	0.341707	1
chr1	23832919	23857712	E2F2	-	24793	5193	1.35747	0.981756	1.0072	1.11548	108.085	131.685	96.2843	0.73117	-0.451721	0.160373	1
chr1	23884420	23886285	ID3	-	1865	1239	10.7177	11.1772	11.3919	11.0956	256.868	248.212	261.196	1.05231	0.0735563	0.770171	1
chr1	23953823	23967056	MDS2	+	13233	1027	0	0	0	0	0	0	0	NA	NA	NA	NA
chr1	24018268	24022915	RPL11	+	4647	634	43.0676	44.9027	51.218	46.3961	550.018	510.636	569.71	1.11569	0.157933	0.415552	1
chr1	24069855	24088549	TCEB3	+	18694	4943	23.3545	22.1968	21.8886	22.48	2076.26	2158.12	2035.32	0.943099	-0.0845189	0.424866	1
chr1	24086871	24104787	LOC100506963	-	17916	1084	0.093479	0.32615	0.376878	0.265503	5.44287	1.89475	7.21693	3.8089	1.92938	0.400058	1
chr1	24104875	24114722	PITHD1	+	9847	1622	25.4878	22.2503	22.3541	23.364	708.402	773.059	676.074	0.874544	-0.193398	0.180683	1
chr1	24117645	24122029	LYPLA2	+	4384	1624	10.0374	10.8605	9.56712	10.155	308.311	305.055	309.94	1.01601	0.0229172	0.904209	1
chr1	24122088	24127294	GALE	-	5206	1858	10.9846	12.3695	12.0611	11.8051	409.736	381.792	423.708	1.10979	0.15028	0.419223	1
chr1	24128366	24151949	HMGCL	-	23583	1608	10.6141	11.4965	9.53851	10.5497	316.887	319.266	315.698	0.988825	-0.0162129	0.983758	1
chr1	24171571	24194859	FUCA1	-	23288	2117	0.981241	1.19105	1.6395	1.2706	50.3026	38.8424	56.0327	1.44257	0.528637	0.336225	1
chr1	24200459	24239817	CNR2	-	39358	1775	0	0	0.0337138	0.0112379	0.373602	0	0.560403	Inf	Inf	1	1
chr1	24255559	24255637	MIR378F	+	78	78	0	0	0	0	0	0	0	NA	NA	NA	NA
chr1	24286300	24289949	PNRC2	+	3649	2414	0.813293	0.127546	0.181154	0.373998	16.8134	36.9477	6.74634	0.182592	-2.45331	0.00241438	0.234366
chr1	24292936	24306953	SRSF10	-	14017	4987	9.396	8.21159	8.53446	8.71402	812.169	876.323	780.092	0.890188	-0.167817	0.216961	1
chr1	24382530	24438665	MYOM3	-	56135	5800	0	0	0	0	0	0	0	NA	NA	NA	NA
chr1	24446260	24469775	IL22RA1	-	23515	2962	0.256578	0.0341031	0.0606096	0.117097	6.48513	14.2106	2.62238	0.184537	-2.43802	0.0683792	1
chr1	24480646	24513765	IL28RA	-	33119	4563	0	0	0	0	0	0	0	NA	NA	NA	NA
chr1	24526729	24538180	LOC284632	+	11451	1846	0	0	0	0	0	0	0	NA	NA	NA	NA
chr1	24645811	24690970	GRHL3	+	45159	3422	0	0	0	0	0	0	0	NA	NA	NA	NA
chr1	24683488	24741587	C1orf201	-	58099	3047	5.3766	4.80318	4.73843	4.97274	283.019	306.002	271.527	0.887337	-0.172446	0.413717	1
chr1	24742244	24799473	NIPAL3	+	57229	5426	62.5303	64.8828	64.6111	64.0081	6490.08	6344.58	6562.83	1.0344	0.0487942	0.584036	1
chr1	24822822	24828850	RCAN3AS	-	6028	429	0.118102	0.117731	0	0.078611	0.629516	0.947376	0.470586	0.496726	-1.00948	0.876156	1
chr1	24828840	24863510	RCAN3	+	34670	3030	24.4469	25.3873	25.1821	25.0054	1415.83	1385.06	1431.22	1.03332	0.0472906	0.695979	1
chr1	24882566	24935818	C1orf130	+	53252	3990	0	0	0	0	0	0	0	NA	NA	NA	NA
chr1	24969593	24999772	SRRM1	+	30179	3934	43.8217	47.7511	43.6615	45.0781	3313.62	3223.92	3358.47	1.04173	0.0589874	0.554773	1
chr1	25071759	25170815	CLIC4	+	99056	4434	136.001	151.634	153.391	147.009	12181.2	11275.7	12634	1.12046	0.164097	0.0516966	1
chr1	25226001	25291501	RUNX3	-	65500	4767	0	0	0.0125534	0.00418446	0.373602	0	0.560403	Inf	Inf	1	1
chr1	25548766	25559013	SYF2	-	10247	1777	23.1461	26.5766	24.7821	24.835	824.727	769.269	852.455	1.10814	0.148135	0.283036	1
chr1	25568739	25573985	C1orf63	-	5246	1465	5.30532	5.78128	6.56705	5.88455	161.172	144.949	169.283	1.16789	0.2239	0.458478	1
chr1	25598980	25656936	RHD	+	57956	2833	0.0849493	0.0534839	0.0633694	0.0672676	3.64094	4.73688	3.09297	0.652955	-0.614945	0.753445	1
chr1	25664788	25688852	TMEM50A	+	24064	2302	63.9736	76.7224	78.2312	72.9757	3139.27	2754.02	3331.89	1.20983	0.274803	0.00567349	0.400258
chr1	25688739	25747363	RHCE	-	58624	1618	0.0939412	0.0312155	0.0369851	0.0540473	1.6347	2.84213	1.03099	0.362753	-1.46294	0.629086	1
chr1	25757387	25826698	TMEM57	+	69311	3938	10.7815	10.9295	10.8643	10.8584	799.052	793.901	801.628	1.00973	0.0139738	0.935462	1
chr1	25870075	25895377	LDLRAP1	+	25302	2935	10.7878	10.5557	10.5102	10.6179	582.088	592.11	577.077	0.974612	-0.0371008	0.813477	1
chr1	25943958	26111258	MAN1C1	+	167300	3201	0.0158281	0.0473353	0.0373895	0.0335176	2.00417	0.947376	2.53257	2.67324	1.41859	0.924011	1
chr1	26126666	26144713	SEPN1	+	18047	4332	36.0368	38.721	37.6641	37.474	3033.65	2918.87	3091.04	1.05899	0.0826835	0.397235	1
chr1	26146396	26159433	FAM54B	+	13037	2403	29.0379	31.0168	29.0096	29.6881	1333.15	1304.54	1347.46	1.0329	0.0467001	0.681275	1
chr1	26146444	26150097	LOC646471	-	3653	3653	0.223514	0.248869	0.196579	0.222987	15.1829	15.158	15.1954	1.00247	0.00355345	1	1
chr1	26160496	26185848	C1orf135	-	25352	2061	0.417911	0.294071	0.317155	0.343046	13.2428	16.1054	11.8115	0.733386	-0.447355	0.634125	1
chr1	26187974	26197744	PAQR7	-	9770	3023	24.1734	21.1227	22.5063	22.6008	1276.71	1366.12	1232	0.901827	-0.149078	0.1989	1
chr1	26210676	26233368	STMN1	-	22692	3536	79.443	84.7463	75.4408	79.8767	5277.6	5252.25	5290.27	1.00724	0.0104045	0.908506	1
chr1	26232852	26232879	MIR3917	-	93	27	0	0	0	0	0	0	0	NA	NA	NA	NA
chr1	26286257	26324648	PAFAH2	-	38391	3581	2.53121	2.38142	2.327	2.41321	161.477	169.58	157.425	0.928322	-0.107302	0.698899	1
chr1	26348270	26362954	EXTL1	+	14684	4014	4.13208	3.84545	4.45385	4.14379	310.971	309.792	311.56	1.00571	0.00821066	0.996031	1
chr1	26364513	26372604	SLC30A2	-	8091	2473	0	0	0	0	0	0	0	NA	NA	NA	NA
chr1	26377797	26394121	TRIM63	-	16324	1764	0	0	0	0	0	0	0	NA	NA	NA	NA
chr1	26437655	26452039	PDIK1L	+	14384	4600	0.132171	0.0658783	0.0780546	0.0920347	7.91346	11.3685	6.18594	0.544129	-0.877979	0.464885	1
chr1	26485510	26489119	FAM110D	+	3609	1524	0	0	0	0	0	0	0	NA	NA	NA	NA
chr1	26496387	26497364	ZNF593	+	977	649	7.05006	7.97229	6.59097	7.20444	86.9469	85.2638	87.7885	1.02961	0.0420973	0.926893	1
chr1	26503980	26516375	CNKSR1	+	12395	2536	0.0998928	0.0796637	0.0707909	0.0834491	3.95466	4.73688	3.56356	0.7523	-0.41062	0.84249	1
chr1	26517118	26529033	CATSPER4	+	11915	1419	0	0	0	0	0	0	0	NA	NA	NA	NA
chr1	26560692	26605299	CEP85	+	44607	3935	5.7814	5.12793	4.25023	5.05318	371.515	425.372	344.587	0.810085	-0.303856	0.16762	1
chr1	26606212	26608013	SH3BGRL3	+	1801	1115	105.013	114.892	133.325	117.743	2453.43	2189.39	2585.45	1.1809	0.239889	0.269354	1
chr1	26608772	26644756	UBXN11	-	35984	2072	3.16613	3.06151	2.68651	2.97138	115.011	122.211	111.411	0.911628	-0.133483	0.697347	1
chr1	26644410	26647014	CD52	+	2604	505	0	0	0	0	0	0	0	NA	NA	NA	NA
chr1	26648349	26680621	AIM1L	-	32272	5245	0	0	0	0	0	0	0	NA	NA	NA	NA
chr1	26688124	26699266	ZNF683	-	11142	1653	0	0	0	0	0	0	0	NA	NA	NA	NA
chr1	26737268	26756219	LIN28A	+	18951	4014	0	0	0	0	0	0	0	NA	NA	NA	NA
chr1	26758772	26797795	DHDDS	+	39023	3328	30.5687	31.4736	32.8864	31.6429	1968.09	1902.33	2000.97	1.05185	0.0729342	0.52529	1
chr1	26798901	26803133	HMGN2	+	4232	1969	3.49208	4.56586	3.33435	3.79743	139.887	128.843	145.409	1.12857	0.174499	0.660899	1
chr1	26856248	26901520	RPS6KA1	+	45272	3383	4.16894	3.94513	3.87933	3.9978	252.432	263.371	246.963	0.937702	-0.092798	0.679696	1
chr1	26881032	26881084	MIR1976	+	52	52	0	0	0	0	0	0	0	NA	NA	NA	NA
chr1	27022521	27108601	ARID1A	+	86080	8585	29.5791	25.253	23.8367	26.2229	4206.97	4748.25	3936.34	0.829008	-0.270542	0.00350525	0.296983
chr1	27114453	27124894	PIGV	+	10441	2955	6.20806	6.23823	5.88487	6.11039	337.544	342.95	334.841	0.976356	-0.0345206	0.875443	1
chr1	27153200	27182211	ZDHHC18	+	29011	3139	29.0119	26.8001	25.2719	27.028	1585.54	1702.43	1527.09	0.897005	-0.156813	0.172645	1
chr1	27189632	27190947	SFN	+	1315	1315	0.462347	0.230449	0.227536	0.306777	7.53986	11.3685	5.62554	0.494835	-1.01498	0.413468	1
chr1	27205872	27216869	GPN2	-	10997	1510	16.1204	13.5844	14.0459	14.5836	411.207	454.74	389.441	0.856403	-0.223639	0.205895	1
chr1	27216978	27226962	GPATCH3	-	9984	2129	2.30152	2.81576	2.05891	2.39206	95.238	91.8955	96.9092	1.05456	0.0766404	0.850792	1
chr1	27237974	27240567	NR0B2	-	2593	1271	0	0	0	0	0	0	0	NA	NA	NA	NA
chr1	27248223	27272887	NUDC	+	24664	1327	13.3845	12.5044	15.1486	13.6792	339.589	332.529	343.118	1.03185	0.0452268	0.919407	1
chr1	27276046	27286901	C1orf172	-	10855	1803	0	0	0	0	0	0	0	NA	NA	NA	NA
chr1	27320194	27327377	TRNP1	+	7183	1949	29.956	32.599	33.045	31.8667	1160.45	1091.38	1194.99	1.09494	0.130851	0.305941	1
chr1	27331510	27339333	FAM46B	-	7823	2374	0.405495	0.276574	0.302486	0.328185	14.5617	18.0001	12.8425	0.713465	-0.487086	0.582962	1
chr1	27425299	27481451	SLC9A1	-	56152	4572	65.3782	82.7466	83.2581	77.1276	6589.45	5589.52	7089.42	1.26834	0.342943	0.000117727	0.0253083
chr1	27561006	27635110	WDTC1	+	74104	4802	16.7884	16.6744	15.319	16.2606	1458.84	1507.28	1434.62	0.951794	-0.0712789	0.566164	1
chr1	27648635	27662891	TMEM222	+	14256	1855	42.365	41.5766	37.2848	40.4088	1400.73	1469.38	1366.41	0.929924	-0.104815	0.433447	1
chr1	27650364	27653016	LOC644961	+	2652	2652	87.0026	85.2824	80.7928	84.3593	4180.47	4314.35	4113.53	0.953453	-0.0687662	0.475536	1
chr1	27668482	27680423	SYTL1	+	11941	1966	0	0	0	0	0	0	0	NA	NA	NA	NA
chr1	27681669	27693337	MAP3K6	-	11668	4328	22.1182	22.6748	22.0873	22.2934	1802.74	1789.59	1809.31	1.01102	0.0158108	0.885674	1
chr1	27695600	27701315	FCN3	-	5715	1032	0	0	0	0	0	0	0	NA	NA	NA	NA
chr1	27705595	27709805	CD164L2	-	4210	1539	0	0	0	0	0	0	0	NA	NA	NA	NA
chr1	27719151	27722317	GPR3	+	3166	2110	4.51428	3.82989	3.68694	4.01037	158.133	178.107	148.146	0.831784	-0.265719	0.332984	1
chr1	27730733	27816678	WASF2	-	85945	5671	52.7769	51.5658	48.3094	50.8841	5392.2	5596.15	5290.22	0.945332	-0.0811063	0.38434	1
chr1	27860755	27930143	AHDC1	-	69388	6496	7.54152	6.81991	6.26051	6.87398	834.557	916.113	793.779	0.866464	-0.206788	0.140237	1
chr1	27938800	27961727	FGR	-	22927	2773	0.0365421	0.0364274	0	0.0243232	1.25903	1.89475	0.941173	0.496726	-1.00948	0.809135	1
chr1	27992571	27998724	IFI6	-	6153	860	8.46314	12.6346	12.7084	11.2687	181.294	136.422	203.73	1.49338	0.57858	0.0328504	0.978059
chr1	28052489	28089423	FAM76A	+	36934	3459	5.0007	5.38375	4.83611	5.07352	328.058	323.055	330.559	1.02323	0.0331286	0.864433	1
chr1	28099693	28150963	STX12	+	51270	3079	25.6426	28.753	31.1248	28.5068	1640.1	1476.01	1722.14	1.16675	0.222501	0.0576153	1
chr1	28157251	28178183	PPP1R8	+	20932	2852	16.4548	13.866	13.5381	14.6196	779.043	877.27	729.929	0.832046	-0.265264	0.0587797	1
chr1	28160911	28161077	SCARNA1	+	166	166	0.305215	0	0	0.101738	0.315792	0.947376	0	0	#NAME?	0.678772	1
chr1	28199054	28213193	C1orf38	+	14139	2720	0.689201	0.538133	0.593172	0.606835	30.8696	35.0529	28.7779	0.820985	-0.284573	0.63605	1
chr1	28218048	28241236	RPA2	-	23188	1720	14.6808	14.2253	12.3337	13.7466	441.736	471.793	426.707	0.904437	-0.144909	0.434637	1
chr1	28261503	28285663	SMPDL3B	+	24160	2271	0.0223098	0.0145415	0	0.0122838	0.629516	0.947376	0.470586	0.496726	-1.00948	0.876156	1
chr1	28286503	28294604	XKR8	+	8101	2158	12.6348	10.8047	9.18937	10.8763	438.499	509.688	402.904	0.790492	-0.339177	0.0665314	1
chr1	28296854	28415148	EYA3	-	118294	6026	21.4246	20.9045	22.329	21.5527	2426.92	2413.91	2433.43	1.00808	0.0116166	0.954872	1
chr1	28421445	28423069	LOC653566	-	1624	1624	1.40391	1.49281	1.17915	1.35862	41.2247	42.6319	40.5211	0.950486	-0.0732621	0.921871	1
chr1	28473676	28520447	PTAFR	-	46771	4533	0.134125	0.144846	0.118813	0.132594	11.2303	11.3685	11.1613	0.981769	-0.0265442	1	1
chr1	28526789	28559542	DNAJC8	-	32753	1764	6.71873	7.34573	7.70987	7.25811	239.33	221.686	248.152	1.11939	0.162708	0.508143	1
chr1	28562601	28564616	ATPIF1	+	2015	1925	8.85761	10.2164	9.52627	9.53342	342.783	319.266	354.542	1.11049	0.151197	0.444297	1
chr1	28585962	28609002	SESN2	+	23040	3528	4.93714	7.16926	6.93092	6.34577	418.612	325.897	464.969	1.42673	0.512716	0.00556804	0.395427
chr1	28655512	28662478	MED18	+	6966	1869	1.38253	0.891771	0.960543	1.07828	37.6664	48.3162	32.3415	0.669371	-0.579122	0.279965	1
chr1	28696092	28826881	PHACTR4	+	130789	6492	19.4099	17.7527	17.8323	18.3316	2224.21	2356.12	2158.26	0.916021	-0.126548	0.219091	1
chr1	28832731	28837404	SNHG3	+	4950	2095	10.9744	12.2428	11.9931	11.7368	459.654	430.109	474.427	1.10304	0.141486	0.425762	1
chr1	28843236	28865708	RCC1	+	33254	2776	49.5631	44.9382	38.297	44.2661	2296.48	2573.07	2158.19	0.838758	-0.253674	0.172244	1
chr1	28879528	28905057	TRNAU1AP	+	25529	2015	3.5608	3.89863	3.4764	3.64528	137.495	134.527	138.979	1.03309	0.0469637	0.888841	1
chr1	28905049	28908366	SNHG12	-	3317	739	1.87616	2.25669	1.95746	2.0301	27.8457	25.5791	28.979	1.13292	0.180041	0.84672	1
chr1	28905254	28905334	SNORD99	-	80	80	0	0.728463	0	0.242821	0.313724	0	0.470586	Inf	Inf	1	1
chr1	28906275	28906405	SNORA61	-	130	130	0.562119	0.777025	0	0.446381	0.943241	0.947376	0.941173	0.993453	-0.00947706	1	1
chr1	28906892	28907024	SNORA44	-	132	132	0.649559	1.15524	3.12984	1.64488	4.18797	1.89475	5.33458	2.81545	1.49337	0.649035	1
chr1	28907431	28907565	SNORA16A	-	134	134	0.61805	0.347923	0.00858811	0.324853	0.945308	1.89475	0.470586	0.248363	-2.00948	0.661009	1
chr1	28918711	28921088	RAB42	+	2377	1333	0.0380087	0	0	0.0126696	0.315792	0.947376	0	0	#NAME?	0.678772	1
chr1	28929608	28969604	TAF12	-	39996	1450	8.75963	9.32029	8.75881	8.94624	242.546	237.791	244.923	1.02999	0.04263	0.863958	1
chr1	28975111	28975246	RNU11	+	135	135	0.375301	0	0	0.1251	0.315792	0.947376	0	0	#NAME?	0.678772	1
chr1	28995239	29042115	GMEB1	+	46876	2694	10.2099	8.45059	7.27262	8.64438	435.133	514.425	395.486	0.768793	-0.379333	0.0330557	0.978843
chr1	29063132	29096287	YTHDF2	+	33155	3063	4.25903	3.71928	3.48961	3.82264	218.935	243.476	206.665	0.848811	-0.236485	0.321557	1
chr1	29138653	29190208	OPRD1	+	51555	1774	0	0	0	0	0	0	0	NA	NA	NA	NA
chr1	29213602	29446558	EPB41	+	232956	6292	2.49732	2.76581	2.7713	2.67814	314.849	293.687	325.43	1.10809	0.148069	0.485264	1
chr1	29445936	29450421	TMEM200B	-	4485	2616	16.2136	12.9048	13.3442	14.1542	691.696	792.954	641.067	0.808454	-0.306762	0.0336015	0.984343
chr1	29474249	29508637	SRSF4	-	34388	2530	33.6347	27.0819	27.0944	29.2703	1384.03	1591.59	1280.25	0.804382	-0.314047	0.00679157	0.449257
chr1	29519384	29557454	MECR	-	38070	2434	2.33977	1.99923	1.81273	2.05058	93.1328	106.106	86.6461	0.816599	-0.2923	0.412979	1
chr1	29563027	29653325	PTPRU	+	90298	5640	8.4947	7.72583	7.49492	7.90515	833.246	896.218	801.761	0.894605	-0.160677	0.24591	1
chr1	31184123	31196432	MATN1	-	12309	3830	0.0132286	0.0131871	0	0.00880526	0.629516	0.947376	0.470586	0.496726	-1.00948	0.876156	1
chr1	31191618	31199593	LOC100129196	+	7975	2050	0.0741448	0.0739123	0.204338	0.117465	4.50376	2.84213	5.33458	1.87697	0.908404	0.827411	1
chr1	31205314	31230683	LAPTM5	-	25369	2240	0.0226186	0	0	0.00753953	0.315792	0.947376	0	0	#NAME?	0.678772	1
chr1	31212002	31212079	MIR4420	-	77	77	0	0	0	0	0	0	0	NA	NA	NA	NA
chr1	31342312	31381480	SDC3	-	39168	5121	16.5272	17.1411	15.6191	16.4291	1572.13	1582.12	1567.14	0.990532	-0.0137243	0.942034	1
chr1	31404352	31538564	PUM1	-	134212	5385	35.8424	28.8342	29.1896	31.2887	3149.01	3609.5	2918.76	0.808633	-0.306443	0.00134056	0.15379
chr1	31408535	31422052	SNORD103	-	13517	176	0	0	0	0	0	0	0	NA	NA	NA	NA
chr1	31441009	31441084	SNORD85	-	75	75	0	0	0	0	0	0	0	NA	NA	NA	NA
chr1	31460911	31461481	PRO0611	+	570	570	0	0	0	0	0	0	0	NA	NA	NA	NA
chr1	31652591	31712734	NKAIN1	-	60143	2922	0.0173394	0	0	0.00577979	0.315792	0.947376	0	0	#NAME?	0.678772	1
chr1	31732414	31769644	SNRNP40	-	37230	1624	31.6828	28.2156	25.8102	28.5695	866.914	962.534	819.104	0.850987	-0.23279	0.0917267	1
chr1	31769841	31837780	ZCCHC17	+	67939	1602	13.2484	12.5721	13.7421	13.1876	394.978	396.951	393.992	0.992548	-0.0107913	0.92822	1
chr1	31838099	31845923	FABP3	-	7824	1097	2.03128	2.20376	3.15973	2.46492	50.6225	41.6845	55.0915	1.32163	0.402318	0.498107	1
chr1	31882411	31907527	SERINC2	+	25116	3549	7.2157	6.53898	6.53355	6.76274	448.058	478.425	432.875	0.904793	-0.144341	0.403939	1
chr1	31971838	31974167	LOC149086	+	2329	1168	0	0	0	0	0	0	0	NA	NA	NA	NA
chr1	31984035	31989846	LOC284551	+	5811	2741	0	0	0	0	0	0	0	NA	NA	NA	NA
chr1	32042085	32053287	TINAGL1	+	11202	2281	0.0666361	0.0374717	0.0524699	0.0521926	2.32203	2.84213	2.06198	0.725506	-0.462941	0.869246	1
chr1	32083300	32092919	HCRTR1	+	9619	2001	0	0	0	0	0	0	0	NA	NA	NA	NA
chr1	32095462	32110838	PEF1	-	15376	2217	25.3495	26.9812	27.0774	26.4694	1096.39	1050.64	1119.26	1.06531	0.0912755	0.484128	1
chr1	32117847	32169768	COL16A1	-	51921	5584	13.9511	14.4544	13.8257	14.0771	1468.97	1457.06	1474.92	1.01225	0.0175698	0.873197	1
chr1	32192717	32229648	BAI2	-	36931	5415	2.19878	2.11799	1.98771	2.10149	212.675	222.633	207.696	0.932905	-0.100198	0.688758	1
chr1	32224260	32224336	MIR4254	-	76	76	0	0	0	0	0	0	0	NA	NA	NA	NA
chr1	32256024	32281580	SPOCD1	-	25556	3888	28.6056	24.3395	27.1377	26.6943	1939.74	2079.49	1869.87	0.899196	-0.153292	0.23481	1
chr1	32372021	32403988	PTP4A2	-	31967	3929	60.7663	63.5007	65.2564	63.1744	4638.32	4464.04	4725.46	1.05856	0.0821078	0.387329	1
chr1	32479490	32509472	KHDRBS1	+	29982	2685	128.887	130.961	126.671	128.84	6464.19	6470.58	6460.99	0.998519	-0.00213816	0.993747	1
chr1	32538502	32568467	TMEM39B	+	29965	1818	23.9324	21.7219	21.2981	22.3175	758.318	813.796	730.58	0.897743	-0.155626	0.274857	1
chr1	32573643	32642168	KPNA6	+	68525	7372	73.054	74.8492	79.7822	75.8951	10456.1	10070.6	10648.8	1.05741	0.0805404	0.391902	1
chr1	32645344	32663886	TXLNA	+	18542	4796	109.82	99.9868	102.601	104.136	9333.92	9848.92	9076.41	0.921564	-0.117843	0.152899	1
chr1	32666201	32670991	CCDC28B	+	4790	877	1.95756	2.27592	2.46563	2.23304	36.7356	32.2108	38.998	1.21071	0.275856	0.693878	1
chr1	32671235	32674288	IQCC	+	3053	2293	0.265149	0.466792	0.276033	0.335991	14.4873	11.3685	16.0468	1.41151	0.497238	0.663273	1
chr1	32674694	32681797	DCDC2B	+	7103	1349	0	0	0	0	0	0	0	NA	NA	NA	NA
chr1	32681797	32687926	TMEM234	-	6129	1082	3.71365	3.61134	3.81191	3.7123	74.8829	74.8427	74.903	1.00081	0.00116164	1	1
chr1	32687970	32697205	EIF3I	+	9235	1458	45.6087	47.1572	48.6637	47.1432	1284.39	1242.96	1305.11	1.05	0.0703909	0.583507	1
chr1	32697260	32707311	MTMR9LP	-	10051	2324	1.32357	1.2559	1.69105	1.42351	62.1171	57.7899	64.2806	1.11232	0.153566	0.808682	1
chr1	32712817	32714461	FAM167B	+	1644	956	1.00695	1.24153	1.5649	1.27113	22.8695	18.0001	25.3042	1.40578	0.491366	0.584984	1
chr1	32716839	32751766	LCK	+	34927	2233	0	0	0	0	0	0	0	NA	NA	NA	NA
chr1	32757707	32799224	HDAC1	+	41517	2091	32.5487	32.187	33.719	32.8182	1282.41	1272.33	1287.45	1.01188	0.0170446	0.921445	1
chr1	32799439	32801834	MARCKSL1	-	2395	1546	42.8923	44.7669	40.3779	42.679	1232.84	1240.12	1229.2	0.991202	-0.0127495	0.95711	1
chr1	32826870	32827844	LOC100128071	-	974	699	0.788949	1.74108	1.85545	1.46183	19.2223	10.4211	23.6229	2.26683	1.18068	0.199052	1
chr1	32827861	32829924	TSSK3	+	2063	1315	0.077058	0.0450557	0.0455072	0.0558736	1.31891	1.89475	1.03099	0.544129	-0.877979	0.810535	1
chr1	32830704	32860062	BSDC1	-	29358	2909	30.5133	32.0426	31.9867	31.5142	1713.35	1659.8	1740.13	1.0484	0.0681832	0.550605	1
chr1	32930657	32953459	ZBTB8B	+	22802	4018	0	0	0	0	0	0	0	NA	NA	NA	NA
chr1	33004771	33071542	ZBTB8A	+	66771	7333	2.63349	2.45331	2.52477	2.53719	347.446	360.95	340.693	0.943879	-0.0833259	0.658886	1
chr1	33087306	33116185	ZBTB8OS	-	28879	715	1.72247	1.76597	3.03072	2.17305	28.8718	22.737	31.9392	1.40472	0.490284	0.617311	1
chr1	33116748	33151812	RBBP4	+	35064	8018	4.46302	4.39718	4.29277	4.38432	656.75	668.847	650.701	0.97287	-0.0396818	0.797973	1
chr1	33145506	33168361	SYNC	-	22855	3493	28.2123	24.15	24.3474	25.5699	1669.02	1842.65	1582.21	0.858663	-0.219836	0.0461774	1
chr1	33207511	33240571	KIAA1522	+	33060	5606	18.8911	15.145	14.9588	16.3316	1710.79	1980.02	1576.18	0.796045	-0.329079	0.0027162	0.249535
chr1	33240839	33283633	YARS	-	42794	3117	34.9633	36.7916	38.1349	36.6299	2133.71	2037.81	2181.66	1.07059	0.0984117	0.371593	1
chr1	33283175	33324476	S100PBP	+	41301	4526	2.24554	2.16661	2.46841	2.29352	194.2	190.423	196.089	1.02976	0.0423056	0.924376	1
chr1	33327868	33338082	FNDC5	-	10214	3184	0.143213	0.158627	0.131562	0.144467	8.59459	8.52638	8.62869	1.012	0.0172073	1	1
chr1	33352097	33360247	HPCA	+	8150	1406	0	0	0.0851236	0.0283745	0.747204	0	1.12081	Inf	Inf	1	1
chr1	33360195	33366953	TMEM54	-	6758	993	5.04634	4.31062	3.37477	4.24391	78.8517	93.7902	71.3824	0.761086	-0.393868	0.31625	1
chr1	33402049	33430286	RNF19B	-	28237	2606	3.60385	3.73045	3.60035	3.64488	177.312	175.265	178.336	1.01752	0.0250631	0.949885	1
chr1	33473540	33502512	AK2	-	28972	5771	5.85227	6.43325	6.87431	6.38661	688.919	631.9	717.428	1.13535	0.183139	0.23882	1
chr1	33546713	33585995	ADC	+	39282	2182	1.39497	1.32872	1.51524	1.41298	57.3779	56.8426	57.6456	1.01413	0.0202393	1	1
chr1	33611002	33647671	TRIM62	-	36669	3841	4.86636	4.30313	4.58254	4.58401	328.954	349.582	318.64	0.91149	-0.133701	0.483915	1
chr1	33722173	33766320	ZNF362	+	44147	3106	19.4152	18.2402	17.2891	18.3148	1062.91	1127.38	1030.68	0.914228	-0.129374	0.318625	1
chr1	33789223	33841194	PHC2	-	51971	4163	26.4365	22.4251	20.869	23.2436	1808.13	2057.7	1683.35	0.818073	-0.289698	0.0083556	0.499603
chr1	33798005	33798093	MIR3605	-	100	88	0.199297	0.40838	0.0523093	0.219995	0.313724	0	0.470586	Inf	Inf	1	1
chr1	33938231	33961995	ZSCAN20	+	23764	4218	0.502646	0.598934	0.450173	0.517251	40.9047	39.7898	41.4622	1.04203	0.0593994	0.950043	1
chr1	33979608	34631443	CSMD2	-	651835	13108	1.76151	1.82927	1.66317	1.75132	429.011	432.003	427.515	0.989611	-0.0150665	0.960364	1
chr1	34326075	34330392	HMGB4	+	4317	2343	0	0	0	0	0	0	0	NA	NA	NA	NA
chr1	34334556	34351059	LOC402779	+	16503	1364	0	0	0	0	0	0	0	NA	NA	NA	NA
chr1	34632623	34684731	C1orf94	+	52108	3153	0	0	0	0	0	0	0	NA	NA	NA	NA
chr1	35220720	35224112	GJB5	+	3392	1281	0	0	0	0	0	0	0	NA	NA	NA	NA
chr1	35225341	35229325	GJB4	+	3984	2840	0	0	0	0	0	0	0	NA	NA	NA	NA
chr1	35246789	35251967	GJB3	+	5178	2352	0	0	0	0	0	0	0	NA	NA	NA	NA
chr1	35258598	35261348	GJA4	+	2750	1622	0	0	0	0	0	0	0	NA	NA	NA	NA
chr1	35315962	35325417	C1orf212	-	9455	6373	11.7793	10.1527	10.7135	10.8818	1296.16	1404.01	1242.24	0.88478	-0.176609	0.129088	1
chr1	35331036	35370984	DLGAP3	-	39948	3587	0.0141248	0.0140805	0.033366	0.0205238	1.37672	0.947376	1.59139	1.67979	0.748281	1	1
chr1	35441299	35444307	LOC653160	-	3008	1887	0.939743	1.11077	1.07823	1.04292	36.6179	33.1582	38.3478	1.15651	0.209778	0.774437	1
chr1	35447126	35450948	ZMYM6NB	-	3822	925	5.20138	5.42448	5.3671	5.33099	92.0679	90.0007	93.1015	1.03445	0.0488685	0.93424	1
chr1	35451766	35497569	ZMYM6	-	45803	5144	4.87358	5.52804	5.97192	5.45785	524.602	468.951	552.427	1.17801	0.236347	0.169829	1
chr1	35544971	35581455	ZMYM1	+	36484	4170	4.00179	2.97394	3.08123	3.35232	261.396	311.687	236.251	0.757976	-0.399776	0.0615517	1
chr1	35649200	35658743	SFPQ	-	9543	3073	108.387	103.637	99.2403	103.755	5958.24	6228.05	5823.33	0.935017	-0.0969351	0.281404	1
chr1	35734567	35887545	ZMYM4	+	152978	6994	17.1437	18.1436	18.9131	18.0668	2361.22	2242.44	2420.6	1.07945	0.110299	0.305151	1
chr1	35899090	36023037	KIAA0319L	-	123947	4812	11.0968	12.0009	10.4194	11.1724	1004.51	998.534	1007.5	1.00898	0.0128936	0.912892	1
chr1	36023392	36032380	NCDN	+	8988	3705	24.9935	24.5211	25.2515	24.9221	1725.6	1731.8	1722.5	0.994625	-0.00777486	0.926228	1
chr1	36038970	36060927	TFAP2E	+	21957	2187	0.572485	0.715028	0.601975	0.629829	25.8395	23.6844	26.9171	1.13649	0.184583	0.851127	1
chr1	36065142	36107445	PSMB2	-	42303	4845	24.1217	27.4148	27.0001	26.1789	2370.32	2185.6	2462.68	1.12678	0.172205	0.0975652	1
chr1	36179476	36184790	C1orf216	-	5314	2934	16.2426	12.6035	12.6157	13.8206	758.066	891.481	691.359	0.775518	-0.366769	0.00897923	0.516519
chr1	36197712	36235551	CLSPN	-	37839	8484	13.8456	12.4383	10.7897	12.3579	1958.99	2196.02	1840.47	0.838095	-0.254814	0.119945	1
chr1	36273827	36323490	EIF2C4	+	49663	7060	4.32959	4.5426	4.62522	4.49914	593.624	571.268	604.803	1.0587	0.0822974	0.621526	1
chr1	36348809	36389899	EIF2C1	+	41090	7478	10.1487	10.5214	10.3391	10.3364	1444.53	1419.17	1457.21	1.02681	0.038167	0.748733	1
chr1	36396682	36522063	EIF2C3	+	125381	3645	11.432	11.7055	12.1692	11.7689	801.517	778.743	812.904	1.04387	0.0619384	0.687447	1
chr1	36549675	36553876	TEKT2	+	4201	1509	0.0671513	0.133881	0.0793132	0.0934486	2.63369	1.89475	3.00315	1.58498	0.664469	1	1
chr1	36554452	36559533	ADPRHL2	+	5081	1691	5.50377	6.10282	4.86523	5.49061	173.289	174.317	172.775	0.991152	-0.0128211	1	1
chr1	36560843	36565850	COL8A2	-	5007	4445	1.11704	1.02263	1.10368	1.08112	89.8182	92.8428	88.3059	0.951133	-0.0722816	0.834665	1
chr1	36602172	36615067	TRAPPC3	-	12895	1262	39.8768	41.7374	39.7575	40.4572	953.875	940.744	960.44	1.02094	0.0298923	0.817601	1
chr1	36621802	36646441	MAP7D1	+	24639	3324	58.1466	47.9642	52.6413	52.9174	3287.59	3614.24	3124.26	0.864431	-0.210177	0.059855	1
chr1	36690016	36770957	THRAP3	+	80941	4431	63.3889	67.7791	62.3408	64.5029	5340.7	5252.25	5384.93	1.02526	0.0359911	0.685039	1
chr1	36771993	36786948	SH3D21	+	14955	2579	1.30189	1.03154	1.58676	1.30673	62.8746	62.5268	63.0485	1.00834	0.0119872	0.973095	1
chr1	36787631	36789755	FAM176B	-	2124	1054	30.1268	26.6605	29.53	28.7724	566.705	594.005	553.056	0.931063	-0.103049	0.486575	1
chr1	36805224	36851485	STK40	-	46261	3846	14.8253	14.0796	15.2169	14.7073	1056.96	1065.8	1052.54	0.987563	-0.0180546	0.853114	1
chr1	36859030	36863493	LSM10	-	4463	850	18.1124	15.8776	15.9718	16.6539	264.573	288.002	252.858	0.877973	-0.187752	0.383314	1
chr1	36883506	36916086	OSCP1	-	32580	1665	1.1733	1.29738	0.981467	1.15072	35.8933	36.9477	35.3661	0.957195	-0.0631156	0.948576	1
chr1	36921361	36930040	MRPS15	-	8679	965	17.2998	20.7854	20.1313	19.4055	349.865	311.687	368.954	1.18373	0.243344	0.219698	1
chr1	36931643	36948915	CSF3R	-	17272	3490	0	0	0	0	0	0	0	NA	NA	NA	NA
chr1	37261127	37499844	GRIK3	-	238717	9219	0	0	0	0	0	0	0	NA	NA	NA	NA
chr1	37627163	37627235	MIR4255	+	72	72	0	0	0	0	0	0	0	NA	NA	NA	NA
chr1	37920479	37940044	LOC728431	-	19565	1427	1.37923	0.935208	0.809676	1.04137	27.5712	36.9477	22.8829	0.619333	-0.691212	0.279337	1
chr1	37940118	37949978	ZC3H12A	+	9860	2716	2.26795	2.70142	2.78379	2.58439	131.091	115.58	138.846	1.2013	0.264594	0.412953	1
chr1	37958175	37980364	MEAF6	-	22189	2147	14.1395	16.1512	15.3598	15.2168	610.543	567.478	632.075	1.11383	0.155531	0.318385	1
chr1	38002141	38019903	SNIP1	-	17762	2471	2.46877	2.74836	2.51864	2.57859	118.789	113.685	121.341	1.06734	0.0940182	0.790178	1
chr1	38022519	38032458	DNALI1	+	9939	2649	0.190528	0.266929	0.361446	0.272967	13.5277	9.47376	15.5547	1.64187	0.715338	0.566386	1
chr1	38032412	38061586	GNL2	-	29174	2402	40.5989	41.476	39.7387	40.6045	1822.77	1823.7	1822.31	0.999239	-0.00109868	1	1
chr1	38076950	38100595	RSPO1	-	23645	3089	0	0	0	0	0	0	0	NA	NA	NA	NA
chr1	38147241	38156192	C1orf109	-	8951	2355	3.10919	2.60782	2.21316	2.64339	116.568	137.37	106.167	0.772854	-0.371731	0.247979	1
chr1	38158158	38175391	CDCA8	+	17233	2303	42.2358	28.4181	25.2732	31.9757	1376.42	1818.96	1155.15	0.635061	-0.655032	1.84663e-08	2.754e-05
chr1	38181645	38230824	EPHA10	-	49179	6643	0	0	0	0	0	0	0	NA	NA	NA	NA
chr1	38259773	38267278	MANEAL	+	7505	3107	3.64459	3.53157	3.16832	3.44816	200.086	212.212	194.023	0.91429	-0.129277	0.619798	1
chr1	38268613	38273865	YRDC	-	5252	1836	4.15632	3.21539	3.6135	3.66174	125.86	143.054	117.263	0.819715	-0.286805	0.330572	1
chr1	38273472	38275126	C1orf122	+	1654	1318	6.53945	7.58013	8.09492	7.40483	182.303	161.054	192.928	1.19791	0.260518	0.344823	1
chr1	38275238	38325292	MTF1	-	50054	7972	1.92778	2.00032	2.18641	2.03817	303.54	287.055	311.783	1.08614	0.119214	0.603742	1
chr1	38326368	38412729	INPP5B	-	86361	4454	9.63225	9.78631	10.1676	9.86205	821.037	802.427	830.341	1.03479	0.0493338	0.752361	1
chr1	38422651	38455761	SF3A3	-	33110	2836	15.0136	17.0759	15.5399	15.8765	841.098	795.796	863.749	1.08539	0.118214	0.379779	1
chr1	38462441	38471187	FHL3	-	8746	1657	18.914	18.6976	18.9101	18.8406	583.556	586.426	582.121	0.992659	-0.0106297	0.940745	1
chr1	38478383	38490497	UTP11L	+	12114	2050	21.4772	22.3461	21.9063	21.9099	839.173	823.27	847.124	1.02898	0.0412087	0.773802	1
chr1	38509522	38512450	POU3F1	-	2928	2928	0	0	0	0	0	0	0	NA	NA	NA	NA
chr1	38554902	38555001	MIR3659	+	99	99	0	0	0	0	0	0	0	NA	NA	NA	NA
chr1	38674705	38680439	LOC339442	-	5734	2283	0	0	0	0	0	0	0	NA	NA	NA	NA
chr1	39305014	39325340	RRAGC	-	20326	1432	61.5922	52.4051	56.6192	56.8722	1522.22	1649.38	1458.64	0.884355	-0.177303	0.107826	1
chr1	39328161	39339050	MYCBP	-	10889	2565	1.38269	1.75247	1.37558	1.50358	72.0694	66.3163	74.946	1.13013	0.176487	0.67834	1
chr1	39339266	39339738	GJA9-MYCBP	-	2599	472	0	0	0	0	0	0	0	NA	NA	NA	NA
chr1	39347103	39347298	GJA9	-	7560	195	0	0.259009	0	0.0863363	0.313724	0	0.470586	Inf	Inf	1	1
chr1	39351478	39407456	RHBDL2	-	55978	1837	0.330967	0.357424	0.194202	0.294198	10.1095	11.3685	9.48004	0.833886	-0.262078	0.850649	1
chr1	39456915	39471737	AKIRIN1	+	14822	2726	9.97213	8.97741	8.70702	9.21885	470.057	508.741	450.715	0.885941	-0.174717	0.307738	1
chr1	39491966	39500308	NDUFS5	+	8342	571	6.12246	6.36862	7.65053	6.71387	71.6508	65.3689	74.7917	1.14415	0.194272	0.697978	1
chr1	39547088	39952810	MACF1	+	405722	17871	59.8607	59.3628	58.4821	59.2352	19782.4	20002.9	19672.1	0.983463	-0.024057	0.767735	1
chr1	39875175	39882154	KIAA0754	+	6979	6979	28.7199	28.5072	28.0581	28.4284	3707.46	3747.82	3687.28	0.983847	-0.0234945	0.806156	1
chr1	39957317	39995541	BMP8A	+	38224	5626	0.0720449	0.0179548	0.0531834	0.0477277	5.0218	7.57901	3.74319	0.493889	-1.01774	0.489424	1
chr1	39987951	40025370	PPIEL	-	37419	2637	0.11528	0.171273	0.188528	0.15836	7.70709	5.68426	8.7185	1.5338	0.617109	0.777992	1
chr1	40026484	40042521	PABPC4	-	16037	3204	57.0447	63.0809	57.1868	59.1041	3538.56	3417.18	3599.24	1.05328	0.0748847	0.502258	1
chr1	40033045	40033182	SNORA55	-	137	137	1.47929	0.971282	0.512403	0.987657	2.57794	3.7895	1.97216	0.520428	-0.94223	0.705275	1
chr1	40089102	40105348	HEYL	-	16246	4114	0	0	0	0	0	0	0	NA	NA	NA	NA
chr1	40124792	40137710	NT5C1A	-	12918	1107	0	0	0	0	0	0	0	NA	NA	NA	NA
chr1	40144644	40157089	HPCAL4	-	12445	4259	0	0	0	0	0	0	0	NA	NA	NA	NA
chr1	40204516	40229586	PPIE	+	25070	4737	4.01727	4.65116	3.61615	4.09486	362.372	356.213	365.451	1.02593	0.0369366	0.89005	1
chr1	40223902	40254533	BMP8B	-	30631	3773	0	0	0	0	0	0	0	NA	NA	NA	NA
chr1	40235196	40237020	OXCT2	-	1824	1824	0	0	0	0	0	0	0	NA	NA	NA	NA
chr1	40306705	40349177	TRIT1	-	42472	2128	4.99119	6.40645	5.92653	5.77472	229.852	198.949	245.303	1.233	0.302169	0.203577	1
chr1	40361095	40367687	MYCL1	-	6592	4951	0.0716338	0.102013	0.0846078	0.0860849	7.963	6.63163	8.62869	1.30114	0.379777	0.899918	1
chr1	40420783	40435628	MFSD2A	+	14845	2201	2.26209	2.95092	2.60852	2.60718	107.284	92.8428	114.504	1.23331	0.30254	0.380026	1
chr1	40506254	40538321	CAP1	+	32067	2773	56.1244	59.1004	63.8396	59.6881	3093.26	2910.34	3184.73	1.09428	0.129982	0.244988	1
chr1	40538381	40563142	PPT1	-	24761	2504	27.971	29.2769	30.2739	29.1739	1364.99	1309.27	1392.85	1.06384	0.0892754	0.473802	1
chr1	40627040	40706593	RLF	+	79553	6250	1.12665	0.912228	0.794331	0.944402	110.355	131.685	99.6897	0.75703	-0.401577	0.220156	1
chr1	40713572	40717365	TMCO2	+	3793	741	0	0	0	0	0	0	0	NA	NA	NA	NA
chr1	40723732	40759856	ZMPSTE24	+	36124	3154	25.8277	29.9681	28.2056	28.0005	1650.32	1523.38	1713.79	1.12499	0.169911	0.128108	1
chr1	40766162	40782939	COL9A2	-	16777	2831	0.0357935	0.0885169	0.147966	0.0907589	4.81542	1.89475	6.27576	3.31218	1.72778	0.511674	1
chr1	40839377	40888998	SMAP2	+	49621	3257	30.1219	27.976	29.758	29.2853	1782.57	1834.12	1756.79	0.957839	-0.062145	0.542368	1
chr1	40916336	40929390	ZNF643	+	13054	2031	2.87552	3.02671	3.05011	2.98411	113.445	108.948	115.693	1.06191	0.0866649	0.828705	1
chr1	40943301	40962015	ZNF642	+	18714	2159	0.703563	0.902451	0.65509	0.753701	30.6755	28.4213	31.8026	1.11897	0.162171	0.840301	1
chr1	40974432	40982214	DEM1	+	7782	2203	0.965934	0.710275	0.745437	0.807215	33.076	39.7898	29.7191	0.746902	-0.421009	0.468616	1
chr1	40997232	41013841	ZNF684	+	16609	2097	0.359627	0.433534	0.199758	0.330973	12.9991	14.2106	12.3934	0.87212	-0.197402	0.889174	1
chr1	41086351	41131324	RIMS3	-	44973	7229	0.0841039	0.0908269	0.0910584	0.0886631	11.9775	11.3685	12.2821	1.08036	0.111509	1	1
chr1	41154751	41157933	LOC100130557	-	3182	3182	0.143303	0.174599	0.169257	0.162386	9.65551	8.52638	10.2201	1.19864	0.261401	0.948608	1
chr1	41157241	41237275	NFYC	+	80034	2821	12.4889	12.543	12.1073	12.3797	652.723	658.426	649.871	0.987007	-0.0188677	0.910942	1
chr1	41220026	41220118	MIR30E	+	92	92	0	0	0	0	0	0	0	NA	NA	NA	NA
chr1	41222955	41223044	MIR30C1	+	89	89	0	0	0	0	0	0	0	NA	NA	NA	NA
chr1	41249683	41306124	KCNQ4	+	56441	4099	0.024721	0.0369652	0.0353749	0.0323537	2.31996	1.89475	2.53257	1.33662	0.418591	1	1
chr1	41326727	41328018	CITED4	-	1291	1291	1.2166	1.17366	0.927062	1.10578	26.6733	29.3687	25.3257	0.862336	-0.213677	0.769862	1
chr1	41445006	41478235	CTPS	+	33229	3199	61.4743	60.3658	53.5284	58.4562	3493.83	3676.77	3402.37	0.925369	-0.111899	0.449845	1
chr1	41480261	41509562	LOC100507178	+	29301	4800	0.390547	0.45023	0.374011	0.404929	36.3825	35.0529	37.0473	1.0569	0.0798349	0.93955	1
chr1	41481268	41487427	SLFNL1	-	6159	2155	0.0406917	0.0419162	0.0523336	0.0449805	2.00624	1.89475	2.06198	1.08826	0.122021	1	1
chr1	41492870	41707815	SCMH1	-	214945	3801	19.5455	20.0001	20.2261	19.9239	1415.18	1388.85	1428.35	1.02844	0.0404564	0.747838	1
chr1	41944445	41950344	EDN2	-	5899	1243	0	0	0	0	0	0	0	NA	NA	NA	NA
chr1	41972035	42501596	HIVEP3	-	529561	14115	2.45341	2.27045	1.92975	2.21787	585.206	648.005	553.806	0.854632	-0.226625	0.242085	1
chr1	42619091	42621495	GUCA2B	+	2404	597	0	0	0	0	0	0	0	NA	NA	NA	NA
chr1	42628361	42630395	GUCA2A	-	2034	575	0	0	0	0	0	0	0	NA	NA	NA	NA
chr1	42642209	42801548	FOXJ3	-	159339	5778	8.38524	6.84369	6.30572	7.17822	775.067	905.691	709.755	0.783661	-0.351699	0.0129486	0.655623
chr1	42846467	42889900	RIMKLA	+	43433	10569	0	0.00477876	0	0.00159292	0.313724	0	0.470586	Inf	Inf	1	1
chr1	42896000	42921938	ZMYND12	-	25938	1774	0	0	0	0	0	0	0	NA	NA	NA	NA
chr1	42922172	42926086	PPCS	+	3914	1489	16.1737	16.9952	16.9916	16.7202	465.211	450.004	472.814	1.05069	0.0713376	0.698204	1
chr1	43000559	43120335	CCDC30	+	119776	3098	0	0.016303	0.0193163	0.0118731	0.687326	0	1.03099	Inf	Inf	1	1
chr1	43124047	43142429	PPIH	+	18382	800	4.48195	5.1138	5.77272	5.12283	76.6003	67.2637	81.2686	1.20821	0.272869	0.539078	1
chr1	43148065	43168020	YBX1	+	19955	1546	1.47789	0.959345	1.10689	1.18137	34.1431	42.6319	29.8987	0.701322	-0.511851	0.359419	1
chr1	43198763	43205925	CLDN19	-	7162	3602	0	0	0	0	0	0	0	NA	NA	NA	NA
chr1	43212005	43232755	LEPRE1	-	20750	3105	20.2825	22.7924	23.3044	22.1265	1283.74	1177.59	1336.82	1.13522	0.182969	0.139203	1
chr1	43232915	43241413	C1orf50	+	8498	1015	3.08332	2.42103	3.55559	3.01998	57.3677	58.7373	56.6829	0.965024	-0.0513627	0.876494	1
chr1	43253660	43263901	LOC100129924	+	10241	983	0.206167	0.154141	0.0608768	0.140395	2.57794	3.7895	1.97216	0.520428	-0.94223	0.705275	1
chr1	43272722	43283059	CCDC23	-	10337	798	5.13664	5.56844	6.22271	5.64259	84.1959	76.7374	87.9251	1.14579	0.196344	0.654267	1
chr1	43282775	43310660	ERMAP	+	27885	3500	11.7188	13.2563	11.368	12.1144	792.55	767.374	805.137	1.04921	0.0693037	0.691662	1
chr1	43312243	43318146	ZNF691	+	5903	1912	0.337859	0.30378	0.344279	0.328639	11.9796	12.3159	11.8115	0.959044	-0.0603316	0.967156	1
chr1	43391045	43424847	SLC2A1	-	33802	3670	172.836	180.387	169.137	174.12	11941.4	11861.1	11981.5	1.01015	0.0145664	0.82985	1
chr1	43424719	43449029	FLJ32224	+	24310	1124	0.225381	0.224674	0.266201	0.238752	5.01559	4.73688	5.15495	1.08826	0.122021	1	1
chr1	43613593	43622067	FAM183A	+	8474	517	0	0	0	0	0	0	0	NA	NA	NA	NA
chr1	43629844	43638241	EBNA1BP2	-	8397	1642	20.2985	22.0798	22.3257	21.568	662.063	623.373	681.408	1.0931	0.128423	0.409821	1
chr1	43638000	43720029	WDR65	+	82029	5127	0.0197642	0.0197023	0.0273841	0.0222835	2.00624	1.89475	2.06198	1.08826	0.122021	1	1
chr1	43735664	43739673	TMEM125	+	4009	1786	0	0	0	0	0	0	0	NA	NA	NA	NA
chr1	43747556	43751288	C1orf210	-	3732	1513	0	0	0	0	0	0	0	NA	NA	NA	NA
chr1	43766663	43788779	TIE1	+	22116	3882	0	0.026021	0	0.00867367	0.627449	0	0.941173	Inf	Inf	1	1
chr1	43803474	43820135	MPL	+	16661	3645	0.1251	0.075944	0.164175	0.12174	8.14677	8.52638	7.95696	0.933217	-0.0997157	0.922627	1
chr1	43824625	43828873	CDC20	+	4248	1674	31.4291	25.0926	22.6277	26.3831	825.301	983.376	746.263	0.758879	-0.398059	0.00405545	0.330993
chr1	43829071	43833699	ELOVL1	-	4628	1483	127.477	134.359	141.614	134.483	3726.83	3534.66	3822.92	1.08155	0.113103	0.252862	1
chr1	43849587	43855483	MED8	-	5896	1807	15.041	14.3451	13.5619	14.316	483.382	507.793	471.176	0.927889	-0.107975	0.533869	1
chr1	43855555	43919918	SZT2	+	64363	13979	11.7669	11.9902	11.4163	11.7245	3063.02	3076.13	3056.47	0.99361	-0.00924892	0.945152	1
chr1	43916673	43919660	HYI	-	2987	1367	6.48252	7.79655	8.74089	7.67332	196.18	165.791	211.374	1.27495	0.350437	0.188095	1
chr1	43996546	44089343	PTPRF	+	92797	7733	20.0308	18.7725	19.1738	19.3257	2792.81	2896.13	2741.14	0.946486	-0.0793469	0.411172	1
chr1	44115796	44171189	KDM4A	+	55393	4509	13.6005	13.134	12.7819	13.1721	1109.89	1146.32	1091.67	0.952318	-0.0704841	0.580845	1
chr1	44165408	44173012	LOC100132774	-	7604	1560	0.262322	0.129504	0.153441	0.181756	5.27564	7.57901	4.12396	0.544129	-0.877979	0.561976	1
chr1	44173217	44396831	ST3GAL3	+	223614	2450	15.8049	14.1387	13.6532	14.5323	665.324	723.795	636.088	0.878823	-0.186356	0.213779	1
chr1	44398991	44402912	ARTN	+	3921	1944	0.651563	0.363731	0.290661	0.435319	15.6494	23.6844	11.6318	0.491118	-1.02586	0.227366	1
chr1	44412477	44433694	IPO13	+	21217	4027	7.11869	7.15088	8.01791	7.42916	559.306	536.215	570.852	1.0646	0.0903059	0.622907	1
chr1	44435652	44439043	DPH2	+	3391	2497	7.43103	7.84377	8.00032	7.75838	362.088	346.74	369.762	1.0664	0.0927454	0.653094	1
chr1	44440601	44443972	ATP6V0B	+	3371	1022	82.7043	81.6352	75.7054	80.015	1528.08	1580.22	1502.01	0.950505	-0.0732335	0.546075	1
chr1	44444873	44456843	B4GALT2	+	11970	2425	27.9428	28.0386	26.1211	27.3675	1240.13	1266.64	1226.88	0.968606	-0.0460184	0.729272	1
chr1	44457279	44462198	CCDC24	+	4919	1461	0.62555	0.553119	0.816827	0.665165	18.1759	17.0528	18.7374	1.09879	0.135919	0.990099	1
chr1	44462154	44497134	SLC6A9	-	34980	3647	4.36862	4.32909	3.83612	4.17794	284.777	297.476	278.428	0.935968	-0.0954695	0.676967	1
chr1	44584521	44600809	KLF17	+	16288	3128	0.213682	0.403666	0.248704	0.288684	16.8052	12.3159	19.0499	1.54677	0.629263	0.522111	1
chr1	44679124	44686351	DMAP1	+	7227	1766	8.36407	9.42848	8.0061	8.59955	283.91	276.634	287.549	1.03946	0.0558291	0.778063	1
chr1	44686741	44820939	ERI3	-	134198	1743	11.7614	11.72	12.4165	11.966	389.884	383.687	392.983	1.02423	0.0345358	0.890922	1
chr1	44870959	45117396	RNF220	+	246437	3010	37.5618	31.0804	31.1279	33.2567	1870.93	2114.54	1749.12	0.827185	-0.273719	0.0106445	0.570662
chr1	45119500	45140099	TMEM53	-	20599	1600	3.21166	2.7293	2.87557	2.93885	87.6426	95.685	83.6215	0.873925	-0.194419	0.585701	1
chr1	45140393	45191263	C1orf228	+	50870	1685	0.0601373	0.148719	0.109275	0.106044	3.32101	1.89475	4.03414	2.12911	1.09025	0.824651	1
chr1	45205489	45233438	KIF2C	+	27949	2880	54.3707	43.7205	39.6991	45.9301	2472.18	2928.34	2244.1	0.76634	-0.383944	0.00020468	0.039374
chr1	45241245	45244412	RPS8	+	3167	705	14.6524	13.9878	16.3708	15.0037	197.703	193.265	199.922	1.03445	0.0488606	0.907831	1
chr1	45241536	45241610	SNORD55	+	74	74	5.29303	8.3084	6.36053	6.65398	9.27985	7.57901	10.1303	1.33662	0.418591	0.840221	1
chr1	45242163	45242261	SNORD46	+	98	98	1.72	1.69479	1.16255	1.52578	2.63575	2.84213	2.53257	0.891081	-0.166372	0.978172	1
chr1	45243513	45243584	SNORD38A	+	71	71	0	0.164161	0	0.0547202	0	0	0	NA	NA	NA	NA
chr1	45244061	45244130	SNORD38B	+	69	69	2.76768	1.81587	1.63448	2.07268	2.63782	3.7895	2.06198	0.544129	-0.877979	0.70401	1
chr1	45249256	45253426	BEST4	-	4170	2096	0.145035	0.411498	0.256955	0.271163	10.5905	5.68426	13.0436	2.29469	1.1983	0.363222	1
chr1	45266035	45271667	PLK3	+	5632	2358	11.8863	16.5303	16.467	14.9612	659.296	523.899	726.994	1.38766	0.472656	0.00226085	0.220769
chr1	45271585	45272957	TCTEX1D4	-	1372	1264	0	0	0	0	0	0	0	NA	NA	NA	NA
chr1	45274153	45279801	BTBD19	+	5648	1572	17.1563	17.5659	18.7342	17.8188	523.421	504.004	533.129	1.05779	0.0810501	0.65811	1
chr1	45285515	45308616	PTCH2	-	23101	4634	0.873834	1.09411	0.864469	0.944137	81.6671	75.7901	84.6057	1.11632	0.158745	0.689129	1
chr1	45316193	45452361	EIF2B3	-	136168	2152	9.03571	8.58854	9.49467	9.03964	363.486	363.792	363.332	0.998735	-0.00182613	0.965878	1
chr1	45468219	45477027	HECTD3	-	8808	3628	19.8415	21.2764	23.4456	21.5212	1459	1346.22	1515.39	1.12566	0.170773	0.224341	1
chr1	45477804	45481341	UROD	+	3537	1458	41.5604	44.1987	40.661	42.14	1148.24	1133.06	1155.83	1.02009	0.0287004	0.798467	1
chr1	45482075	45672250	ZSWIM5	-	190175	5836	0.397849	0.317548	0.307618	0.341005	37.3423	43.5793	34.2238	0.785322	-0.348643	0.530655	1
chr1	45769581	45771291	LOC400752	+	1710	1710	0.177774	0.0886083	0.139981	0.135454	4.33033	5.68426	3.65337	0.642718	-0.637743	0.707462	1
chr1	45792544	45794346	HPDL	+	1802	1802	0.449861	0.280281	0.199251	0.309798	10.4315	15.158	8.06828	0.532278	-0.909747	0.393964	1
chr1	45794913	45806142	MUTYH	-	11229	2129	3.15001	3.03155	3.16214	3.11457	123.685	125.054	123	0.98358	-0.0238858	0.936888	1
chr1	45805341	45809650	TOE1	+	4309	2392	5.17922	4.4869	3.45241	4.37285	195.436	232.107	177.1	0.76301	-0.390227	0.185226	1
chr1	45809554	45956840	TESK2	-	147286	3076	1.48241	1.42819	1.18597	1.36552	78.505	85.2638	75.1256	0.881096	-0.182629	0.657834	1
chr1	45959597	45965751	CCDC163P	-	6154	2169	1.71598	1.88077	1.40176	1.66617	67.5182	69.1584	66.6981	0.964424	-0.0522603	0.94267	1
chr1	45965855	45976739	MMACHC	+	10884	2850	2.96711	3.2768	2.6416	2.96184	157.85	158.212	157.669	0.996571	-0.00495513	1	1
chr1	45976706	45988562	PRDX1	-	11856	1348	71.7815	77.6493	80.774	76.7349	1933.16	1809.49	1994.99	1.10252	0.140799	0.208172	1
chr1	46016454	46035723	AKR1A1	+	19269	1580	8.19245	8.07025	7.91724	8.05998	237.668	241.581	235.712	0.975707	-0.0354805	0.882096	1
chr1	46049659	46084578	NASP	+	34919	3291	19.0856	19.1972	15.72	18.0009	1107.22	1174.75	1073.45	0.913774	-0.130091	0.606429	1
chr1	46085715	46089731	CCDC17	-	4016	2250	0.0701524	0.120439	0.192824	0.127805	5.13121	2.84213	6.27576	2.20812	1.14282	0.67796	1
chr1	46092975	46152302	GPBP1L1	-	59327	3738	37.3186	37.5058	36.1801	37.0015	2584.61	2608.13	2572.86	0.986478	-0.0196409	0.858831	1
chr1	46111451	46112357	RPS15AP10	-	906	906	0.111845	0.167241	0.0660507	0.115045	1.94636	1.89475	1.97216	1.04086	0.0577697	1	1
chr1	46153846	46160108	TMEM69	+	6262	1471	5.16114	5.34172	5.53106	5.34464	147.12	142.106	149.626	1.05292	0.0743927	0.834484	1
chr1	46159997	46216485	IPP	-	56488	3443	5.8282	5.83587	6.26675	5.97694	384.786	375.161	389.599	1.03849	0.0544806	0.811094	1
chr1	46269284	46501796	MAST2	+	232512	5738	31.0628	30.7218	29.0673	30.284	3247.08	3332.87	3204.19	0.961391	-0.0568044	0.576218	1
chr1	46505811	46598708	PIK3R3	-	92897	5928	2.28052	2.12804	2.29811	2.23556	247.929	252.949	245.419	0.970228	-0.0436043	0.829344	1
chr1	46640748	46651634	TSPAN1	+	10886	1629	0.124409	0.0310048	0.0367354	0.0640497	1.95049	3.7895	1.03099	0.272065	-1.87798	0.487365	1
chr1	46654352	46685977	POMGNT1	-	31625	3337	16.1515	15.9209	16.7868	16.2864	1015.73	1008.01	1019.59	1.01149	0.0164883	0.935217	1
chr1	46669005	46686928	C1orf190	+	17923	1849	0.716657	0.586762	0.74127	0.681563	23.3917	24.6318	22.7716	0.92448	-0.113285	0.865047	1
chr1	46713366	46744145	RAD54L	+	30779	3146	15.7071	16.2435	13.3612	15.1039	887.655	923.692	869.637	0.941479	-0.0869984	0.739672	1
chr1	46744071	46769038	LRRC41	-	24967	2948	117.695	130.158	125.746	124.533	6860.37	6487.63	7046.74	1.08618	0.119265	0.1682	1
chr1	46769379	46782447	UQCRH	+	13068	526	2.74889	2.32295	4.25316	3.10834	30.5106	27.4739	32.029	1.1658	0.221317	0.89654	1
chr1	46806389	46830690	NSUN4	+	24301	4436	3.03042	2.20465	2.59528	2.61012	216.279	251.055	198.891	0.792223	-0.336022	0.139912	1
chr1	46859938	46879520	FAAH	+	19582	2095	0.976663	0.943929	0.817373	0.912655	35.7014	37.895	34.6046	0.913169	-0.131046	0.836886	1
chr1	46899498	46911374	LOC729041	+	11876	1267	0.0392196	0	0	0.0130732	0.315792	0.947376	0	0	#NAME?	0.678772	1
chr1	46972667	46979886	DMBX1	+	7219	2884	0	0	0	0	0	0	0	NA	NA	NA	NA
chr1	47004367	47035927	LOC100507423	+	31560	2445	0	0	0	0	0	0	0	NA	NA	NA	NA
chr1	47011315	47016887	KNCN	-	5572	2392	0.00407332	0	0	0.00135778	0	0	0	NA	NA	NA	NA
chr1	47023089	47069966	MKNK1	-	46877	2900	9.11241	8.08475	8.12071	8.43929	457.611	494.53	439.151	0.888017	-0.171342	0.315831	1
chr1	47073386	47082563	MOB3C	-	9177	2985	1.99666	1.87814	1.69401	1.85627	103.843	111.79	99.8694	0.893363	-0.162681	0.641546	1
chr1	47100710	47134099	ATPAF1	-	33389	2152	9.82895	10.5045	9.9412	10.0915	405.983	395.056	411.447	1.04149	0.0586507	0.753483	1
chr1	47139707	47157769	LOC100130197	+	18062	583	0	0	0	0	0	0	0	NA	NA	NA	NA
chr1	47140830	47184736	KIAA0494	-	43906	5767	32.2722	36.4205	37.5114	35.4014	3815.26	3479.71	3983.03	1.14464	0.194897	0.0431077	1
chr1	47264669	47285021	CYP4B1	+	20352	2158	0	0	0	0	0	0	0	NA	NA	NA	NA
chr1	47323905	47366147	CYP4Z2P	-	42242	2608	0	0	0	0	0	0	0	NA	NA	NA	NA
chr1	47394845	47407156	CYP4A11	-	12311	2552	0	0	0	0	0	0	0	NA	NA	NA	NA
chr1	47489239	47516423	CYP4X1	+	27184	2357	0	0	0	0	0	0	0	NA	NA	NA	NA
chr1	47533159	47583992	CYP4Z1	+	50833	1907	0	0	0	0	0	0	0	NA	NA	NA	NA
chr1	47603106	47614526	CYP4A22	+	11420	1668	0	0	0	0	0	0	0	NA	NA	NA	NA
chr1	47649260	47655771	PDZK1IP1	-	6511	894	0	0	0	0	0	0	0	NA	NA	NA	NA
chr1	47681962	47695443	TAL1	-	13481	5002	0	0	0	0	0	0	0	NA	NA	NA	NA
chr1	47715810	47779819	STIL	-	64009	5019	6.92713	6.28053	6.19128	6.46631	606.297	649.9	584.495	0.899362	-0.153026	0.321674	1
chr1	47799468	47844511	CMPK1	+	45043	2930	28.9282	30.3763	32.5701	30.6249	1677	1584.96	1723.02	1.0871	0.12049	0.30971	1
chr1	47881743	47883724	FOXE3	+	1981	1981	0.127879	0.0254956	0.0604158	0.0712634	2.63989	4.73688	1.59139	0.335958	-1.57365	0.471294	1
chr1	47897806	47900313	MGC12982	-	2507	2507	4.17018	4.3977	3.56166	4.04318	189.112	195.159	186.088	0.953517	-0.0686687	0.82961	1
chr1	47901688	47906363	FOXD2	+	4675	4675	0	0.075625	0.0256008	0.033742	2.94327	0	4.41491	Inf	Inf	0.303342	1
chr1	48226199	48462562	LOC388630	-	236363	7029	0	0	0	0	0	0	0	NA	NA	NA	NA
chr1	48567386	48648100	SKINTL	-	80714	1511	0	0	0	0	0	0	0	NA	NA	NA	NA
chr1	48688356	48714316	SLC5A9	+	25960	3274	0	0	0	0	0	0	0	NA	NA	NA	NA
chr1	48761043	48937876	SPATA6	-	176833	5004	0.495931	0.634905	0.637726	0.589521	55.0394	46.4214	59.3483	1.27847	0.354417	0.488107	1
chr1	48998526	50489626	AGBL4	-	1491100	2988	0	0	0	0	0	0	0	NA	NA	NA	NA
chr1	49193539	49242547	BEND5	-	49008	1328	0	0	0	0	0	0	0	NA	NA	NA	NA
chr1	50513685	50667540	ELAVL4	+	153855	2463	0	0	0	0	0	0	0	NA	NA	NA	NA
chr1	50883222	50889119	DMRTA2	-	5897	3083	0.0164339	0.0163823	0	0.0109387	0.629516	0.947376	0.470586	0.496726	-1.00948	0.876156	1
chr1	50906934	51425936	FAF1	-	519002	2583	23.1744	24.1704	25.8064	24.3837	1176.91	1118.85	1205.93	1.07783	0.108133	0.412959	1
chr1	51434366	51440309	CDKN2C	+	5943	2478	56.7097	42.0705	35.9146	44.8983	2079.08	2628.02	1804.61	0.68668	-0.542289	0.00106189	0.131972
chr1	51567905	51613754	C1orf185	+	45849	911	0	0	0	0	0	0	0	NA	NA	NA	NA
chr1	51701944	51739119	RNF11	+	37175	3074	35.1408	39.6877	40.687	38.5051	2212.05	2019.81	2308.18	1.14277	0.192539	0.0722115	1
chr1	51752929	51810785	TTC39A	-	57856	2864	0.123834	0.123445	0.104473	0.11725	6.27462	6.63163	6.09612	0.919249	-0.121472	0.961581	1
chr1	51819934	51984995	EPS15	-	165061	5483	22.381	23.0823	24.2273	23.2302	2380.44	2294.54	2423.38	1.05615	0.0788158	0.472167	1
chr1	52082545	52254891	OSBPL9	+	172346	4258	19.8099	19.4165	21.6304	20.2856	1614.33	1577.38	1632.81	1.03514	0.0498264	0.778198	1
chr1	52254865	52344609	NRD1	-	89744	4048	30.3455	31.0887	32.7152	31.3831	2374.06	2296.44	2412.87	1.0507	0.0713539	0.519034	1
chr1	52302015	52302040	MIR761	-	59	25	0	0	0	0	0	0	0	NA	NA	NA	NA
chr1	52373627	52456436	RAB3B	-	82809	12844	45.9263	46.9116	47.7993	46.8791	11252.3	11030.3	11363.3	1.03019	0.0429068	0.625686	1
chr1	52485803	52521047	TXNDC12	-	35244	1599	21.3099	22.9609	22.0272	22.0993	660.657	637.584	672.194	1.05428	0.076262	0.615939	1
chr1	52497776	52499472	KTI12	-	1696	1696	0.507851	0.982736	0.846818	0.779135	24.6878	16.1054	28.979	1.79934	0.847466	0.275348	1
chr1	52521856	52556388	BTF3L4	+	34532	4643	6.90682	6.94395	6.78362	6.87813	596.567	599.689	595.006	0.992192	-0.0113095	0.94875	1
chr1	52608045	52812358	ZFYVE9	+	204313	5090	11.1476	11.0596	10.7373	10.9815	1044.59	1061.06	1036.35	0.976713	-0.0339934	0.799474	1
chr1	52816264	52831877	CC2D1B	-	15613	5654	16.2687	15.8856	15.6635	15.9393	1683.9	1719.49	1666.1	0.968951	-0.0455038	0.684847	1
chr1	52838500	52870143	ORC1	-	31643	3169	12.6237	12.4679	9.67126	11.5876	686.092	748.427	654.925	0.875069	-0.192532	0.537597	1
chr1	52870218	52883992	PRPF38A	+	13774	2772	2.37539	2.11005	2.10067	2.19537	113.684	123.159	108.947	0.884607	-0.176892	0.58244	1
chr1	52888947	53018762	ZCCHC11	-	129815	5850	10.9234	9.89479	11.3241	10.7141	1171.32	1194.64	1159.66	0.970717	-0.0428771	0.757572	1
chr1	53068042	53074723	GPX7	+	6681	1229	4.94542	4.45889	4.80173	4.73534	108.764	113.685	106.303	0.935068	-0.0968574	0.758212	1
chr1	53099065	53122737	FAM159A	+	23672	698	0	0	0	0	0	0	0	NA	NA	NA	NA
chr1	53152013	53164038	SELRC1	-	12025	2114	2.8041	2.88996	2.88518	2.85974	113.016	110.843	114.102	1.0294	0.0418079	0.936959	1
chr1	53192130	53293013	ZYG11B	+	100883	8142	19.9541	19.6994	21.2632	20.3055	3089.96	3038.23	3115.83	1.02554	0.0363829	0.770521	1
chr1	53308182	53360247	ZYG11A	+	52065	4271	2.65633	2.25207	2.03216	2.31352	184.517	212.212	170.67	0.804242	-0.314299	0.222796	1
chr1	53361581	53387446	ECHDC2	-	25865	1590	2.97387	4.10565	3.07026	3.38326	100.474	88.106	106.659	1.21057	0.27569	0.462751	1
chr1	53392900	53517289	SCP2	+	124389	3700	11.8045	13.2118	12.9935	12.6699	875.9	816.638	905.532	1.10885	0.149068	0.280803	1
chr1	53527723	53551174	PODN	+	23451	3417	3.26661	2.3968	3.54873	3.07071	196.139	208.423	189.997	0.911594	-0.133537	0.720449	1
chr1	53552854	53608289	SLC1A7	-	55435	2677	0.0378525	0.113202	0.11177	0.0876082	4.38194	1.89475	5.62554	2.96901	1.56998	0.581855	1
chr1	53662100	53679869	CPT2	+	17769	3094	0.524014	0.536811	0.69331	0.584711	33.9079	30.316	35.7039	1.17772	0.236	0.777724	1
chr1	53679771	53686289	C1orf123	-	6518	1084	8.54703	9.58917	8.22549	8.78723	178.084	173.37	180.441	1.04079	0.0576738	0.826734	1
chr1	53692563	53704282	MAGOH	-	11719	756	10.0076	9.56379	10.2705	9.94728	140.484	141.159	140.146	0.992826	-0.0103877	0.962533	1
chr1	53704281	53708455	LOC100507564	+	4174	1181	0.0858012	0.249195	0.304023	0.213006	4.75554	1.89475	6.18594	3.26478	1.70698	0.514078	1
chr1	53708040	53793821	LRP8	-	85781	7778	6.75172	5.62627	5.83081	6.0696	882.352	982.429	832.314	0.8472	-0.239226	0.0709317	1
chr1	53904042	53905693	FLJ40434	-	1651	925	0	0	0	0	0	0	0	NA	NA	NA	NA
chr1	53925071	53933158	DMRTB1	+	8087	1907	0	0	0	0	0	0	0	NA	NA	NA	NA
chr1	53971905	54199877	GLIS1	-	227972	2816	4.91978	5.09889	5.22643	5.0817	267.215	258.634	271.506	1.04977	0.070073	0.778867	1
chr1	54231133	54304225	TMEM48	-	73092	4825	23.7262	21.4709	21.1574	22.1181	1994.19	2140.12	1921.22	0.897715	-0.15567	0.143827	1
chr1	54317391	54355487	YIPF1	-	38096	1903	9.42286	11.7161	11.5788	10.9059	387.628	335.371	413.757	1.23373	0.303026	0.111606	1
chr1	54359860	54376759	DIO1	+	16899	1860	0	0	0	0	0	0	0	NA	NA	NA	NA
chr1	54387233	54411288	HSPB11	-	24055	601	7.66825	7.08503	8.00584	7.58637	84.9781	86.2112	84.3615	0.978545	-0.0312903	0.921839	1
chr1	54412036	54433839	LRRC42	+	21803	1714	32.5005	26.9726	28.3169	29.2633	937.104	1041.17	885.074	0.850079	-0.234331	0.0700968	1
chr1	54474505	54483803	LDLRAD1	-	9298	785	0	0	0	0	0	0	0	NA	NA	NA	NA
chr1	54497348	54519111	TMEM59	-	21763	1696	20.3502	22.367	23.7313	22.1495	702.096	645.163	730.562	1.13237	0.179343	0.244485	1
chr1	54519273	54565416	TCEANC2	+	46143	4097	1.14438	1.13415	0.993225	1.09058	83.6362	88.106	81.4014	0.923903	-0.114186	0.780443	1
chr1	54519751	54519827	MIR4781	+	76	76	0	0	0	0	0	0	0	NA	NA	NA	NA
chr1	54604667	54619443	CDCP2	-	14776	2723	0.0186065	0	0	0.00620218	0.315792	0.947376	0	0	#NAME?	0.678772	1
chr1	54638026	54665746	CYB5RL	-	27720	3533	2.42302	1.99452	1.77197	2.06317	136.518	160.107	124.724	0.779009	-0.360288	0.223846	1
chr1	54665839	54684056	MRPL37	+	18217	1483	48.2905	50.0168	52.2316	50.1796	1390.52	1338.64	1416.45	1.05813	0.0815127	0.515764	1
chr1	54692194	54872092	SSBP3	-	179898	2187	4.42885	4.6761	4.15857	4.42117	180.476	180.949	180.24	0.996082	-0.0056642	1	1
chr1	55013806	55100417	ACOT11	+	86611	3391	3.13334	2.95681	3.16938	3.08651	195.996	198.949	194.519	0.977735	-0.032485	0.884354	1
chr1	55074849	55089200	FAM151A	-	14351	1981	0	0	0	0	0	0	0	NA	NA	NA	NA
chr1	55107426	55175939	HEATR8	+	68513	4209	0.105791	0.0586139	0.125498	0.0966341	7.77317	8.52638	7.39656	0.867491	-0.205079	0.859194	1
chr1	55117516	55181283	HEATR8-TTC4	+	79857	268	0.0727118	0	0	0.0242373	0	0	0	NA	NA	NA	NA
chr1	55181494	55208328	TTC4	+	26834	2283	5.30828	4.65858	4.52962	4.83216	206.303	226.423	196.244	0.866713	-0.206375	0.396649	1
chr1	55222570	55230226	PARS2	-	7656	2386	0.0637036	0.0846718	0.275885	0.14142	6.3119	2.84213	8.04678	2.83125	1.50144	0.635208	1
chr1	55246751	55266941	TTC22	-	20190	3073	0	0	0	0	0	0	0	NA	NA	NA	NA
chr1	55271735	55307937	C1orf177	+	36202	1789	0	0	0	0	0	0	0	NA	NA	NA	NA
chr1	55315299	55352921	DHCR24	-	37622	4286	74.6325	77.4456	85.6332	79.2371	6346.69	5980.78	6529.65	1.09177	0.12667	0.386607	1
chr1	55446464	55457966	TMEM61	+	11502	1097	0	0	0	0	0	0	0	NA	NA	NA	NA
chr1	55464616	55474465	BSND	+	9849	1370	0	0	0	0	0	0	0	NA	NA	NA	NA
chr1	55505148	55530526	PCSK9	+	25378	3710	0	0	0.0322598	0.0107533	0.747204	0	1.12081	Inf	Inf	1	1
chr1	55532031	55681039	USP24	-	149008	10802	18.5192	19.932	20.6217	19.6909	3974.7	3740.24	4091.93	1.09403	0.129651	0.178941	1
chr1	55681080	55683128	LOC100507634	+	2048	2048	0.508578	0.885916	0.84737	0.747288	28.7602	19.8949	33.1928	1.66841	0.738472	0.30326	1
chr1	55691313	55691396	MIR4422	+	83	83	0	0	0	0	0	0	0	NA	NA	NA	NA
chr1	56960418	57045257	PPAP2B	-	84839	3308	42.9445	39.987	40.6476	41.193	2546.61	2656.44	2491.69	0.937981	-0.0923694	0.350929	1
chr1	57110989	57181008	PRKAA2	+	70019	9352	0.16878	0.183206	0.187043	0.179676	31.2906	29.3687	32.2516	1.09817	0.135095	0.899688	1
chr1	57184476	57285369	C1orf168	-	100893	3460	0	0.0145973	0.0172954	0.0106309	0.687326	0	1.03099	Inf	Inf	1	1
chr1	57320442	57383894	C8A	+	63452	2392	0	0.0211149	0	0.00703829	0.313724	0	0.470586	Inf	Inf	1	1
chr1	57394882	57431688	C8B	-	36806	2037	0	0	0	0	0	0	0	NA	NA	NA	NA
chr1	57463578	58716211	DAB1	-	1252633	2580	0.796087	1.15086	1.39301	1.11332	53.8733	38.8424	61.3888	1.58046	0.660343	0.198882	1
chr1	58946390	59012446	OMA1	-	66056	1909	2.23501	2.39895	2.76157	2.46517	87.9524	79.5796	92.1389	1.15782	0.211411	0.619774	1
chr1	59041094	59043166	TACSTD2	-	2072	2072	1.19817	1.06316	0.924198	1.06184	41.2329	46.4214	38.6387	0.832347	-0.264744	0.630105	1
chr1	59120410	59165747	MYSM1	-	45337	7768	8.54314	10.1006	9.67799	9.44056	1370.15	1241.06	1434.69	1.15602	0.209161	0.0782211	1
chr1	59246462	59249785	JUN	-	3323	3323	3.55253	2.94863	3.91024	3.47047	215.514	220.739	212.901	0.964495	-0.0521542	0.831303	1
chr1	59250822	59365384	LOC100131060	+	114562	1123	0.025161	0	0	0.00838701	0.315792	0.947376	0	0	#NAME?	0.678772	1
chr1	59597607	59612479	HSD52	-	14872	1043	0.0485768	0	0	0.0161923	0.315792	0.947376	0	0	#NAME?	0.678772	1
chr1	59762624	60228402	FGGY	+	465778	2185	1.11525	1.262	0.834268	1.07051	43.6209	45.474	42.6944	0.938873	-0.090998	0.911213	1
chr1	60198898	60198968	MIR4711	-	70	70	0	0	0	0	0	0	0	NA	NA	NA	NA
chr1	60280532	60342050	HOOK1	+	61518	5857	0.00865044	0	0.0102172	0.0062892	0.689394	0.947376	0.560403	0.591532	-0.757472	0.885991	1
chr1	60358979	60392423	CYP2J2	-	33444	1857	0.0540425	0	0.1289	0.0609808	2.12599	1.89475	2.24161	1.18306	0.242528	1	1
chr1	60456065	60539442	C1orf87	-	83377	2028	0	0	0.020996	0.00699866	0.373602	0	0.560403	Inf	Inf	1	1
chr1	61542945	61928460	NFIA	+	385515	10023	1.6028	1.49641	1.60995	1.56972	294.155	300.318	291.073	0.969216	-0.0451104	0.810675	1
chr1	62146718	62191095	TM2D1	-	44377	1250	8.3871	7.33512	10.6224	8.78153	205.406	196.107	210.056	1.07113	0.0991361	0.911694	1
chr1	62208148	62629591	INADL	+	421443	8504	3.19123	2.99688	3.64945	3.27919	521.595	507.793	528.495	1.04077	0.0576492	0.883242	1
chr1	62660473	62678001	L1TD1	+	17528	3990	0	0	0	0	0	0	0	NA	NA	NA	NA
chr1	62701836	62785083	KANK4	-	83247	5477	0	0	0	0	0	0	0	NA	NA	NA	NA
chr1	62901974	62917475	USP1	+	15501	4198	19.7365	13.1889	10.9669	14.6308	1147.46	1548.96	946.713	0.611193	-0.710301	0.000106734	0.023986
chr1	62920396	63153969	DOCK7	-	233573	7052	23.5641	24.141	26.061	24.5887	3240.69	3107.39	3307.35	1.06435	0.089969	0.423297	1
chr1	63063186	63071180	ANGPTL3	+	7994	2126	0	0.0237567	0.0281477	0.0173015	0.687326	0	1.03099	Inf	Inf	1	1
chr1	63249776	63330941	ATG4C	+	81165	2724	1.82027	1.75537	1.62524	1.73362	88.398	92.8428	86.1756	0.928187	-0.107512	0.781409	1
chr1	63624753	63782901	LINC00466	-	158148	1793	0	0	0	0	0	0	0	NA	NA	NA	NA
chr1	63788729	63790797	FOXD3	+	2068	2068	0	0	0	0	0	0	0	NA	NA	NA	NA
chr1	63833260	63904233	ALG6	+	70973	3371	1.35529	1.80311	1.48809	1.54883	97.4508	85.2638	103.544	1.2144	0.280242	0.434055	1
chr1	63906440	63988944	ITGB3BP	-	82504	1176	3.58665	4.01645	2.74295	3.44868	75.8753	78.6322	74.4969	0.94741	-0.0779397	0.905427	1
chr1	63989012	64038364	EFCAB7	+	49352	2361	1.11589	1.03587	0.858351	1.00337	44.1824	49.2635	41.6419	0.845288	-0.242486	0.652145	1
chr1	64014650	64016307	DLEU2L	+	1657	1657	0.287539	0.0914424	0.325032	0.234671	7.14572	8.52638	6.45539	0.757107	-0.40143	0.731549	1
chr1	64058946	64125916	PGM1	+	66970	3353	10.9682	12.1826	12.2336	11.7948	738.985	687.795	764.581	1.11164	0.15269	0.303174	1
chr1	64239689	64644707	ROR1	+	405018	4101	0.975288	0.737758	0.758223	0.823756	63.1983	74.8427	57.3762	0.766623	-0.38341	0.360476	1
chr1	64669489	64710027	UBE2U	+	40538	1136	0	0	0	0	0	0	0	NA	NA	NA	NA
chr1	64936475	65158741	CACHD1	+	222266	5274	4.4392	4.48145	4.3872	4.43595	437.303	437.688	437.111	0.998681	-0.0019036	0.997367	1
chr1	65045529	65045604	MIR4794	+	75	75	0	0	0	0	0	0	0	NA	NA	NA	NA
chr1	65210777	65298914	RAVER2	+	88137	4361	2.65066	2.66084	2.14117	2.48422	202.439	216.002	195.658	0.905816	-0.14271	0.615096	1
chr1	65298905	65432187	JAK1	-	133282	5053	47.0414	50.5476	52.0499	49.8797	4710.18	4445.09	4842.73	1.08946	0.123608	0.18794	1
chr1	65523437	65523525	MIR3671	-	88	88	0	0	0	0	0	0	0	NA	NA	NA	NA
chr1	65524116	65524191	MIR101-1	-	75	75	0	0	0	0	0	0	0	NA	NA	NA	NA
chr1	65613231	65697828	AK4	+	84597	7226	0.0911504	0.125812	0.0910962	0.102686	13.862	12.3159	14.635	1.1883	0.248901	0.8814	1
chr1	65730429	65881552	DNAJC6	+	151123	5750	14.746	14.1025	12.7969	13.8818	1492.01	1585.91	1445.06	0.911187	-0.134181	0.26236	1
chr1	65886130	65901690	LEPROT	+	15560	4956	16.1387	16.129	17.0245	16.4308	1522.04	1495.91	1535.11	1.02621	0.0373191	0.781464	1
chr1	65890985	66103176	LEPR	+	216842	6802	1.63211	1.69168	2.00942	1.77774	225.869	207.475	235.066	1.13298	0.180124	0.495287	1
chr1	66258192	66840262	PDE4B	+	582070	5213	2.1653	2.52127	2.38594	2.3575	229.699	211.265	238.916	1.13089	0.177453	0.460028	1
chr1	66999824	67210768	SGIP1	+	210944	4694	10.7028	12.4237	13.791	12.3058	1079.85	939.797	1149.88	1.22354	0.291067	0.0562331	1
chr1	67094122	67094200	MIR3117	+	78	78	3.29776	1.53164	1.59342	2.14094	2.95361	4.73688	2.06198	0.435303	-1.19991	0.568389	1
chr1	67218139	67244730	TCTEX1D1	+	26591	2264	0.201409	0.468481	0.317183	0.329024	13.9136	8.52638	16.6072	1.94774	0.961799	0.382159	1
chr1	67263423	67266942	INSL5	-	3519	718	0	0	0	0	0	0	0	NA	NA	NA	NA
chr1	67278571	67390570	WDR78	-	111999	3955	0.232807	0.158647	0.344805	0.24542	18.0418	17.0528	18.5363	1.087	0.120348	1	1
chr1	67390577	67454302	MIER1	+	63725	5786	9.68326	9.09238	8.30624	9.02729	976.169	1047.8	940.355	0.897458	-0.156083	0.2467	1
chr1	67465014	67520080	SLC35D1	-	55066	6460	17.8421	16.0785	16.7499	16.8902	2038.92	2155.28	1980.73	0.919015	-0.12184	0.237097	1
chr1	67557858	67594220	C1orf141	-	36362	2143	0	0	0	0	0	0	0	NA	NA	NA	NA
chr1	67632168	67725650	IL23R	+	93482	2814	0	0	0	0	0	0	0	NA	NA	NA	NA
chr1	67773046	67862583	IL12RB2	+	89537	4040	0	0	0	0	0	0	0	NA	NA	NA	NA
chr1	67873492	67896123	SERBP1	-	22631	6764	7.26086	7.31018	7.59116	7.3874	933.689	918.007	941.53	1.02562	0.0365017	0.813679	1
chr1	68150859	68154021	GADD45A	+	3162	1380	16.2086	20.0858	22.3473	19.5472	503.904	417.793	546.96	1.30916	0.388647	0.0259771	0.911131
chr1	68167148	68299155	GNG12	-	132007	4409	92.4856	105.12	104.42	100.675	8294.35	7624.48	8629.28	1.13179	0.178602	0.0385188	1
chr1	68297970	68668670	LOC100289178	+	370700	2247	0.287488	0.246819	0.213055	0.249121	10.5451	12.3159	9.65968	0.784327	-0.350474	0.758382	1
chr1	68511644	68516460	DIRAS3	-	4816	1631	0.279577	0.369814	0.256832	0.302074	9.22203	8.52638	9.56986	1.12238	0.166564	1	1
chr1	68564141	68698284	WLS	-	134143	3091	12.5674	13.6533	13.2389	13.1532	760.03	726.637	776.726	1.06893	0.0961705	0.506605	1
chr1	68649200	68649293	MIR1262	-	93	93	0	0	0	0	0	0	0	NA	NA	NA	NA
chr1	68894506	68915642	RPE65	-	21136	2608	0	0	0	0	0	0	0	NA	NA	NA	NA
chr1	68939834	68962799	DEPDC1	-	22965	5333	5.08252	3.71357	4.41462	4.40357	438.754	506.846	404.708	0.798484	-0.324665	0.0940426	1
chr1	70225857	70589171	LRRC7	+	363314	6245	0	0	0	0	0	0	0	NA	NA	NA	NA
chr1	70385004	70386000	PIN1P1	+	996	996	1.11912	1.5681	1.92263	1.53661	28.6281	20.8423	32.5211	1.56034	0.641863	0.389131	1
chr1	70610484	70671361	LRRC40	-	60877	2945	6.92226	7.4045	7.58124	7.30267	401.831	380.845	412.324	1.08265	0.114573	0.555435	1
chr1	70671364	70717701	SRSF11	+	46337	2792	62.4536	62.7336	60.2157	61.801	3224.4	3260.87	3206.17	0.983225	-0.0244066	0.816702	1
chr1	70724684	70820417	ANKRD13C	-	95733	5667	16.6444	16.3296	17.178	16.7173	1770.6	1764.01	1773.89	1.0056	0.00805501	0.97874	1
chr1	70820492	70833705	HHLA3	+	13213	951	0.782749	0.742505	1.06973	0.864994	15.4803	14.2106	16.1151	1.13401	0.181439	0.963946	1
chr1	70876900	70905534	CTH	+	28634	2140	1.32401	1.03346	1.24276	1.20008	47.9267	53.0531	45.3635	0.85506	-0.225902	0.63024	1
chr1	71318035	71513491	PTGER3	-	195456	10280	0.00492856	0	0.0058212	0.00358325	0.689394	0.947376	0.560403	0.591532	-0.757472	0.885991	1
chr1	71528973	71546972	ZRANB2	-	17999	3145	6.59606	6.32955	6.46097	6.46219	379.791	387.477	375.948	0.970247	-0.0435759	0.808965	1
chr1	71533313	71533399	MIR186	-	86	86	0.0679771	0	0	0.022659	0	0	0	NA	NA	NA	NA
chr1	71868624	72748277	NEGR1	-	879653	5669	4.10325	3.66017	4.16758	3.977	421.462	434.846	414.77	0.953834	-0.0681904	0.666514	1
chr1	74491701	74663871	LRRIQ3	-	172170	2862	0	0	0.0627274	0.0209091	1.12081	0	1.68121	Inf	Inf	1	1
chr1	74663895	74674148	FPGT	+	10253	4484	0.900024	0.856045	1.13977	0.965279	80.8626	75.7901	83.3988	1.10039	0.138019	0.798545	1
chr1	74701070	75010116	TNNI3K	+	309046	3023	0.0805771	0.148761	0.0590059	0.0961147	5.52329	4.73688	5.91649	1.24903	0.320804	0.979384	1
chr1	74930318	74930609	FPGT-TNNI3K	+	291	291	0	0	0	0	0	0	0	NA	NA	NA	NA
chr1	75033794	75139422	C1orf173	-	105628	7159	0	0	0	0	0	0	0	NA	NA	NA	NA
chr1	75171171	75199092	CRYZ	-	27921	2303	7.82135	9.35096	9.61719	8.92983	384.301	337.266	407.819	1.20919	0.274043	0.155755	1
chr1	75198835	75232360	TYW3	+	33525	3549	10.3946	9.51058	10.4869	10.1307	671.845	689.69	662.923	0.96119	-0.0571069	0.667615	1
chr1	75594118	75627218	LHX8	+	33100	2373	0.0213509	0	0.0252178	0.0155229	0.689394	0.947376	0.560403	0.591532	-0.757472	0.885991	1
chr1	75667815	76076799	SLC44A5	-	408984	4224	0.0239894	0	0.0141671	0.0127188	1.00519	1.89475	0.560403	0.295766	-1.75747	0.658835	1
chr1	76190042	76229355	ACADM	+	39313	2615	9.20348	11.0756	9.30589	9.86165	481.821	450.004	497.73	1.10606	0.145427	0.487503	1
chr1	76251885	76260764	RABGGTB	+	8879	1496	15.4337	16.0378	15.0658	15.5125	433.868	432.003	434.801	1.00647	0.00931123	0.961786	1
chr1	76252756	76252834	SNORD45C	+	78	78	0.649559	1.24523	1.26884	1.05454	1.69044	0.947376	2.06198	2.17652	1.12202	1	1
chr1	76253573	76253657	SNORD45A	+	84	84	2.59823	4.72921	3.32911	3.55219	5.64097	3.7895	6.56671	1.73287	0.793161	0.765712	1
chr1	76255161	76255232	SNORD45B	+	71	71	2.41526	3.17377	0.794218	2.12775	2.57588	2.84213	2.44275	0.859479	-0.218466	0.976682	1
chr1	76262555	76378923	MSH4	+	116368	3277	0	0	0	0	0	0	0	NA	NA	NA	NA
chr1	76384557	76398116	ASB17	-	13559	1107	0	0	0.0540577	0.0180192	0.373602	0	0.560403	Inf	Inf	1	1
chr1	76540388	77096669	ST6GALNAC3	+	556281	3621	0.0139922	0.0415766	0.0495791	0.0350493	2.37777	0.947376	3.09297	3.26478	1.70698	0.807032	1
chr1	77333185	77529737	ST6GALNAC5	+	196552	2032	3.88392	3.30915	3.80921	3.66743	139.184	147.791	134.88	0.912643	-0.131878	0.629459	1
chr1	77554666	77685132	PIGK	-	130466	4625	4.6823	4.60398	4.27726	4.52118	390.897	404.53	384.081	0.949451	-0.0748345	0.702559	1
chr1	77747661	78025654	AK5	+	277993	4335	7.77222	7.68064	7.10021	7.51769	608.778	630.005	598.164	0.949459	-0.0748227	0.64967	1
chr1	78030189	78148343	ZZZ3	-	118154	4323	7.36872	6.17999	6.49806	6.68226	539.813	595.899	511.769	0.858818	-0.219575	0.164037	1
chr1	78161673	78225537	USP33	-	63864	4598	18.6974	20.0799	21.41	20.0624	1723.96	1607.7	1782.1	1.10848	0.148579	0.201554	1
chr1	78245308	78344081	FAM73A	+	98773	5263	4.92408	5.0297	5.41401	5.1226	503.596	484.109	513.339	1.06038	0.0845804	0.651051	1
chr1	78354199	78409578	NEXN	+	55379	3389	51.3233	54.2603	54.445	53.3429	3378.2	3252.34	3441.13	1.05805	0.0814031	0.406675	1
chr1	78413590	78444777	FUBP1	-	31187	2884	79.7906	81.4213	77.6605	79.6242	4291.22	4302.98	4285.35	0.995902	-0.00592493	0.969335	1
chr1	78470635	78482995	DNAJB4	+	12360	2237	18.1701	16.4167	16.9606	17.1825	718.207	759.795	697.412	0.917894	-0.1236	0.383382	1
chr1	78511588	78603112	GIPC2	+	91524	2823	0.233316	0.208845	0.168769	0.203643	10.8588	12.3159	10.1303	0.822536	-0.281849	0.811497	1
chr1	78695282	78835147	MGC27382	+	139865	1191	0	0	0.0454138	0.0151379	0.373602	0	0.560403	Inf	Inf	1	1
chr1	78956727	79006386	PTGFR	+	49659	5431	14.4416	11.6724	12.2361	12.7834	1297.64	1466.54	1213.19	0.82725	-0.273604	0.019361	0.806134
chr1	79086087	79111830	IFI44L	+	25743	5874	0.0776286	0.20603	0.183377	0.155678	17.0964	8.52638	21.3813	2.50767	1.32635	0.175669	1
chr1	79115476	79129763	IFI44	+	14287	1726	4.36815	5.26383	5.0506	4.89419	158.069	141.159	166.524	1.17969	0.238413	0.409372	1
chr1	79355448	79472495	ELTD1	-	117047	3619	4.81084	5.5636	5.32442	5.23295	354.108	325.897	368.214	1.12985	0.176126	0.37046	1
chr1	82266081	82458107	LPHN2	+	192026	5706	0.159487	0.150135	0.21802	0.175881	18.8632	17.0528	19.7684	1.15925	0.213193	0.90779	1
chr1	84335056	84464833	TTLL7	-	129777	3648	2.52292	2.48678	2.50161	2.50377	171.106	172.422	170.447	0.988545	-0.0166219	0.951989	1
chr1	84543744	84704181	PRKACB	+	160437	5823	13.0961	14.5622	15.1049	14.2544	1551.21	1425.8	1613.91	1.13193	0.178785	0.129095	1
chr1	84764048	84816481	SAMD13	+	52433	1803	0.0281007	0.0280126	0.0331902	0.0297679	1.00312	0.947376	1.03099	1.08826	0.122021	1	1
chr1	84830640	84863576	UOX	-	32936	1551	0	0	0	0	0	0	0	NA	NA	NA	NA
chr1	84864214	84880691	DNASE2B	+	16477	1345	0	0	0	0	0	0	0	NA	NA	NA	NA
chr1	84944919	84964033	RPF1	+	19114	1975	15.583	14.5904	16.2703	15.4812	571.447	575.057	569.641	0.990582	-0.0136513	0.89486	1
chr1	84964005	84972262	GNG5	-	8257	806	12.0354	11.6397	13.7654	12.4802	187.785	180.949	191.204	1.05667	0.0795288	0.817827	1
chr1	85018803	85040163	CTBS	-	21360	3101	5.07906	5.43523	5.49647	5.33692	309.472	294.634	316.891	1.07554	0.105062	0.631679	1
chr1	85093912	85100703	C1orf180	-	6791	2884	0.0175678	0.0350255	0.0207496	0.0244477	1.31684	0.947376	1.50158	1.58498	0.664469	1	1
chr1	85109389	85156240	SSX2IP	-	46851	6114	17.2904	17.9219	17.7023	17.6382	2015.06	1976.23	2034.47	1.02947	0.0419061	0.701172	1
chr1	85279085	85358896	LPAR3	-	79811	1721	5.58956	4.08717	4.83057	4.83577	155.539	180.001	143.308	0.796147	-0.328893	0.213369	1
chr1	85391265	85462796	MCOLN2	-	71531	3044	2.11128	2.29643	2.43998	2.28256	129.726	120.317	134.431	1.11731	0.160028	0.640702	1
chr1	85483764	85514169	MCOLN3	-	30405	2796	0.416777	0.329319	0.545356	0.430484	22.2503	21.7896	22.4806	1.03171	0.0450402	1	1
chr1	85527992	85598821	WDR63	+	70829	3007	0.268615	0.529732	0.970166	0.589504	33.3984	15.158	42.5185	2.80502	1.48801	0.19593	1
chr1	85599476	85599556	MIR4423	+	80	80	0	0	0	0	0	0	0	NA	NA	NA	NA
chr1	85623355	85666728	SYDE2	-	43373	4711	1.07527	1.31353	1.46031	1.28303	113.132	94.7376	122.329	1.29124	0.368752	0.290935	1
chr1	85715636	85725355	C1orf52	-	9719	3390	1.05913	0.846935	0.956627	0.954229	60.478	67.2637	57.0852	0.848678	-0.236711	0.575486	1
chr1	85731459	85742587	BCL10	-	11128	3104	7.28054	6.85624	7.66857	7.26845	421.615	422.53	421.157	0.996752	-0.00469308	0.946085	1
chr1	85742040	85743771	LOC646626	+	1731	888	0.114112	0.227508	0.336948	0.226189	3.75449	1.89475	4.68436	2.47228	1.30584	0.733264	1
chr1	85784167	86044046	DDAH1	-	259879	4482	117.624	126.27	140.538	128.144	10733.6	9857.45	11171.7	1.13333	0.180566	0.243696	1
chr1	86046443	86049648	CYR61	+	3205	2293	14.7816	17.1603	21.3383	17.7601	761.263	633.794	824.997	1.30168	0.380373	0.245111	1
chr1	86115105	86174116	ZNHIT6	-	59011	6197	5.99366	5.7103	5.68717	5.79704	671.448	694.427	659.959	0.950365	-0.0734465	0.620893	1
chr1	86194915	86622121	COL24A1	-	427206	6500	0.764181	0.894177	0.916926	0.858428	104.386	92.8428	110.158	1.1865	0.246709	0.501403	1
chr1	86812506	86862025	ODF2L	-	49519	6471	3.5417	3.48467	4.12251	3.7163	449.286	428.214	459.821	1.07381	0.102742	0.70309	1
chr1	86889768	86922240	CLCA2	+	32472	4024	0.138499	0.338646	0.312296	0.263147	19.7899	10.4211	24.4743	2.34853	1.23176	0.168698	1
chr1	86934525	86965974	CLCA1	+	31449	3120	0	0	0	0	0	0	0	NA	NA	NA	NA
chr1	87012758	87046432	CLCA4	+	33674	3208	0	0	0	0	0	0	0	NA	NA	NA	NA
chr1	87099958	87121059	CLCA3P	+	21101	3412	0.0148492	0.013664	0	0.00950442	0.629516	0.947376	0.470586	0.496726	-1.00948	0.876156	1
chr1	87170252	87213867	SH3GLB1	+	43615	6488	32.1778	32.4203	35.4106	33.3362	4042.3	3904.14	4111.38	1.05308	0.0746196	0.571772	1
chr1	87328127	87380107	42628	-	51980	1840	32.195	37.1056	35.6599	34.9868	1202.78	1107.48	1250.43	1.12908	0.175146	0.155641	1
chr1	87380334	87575681	HS2ST1	+	195347	7265	7.37533	7.49699	7.87679	7.58304	1029.47	1002.32	1043.04	1.04062	0.0574428	0.688622	1
chr1	87595447	87634886	LOC339524	+	39439	4642	0.174634	0.257572	0.204279	0.212162	18.5597	15.158	20.2605	1.33662	0.418591	0.677096	1
chr1	87794150	87814607	LMO4	+	20457	5406	2.49838	2.28806	1.80412	2.19686	222.076	252.949	206.639	0.81692	-0.291733	0.298149	1
chr1	87819209	87837338	LOC100505768	-	18129	886	0	0	0	0	0	0	0	NA	NA	NA	NA
chr1	89149921	89301938	PKN2	+	152017	6104	29.7516	31.4346	31.5913	30.9258	3527.38	3395.4	3593.38	1.05831	0.0817609	0.401562	1
chr1	89318320	89357301	GTF2B	-	38981	1645	2.64285	2.11616	2.39745	2.38549	73.4628	81.4743	69.4571	0.852503	-0.230224	0.546814	1
chr1	89401455	89435150	CCBL2	-	57188	1676	4.61706	4.71269	6.55464	5.2948	166	144.949	176.526	1.21785	0.284338	0.597156	1
chr1	89445138	89449749	RBMXL1	-	13505	4611	2.95281	2.73838	2.41392	2.7017	232.869	254.844	221.882	0.870656	-0.199825	0.401431	1
chr1	89472359	89488549	GBP3	-	16190	3040	4.46753	4.62701	5.51818	4.87091	276.456	253.897	287.736	1.13328	0.180504	0.498829	1
chr1	89517986	89531043	GBP1	-	13057	3050	5.1921	4.68667	5.84307	5.24061	298.96	296.529	300.176	1.0123	0.0176378	1	1
chr1	89573309	89591799	GBP2	-	18490	2595	1.65544	1.57389	1.89096	1.70676	82.8894	80.527	84.0706	1.04401	0.0621291	0.940148	1
chr1	89597433	89641723	GBP7	-	44290	2454	0	0	0	0	0	0	0	NA	NA	NA	NA
chr1	89646830	89664633	GBP4	-	17803	6145	0.00824502	0.0410958	0.0286531	0.025998	3.00522	0.947376	4.03414	4.25823	2.09025	0.615687	1
chr1	89724633	89738544	GBP5	-	13911	4051	0.0625347	0.124677	0.103405	0.0968722	7.33142	4.73688	8.62869	1.8216	0.865204	0.652914	1
chr1	89829435	89853719	GBP6	+	24284	4867	0	0	0	0	0	0	0	NA	NA	NA	NA
chr1	89873237	89890493	GBP1P1	+	17256	1234	0	0	0	0	0	0	0	NA	NA	NA	NA
chr1	89990396	90063420	LRRC8B	+	73024	8061	0.0628527	0.0877179	0.0890835	0.0798847	12.0333	9.47376	13.313	1.40526	0.490832	0.741064	1
chr1	90090407	90098453	FLJ27354	-	8046	789	0.12843	0.128027	0.151691	0.136049	2.00624	1.89475	2.06198	1.08826	0.122021	1	1
chr1	90098643	90185094	LRRC8C	+	86451	7207	12.3603	9.4135	9.50695	10.4269	1404.27	1665.49	1273.66	0.764737	-0.386964	0.000772983	0.1048
chr1	90286572	90401989	LRRC8D	+	115417	4052	11.3025	10.1273	11.4987	10.9761	831.256	856.428	818.67	0.955913	-0.065049	0.648513	1
chr1	90458823	90460525	GEMIN8P4	-	1702	1702	0.0595364	0	0.0351598	0.0315654	1.00519	1.89475	0.560403	0.295766	-1.75747	0.658835	1
chr1	90460677	90494094	ZNF326	+	33417	3919	4.40453	4.89384	4.4467	4.58169	335.619	323.055	341.9	1.05833	0.0817947	0.676903	1
chr1	91177578	91182794	BARHL2	-	5216	1496	0	0	0	0	0	0	0	NA	NA	NA	NA
chr1	91380856	91487812	ZNF644	-	106956	6001	2.4619	2.1881	2.57661	2.40887	270.169	276.634	266.937	0.964946	-0.0514805	0.774369	1
chr1	91726322	91870426	HFM1	-	144104	4931	0.0199571	0.0307281	0	0.0168951	1.57276	1.89475	1.41176	0.745089	-0.424515	0.944561	1
chr1	91966403	91991321	CDC7	+	24918	3415	1.52299	1.13056	1.05038	1.23464	78.7858	97.5797	69.3888	0.711098	-0.491879	0.194101	1
chr1	92100567	92109335	HSP90B3P	+	8768	1362	9.82277	8.69019	9.50385	9.33894	237.479	250.107	231.164	0.924261	-0.113628	0.599963	1
chr1	92145899	92371559	TGFBR3	-	225660	6802	13.8046	13.5974	12.2244	13.2088	1678.53	1755.49	1640.04	0.934238	-0.0981373	0.456237	1
chr1	92414927	92479985	BRDT	+	65058	4051	0	0	0.0147721	0.00492405	0.373602	0	0.560403	Inf	Inf	1	1
chr1	92495532	92529093	EPHX4	+	33561	1443	4.33759	5.25017	4.42378	4.67051	126.192	117.475	130.551	1.11131	0.152266	0.628828	1
chr1	92545861	92613401	BTBD8	+	67540	1447	0.280114	0.418853	0.306192	0.335053	8.90624	7.57901	9.56986	1.26268	0.336489	0.896803	1
chr1	92632608	92650280	KIAA1107	+	17672	4556	0.553465	0.400793	0.394042	0.449433	38.2917	47.3688	33.7532	0.712562	-0.488912	0.364891	1
chr1	92683572	92711367	C1orf146	+	27795	751	0	0	0	0	0	0	0	NA	NA	NA	NA
chr1	92711954	92764566	GLMN	-	52612	2032	2.73313	3.09166	3.19303	3.00594	113.988	104.211	118.876	1.14072	0.189948	0.595065	1
chr1	92764521	92853732	RPAP2	+	89211	3112	3.2455	3.0106	3.61734	3.29115	191.119	188.528	192.414	1.02062	0.0294388	0.976934	1
chr1	92940317	92952433	GFI1	-	12116	2910	0.313061	0.362145	0.294226	0.323144	17.5029	17.0528	17.728	1.03959	0.0560209	1	1
chr1	92974252	93257961	EVI5	-	283709	7403	14.204	14.7429	14.8289	14.592	2018.41	1965.81	2044.72	1.04014	0.0567809	0.608565	1
chr1	93297593	93307481	RPL5	+	9888	1031	12.2175	15.8552	16.7263	14.933	287.876	235.897	313.866	1.33052	0.411995	0.0606628	1
chr1	93298285	93427079	FAM69A	-	128794	3099	8.90392	10.3174	10.4438	9.88836	572.813	516.32	601.059	1.16412	0.219242	0.179493	1
chr1	93302845	93302940	SNORD21	+	95	95	0	1.12464	0.411867	0.51217	1.00105	0	1.50158	Inf	Inf	0.93249	1
chr1	93306275	93306408	SNORA66	+	133	133	0.190472	0	0.449939	0.213471	0.689394	0.947376	0.560403	0.591532	-0.757472	0.885991	1
chr1	93544791	93604638	MTF2	+	59847	4128	2.57581	2.67973	2.46051	2.57202	198.534	198.949	198.327	0.996874	-0.00451718	1	1
chr1	93615298	93646246	TMED5	-	30948	6185	22.3256	24.3962	25.4736	24.0652	2781.64	2581.6	2881.65	1.11623	0.158632	0.123235	1
chr1	93646280	93744287	CCDC18	+	98007	4314	3.1369	3.44137	3.06534	3.21454	259.117	252.949	262.202	1.03658	0.0518276	0.813955	1
chr1	93775665	93811368	LOC100131564	-	35703	4033	0.575712	0.466977	0.816092	0.619594	46.6823	43.5793	48.2339	1.10681	0.146404	0.94721	1
chr1	93811477	93828148	DR1	+	16671	3208	56.1016	55.8027	52.8021	54.9021	3291.2	3365.08	3254.26	0.967068	-0.0483109	0.636932	1
chr1	93913687	94020218	FNBP1L	+	106531	5517	4.21771	3.87721	3.89129	3.9954	412.091	434.846	400.713	0.921508	-0.117932	0.50951	1
chr1	94027348	94147385	BCAR3	-	120037	3170	6.62488	7.01591	6.54107	6.72729	398.043	392.214	400.958	1.02229	0.0318099	0.864652	1
chr1	94057524	94065587	LOC100129046	+	8063	1562	0	0	0	0	0	0	0	NA	NA	NA	NA
chr1	94312387	94312467	MIR760	+	80	80	0	0	0	0	0	0	0	NA	NA	NA	NA
chr1	94335013	94344762	DNTTIP2	-	9749	2722	14.4719	11.5519	13.1315	13.0518	663.861	736.111	627.736	0.852774	-0.229765	0.121931	1
chr1	94352589	94375012	GCLM	-	22423	3074	13.6249	11.3309	13.7381	12.898	741.393	783.48	720.349	0.919423	-0.121199	0.56569	1
chr1	94458393	94586705	ABCA4	-	128312	7325	0.00691681	0	0.016182	0.0076996	1.063	0.947376	1.12081	1.18306	0.242528	1	1
chr1	94634462	94703307	ARHGAP29	-	68845	9117	18.3754	16.1376	15.1499	16.5543	2820.48	3132.97	2664.23	0.850384	-0.233814	0.0191012	0.801269
chr1	94883932	94984219	ABCD3	+	100287	3797	14.4334	14.0658	15.8533	14.7842	1049.14	1025.06	1061.18	1.03523	0.049954	0.805915	1
chr1	94994731	95007413	F3	-	12682	2393	9.0227	8.89456	8.77891	8.89872	397.74	403.582	394.818	0.978285	-0.0316729	0.865843	1
chr1	95285900	95360802	SLC44A3	+	74902	2573	0.137839	0.156281	0.186061	0.16006	7.70916	6.63163	8.24792	1.24372	0.314666	0.961628	1
chr1	95362506	95392735	CNN3	-	30229	2066	103.228	111.853	122.283	112.455	4341.81	3987.51	4518.96	1.13328	0.180503	0.162251	1
chr1	95393583	95428826	LOC729970	+	35243	952	1.99473	2.16906	2.19281	2.11887	37.6231	35.0529	38.9082	1.10998	0.150539	0.854429	1
chr1	95448278	95538507	ALG14	-	90229	1057	9.70466	10.3597	11.9708	10.6784	210.698	191.37	220.362	1.1515	0.203514	0.446286	1
chr1	95558072	95663161	TMEM56	+	105089	7185	0.260908	0.196825	0.132459	0.196731	26.4462	35.0529	22.1429	0.631699	-0.662692	0.322428	1
chr1	95583478	95710509	TMEM56-RWDD3	+	127031	500	0.26502	0.172889	0.119684	0.185864	1.94843	2.84213	1.50158	0.528328	-0.920494	0.752979	1
chr1	95699710	95712781	RWDD3	+	13071	880	2.58199	1.88738	2.19961	2.22299	36.5188	42.6319	33.4623	0.784911	-0.349399	0.5208	1
chr1	95940292	95944912	FLJ31662	+	4620	2755	0	0	0	0	0	0	0	NA	NA	NA	NA
chr1	97187174	97280605	PTBP2	+	93431	3486	11.4497	12.26	11.2892	11.6663	760.085	746.532	766.862	1.02723	0.0387615	0.774151	1
chr1	97543299	98386615	DPYD	-	843316	5616	19.3245	18.477	23.2403	20.3473	2135.96	2029.28	2189.29	1.07885	0.109499	0.773099	1
chr1	98510798	98510907	MIR2682	-	109	109	0	0.10693	0.358966	0.155299	0.373602	0	0.560403	Inf	Inf	1	1
chr1	98511625	98511727	MIR137	-	102	102	0	0.0285672	0	0.00952239	0	0	0	NA	NA	NA	NA
chr1	99127235	99226056	SNX7	+	98821	1897	15.0388	17.6935	16.5626	16.4316	582.559	533.373	607.152	1.13833	0.186913	0.237102	1
chr1	99355800	99470449	LPPR5	-	114649	4015	0.13881	0.0628976	0.119237	0.106981	8.03115	10.4211	6.83616	0.65599	-0.608255	0.599411	1
chr1	99469831	99614408	LOC100129620	+	144577	2544	0	0	0	0	0	0	0	NA	NA	NA	NA
chr1	99729847	99775138	LPPR4	+	45291	5022	14.579	16.8564	18.2231	16.5529	1553.36	1368.96	1645.56	1.20205	0.2655	0.0250887	0.900614
chr1	100111430	100160097	PALMD	+	48667	2562	0	0	0	0	0	0	0	NA	NA	NA	NA
chr1	100154610	100178513	MIR548D1	-	23903	44	0	0	0	0	0	0	0	NA	NA	NA	NA
chr1	100174258	100231349	FRRS1	-	57091	2678	4.49112	4.02476	4.15759	4.22449	211.156	224.528	204.47	0.910665	-0.135007	0.567346	1
chr1	100178485	100178513	MIR548AA1	+	23903	28	0	0	0	0	0	0	0	NA	NA	NA	NA
chr1	100315639	100389579	AGL	+	73940	8217	3.71652	3.84506	4.64775	4.06978	625.172	571.268	652.124	1.14154	0.19098	0.49907	1
chr1	100435539	100489006	SLC35A3	+	53467	2149	8.93181	9.81497	11.289	10.0119	402.131	359.055	423.668	1.17995	0.238729	0.238082	1
chr1	100503788	100548929	HIAT1	+	45141	2637	64.722	71.3445	71.1125	69.0596	3403.4	3191.71	3509.24	1.09949	0.136829	0.159038	1
chr1	100549101	100598511	SASS6	-	49410	3897	1.81691	1.90318	2.0314	1.91717	139.644	132.633	143.149	1.07929	0.110086	0.751314	1
chr1	100598705	100616054	CCDC76	+	17349	3143	2.07423	2.78529	2.54327	2.46759	145.074	122.211	156.505	1.28061	0.356833	0.229542	1
chr1	100614412	100643771	LRRC39	-	29359	1392	0.803549	1.0899	0.635754	0.843068	21.9632	20.8423	22.5236	1.08067	0.111928	0.930595	1
chr1	100652477	100715409	DBT	-	62932	10815	1.50669	1.75684	1.92365	1.72906	349.659	305.055	371.961	1.21932	0.286081	0.161039	1
chr1	100731713	100758325	RTCD1	+	26612	2623	18.2639	18.5869	19.769	18.8733	925.396	896.218	939.986	1.04884	0.0687895	0.642699	1
chr1	100746796	100746864	MIR553	+	68	68	0.530155	0.19997	0	0.243375	0.315792	0.947376	0	0	#NAME?	0.678772	1
chr1	100818022	100985833	CDC14A	+	167811	5392	0.456631	0.39035	0.344046	0.397009	40.2319	46.4214	37.1371	0.8	-0.321928	0.556395	1
chr1	101003727	101007583	GPR88	+	3856	3465	0	0	0	0	0	0	0	NA	NA	NA	NA
chr1	101092605	101112560	LOC100128787	-	19955	823	0	0	0	0	0	0	0	NA	NA	NA	NA
chr1	101185195	101204601	VCAM1	+	19406	3203	0	0	0	0	0	0	0	NA	NA	NA	NA
chr1	101337940	101360418	EXTL2	-	22478	2887	5.39142	6.368	6.43526	6.06489	326.96	290.844	345.018	1.18626	0.246426	0.232801	1
chr1	101361631	101447311	SLC30A7	+	85680	8216	17.4474	18.4349	19.9101	18.5974	2855.66	2680.13	2943.43	1.09824	0.135198	0.226834	1
chr1	101455179	101491362	DPH5	-	36183	1807	3.77657	3.40459	4.25422	3.81179	128.727	127.896	129.143	1.00975	0.014003	1	1
chr1	101702304	101707076	S1PR1	+	4772	3050	13.5375	11.1398	10.3987	11.692	666.516	772.111	613.718	0.794857	-0.331232	0.0264913	0.916749
chr1	102268126	102462790	OLFM3	-	194664	3462	0.0146348	0	0.0518561	0.0221636	1.4366	0.947376	1.68121	1.7746	0.827491	1	1
chr1	102337566	102360299	DNAJA1P5	+	22733	1782	0	0.0566855	0	0.0188952	0.627449	0	0.941173	Inf	Inf	1	1
chr1	103342022	103574052	COL11A1	-	232030	7444	66.0306	63.7788	65.4813	65.0969	9056.19	9191.44	8988.56	0.977927	-0.0322014	0.681929	1
chr1	104068577	104097859	RNPC3	+	29282	1809	2.64402	2.76405	2.02488	2.47765	83.5329	89.0533	80.7727	0.907014	-0.140803	0.749477	1
chr1	104097321	104122149	AMY2B	+	24828	2103	0.0486473	0.114078	0.0284555	0.0637271	2.57381	1.89475	2.91334	1.53758	0.620663	1	1
chr1	104112025	104114008	LOC648740	+	1983	1983	0.28105	0.127349	0.211242	0.206547	7.65755	10.4211	6.27576	0.602214	-0.731651	0.54209	1
chr1	104159998	104168400	AMY2A	+	8402	1632	0	0	0	0	0	0	0	NA	NA	NA	NA
chr1	104198140	104301311	AMY1A	+	103171	326	0	0	0	0	0	0	0	NA	NA	NA	NA
chr1	104198906	104299771	AMY1	+	102404	2784	0	0	0	0	0	0	0	NA	NA	NA	NA
chr1	104230039	104239073	AMY1A	-	103171	163	0	0	0	0	0	0	0	NA	NA	NA	NA
chr1	104231579	104238307	AMY1	-	102404	1392	0	0	0	0	0	0	0	NA	NA	NA	NA
chr1	104615644	104619693	LOC100129138	+	4049	1209	0.0419071	0.0417756	0.197988	0.0938902	2.12392	0.947376	2.7122	2.86285	1.51745	0.916661	1
chr1	107599266	107601916	PRMT6	+	2650	2650	4.22532	3.11727	3.38727	3.57662	177.281	209.37	161.237	0.770104	-0.376875	0.136283	1
chr1	107682628	108024475	NTNG1	+	341847	3477	0.469375	0.842504	0.387904	0.566595	36.8942	30.316	40.1833	1.32548	0.406515	0.732432	1
chr1	108113781	108507545	VAV3	-	393764	4867	0	0	0	0	0	0	0	NA	NA	NA	NA
chr1	108677446	108742974	SLC25A24	-	65528	3722	63.9437	67.799	66.717	66.1532	4601.09	4449.82	4676.72	1.05099	0.0717497	0.434468	1
chr1	108765962	108786703	NBPF4	-	20741	2499	0	0	0	0	0	0	0	NA	NA	NA	NA
chr1	108992903	109013260	NBPF6	+	20357	2222	0	0	0	0	0	0	0	NA	NA	NA	NA
chr1	109102970	109181949	FAM102B	+	78979	5340	10.9737	8.14931	7.87568	8.99957	898.444	1096.11	799.609	0.729494	-0.455031	0.000607275	0.0881623
chr1	109190909	109204148	HENMT1	-	13239	2041	0.12412	0.294573	0.117279	0.178657	6.83806	4.73688	7.88865	1.66537	0.735842	0.71396	1
chr1	109234931	109244422	PRPF38B	+	9491	3756	22.3249	21.4613	20.2488	21.345	1498.19	1567.91	1463.33	0.933301	-0.0995864	0.400453	1
chr1	109255555	109285367	FNDC7	+	29812	3060	0.0165574	0	0.0368559	0.0178044	1.063	0.947376	1.12081	1.18306	0.242528	1	1
chr1	109289284	109352148	STXBP3	+	62864	2503	19.3999	20.9751	22.0814	20.8188	973.697	907.586	1006.75	1.10926	0.149602	0.276493	1
chr1	109358524	109399716	AKNAD1	-	41192	3048	0.0166226	0	0.0392664	0.0186296	1.063	0.947376	1.12081	1.18306	0.242528	1	1
chr1	109399838	109401146	SRG7	+	1308	535	0	0.0944052	0	0.0314684	0.313724	0	0.470586	Inf	Inf	1	1
chr1	109419602	109473044	GPSM2	+	53442	3033	9.47096	6.86558	8.13531	8.15728	462.233	537.162	424.768	0.790763	-0.338683	0.0757025	1
chr1	109472129	109506111	CLCC1	-	33982	4835	7.27075	8.40385	8.2796	7.98474	721.334	657.479	753.261	1.14568	0.196206	0.185895	1
chr1	109512837	109584850	WDR47	-	72013	4374	6.04294	6.36996	6.14262	6.18517	505.767	494.53	511.385	1.03408	0.0483506	0.779893	1
chr1	109606997	109618624	TAF13	-	11627	577	51.4119	48.6432	49.8037	49.953	538.498	554.215	530.64	0.957462	-0.0627131	0.690138	1
chr1	109633402	109639554	TMEM167B	+	6152	2750	30.3901	33.535	35.2514	33.0589	1698.84	1562.22	1767.14	1.13117	0.177819	0.12373	1
chr1	109642814	109643234	SCARNA2	+	420	420	49.5776	49.8499	56.3373	51.9216	407.559	389.372	416.653	1.07006	0.097698	0.64119	1
chr1	109648572	109656479	C1orf194	-	7907	731	0	0	0.0661202	0.0220401	0.373602	0	0.560403	Inf	Inf	1	1
chr1	109656584	109749403	KIAA1324	+	92819	7032	0.506429	0.632052	0.685377	0.607952	79.975	66.3163	86.8043	1.30894	0.388402	0.352632	1
chr1	109756514	109780804	SARS	+	24290	4884	28.961	30.9567	32.6297	30.8491	2815.88	2645.07	2901.29	1.09687	0.133387	0.197803	1
chr1	109792640	109818378	CELSR2	+	25738	10540	0.854256	0.712704	1.00079	0.855915	168.71	168.633	168.748	1.00068	0.000987325	0.947332	1
chr1	109822175	109825790	PSRC1	-	3615	1774	15.646	9.79276	9.19995	11.5462	382.969	519.162	314.872	0.6065	-0.72142	7.29385e-05	0.0179188
chr1	109834986	109849663	MYBPHL	-	14677	1372	0.0738566	0.0368125	0	0.0368897	0.945308	1.89475	0.470586	0.248363	-2.00948	0.661009	1
chr1	109852187	109940563	SORT1	-	88376	7353	14.9588	15.2737	15.6729	15.3018	2102.87	2056.75	2125.92	1.03363	0.0477194	0.674843	1
chr1	109941652	109969108	PSMA5	-	27456	3864	14.2434	14.4026	15.0233	14.5564	1051.07	1028.85	1062.18	1.03239	0.0459918	0.750253	1
chr1	110009099	110024764	SYPL2	+	15665	3779	20.8514	20.8673	22.9887	21.5691	1523.25	1473.17	1548.29	1.05099	0.0717532	0.627803	1
chr1	110026560	110035420	ATXN7L2	+	8860	2382	5.46439	6.04299	5.08441	5.5306	246.038	243.476	247.319	1.01578	0.0225935	0.908065	1
chr1	110036657	110043063	CYB561D1	+	6406	5157	3.18828	2.46597	2.93827	2.86417	276.212	307.897	260.37	0.845639	-0.241886	0.230839	1
chr1	110049445	110052336	AMIGO1	-	2891	2471	1.70775	1.29596	1.0381	1.34727	62.0403	78.6322	53.7443	0.68349	-0.549009	0.203703	1
chr1	110082493	110088455	GPR61	+	5962	2823	0	0	0	0	0	0	0	NA	NA	NA	NA
chr1	110091185	110138452	GNAI3	+	47267	4730	43.7057	43.411	48.1445	45.0871	3985.28	3865.29	4045.27	1.04656	0.0656574	0.680818	1
chr1	110141514	110141589	MIR197	+	75	75	2.53328	0.906531	2.70055	2.04679	2.6977	3.7895	2.1518	0.567831	-0.816467	0.702761	1
chr1	110145888	110155705	GNAT2	-	9817	1365	0	0.111004	0.0438402	0.0516146	1.31478	0	1.97216	Inf	Inf	0.777427	1
chr1	110162458	110174677	AMPD2	+	12219	4573	34.9588	35.251	33.5885	34.5994	2956.77	2988.97	2940.67	0.983839	-0.0235054	0.830503	1
chr1	110198697	110208123	GSTM4	+	9426	1917	4.13369	4.44044	3.92726	4.16713	149.357	147.791	150.14	1.0159	0.0227528	0.948547	1
chr1	110210643	110226619	GSTM2	+	15976	2018	1.65367	1.28943	1.50551	1.48287	56.2096	62.5268	53.0511	0.848453	-0.237093	0.585512	1
chr1	110230417	110236367	GSTM1	+	5950	1185	0.765492	0.707355	0.95172	0.808189	18.116	17.0528	18.6476	1.09353	0.128987	0.989987	1
chr1	110254863	110260890	GSTM5	+	6027	1570	0.0446831	0	0	0.0148944	0.315792	0.947376	0	0	#NAME?	0.678772	1
chr1	110276553	110283660	GSTM3	-	7107	4127	3.07128	3.25698	3.6306	3.31962	255.799	236.844	265.277	1.12005	0.163562	0.503387	1
chr1	110292701	110306644	EPS8L3	-	13943	2321	0	0	0	0	0	0	0	NA	NA	NA	NA
chr1	110453232	110473616	CSF1	+	20384	4915	22.5967	22.4529	23.2439	22.7645	2090.91	2076.65	2098.04	1.0103	0.0147864	0.918047	1
chr1	110527386	110566364	AHCYL1	+	38978	4968	16.905	17.8432	19.3295	18.0259	1673.8	1570.75	1725.33	1.09841	0.135416	0.253694	1
chr1	110577240	110597263	FAM40A	+	20023	3262	28.5852	27.9832	27.4228	27.9971	1706.49	1743.17	1688.15	0.968437	-0.0462693	0.681359	1
chr1	110602996	110613322	ALX3	-	10326	1478	0	0	0	0	0	0	0	NA	NA	NA	NA
chr1	110655061	110656569	UBL4B	+	1508	1508	0	0	0	0	0	0	0	NA	NA	NA	NA
chr1	110693131	110744823	SLC6A17	+	51692	6402	0.220984	0.181452	0.139671	0.180702	21.6619	26.5265	19.2295	0.724917	-0.464112	0.537696	1
chr1	110753335	110776674	KCNC4	+	23339	4437	5.24697	5.2141	5.34215	5.26774	436.581	434.846	437.448	1.00599	0.00860946	0.990021	1
chr1	110828998	110881793	LOC440600	-	52795	2609	0.0194196	0	0.0229367	0.0141188	0.689394	0.947376	0.560403	0.591532	-0.757472	0.885991	1
chr1	110881944	110889303	RBM15	+	7359	3431	3.09596	2.2752	2.03663	2.46926	158.655	198.949	138.508	0.696199	-0.522428	0.0549322	1
chr1	110905472	110933704	SLC16A4	-	28232	2649	3.6465	3.57383	4.79437	4.0049	198.186	180.949	206.805	1.14289	0.192691	0.690725	1
chr1	110943876	110950546	HBXIP	-	6670	848	25.5453	27.9232	30.2941	27.9209	442.571	405.477	461.118	1.13722	0.185516	0.320327	1
chr1	110993787	110999976	PROK1	+	6189	1372	0	0	0	0	0	0	0	NA	NA	NA	NA
chr1	111023387	111033891	CYMP	+	10504	1241	0	0	0	0	0	0	0	NA	NA	NA	NA
chr1	111059838	111061797	KCNA10	-	1959	1959	0	0	0	0	0	0	0	NA	NA	NA	NA
chr1	111136201	111174096	KCNA2	-	37895	2820	0	0	0	0	0	0	0	NA	NA	NA	NA
chr1	111214309	111217655	KCNA3	-	3346	3346	0	0	0	0	0	0	0	NA	NA	NA	NA
chr1	111413820	111442558	CD53	+	28738	1628	0	0	0	0	0	0	0	NA	NA	NA	NA
chr1	111489811	111506566	LRIF1	-	16755	3335	1.31908	1.27213	1.48932	1.36018	84.8357	82.4217	86.0427	1.04393	0.0620291	0.93521	1
chr1	111659953	111682838	DRAM2	-	22885	1886	9.12395	11.3613	11.9529	10.8127	381.236	322.108	410.801	1.27535	0.350895	0.0708642	1
chr1	111682248	111727724	CEPT1	+	45476	2348	8.53417	10.8806	11.1341	10.1829	447.062	375.161	483.013	1.28748	0.364553	0.0435852	1
chr1	111729800	111743281	DENND2D	-	13481	2042	0.868888	0.861882	0.761943	0.830905	31.7467	33.1582	31.041	0.93615	-0.0951882	0.895664	1
chr1	111770280	111786062	CHI3L2	+	15782	1611	0	0	0	0	0	0	0	NA	NA	NA	NA
chr1	111823145	111828730	RP11-165H20.1	+	5585	2803	0	0	0	0	0	0	0	NA	NA	NA	NA
chr1	111833483	111863185	CHIA	+	29702	1685	0	0	0	0	0	0	0	NA	NA	NA	NA
chr1	111889194	111895639	C1orf88	+	6445	2346	0.0215966	0.0430578	0.108409	0.0576879	2.43765	0.947376	3.18279	3.35958	1.74828	0.803053	1
chr1	111927140	111932473	PGCP1	-	5333	608	0	0	0	0	0	0	0	NA	NA	NA	NA
chr1	111956936	111970399	OVGP1	-	13463	2242	0.696204	0.533729	0.679601	0.636511	26.659	29.3687	25.3042	0.861604	-0.214903	0.734921	1
chr1	111982511	111991830	WDR77	-	9319	2408	16.8874	16.5505	16.6088	16.6822	750.676	760.743	745.642	0.98015	-0.0289255	0.836675	1
chr1	111991742	112004525	ATP5F1	+	12783	2101	3.96459	4.08438	4.75275	4.26724	167.515	155.37	173.587	1.11725	0.159955	0.606394	1
chr1	112016603	112021134	C1orf162	+	4531	917	0.0552515	0.110156	0.130517	0.0986416	1.69044	0.947376	2.06198	2.17652	1.12202	1	1
chr1	112025969	112106597	ADORA3	-	80628	3408	0.0743334	0.0592802	0.0877962	0.0738033	4.70187	4.73688	4.68436	0.988913	-0.0160844	1	1
chr1	112141628	112150940	LOC100129269	-	9312	1542	0.164285	0.274	0.258222	0.232169	6.70397	4.73688	7.68751	1.62291	0.69858	0.772367	1
chr1	112162404	112256101	RAP1A	+	93697	1906	20.5664	21.8258	21.5761	21.3228	759.597	733.269	772.76	1.05386	0.0756785	0.608085	1
chr1	112264685	112298419	FAM212B	-	33734	6077	0.541602	0.66441	0.709003	0.638338	72.5238	61.5794	77.996	1.26659	0.340951	0.441546	1
chr1	112282462	112290420	LOC100506343	+	7958	2131	0.427959	0.308112	0.589713	0.441928	17.6083	17.0528	17.8861	1.04887	0.0688324	1	1
chr1	112298189	112310199	DDX20	+	12010	3510	4.42977	4.5808	4.23404	4.41487	289.366	290.844	288.627	0.992374	-0.0110437	0.978873	1
chr1	112318453	112531777	KCND3	-	213324	2693	0.0376276	0.0187548	0	0.0187941	0.945308	1.89475	0.470586	0.248363	-2.00948	0.661009	1
chr1	112938799	113003786	CTTNBP2NL	+	64987	5900	6.60931	6.38857	6.15485	6.38424	703.975	729.479	691.222	0.947556	-0.0777176	0.60421	1
chr1	113004391	113004455	MIR4256	-	64	64	0	0	0	0	0	0	0	NA	NA	NA	NA
chr1	113010039	113063910	WNT2B	+	53871	2715	1.12147	1.33618	1.26694	1.24153	62.831	56.8426	65.8252	1.15803	0.211669	0.664615	1
chr1	113066140	113162040	ST7L	-	95900	4687	1.41546	1.6597	1.73198	1.60238	140.492	124.106	148.685	1.19805	0.260685	0.405361	1
chr1	113162074	113214241	CAPZA1	+	52167	2740	47.9765	53.3712	55.1836	52.1771	2671.8	2458.44	2778.49	1.13018	0.176556	0.0870962	1
chr1	113217047	113243368	MOV10	+	26321	3636	20.1176	22.3456	21.0557	21.173	1438.62	1368.01	1473.93	1.07743	0.107588	0.349282	1
chr1	113243748	113250025	RHOC	-	6277	1621	64.5389	68.3792	68.5371	67.1517	2034.51	1956.33	2073.61	1.05995	0.0839912	0.441817	1
chr1	113252615	113257950	PPM1J	-	5335	1714	0.0591198	0.323005	0.209482	0.197202	6.32416	1.89475	8.53887	4.50659	2.17204	0.274602	1
chr1	113263188	113269856	FAM19A3	+	6668	1133	0.357745	0.133734	0.105634	0.199038	4.21471	7.57901	2.53257	0.334155	-1.58141	0.356522	1
chr1	113454469	113498975	SLC16A1	-	44506	4668	35.5364	36.123	36.347	36.0021	3140.59	3101.71	3160.03	1.0188	0.0268757	0.796187	1
chr1	113465971	113467295	AKR7A2P1	+	1324	1324	0.841874	1.18256	0.632768	0.885733	21.9033	20.8423	22.4338	1.07636	0.106163	0.942998	1
chr1	113615830	113667342	LRIG2	+	51512	4015	6.00425	6.51473	6.67896	6.39931	480.2	450.951	494.824	1.09729	0.133946	0.453105	1
chr1	113739403	113748875	LOC643441	-	9472	2171	0	0	0	0	0	0	0	NA	NA	NA	NA
chr1	113933474	114228545	MAGI3	+	295071	7221	5.14317	4.75015	4.4872	4.7935	646.613	694.427	622.706	0.89672	-0.15727	0.305294	1
chr1	114239823	114301777	PHTF1	-	61954	3244	11.1085	13.6243	11.7826	12.1718	737.769	673.584	769.861	1.14293	0.192739	0.280537	1
chr1	114304453	114355070	RSBN1	-	50617	6593	0.376553	0.34856	0.335833	0.353649	43.7284	46.4214	42.3819	0.912982	-0.131342	0.809278	1
chr1	114356432	114414375	PTPN22	-	57943	3648	0.166663	0.30326	0.196848	0.222257	15.1747	11.3685	17.0777	1.5022	0.587074	0.585263	1
chr1	114399256	114443859	LOC100287722	+	44603	1734	0	0	0.0345109	0.0115036	0.373602	0	0.560403	Inf	Inf	1	1
chr1	114419435	114430169	BCL2L15	-	10734	4973	0.0407526	0.0203124	0.0361001	0.0323884	3.01142	3.7895	2.62238	0.692012	-0.531131	0.805971	1
chr1	114437676	114447741	AP4B1	-	10065	2484	4.46061	4.57605	4.16587	4.40085	204.38	207.475	202.832	0.977619	-0.0326565	0.915653	1
chr1	114447914	114456708	DCLRE1B	+	8794	3788	4.07869	2.70769	2.51609	3.10082	219.405	288.95	184.633	0.63898	-0.646156	0.00541488	0.388613
chr1	114471995	114520491	HIPK1	+	48496	8502	23.0951	21.2781	22.2405	22.2045	3528.04	3671.08	3456.52	0.941552	-0.086887	0.340253	1
chr1	114522029	114524875	OLFML3	+	2846	1814	40.0671	42.6197	41.1289	41.2719	1399.36	1359.48	1419.29	1.04399	0.0621105	0.595914	1
chr1	114631913	114696472	SYT6	-	64559	4370	0	0	0	0	0	0	0	NA	NA	NA	NA
chr1	114935398	115053781	TRIM33	-	118383	8339	6.10051	5.29564	5.30096	5.5657	867.342	951.165	825.431	0.86781	-0.204549	0.128651	1
chr1	115110180	115124265	BCAS2	-	14085	1301	6.53503	6.62876	5.24186	6.13522	149.291	159.159	144.356	0.906993	-0.140836	0.656359	1
chr1	115127195	115212732	DENND2C	-	85537	3974	1.78367	1.90468	1.76791	1.81875	134.981	132.633	136.155	1.02656	0.0378159	0.921714	1
chr1	115215719	115238239	AMPD1	-	22520	2406	0	0	0	0	0	0	0	NA	NA	NA	NA
chr1	115247084	115259515	NRAS	-	12431	4454	54.2214	55.3081	54.8433	54.7909	4560.46	4516.14	4582.62	1.01472	0.021081	0.823248	1
chr1	115259533	115300671	CSDE1	-	41138	4313	156.103	168.647	164.315	163.021	13139.4	12589.7	13414.2	1.0655	0.0915241	0.265075	1
chr1	115312104	115323308	SIKE1	-	11204	5503	10.7296	12.0091	12.1718	11.6368	1196.31	1103.69	1242.62	1.12587	0.171044	0.175018	1
chr1	115397454	115537990	SYCP1	+	140536	3490	0	0.0144718	0.0171467	0.0105395	0.687326	0	1.03099	Inf	Inf	1	1
chr1	115572414	115576941	TSHB	+	4527	578	0	0	0	0	0	0	0	NA	NA	NA	NA
chr1	115590632	115632121	TSPAN2	-	41489	3212	0.110417	0.125795	0.167676	0.134629	8.08276	6.63163	8.80832	1.32823	0.409503	0.899248	1
chr1	115828536	115880857	NGF	-	52321	1049	3.04283	1.97405	2.73823	2.58504	50.6905	59.6847	46.1934	0.773957	-0.369674	0.406641	1
chr1	116184573	116240845	VANGL1	+	56272	8769	18.9216	15.5802	15.4412	16.6477	2728.3	3102.66	2541.13	0.819017	-0.288034	0.00352521	0.296983
chr1	116242625	116311426	CASQ2	-	68801	2700	0	0	0	0	0	0	0	NA	NA	NA	NA
chr1	116378998	116383747	NHLH2	-	4749	2679	0	0	0.0446748	0.0148916	0.747204	0	1.12081	Inf	Inf	1	1
chr1	116519118	116612675	SLC22A15	+	93557	4720	1.82853	2.62966	2.8419	2.43337	214.548	161.054	241.295	1.49822	0.583252	0.0208871	0.818618
chr1	116654375	116677861	MAB21L3	+	23486	3229	0.108327	0.0312832	0.0908812	0.0768305	4.706	6.63163	3.74319	0.564445	-0.825096	0.589594	1
chr1	116915794	116947396	ATP1A1	+	31602	4300	51.1675	55.4105	57.3604	54.6461	4391.31	4114.45	4529.74	1.10093	0.138727	0.143757	1
chr1	116935486	116961244	ATP1A1OS	-	25758	2635	0.0384559	0.0383353	0.132332	0.0697077	3.50065	1.89475	4.30359	2.27132	1.18353	0.81789	1
chr1	117057155	117113715	CD58	-	56560	1719	2.65548	3.58453	4.01543	3.41848	109.66	85.2638	121.858	1.42919	0.515194	0.14288	1
chr1	117117030	117210314	IGSF3	-	93284	7253	0	0.00696357	0	0.00232119	0.313724	0	0.470586	Inf	Inf	1	1
chr1	117214370	117214449	MIR320B1	+	79	79	0	0	0	0	0	0	0	NA	NA	NA	NA
chr1	117297085	117311851	CD2	+	14766	1531	0	0	0	0	0	0	0	NA	NA	NA	NA
chr1	117452688	117532972	PTGFRN	+	80284	6160	0.0740245	0.0327966	0.0480125	0.0516112	5.96504	8.52638	4.68436	0.549396	-0.864081	0.533951	1
chr1	117544381	117579167	CD101	+	34786	3547	0	0	0	0	0	0	0	NA	NA	NA	NA
chr1	117602948	117645491	TTF2	+	42543	4854	6.61321	6.35956	6.50961	6.49412	589.16	600.636	583.421	0.971339	-0.0419538	0.779497	1
chr1	117637264	117637350	MIR942	+	86	86	0	0	0	0	0	0	0	NA	NA	NA	NA
chr1	117653676	117664411	TRIM45	-	10735	3581	0.254672	0.38081	0.484617	0.373366	24.9893	17.0528	28.9575	1.69811	0.763933	0.341478	1
chr1	117686208	117753549	VTCN1	-	67341	2605	0	0	0	0	0	0	0	NA	NA	NA	NA
chr1	117910084	118068320	MAN1A2	+	158236	5388	30.5267	32.346	33.3323	32.0683	3228.9	3075.18	3305.76	1.07498	0.104312	0.298374	1
chr1	118148603	118171011	FAM46C	+	22408	5720	2.50671	2.31342	2.07145	2.29719	245.538	268.107	234.254	0.87373	-0.19474	0.400484	1
chr1	118406106	118472302	GDAP2	-	66196	9664	6.87622	7.82664	7.86403	7.5223	1358.75	1242.96	1416.65	1.13974	0.188707	0.118436	1
chr1	118472371	118503049	WDR3	+	30678	3877	15.6346	14.9854	14.2193	14.9464	1082.56	1133.06	1057.31	0.933141	-0.0998335	0.442205	1
chr1	118496287	118727848	SPAG17	-	231561	7125	0.00177774	0.00613442	0.00839887	0.00543701	0.687326	0	1.03099	Inf	Inf	1	1
chr1	119425665	119532179	TBX15	-	106514	3495	6.29207	5.95859	5.91471	6.05512	395.201	411.161	387.221	0.941774	-0.0865477	0.637417	1
chr1	119573838	119683295	WARS2	-	109457	2835	7.96036	8.61272	7.89042	8.1545	431.783	421.582	436.884	1.0363	0.0514363	0.768416	1
chr1	119911401	119936751	HAO2	+	25350	1696	0	0	0	0	0	0	0	NA	NA	NA	NA
chr1	119957553	119965662	HSD3B2	+	8109	1870	0	0	0	0	0	0	0	NA	NA	NA	NA
chr1	120049825	120057681	HSD3B1	+	7856	1680	0	0	0	0	0	0	0	NA	NA	NA	NA
chr1	120106502	120115199	HSD3BP4	+	8697	8697	0	0	0	0	0	0	0	NA	NA	NA	NA
chr1	120140324	120141914	LOC644242	-	1590	1590	0	0	0	0	0	0	0	NA	NA	NA	NA
chr1	120161999	120190390	ZNF697	-	28391	5080	1.506	1.90891	1.67524	1.69672	160.971	143.054	169.93	1.18787	0.248382	0.373312	1
chr1	120254418	120286849	PHGDH	+	32431	2015	9.73951	12.8903	9.00369	10.5445	396.667	366.634	411.684	1.12287	0.167194	0.709535	1
chr1	120290618	120311555	HMGCS2	-	20937	2466	0	0	0	0	0	0	0	NA	NA	NA	NA
chr1	120336640	120354203	REG4	-	17563	2262	0	0	0	0	0	0	0	NA	NA	NA	NA
chr1	120377387	120387779	NBPF7	-	10392	1887	0	0	0	0	0	0	0	NA	NA	NA	NA
chr1	120436155	120439147	ADAM30	-	2992	2992	0	0	0	0	0	0	0	NA	NA	NA	NA
chr1	120454175	120612317	NOTCH2	-	158142	11825	119.639	116.418	112.577	116.211	25680.2	26453.6	25293.5	0.956147	-0.0646958	0.428093	1
chr1	120839004	120855681	FAM72B	+	16677	2374	0.0640255	0.0850997	0	0.0497084	2.20227	2.84213	1.88235	0.662302	-0.59444	0.86793	1
chr1	120906033	120914842	HIST2H2BA	+	8809	515	0	0	0.116198	0.0387326	0.373602	0	0.560403	Inf	Inf	1	1
chr1	120926127	120935944	FCGR1B	-	9817	2871	0	0	0	0	0	0	0	NA	NA	NA	NA
chr1	121260909	121313686	EMBP1	+	52777	4231	0	0.0716237	0.0141437	0.0285891	2.25595	0	3.38392	Inf	Inf	0.542382	1
chr1	143687129	143714180	LOC100130000	+	27051	1731	0	0	0	0	0	0	0	NA	NA	NA	NA
chr1	143718512	147931980	FLJ39739	-	4213468	1873	0	0	0	0	0	0	0	NA	NA	NA	NA
chr1	143744457	143744587	LOC100286793	-	387	130	0.194868	0	0.256718	0.150529	0.689394	0.947376	0.560403	0.591532	-0.757472	0.885991	1
chr1	143767143	143767881	PPIAL4G	-	738	738	0	0	0	0	0	0	0	NA	NA	NA	NA
chr1	143896451	143913143	FAM72D	-	16692	2393	0	0	0	0	0	0	0	NA	NA	NA	NA
chr1	143915747	144094477	SRGAP2P2	+	178730	1033	14.6632	10.0739	11.3565	12.0312	232.275	283.265	206.78	0.729986	-0.454059	0.0411789	1
chr1	144300511	144340773	LOC728855	-	5316275	589	0	0	0	0	0	0	0	NA	NA	NA	NA
chr1	144341669	144521969	LOC728875	-	221453	856	0	0	0	0	0	0	0	NA	NA	NA	NA
chr1	144363461	148202536	PPIAL4	-	5190326	910	0	0	0	0	0	0	0	NA	NA	NA	NA
chr1	144610814	144612727	PFN1P2	-	1913	1913	0	0	0	0	0	0	0	NA	NA	NA	NA
chr1	144614958	144828810	NBPF9	+	213852	2928	0.286511	0.322102	0.440591	0.349735	19.5485	16.1054	21.27	1.32068	0.401277	0.71469	1
chr1	144676436	144680025	LOC653513	-	3589	870	0.531965	0.266824	0.326723	0.375171	6.27876	8.52638	5.15495	0.604588	-0.725976	0.599839	1
chr1	144851423	145076186	PDE4DIP	-	224763	13141	6.35822	6.78789	6.71847	6.62153	1625.84	1562.22	1657.65	1.06108	0.0855396	0.455505	1
chr1	145096406	145116922	SEC22B	+	20516	1821	74.909	80.1796	80.3882	78.4922	2670.92	2550.34	2731.21	1.07092	0.0988539	0.334276	1
chr1	145209110	145285912	NOTCH2NL	+	76802	4962	1.58168	1.79928	1.31593	1.56563	145.2	146.843	144.378	0.98321	-0.0244286	0.984085	1
chr1	145293370	145368684	NBPF10	+	75314	10697	0.217967	0.272762	0.169011	0.219913	43.9305	43.5793	44.1061	1.01209	0.0173359	1	1
chr1	145413190	145417545	HFE2	+	4355	2215	0	0	0	0	0	0	0	NA	NA	NA	NA
chr1	145438461	145442628	TXNIP	+	4167	2927	9.93645	9.38796	7.22722	8.85054	483.812	543.794	453.821	0.834547	-0.260935	0.404687	1
chr1	145456235	145470387	POLR3GL	-	14152	1165	6.24496	6.09532	5.5772	5.97249	130.432	136.422	127.437	0.934135	-0.0982975	0.760448	1
chr1	145470507	145475647	ANKRD34A	+	5140	3612	0.883702	0.978812	0.99405	0.952188	64.2717	59.6847	66.5652	1.11528	0.157408	0.763243	1
chr1	145477084	145499091	LIX1L	+	22007	1401	55.7195	58.2229	58.0626	57.335	1501.03	1459.91	1521.59	1.04225	0.0596994	0.615526	1
chr1	145507556	145513535	RBM8A	+	5979	4959	5.00313	5.26283	4.47605	4.914	455.54	464.214	451.203	0.971971	-0.0410146	0.872305	1
chr1	145509819	145516076	GNRHR2	-	6257	6257	0.00809743	0.00807204	0	0.00538982	0.629516	0.947376	0.470586	0.496726	-1.00948	0.876156	1
chr1	145516164	145523732	PEX11B	+	7568	1927	15.0383	14.1388	13.007	14.0614	506.27	541.899	488.455	0.901377	-0.149798	0.380002	1
chr1	145524989	145543868	ITGA10	+	18879	5170	1.47809	1.40169	0.985195	1.28833	124.303	143.054	114.928	0.803391	-0.315825	0.448808	1
chr1	145549208	145568526	ANKRD35	+	19318	3363	0.946234	0.848247	0.881154	0.891879	56.1436	59.6847	54.373	0.911004	-0.13447	0.765239	1
chr1	145575987	145586546	PIAS3	+	10559	2902	61.5394	69.6572	71.6076	67.6014	3666.21	3339.5	3829.57	1.14675	0.197549	0.0415579	1
chr1	145586492	145589435	NUDT17	-	2943	1091	2.4095	3.74536	2.08115	2.74534	56.0297	49.2635	59.4128	1.20602	0.270254	0.750665	1
chr1	145592604	145610884	POLR3C	-	18280	1851	38.2613	35.0722	32.1703	35.1679	1216.35	1324.43	1162.3	0.877588	-0.188385	0.130559	1
chr1	145611035	145688776	RNF115	+	77741	1675	68.5899	66.0431	67.8226	67.4852	2112.37	2148.65	2094.23	0.974673	-0.0370098	0.708602	1
chr1	145695797	145715565	CD160	-	19768	1559	0	0	0	0	0	0	0	NA	NA	NA	NA
chr1	145727665	145764206	PDZK1	+	36541	2300	0.0220285	0.19679	0.0995697	0.10613	4.63372	0.947376	6.47689	6.83666	2.77329	0.298657	1
chr1	145764594	145827103	GPR89A	-	62509	2032	0.0249339	0.0745671	0.0588995	0.0528002	2.00417	0.947376	2.53257	2.67324	1.41859	0.924011	1
chr1	145883867	147465755	GPR89C	+	1581888	1581	0	0	0	0	0	0	0	NA	NA	NA	NA
chr1	145924387	147484331	PDZK1P1	-	1559944	6996	0	0	0	0	0	0	0	NA	NA	NA	NA
chr1	146032541	147624469	NBPF11	-	1591928	4660	0	0	0	0	0	0	0	NA	NA	NA	NA
chr1	146035038	147608092	NBPF	-	2561229	5310	0	0	0	0	0	0	0	NA	NA	NA	NA
chr1	146057586	147607526	NBPF24	-	1576063	544	0	0	0	0	0	0	0	NA	NA	NA	NA
chr1	146490894	146514599	LOC728989	-	23705	1076	0.090552	0.0433286	0	0.0446269	0.945308	1.89475	0.470586	0.248363	-2.00948	0.661009	1
chr1	146626684	146644129	PRKAB2	-	17445	5423	2.6589	3.33438	3.64722	3.2135	325.976	270.002	353.963	1.31097	0.39063	0.0619246	1
chr1	146649429	146651528	PDIA3P	+	2099	2099	34.638	36.2512	37.7178	36.2023	1420.22	1359.48	1450.59	1.06701	0.0935775	0.44823	1
chr1	146655883	146697230	FMO5	-	41347	3178	0.268878	0.237778	0.252033	0.252896	14.9312	16.1054	14.344	0.890636	-0.167092	0.862929	1
chr1	146714290	146767443	CHD1L	+	53153	3010	8.90985	8.3356	7.5609	8.26878	464.944	501.162	446.835	0.891598	-0.165535	0.349651	1
chr1	146853913	146989699	LOC100289211	-	135786	3373	0	0	0	0	0	0	0	NA	NA	NA	NA
chr1	147013181	147098015	BCL9	+	84834	6276	4.46245	4.02952	3.56793	4.01997	471.536	523.899	445.355	0.850077	-0.234334	0.17971	1
chr1	147119167	147142634	ACP6	-	23467	1808	1.16619	1.29683	1.43596	1.29966	43.7595	39.7898	45.7443	1.14965	0.201194	0.76647	1
chr1	147228331	147245484	GJA5	-	17153	3285	7.32607	6.22064	7.21381	6.92017	425.006	450.004	412.507	0.916675	-0.125517	0.459852	1
chr1	147374945	147381395	GJA8	+	6450	1366	0	0	0	0	0	0	0	NA	NA	NA	NA
chr1	147400505	147416212	GPR89B	+	65248	559	0	0	0	0	0	0	0	NA	NA	NA	NA
chr1	147426553	147464799	GPR89	+	38246	625	0	0	0	0	0	0	0	NA	NA	NA	NA
chr1	147954634	147954759	PPIAL4B	-	785	125	0	0	0	0	0	0	0	NA	NA	NA	NA
chr1	148003641	148025848	NBPF14	-	22207	3689	0.15002	0.115585	0.0839161	0.116507	7.85152	10.4211	6.56671	0.630134	-0.66627	0.602501	1
chr1	148558187	148577251	NBPF15	+	19325	972	0.776864	0.463657	0.921117	0.720546	13.1644	14.2106	12.6413	0.889568	-0.168823	0.83778	1
chr1	148577356	148758311	NBPF16	+	180955	3832	0	0	0	0	0	0	0	NA	NA	NA	NA
chr1	148577614	148596267	NBPF	+	2561229	3675	0.0137866	0.0396442	0.0488505	0.0340938	2.37777	0.947376	3.09297	3.26478	1.70698	0.807032	1
chr1	148644010	148644795	PPIAL4E	+	785	785	0	0	0	0	0	0	0	NA	NA	NA	NA
chr1	148806014	149553787	PPIAL4	+	5190326	910	0	0	0	0	0	0	0	NA	NA	NA	NA
chr1	148928285	148953054	LOC645166	+	24769	1555	0.0325824	0	0.0384835	0.0236886	0.689394	0.947376	0.560403	0.591532	-0.757472	0.885991	1
chr1	149279475	149291742	LOC388692	+	12267	12267	0.0289117	0.0205864	0.0439045	0.0311342	7.14158	6.63163	7.39656	1.11535	0.157491	1	1
chr1	149369293	149378297	FCGR1C	+	9004	1338	0	0	0	0	0	0	0	NA	NA	NA	NA
chr1	149397113	149783928	HIST2H2BF	-	386815	4193	0	0.0120455	0.0142719	0.00877245	0.687326	0	1.03099	Inf	Inf	1	1
chr1	149576452	149616786	LOC728855	+	5316275	1270	0	0	0	0	0	0	0	NA	NA	NA	NA
chr1	149754249	149764074	FCGR1A	+	9825	2176	0	0	0	0	0	0	0	NA	NA	NA	NA
chr1	149784779	149785236	HIST2H3D	-	457	457	1.33038	1.43673	1.83323	1.53345	13.0984	11.3685	13.9633	1.22824	0.296594	0.883897	1
chr1	149804220	149804616	HIST2H4	+	28505	396	0	0.127542	0	0.0425141	0.313724	0	0.470586	Inf	Inf	1	1
chr1	149812258	149812765	HIST2H3	-	12429	507	0	0	0	0	0	0	0	NA	NA	NA	NA
chr1	149813784	149814318	HIST2H2AA	-	9377	534	0	0	0	0	0	0	0	NA	NA	NA	NA
chr1	149821758	149822340	HIST2H2BC	-	582	582	0.232703	0.433906	0.235302	0.300637	3.2632	2.84213	3.47374	1.22223	0.289518	1	1
chr1	149822627	149823161	HIST2H2AA	+	9377	534	0	0	0	0	0	0	0	NA	NA	NA	NA
chr1	149824180	149824687	HIST2H3	+	12429	507	0	0	0	0	0	0	0	NA	NA	NA	NA
chr1	149832329	149832725	HIST2H4	-	28505	396	0	0	0.151116	0.050372	0.373602	0	0.560403	Inf	Inf	1	1
chr1	149856009	149858232	HIST2H2BE	-	2223	2223	8.60511	10.4058	10.4986	9.83649	408.76	358.108	434.086	1.21216	0.277585	0.137895	1
chr1	149858524	149858961	HIST2H2AC	+	437	437	6.37667	12.7134	12.3244	10.4715	85.5024	52.1057	102.201	1.96141	0.971894	0.0145611	0.694886
chr1	149859018	149859466	HIST2H2AB	-	448	448	8.59505	8.5681	8.68241	8.61518	72.1274	72.0006	72.1908	1.00264	0.00380636	1	1
chr1	149871154	149872348	BOLA1	+	1194	857	2.18743	1.53229	1.67585	1.79852	28.8076	35.0529	25.6849	0.732747	-0.448612	0.467719	1
chr1	149874871	149889434	SV2A	-	14563	4414	24.7774	24.306	23.7883	24.2906	2003.82	2045.38	1983.03	0.969516	-0.0446632	0.680578	1
chr1	149895208	149900144	SF3B4	-	4936	1993	67.5368	66.5896	60.2102	64.7789	2412.6	2517.18	2360.31	0.937681	-0.0928309	0.455624	1
chr1	149900542	149908791	MTMR11	-	8249	3003	4.44665	5.66242	5.19682	5.10196	286.604	250.107	304.853	1.21889	0.285566	0.182075	1
chr1	149912231	149982686	OTUD7B	-	70455	6412	8.8941	8.24287	7.8189	8.31862	996.816	1066.75	961.851	0.901669	-0.14933	0.257112	1
chr1	150039341	150117505	VPS45	+	78164	2817	7.76392	8.96772	9.38577	8.7058	458.416	409.266	482.991	1.18014	0.238958	0.185219	1
chr1	150122169	150131825	PLEKHO1	+	9656	1615	28.9991	21.299	22.4346	24.2442	731.467	875.375	659.513	0.753406	-0.4085	0.00373646	0.31115
chr1	150190716	150208504	ANP32E	-	17788	3553	43.5732	41.9169	37.9943	41.1615	2733.08	2895.18	2652.03	0.916015	-0.126557	0.281776	1
chr1	150230217	150237480	CA14	+	7263	1741	0	0	0.00925404	0.00308468	0	0	0	NA	NA	NA	NA
chr1	150237798	150241609	APH1A	-	3811	2266	149.866	160.708	138.396	149.657	6336.75	6350.26	6330	0.99681	-0.00460987	0.990242	1
chr1	150245182	150253335	C1orf54	+	8153	527	1.70648	1.80618	1.12023	1.5443	15.381	17.0528	14.5452	0.852951	-0.229465	0.830453	1
chr1	150255228	150259501	C1orf51	+	4273	1742	2.52422	3.26456	2.41061	2.73313	89.0769	82.4217	92.4045	1.12112	0.164939	0.681811	1
chr1	150266268	150280819	MRPS21	+	14551	939	10.5932	10.4203	10.5153	10.5096	184.402	185.686	183.76	0.989631	-0.0150373	0.954709	1
chr1	150293927	150325704	PRPF3	+	31777	2463	21.1261	19.3448	19.5763	20.0157	921.284	972.955	895.448	0.920339	-0.119763	0.361869	1
chr1	150336989	150449041	RPRD2	+	112052	7818	8.52489	7.65198	7.71957	7.96548	1163.68	1245.8	1122.62	0.901125	-0.1502	0.218759	1
chr1	150459919	150479749	TARS2	+	19830	2373	12.0513	10.8347	9.68557	10.8572	481.256	534.32	454.723	0.851032	-0.232715	0.178008	1
chr1	150480486	150486265	ECM1	+	5779	2231	26.5368	27.4885	28.9006	27.642	1152.39	1107.48	1174.85	1.06083	0.0851882	0.523235	1
chr1	150521897	150533412	ADAMTSL4	+	11515	4299	4.24865	5.28252	4.89794	4.8097	386.369	341.055	409.026	1.19929	0.262186	0.162444	1
chr1	150524404	150524490	MIR4257	+	86	86	0	0	0	0	0	0	0	NA	NA	NA	NA
chr1	150547026	150552214	MCL1	-	5188	4085	3.12766	3.16826	4.14458	3.48017	265.622	238.739	279.064	1.16891	0.225165	0.594472	1
chr1	150594598	150602098	ENSA	-	7500	4145	7.11184	6.61644	6.6333	6.78719	525.627	551.373	512.754	0.929958	-0.104762	0.518452	1
chr1	150618700	150669672	GOLPH3L	-	50972	3171	6.8981	6.01423	6.42215	6.44483	382.035	409.266	368.419	0.900193	-0.151694	0.398505	1
chr1	150670534	150693364	HORMAD1	-	22830	1898	0	0	0.0315289	0.0105096	0.373602	0	0.560403	Inf	Inf	1	1
chr1	150702671	150738433	CTSS	-	35762	4107	0.591672	0.639481	0.479992	0.570382	43.8006	45.474	42.9638	0.944798	-0.0819215	0.90997	1
chr1	150768683	150780917	CTSK	-	12234	1810	26.5262	29.2442	26.4373	27.4026	927.036	898.112	941.497	1.04831	0.0680609	0.590347	1
chr1	150782180	150849244	ARNT	-	67064	4887	15.1944	16.1493	15.6796	15.6744	1431.51	1388.85	1452.84	1.04607	0.0649846	0.57861	1
chr1	150898814	150937220	SETDB1	+	38406	4659	7.88881	7.8599	7.70933	7.81935	680.561	686.848	677.417	0.98627	-0.0199454	0.89817	1
chr1	150937648	150947479	CERS2	-	9831	2544	105.158	113.393	110.9	109.817	5220.91	5002.14	5330.29	1.0656	0.0916676	0.307534	1
chr1	150954498	150968114	ANXA9	+	13616	1824	0.165061	0.221521	0.0656161	0.150733	5.15175	5.68426	4.8855	0.859479	-0.218466	0.946451	1
chr1	150969300	150980854	FAM63A	-	11554	3099	5.45113	5.51427	5.88288	5.6161	325.146	315.476	329.981	1.04598	0.0648529	0.785586	1
chr1	150980972	151008189	PRUNE	+	27217	2977	1.46265	1.39086	1.39705	1.41685	78.6621	81.4743	77.2559	0.948224	-0.0767001	0.847267	1
chr1	151009028	151020076	BNIPL	+	11048	2412	0.105028	0.0398661	0.0381694	0.0610212	2.95361	4.73688	2.06198	0.435303	-1.19991	0.568389	1
chr1	151020258	151023871	C1orf56	+	3613	2028	1.72527	1.90617	2.04966	1.8937	71.725	65.3689	74.903	1.14585	0.196418	0.679092	1
chr1	151023446	151032125	CDC42SE1	-	8679	3183	23.3045	19.8916	21.0901	21.4287	1274.91	1386.96	1218.89	0.878821	-0.186359	0.110728	1
chr1	151032150	151040973	MLLT11	+	8823	2158	9.90411	9.80599	9.88636	9.86548	398.091	399.793	397.24	0.993614	-0.00924209	0.957226	1
chr1	151043079	151091007	GABPB2	+	47928	1953	7.9743	6.0873	6.47173	6.84444	249.503	290.844	228.833	0.786788	-0.345953	0.11164	1
chr1	151104162	151119140	SEMA6C	-	14978	4022	0.921769	1.11425	1.2335	1.08984	81.9833	69.1584	88.3957	1.27816	0.35407	0.39428	1
chr1	151129104	151132225	TNFAIP8L2	+	3121	1178	0	0	0	0	0	0	0	NA	NA	NA	NA
chr1	151132223	151138424	LYSMD1	-	6201	2508	0.98405	0.871753	1.026	0.9606	45.0288	46.4214	44.3326	0.955002	-0.066424	0.886964	1
chr1	151138497	151142773	SCNM1	+	4276	2085	4.96749	5.80626	4.74396	5.17257	201.36	193.265	205.407	1.06283	0.0879094	0.72055	1
chr1	151142462	151148547	TMOD4	-	6085	1322	0.0316918	0.119757	0	0.0504831	1.25696	0.947376	1.41176	1.49018	0.575485	1	1
chr1	151148933	151162640	VPS72	-	13707	1324	30.9742	32.612	31.8444	31.8102	787.1	766.427	797.436	1.04046	0.0572197	0.693111	1
chr1	151171020	151222007	PIP5K1A	+	50987	3807	20.683	21.4297	20.7266	20.9464	1490.19	1472.22	1499.17	1.0183	0.0261677	0.819463	1
chr1	151227196	151239954	PSMD4	+	12758	1331	4.99247	4.74549	4.31357	4.68384	116.45	124.106	112.622	0.907465	-0.140087	0.674051	1
chr1	151254790	151264381	ZNF687	+	9591	4508	6.58737	6.55659	6.37742	6.50712	547.912	555.162	544.287	0.98041	-0.0285429	0.867082	1
chr1	151264272	151300191	PI4KB	-	35919	4354	47.4563	42.9762	42.4061	44.2796	3602.71	3863.4	3472.37	0.898785	-0.153951	0.102991	1
chr1	151313115	151319769	RFX5	-	6654	3618	12.8075	12.4393	11.6706	12.3058	832.241	866.849	814.937	0.940114	-0.0890917	0.534749	1
chr1	151336779	151345164	SELENBP1	-	8385	1705	1.74066	2.25588	2.39138	2.12931	67.8797	55.8952	73.872	1.32162	0.402304	0.37589	1
chr1	151372040	151374412	PSMB4	+	2372	925	106.866	112.865	112.409	110.714	1913.9	1848.33	1946.68	1.05321	0.0747954	0.498669	1
chr1	151375199	151431941	POGZ	-	56742	6626	11.3596	11.1121	10.859	11.1102	1375.75	1407.8	1359.72	0.965847	-0.0501336	0.676052	1
chr1	151483861	151511167	CGN	+	27306	5101	0.00993249	0.0293232	0.0117314	0.0169957	1.63057	0.947376	1.97216	2.08171	1.05777	1	1
chr1	151512780	151556059	TUFT1	+	43279	3111	1.91391	1.78115	2.30494	2	116.605	111.79	119.013	1.06461	0.0903222	0.86505	1
chr1	151518271	151518367	MIR554	+	96	96	0	0	0	0	0	0	0	NA	NA	NA	NA
chr1	151584661	151671559	SNX27	+	86898	7085	20.8307	21.6328	20.428	20.9638	2775.8	2759.71	2783.85	1.00875	0.0125645	0.881182	1
chr1	151672533	151689290	CELF3	-	16757	5850	0	0	0	0	0	0	0	NA	NA	NA	NA
chr1	151694012	151702082	RIIAD1	+	8070	455	0	0	0	0	0	0	0	NA	NA	NA	NA
chr1	151732122	151736040	MRPL9	-	3918	1292	24.4912	25.3917	24.5873	24.8234	599.674	592.11	603.455	1.01916	0.0273819	0.868446	1
chr1	151735444	151743806	OAZ3	+	8362	1086	0.0466534	0.139521	0	0.0620582	1.25696	0.947376	1.41176	1.49018	0.575485	1	1
chr1	151744040	151763010	TDRKH	-	18970	3263	0.132579	0.139308	0.110037	0.127308	7.90726	8.52638	7.5977	0.891081	-0.166372	0.923327	1
chr1	151772764	151777882	LINGO4	-	5118	2606	0	0	0	0	0	0	0	NA	NA	NA	NA
chr1	151778546	151804348	RORC	-	25802	3214	0	0	0	0	0	0	0	NA	NA	NA	NA
chr1	151810338	151813033	C2CD4D	-	2695	1713	0	0	0	0	0	0	0	NA	NA	NA	NA
chr1	151810944	151816641	LOC100132111	+	5697	761	0.266311	0.0191449	0	0.0951519	1.26317	3.7895	0	0	#NAME?	0.235235	1
chr1	151819576	151826173	THEM5	-	6597	1146	0	0	0	0	0	0	0	NA	NA	NA	NA
chr1	151843342	151882361	THEM4	-	39019	5171	1.35269	1.71116	1.45904	1.50763	145.555	130.738	152.963	1.17	0.22651	0.437306	1
chr1	151955385	151966714	S100A10	-	11329	1055	33.0231	39.6909	44.8192	39.1777	772.488	651.795	832.835	1.27776	0.353613	0.0482502	1
chr1	152004981	152009511	S100A11	-	4530	594	85.8549	97.1217	109.873	97.6164	1083.88	954.008	1148.81	1.20419	0.268067	0.137726	1
chr1	152056619	152061540	TCHHL1	-	4921	3603	0	0	0	0	0	0	0	NA	NA	NA	NA
chr1	152078792	152086556	TCHH	-	7764	6900	0.00734284	0	0.00867274	0.00533853	0.689394	0.947376	0.560403	0.591532	-0.757472	0.885991	1
chr1	152126070	152131704	RPTN	-	5634	3569	0	0	0.0167671	0.00558905	0.373602	0	0.560403	Inf	Inf	1	1
chr1	152184557	152196669	HRNR	-	12112	9623	0	0	0	0	0	0	0	NA	NA	NA	NA
chr1	152274650	152297679	FLG	-	23029	12747	0	0	0.00469459	0.00156486	0.373602	0	0.560403	Inf	Inf	1	1
chr1	152321212	152332482	FLG2	-	11270	9122	0	0	0	0	0	0	0	NA	NA	NA	NA
chr1	152381718	152386750	CRNN	-	5032	1913	0	0	0.0312817	0.0104272	0.373602	0	0.560403	Inf	Inf	1	1
chr1	152483319	152484653	LCE5A	+	1334	819	0	0	0	0	0	0	0	NA	NA	NA	NA
chr1	152486977	152488481	CRCT1	+	1504	695	0	0	0	0	0	0	0	NA	NA	NA	NA
chr1	152538129	152539248	LCE3E	-	1119	611	0	0	0	0	0	0	0	NA	NA	NA	NA
chr1	152551859	152552980	LCE3D	-	1121	610	0	0	0	0	0	0	0	NA	NA	NA	NA
chr1	152573137	152573562	LCE3C	+	425	425	0	0	0	0	0	0	0	NA	NA	NA	NA
chr1	152586286	152586574	LCE3B	+	288	288	0	0	0	0	0	0	0	NA	NA	NA	NA
chr1	152595309	152595579	LCE3A	-	270	270	0	0	0	0	0	0	0	NA	NA	NA	NA
chr1	152635871	152637135	LCE2D	+	1264	609	0	0	0	0	0	0	0	NA	NA	NA	NA
chr1	152647770	152649049	LCE2C	+	1279	613	0	0	0	0	0	0	0	NA	NA	NA	NA
chr1	152658598	152659876	LCE2B	+	1278	611	0	0	0	0	0	0	0	NA	NA	NA	NA
chr1	152670839	152671918	LCE2A	+	1079	592	0	0	0	0	0	0	0	NA	NA	NA	NA
chr1	152681522	152681910	LCE4A	+	388	388	0	0	0	0	0	0	0	NA	NA	NA	NA
chr1	152691997	152692905	C1orf68	+	908	908	0	0	0	0	0	0	0	NA	NA	NA	NA
chr1	152730505	152734529	KPRP	+	4024	2523	0	0	0	0	0	0	0	NA	NA	NA	NA
chr1	152748847	152749445	LCE1F	+	598	598	0	0	0	0	0	0	0	NA	NA	NA	NA
chr1	152758752	152760901	LCE1E	+	2149	1179	0	0	0	0	0	0	0	NA	NA	NA	NA
chr1	152769226	152770657	LCE1D	+	1431	430	0	0	0	0	0	0	0	NA	NA	NA	NA
chr1	152777310	152779107	LCE1C	-	1797	695	0	0	0	0	0	0	0	NA	NA	NA	NA
chr1	152784446	152785585	LCE1B	+	1139	1139	0	0	0	0	0	0	0	NA	NA	NA	NA
chr1	152799948	152800573	LCE1A	+	625	625	0	0	0	0	0	0	0	NA	NA	NA	NA
chr1	152815329	152816459	LCE6A	+	1130	642	0	0	0	0	0	0	0	NA	NA	NA	NA
chr1	152850797	152857523	SMCP	+	6726	770	0	0	0	0	0	0	0	NA	NA	NA	NA
chr1	152881038	152884362	IVL	+	3324	2135	0.023731	0	0	0.00791032	0.315792	0.947376	0	0	#NAME?	0.678772	1
chr1	152943127	152945069	SPRR4	+	1942	766	0	0	0	0	0	0	0	NA	NA	NA	NA
chr1	152956563	152958290	SPRR1A	+	1727	655	0	0	0	0	0	0	0	NA	NA	NA	NA
chr1	152974222	152976332	SPRR3	+	2110	986	0	0	0	0	0	0	0	NA	NA	NA	NA
chr1	153003678	153005376	SPRR1B	+	1698	619	0	0	0	0	0	0	0	NA	NA	NA	NA
chr1	153012200	153013594	SPRR2D	-	1394	682	0	0	0	0	0	0	0	NA	NA	NA	NA
chr1	153028595	153029988	SPRR2A	-	1393	677	0	0	0	0	0	0	0	NA	NA	NA	NA
chr1	153042717	153044084	SPRR2B	-	1367	661	0	0	0	0	0	0	0	NA	NA	NA	NA
chr1	153065610	153067001	SPRR2E	-	1391	678	0	0	0	0	0	0	0	NA	NA	NA	NA
chr1	153084612	153085989	SPRR2F	-	1377	656	0	0	0	0	0	0	0	NA	NA	NA	NA
chr1	153112593	153113969	SPRR2C	-	1376	678	0	0	0	0	0	0	0	NA	NA	NA	NA
chr1	153122057	153123427	SPRR2G	-	1370	650	0	0	0	0	0	0	0	NA	NA	NA	NA
chr1	153175918	153177596	LELP1	+	1678	523	0	0	0	0	0	0	0	NA	NA	NA	NA
chr1	153190059	153191793	PRR9	+	1734	1229	0	0	0	0	0	0	0	NA	NA	NA	NA
chr1	153232178	153234600	LOR	+	2422	1229	0	0	0	0	0	0	0	NA	NA	NA	NA
chr1	153270337	153283194	PGLYRP3	-	12857	1173	0	0	0	0	0	0	0	NA	NA	NA	NA
chr1	153302596	153321022	PGLYRP4	-	18426	1833	0	0	0.032647	0.0108823	0.373602	0	0.560403	Inf	Inf	1	1
chr1	153330329	153333503	S100A9	+	3174	577	0	0	0	0	0	0	0	NA	NA	NA	NA
chr1	153346183	153348075	S100A12	-	1892	466	0	0	0	0	0	0	0	NA	NA	NA	NA
chr1	153362507	153363664	S100A8	-	1157	523	0	0	0	0	0	0	0	NA	NA	NA	NA
chr1	153388999	153395701	S100A7A	+	6702	4279	0	0	0	0	0	0	0	NA	NA	NA	NA
chr1	153409470	153412503	S100A7L2	-	3033	480	0	0	0	0	0	0	0	NA	NA	NA	NA
chr1	153430219	153433137	S100A7	-	2918	439	0	0	0	0	0	0	0	NA	NA	NA	NA
chr1	153507075	153508717	S100A6	-	1642	683	175.351	186.151	202.845	188.115	2401.07	2239.6	2481.8	1.10815	0.148148	0.234186	1
chr1	153509622	153514241	S100A5	-	4619	710	0.171539	0.0711363	0.0842844	0.108986	1.31891	1.89475	1.03099	0.544129	-0.877979	0.810535	1
chr1	153516094	153518282	S100A4	-	2188	564	190.499	211.175	226.156	209.276	2205.7	2009.38	2303.86	1.14655	0.197301	0.0696432	1
chr1	153519808	153521734	S100A3	-	1926	738	1.16709	0.821247	0.729779	0.90604	12.4956	16.1054	10.6907	0.663794	-0.591192	0.545564	1
chr1	153533584	153538306	S100A2	-	4722	962	0.632003	0.990466	0.622056	0.748175	13.4863	11.3685	14.5452	1.27943	0.355497	0.791671	1
chr1	153579366	153585514	S100A16	-	6148	1068	117.28	122.057	114.554	117.963	2354	2341.91	2360.05	1.00774	0.0111285	0.893844	1
chr1	153586731	153588790	S100A14	-	2059	1042	0.0149611	0.048471	0	0.021144	0.313724	0	0.470586	Inf	Inf	1	1
chr1	153591275	153606568	S100A13	-	15293	1402	8.54457	8.81775	12.0744	9.81224	257.119	223.581	273.888	1.22501	0.292789	0.552849	1
chr1	153600872	153604513	S100A1	+	3641	594	0.170591	0	0.100744	0.0904451	1.00519	1.89475	0.560403	0.295766	-1.75747	0.658835	1
chr1	153606457	153618782	CHTOP	+	12325	2166	32.6412	32.7527	31.8878	32.4273	1312.45	1321.59	1307.88	0.989626	-0.0150445	0.907993	1
chr1	153631144	153634326	SNAPIN	+	3182	1035	21.442	20.5546	21.2448	21.0805	407.507	414.951	403.785	0.973091	-0.0393528	0.818546	1
chr1	153634513	153643479	ILF2	-	8966	1612	115.621	122.829	110.454	116.301	3503.06	3485.4	3511.9	1.0076	0.0109287	0.89931	1
chr1	153651163	153666468	NPR1	+	15305	4185	0	0.0120685	0	0.00402284	0.313724	0	0.470586	Inf	Inf	1	1
chr1	153700566	153746555	INTS3	+	45989	4482	13.3014	13.2458	12.836	13.1277	1099.34	1115.06	1091.49	0.978858	-0.0308287	0.816166	1
chr1	153747767	153752633	SLC27A3	+	4866	2413	2.13684	2.55762	2.46471	2.38639	107.472	96.6323	112.891	1.16826	0.224358	0.528409	1
chr1	153777202	153895451	GATAD2B	-	118249	7476	18.5283	16.3905	15.6522	16.857	2354.86	2590.13	2237.23	0.863754	-0.211308	0.0407368	1
chr1	153901976	153919154	DENND4B	-	17178	5688	33.2799	31.9591	28.136	31.125	3307.9	3539.4	3192.16	0.901894	-0.148971	0.332622	1
chr1	153920147	153931132	CRTC2	-	10985	2678	23.0126	19.0691	18.6441	20.2419	1012.76	1152.01	943.139	0.818691	-0.288609	0.0244743	0.886315
chr1	153931587	153940188	SLC39A1	-	8601	2427	68.593	68.4524	67.7106	68.252	3095.44	3113.08	3086.63	0.991503	-0.0123106	0.899672	1
chr1	153940396	153946832	CREB3L4	+	6436	1747	1.44896	1.09638	1.14817	1.23117	40.4136	47.3688	36.936	0.779754	-0.358909	0.493136	1
chr1	153946744	153950451	JTB	-	3707	1574	29.6133	32.757	30.5848	30.985	911.217	871.586	931.033	1.06821	0.0951896	0.470905	1
chr1	153954127	153958806	RAB13	-	4679	1153	1.69432	1.26107	1.49016	1.48185	32.2484	36.9477	29.8987	0.809218	-0.3054	0.597193	1
chr1	153963238	153964631	RPS27	+	1393	351	0.0471902	0.0193703	0.0524584	0.039673	0	0	0	NA	NA	NA	NA
chr1	153965167	154127592	NUP210L	-	162425	5882	0.0172273	0.00858666	0.0342385	0.0200175	2.06611	1.89475	2.1518	1.13566	0.183533	1	1
chr1	154127779	154164609	TPM3	-	36830	11179	8.018	8.49192	8.69058	8.40017	1754.79	1675.91	1794.24	1.07061	0.0984276	0.390765	1
chr1	154166140	154166219	MIR190B	-	79	79	0	0	0	0	0	0	0	NA	NA	NA	NA
chr1	154171847	154178809	C1orf189	-	6962	387	0.380168	0	0	0.126723	0.947376	2.84213	0	0	#NAME?	0.3425	1
chr1	154179182	154193273	C1orf43	-	14091	1898	72.507	77.1059	77.5507	75.7212	2685.93	2573.07	2742.35	1.06579	0.0919212	0.370311	1
chr1	154192654	154243329	UBAP2L	+	50675	4457	76.3995	79.5527	79.068	78.3401	6524.93	6367.31	6603.73	1.03713	0.0525967	0.553494	1
chr1	154245038	154248355	HAX1	+	3317	1179	12.6094	13.4678	14.1074	13.3948	294.898	277.581	303.556	1.09358	0.129054	0.567983	1
chr1	154293591	154297801	AQP10	+	4210	1791	0	0	0	0	0	0	0	NA	NA	NA	NA
chr1	154298035	154323780	ATP8B2	+	25745	6303	49.3117	50.4796	51.6279	50.473	5945.5	5812.15	6012.17	1.03441	0.048813	0.601484	1
chr1	154377668	154441926	IL6R	+	64258	6565	0.519746	0.422985	0.480831	0.474521	58.2138	63.4742	55.5836	0.875689	-0.19151	0.654784	1
chr1	154451953	154474526	SHE	-	22573	6183	0	0	0	0	0	0	0	NA	NA	NA	NA
chr1	154474694	154520623	TDRD10	+	45929	2529	0	0	0	0	0	0	0	NA	NA	NA	NA
chr1	154521050	154531120	UBE2Q1	-	10070	3223	23.869	23.2288	25.9415	24.3464	1466.23	1438.12	1480.29	1.02933	0.0417016	0.82734	1
chr1	154540256	154552353	CHRNB2	+	12097	5718	0.0708858	0.0529976	0.0523277	0.058737	6.27669	7.57901	5.62554	0.742252	-0.430019	0.772241	1
chr1	154554533	154600456	ADAR	-	45923	7092	88.079	94.5572	88.6892	90.4418	11985.6	11680.2	12138.4	1.03923	0.0555107	0.479917	1
chr1	154669941	154842754	KCNN3	-	172813	13233	0.00382873	0	0	0.00127625	0.315792	0.947376	0	0	#NAME?	0.678772	1
chr1	154897207	154909484	PMVK	-	12277	1299	5.15146	4.68668	4.58195	4.8067	116.632	125.054	112.421	0.898981	-0.153637	0.633048	1
chr1	154916558	154928567	PBXIP1	-	12009	3196	6.59202	6.76828	6.1213	6.49387	387.811	394.108	384.663	0.976033	-0.0349978	0.877268	1
chr1	154929501	154934258	PYGO2	-	4757	3180	15.0103	12.7751	10.2024	12.6626	752.203	892.428	682.09	0.764308	-0.387774	0.124254	1
chr1	154934773	154946959	SHC1	-	12186	3717	110.481	123.219	123.775	119.158	8276.6	7678.48	8575.66	1.11684	0.159426	0.0659058	1
chr1	154947117	154951725	CKS1B	+	4608	924	0.513532	0.62019	0.32631	0.486678	8.16111	8.52638	7.97847	0.935739	-0.0958222	0.984941	1
chr1	154948168	154948259	MIR4258	+	91	91	0.471109	0.0320203	0	0.16771	0.315792	0.947376	0	0	#NAME?	0.678772	1
chr1	154955769	154965587	FLAD1	+	9818	3156	6.2875	6.79282	6.27145	6.45059	380.472	371.371	385.022	1.03676	0.0520789	0.781623	1
chr1	154966061	154966791	LENEP	+	730	649	0	0	0.184412	0.0614707	0.747204	0	1.12081	Inf	Inf	1	1
chr1	154975105	154991001	ZBTB7B	+	15896	4060	9.78225	8.95326	8.21946	8.98499	681.932	742.743	651.527	0.877191	-0.189037	0.211001	1
chr1	154991002	155006257	DCST2	-	15255	2419	0	0	0.0494764	0.0164921	0.747204	0	1.12081	Inf	Inf	1	1
chr1	155006281	155023406	DCST1	+	17125	2297	0	0	0	0	0	0	0	NA	NA	NA	NA
chr1	155017667	155036467	LOC100505666	-	18800	1836	0.165574	0.0634826	0.130374	0.11981	4.01661	5.68426	3.18279	0.55993	-0.836681	0.62344	1
chr1	155023761	155035252	ADAM15	+	11491	2967	9.04554	9.38055	9.20992	9.21201	510.968	502.109	515.397	1.02646	0.0376841	0.834567	1
chr1	155036212	155042029	EFNA4	+	5817	1257	1.89054	2.4085	1.01897	1.77267	41.5113	44.5267	40.0037	0.89842	-0.154538	0.880769	1
chr1	155051347	155060014	EFNA3	+	8667	1782	0.227455	0.332482	0.201488	0.253808	8.53264	7.57901	9.00946	1.18874	0.249431	0.955147	1
chr1	155100348	155107386	EFNA1	+	7038	1566	0	0	0	0	0	0	0	NA	NA	NA	NA
chr1	155108287	155111334	SLC50A1	+	3047	1343	5.38026	6.91831	7.38811	6.56223	164.901	135.475	179.615	1.32582	0.406883	0.154886	1
chr1	155112366	155112996	DPM3	-	630	547	5.74271	7.57138	6.564	6.62603	67.7206	58.7373	72.2123	1.22941	0.297967	0.501868	1
chr1	155141883	155145804	KRTCAP2	-	3921	547	15.7016	15.4997	18.638	16.6131	169.903	161.054	174.327	1.08241	0.114253	0.732476	1
chr1	155146359	155157445	TRIM46	+	11086	3142	0.744243	0.808681	0.835451	0.796125	46.6511	43.5793	48.1871	1.10573	0.145003	0.835416	1
chr1	155158299	155162706	MUC1	-	4407	1838	2.60071	2.62743	3.80617	3.01144	103.513	89.0533	110.743	1.24356	0.31448	0.602518	1
chr1	155164967	155165063	MIR92B	+	96	96	0.0304481	0	0	0.0101494	0	0	0	NA	NA	NA	NA
chr1	155165378	155177690	THBS3	-	12312	3147	14.1476	13.5816	15.5273	14.4188	848.225	832.743	855.966	1.02789	0.0396808	0.878176	1
chr1	155178489	155183624	MTX1	+	5135	1642	2.37235	2.70149	2.68708	2.58697	79.5703	72.9479	82.8815	1.13617	0.184182	0.673907	1
chr1	155183615	155197325	GBAP1	-	13710	2036	0.626907	0.413606	0.61836	0.552958	21.0738	23.6844	19.7684	0.834661	-0.260738	0.707015	1
chr1	155204238	155214653	GBA	-	10415	2681	16.7614	16.3589	16.8002	16.6402	833.743	840.322	830.453	0.988255	-0.017045	0.889148	1
chr1	155216995	155225274	FAM189B	-	8279	3190	16.7931	19.4473	17.7996	18.0133	1073.59	1001.38	1109.7	1.10818	0.148189	0.236065	1
chr1	155225769	155232176	SCAMP3	-	6407	1572	49.4582	55.1104	49.5366	51.3684	1508.83	1454.22	1536.14	1.05633	0.0790626	0.518009	1
chr1	155232658	155243281	CLK2	-	10623	2137	4.21514	4.54507	4.30919	4.35647	173.981	168.633	176.655	1.04757	0.067046	0.821427	1
chr1	155247373	155259638	HCN3	+	12265	3717	1.26294	1.03818	1.2827	1.19461	83.0999	88.106	80.5968	0.914772	-0.128516	0.704884	1
chr1	155259083	155271225	PKLR	-	12142	3164	0.0160132	0.0159629	0	0.0106587	0.629516	0.947376	0.470586	0.496726	-1.00948	0.876156	1
chr1	155278538	155290457	FDPS	+	11919	1647	7.80653	8.82941	8.69147	8.44247	259.855	240.633	269.465	1.11982	0.163262	0.477815	1
chr1	155290639	155300909	RUSC1	+	10270	4136	15.6799	16.8293	15.8497	16.1196	1245.62	1212.64	1262.11	1.04079	0.0576846	0.625304	1
chr1	155305051	155532324	ASH1L	-	227273	11711	23.0169	20.5441	21.413	21.658	4739.99	5040.04	4589.96	0.9107	-0.134952	0.126239	1
chr1	155316140	155316173	MIR555	-	96	33	0.0590509	0.0294328	0.139491	0.0759917	0	0	0	NA	NA	NA	NA
chr1	155402970	155404053	POU5F1P4	+	1083	1083	0	0	0	0	0	0	0	NA	NA	NA	NA
chr1	155531771	155533735	LOC645676	+	1964	1964	0.438551	0.257162	0.364461	0.353392	12.9889	16.1054	11.4307	0.709744	-0.494629	0.588032	1
chr1	155580006	155584758	MSTO1	+	4752	2440	1.55575	1.67984	1.45879	1.56479	71.1386	71.0532	71.1813	1.0018	0.00259873	1	1
chr1	155629232	155658823	YY1AP1	-	29591	3870	9.47499	8.16027	7.4612	8.36549	605.161	685.9	564.791	0.823431	-0.280281	0.0725311	1
chr1	155658881	155708800	DAP3	+	49919	2217	18.221	19.2767	20.458	19.3186	800.287	755.059	822.902	1.08985	0.124132	0.405045	1
chr1	155715608	155721369	MSTO2P	+	5761	2524	0.269834	0.273991	0.0455945	0.196473	9.24464	12.3159	7.70902	0.625941	-0.675902	0.671	1
chr1	155719509	155826972	GON4L	-	107463	7852	5.6821	5.65526	5.75607	5.69781	836.046	834.638	836.75	1.00253	0.00364569	1	1
chr1	155829259	155854990	SYT11	+	25731	5280	4.83017	5.01148	5.84643	5.22936	516.014	476.53	535.755	1.12428	0.169007	0.460475	1
chr1	155867600	155881177	RIT1	-	13577	3425	5.70094	5.73269	5.61458	5.68274	363.545	364.74	362.948	0.995087	-0.00710612	0.976889	1
chr1	155882835	155904188	KIAA0907	-	21353	2945	7.68089	8.20033	8.58121	8.15414	448.464	422.53	461.431	1.09207	0.127061	0.49537	1
chr1	155889699	155889833	SNORA42	-	134	134	0.436271	0.0579871	1.28821	0.594157	1.4366	0.947376	1.68121	1.7746	0.827491	1	1
chr1	155895748	155895877	SCARNA4	-	129	129	0	0.391525	0.338997	0.243507	0.687326	0	1.03099	Inf	Inf	1	1
chr1	155911479	155912625	RXFP4	+	1146	1146	0	0	0	0	0	0	0	NA	NA	NA	NA
chr1	155916629	155948336	ARHGEF2	-	31707	4291	36.9045	37.3245	34.2396	36.1562	2899.18	2961.5	2868.02	0.968436	-0.0462717	0.68002	1
chr1	155978838	155990758	SSR2	-	11920	1124	82.8984	85.0736	88.8914	85.6212	1798.54	1742.22	1826.69	1.04848	0.0683043	0.56303	1
chr1	156005091	156023516	UBQLN4	-	18425	3507	1.3094	1.50276	1.5577	1.45662	95.3622	86.2112	99.9377	1.15922	0.213153	0.586504	1
chr1	156024516	156028301	LAMTOR2	+	3785	681	3.06036	2.41038	4.53393	3.33489	42.7277	38.8424	44.6703	1.15004	0.201684	0.913858	1
chr1	156030965	156040295	RAB25	+	9330	1085	0	0	0	0	0	0	0	NA	NA	NA	NA
chr1	156041803	156051789	MEX3A	-	9986	6124	0.115826	0.12371	0.107489	0.115675	13.2366	13.2633	13.2232	0.996982	-0.00436077	1	1
chr1	156084460	156109878	LMNA	+	25418	3348	321.074	307.753	309.265	312.697	19564.6	20100.5	19296.6	0.960008	-0.0588813	0.457184	1
chr1	156119734	156147542	SEMA4A	+	27808	3453	0.205421	0.272567	0.363272	0.28042	18.2275	13.2633	20.7096	1.56143	0.642865	0.526463	1
chr1	156163729	156182587	SLC25A44	+	18858	3632	20.3382	16.4185	16.4531	17.7366	1204.16	1381.27	1115.61	0.807664	-0.308173	0.0107393	0.572008
chr1	156182778	156209868	PMF1	+	27090	1234	23.8105	23.4186	21.9958	23.075	532.225	549.478	523.599	0.952902	-0.0696007	0.684937	1
chr1	156211950	156213123	BGLAP	+	1173	545	0.775895	0.64871	0.259723	0.561442	5.46961	7.57901	4.41491	0.582518	-0.779624	0.635247	1
chr1	156213206	156217843	PAQR6	-	4637	2117	0.781495	0.701049	0.86487	0.782471	31.1008	31.2634	31.0195	0.992199	-0.0112991	0.977999	1
chr1	156219014	156252620	SMG5	-	33606	4563	52.2781	49.3885	51.1582	50.9416	4344.01	4460.25	4285.89	0.960909	-0.0575284	0.509997	1
chr1	156252703	156262234	TMEM79	+	9531	2354	0.451987	0.546295	0.584691	0.527658	23.0676	19.8949	24.6539	1.23921	0.30942	0.753543	1
chr1	156262483	156265449	C1orf85	-	2966	1585	27.7763	30.7918	30.3166	29.6282	877.483	823.27	904.59	1.09878	0.1359	0.325892	1
chr1	156268414	156269428	VHLL	-	1014	1014	0	0.0498094	0.118031	0.0559469	1.06093	0	1.59139	Inf	Inf	0.922149	1
chr1	156278751	156308206	CCT3	-	29455	2382	51.0316	52.859	51.9471	51.9459	2312.31	2272.75	2332.09	1.02611	0.037179	0.722619	1
chr1	156307104	156316785	C1orf182	+	9681	750	0.0675542	0	0.0797892	0.0491145	0.689394	0.947376	0.560403	0.591532	-0.757472	0.885991	1
chr1	156339002	156355011	RHBG	+	16009	1913	0	0	0	0	0	0	0	NA	NA	NA	NA
chr1	156374054	156399184	C1orf61	-	25130	879	0	0.0574593	0	0.0191531	0.313724	0	0.470586	Inf	Inf	1	1
chr1	156390132	156390221	MIR9-1	-	89	89	0	0	0	0	0	0	0	NA	NA	NA	NA
chr1	156433518	156470529	MEF2D	-	37011	5874	23.4393	21.4198	18.3359	21.065	2311.98	2574.02	2180.96	0.847296	-0.239062	0.187955	1
chr1	156495196	156542396	IQGAP3	-	47200	6052	43.4462	43.6053	39.0212	42.0243	4752.4	4916.88	4670.17	0.949823	-0.0742697	0.598879	1
chr1	156549518	156556562	TTC24	+	7044	2005	0	0	0	0	0	0	0	NA	NA	NA	NA
chr1	156561557	156564091	APOA1BP	+	2534	1121	7.46268	9.44769	8.69519	8.53519	178.885	156.317	190.169	1.21656	0.282806	0.290961	1
chr1	156564099	156571279	GPATCH4	-	7180	2155	12.9381	10.0252	10.6488	11.204	451.049	521.057	416.045	0.798465	-0.324699	0.0550473	1
chr1	156589085	156595517	HAPLN2	+	6432	1771	0	0	0.0337899	0.0112633	0.373602	0	0.560403	Inf	Inf	1	1
chr1	156611739	156629324	BCAN	+	17585	4050	0	0	0	0	0	0	0	NA	NA	NA	NA
chr1	156638555	156647189	NES	-	8634	5557	9.87102	8.34513	8.62679	8.94764	929.257	1026.01	880.881	0.858552	-0.220022	0.091229	1
chr1	156669399	156675608	CRABP2	-	6209	1164	6.20931	6.82234	6.37292	6.46819	140.74	135.475	143.372	1.05829	0.0817401	0.802442	1
chr1	156692412	156697705	ISG20L2	-	5293	2051	5.16527	5.41096	4.78164	5.11929	196.291	198.002	195.435	0.987038	-0.0188218	0.968296	1
chr1	156698262	156706752	RRNAD1	+	8490	2269	6.07233	6.22365	4.61083	5.6356	239.119	257.686	229.835	0.891917	-0.165018	0.667824	1
chr1	156707093	156710923	MRPL24	-	3830	927	6.76886	6.80421	9.16919	7.58075	131.425	117.475	138.401	1.17813	0.236501	0.622152	1
chr1	156711898	156722240	HDGF	-	10342	2798	90.1471	92.3385	85.4075	89.2977	4668.51	4716.04	4644.74	0.984882	-0.0219773	0.846896	1
chr1	156737273	156770609	PRCC	+	33336	2123	35.8876	32.0079	29.9719	32.6225	1294.05	1424.85	1228.65	0.862297	-0.213742	0.0774161	1
chr1	156776034	156786640	SH2D2A	-	10606	1845	0	0	0.0648693	0.0216231	0.747204	0	1.12081	Inf	Inf	1	1
chr1	156785541	156851642	NTRK1	+	66101	2857	0.0532016	0.0356965	0.0410858	0.043328	2.32203	2.84213	2.06198	0.725506	-0.462941	0.869246	1
chr1	156810664	156828712	INSRR	-	18048	4193	0	0	0	0	0	0	0	NA	NA	NA	NA
chr1	156863522	156886226	PEAR1	+	22704	4866	9.70553	10.4406	11.6672	10.6044	964.473	882.954	1005.23	1.13849	0.187119	0.246907	1
chr1	156890423	156902880	LRRC71	+	12457	1971	0.00247169	0.0256249	0.157061	0.0617191	2.18174	0	3.2726	Inf	Inf	0.635264	1
chr1	156904631	157015162	ARHGEF11	-	110531	6889	42.5332	44.0151	39.841	42.1298	5423.17	5478.67	5395.41	0.984802	-0.0220942	0.88701	1
chr1	156905922	156906036	MIR765	-	114	114	0.692292	0.323761	0	0.338685	0.945308	1.89475	0.470586	0.248363	-2.00948	0.661009	1
chr1	157061834	157069600	ETV3L	-	7766	1977	0	0	0	0	0	0	0	NA	NA	NA	NA
chr1	157094458	157108383	ETV3	-	13925	2930	2.15452	2.01682	2.47403	2.21512	121.386	118.422	122.867	1.03754	0.0531653	0.937199	1
chr1	157098153	157098463	CYCSP52	+	310	310	0	0	0	0	0	0	0	NA	NA	NA	NA
chr1	157483166	157522310	FCRL5	-	39144	5390	0	0	0	0	0	0	0	NA	NA	NA	NA
chr1	157543538	157567870	FCRL4	-	24332	3459	0	0	0	0	0	0	0	NA	NA	NA	NA
chr1	157647977	157670647	FCRL3	-	22670	3019	0	0	0	0	0	0	0	NA	NA	NA	NA
chr1	157715522	157746922	FCRL2	-	31400	2589	0	0	0	0	0	0	0	NA	NA	NA	NA
chr1	157764193	157789940	FCRL1	-	25747	3160	0	0	0	0	0	0	0	NA	NA	NA	NA
chr1	157800703	157811634	CD5L	-	10931	2237	0	0.0225779	0	0.00752597	0.313724	0	0.470586	Inf	Inf	1	1
chr1	157963062	158065844	KIRREL	+	102782	3612	93.4396	83.6281	87.7211	88.2629	5958.1	6310.47	5781.91	0.916241	-0.126201	0.139044	1
chr1	158101833	158110430	LOC646268	-	8597	835	0.0606774	0	0	0.0202258	0.315792	0.947376	0	0	#NAME?	0.678772	1
chr1	158149736	158156216	CD1D	+	6480	3783	0	0	0	0	0	0	0	NA	NA	NA	NA
chr1	158223926	158228058	CD1A	+	4132	2095	0	0	0	0	0	0	0	NA	NA	NA	NA
chr1	158259562	158264564	CD1C	+	5002	2592	0	0	0	0	0	0	0	NA	NA	NA	NA
chr1	158297739	158301321	CD1B	-	3582	1396	0	0	0	0	0	0	0	NA	NA	NA	NA
chr1	158323485	158327343	CD1E	+	3858	2117	0	0	0	0	0	0	0	NA	NA	NA	NA
chr1	158368311	158369256	OR10T2	-	945	945	0	0	0	0	0	0	0	NA	NA	NA	NA
chr1	158389717	158390656	OR10K2	-	939	939	0	0	0	0	0	0	0	NA	NA	NA	NA
chr1	158435351	158436293	OR10K1	+	942	942	0	0	0	0	0	0	0	NA	NA	NA	NA
chr1	158449667	158450675	OR10R2	+	1008	1008	0.0502635	0	0	0.0167545	0.315792	0.947376	0	0	#NAME?	0.678772	1
chr1	158516917	158517895	OR6Y1	-	978	978	0	0	0	0	0	0	0	NA	NA	NA	NA
chr1	158532440	158533394	OR6P1	-	954	954	0	0	0	0	0	0	0	NA	NA	NA	NA
chr1	158548708	158549689	OR10X1	-	981	981	0	0	0	0	0	0	0	NA	NA	NA	NA
chr1	158576228	158577170	OR10Z1	+	942	942	0	0	0	0	0	0	0	NA	NA	NA	NA
chr1	158580495	158656506	SPTA1	-	76011	8017	0.00522597	0	0	0.00174199	0.315792	0.947376	0	0	#NAME?	0.678772	1
chr1	158669467	158670442	OR6K2	-	975	975	0	0	0	0	0	0	0	NA	NA	NA	NA
chr1	158686957	158687905	OR6K3	-	948	948	0	0	0	0	0	0	0	NA	NA	NA	NA
chr1	158724605	158725637	OR6K6	+	1032	1032	0	0	0	0	0	0	0	NA	NA	NA	NA
chr1	158735533	158736472	OR6N1	-	939	939	0	0	0	0	0	0	0	NA	NA	NA	NA
chr1	158746471	158747425	OR6N2	-	954	954	0	0	0	0	0	0	0	NA	NA	NA	NA
chr1	158801167	158819270	MNDA	+	18103	1667	0	0	0	0	0	0	0	NA	NA	NA	NA
chr1	158901336	158946849	PYHIN1	+	45513	2093	0	0.0241313	0	0.00804376	0.313724	0	0.470586	Inf	Inf	1	1
chr1	158979681	159024945	IFI16	+	45264	2902	61.5864	67.3508	66.7391	65.2254	3537.2	3342.34	3634.63	1.08745	0.120951	0.208698	1
chr1	159032274	159046647	AIM2	-	14373	1484	0.0682825	0.102103	0.0255907	0.0653253	1.94636	1.89475	1.97216	1.04086	0.0577697	1	1
chr1	159141376	159172932	CADM3	+	31556	3698	0	0	0	0	0	0	0	NA	NA	NA	NA
chr1	159165774	159172212	LOC100131825	-	6438	3294	0	0	0	0	0	0	0	NA	NA	NA	NA
chr1	159173802	159176290	DARC	+	2488	2210	0	0	0	0	0	0	0	NA	NA	NA	NA
chr1	159259503	159278014	FCER1A	+	18511	1165	0	0	0	0	0	0	0	NA	NA	NA	NA
chr1	159283459	159284449	OR10J3	-	990	990	0	0	0	0	0	0	0	NA	NA	NA	NA
chr1	159409511	159410600	OR10J1	+	1089	1089	0	0	0	0	0	0	0	NA	NA	NA	NA
chr1	159504867	159505797	OR10J5	-	930	930	0	0	0	0	0	0	0	NA	NA	NA	NA
chr1	159557615	159558661	APCS	+	1046	931	0	0	0	0	0	0	0	NA	NA	NA	NA
chr1	159682078	159684379	CRP	-	2301	2015	0	0	0	0	0	0	0	NA	NA	NA	NA
chr1	159750758	159752333	DUSP23	+	1575	685	5.46767	5.13858	6.98043	5.86222	75.2175	70.1058	77.7733	1.10937	0.149741	0.792405	1
chr1	159772172	159786047	FCRL6	+	13875	1943	0	0	0	0	0	0	0	NA	NA	NA	NA
chr1	159796478	159807282	SLAMF8	+	10804	3300	0.0153532	0.0153051	0	0.0102194	0.629516	0.947376	0.470586	0.496726	-1.00948	0.876156	1
chr1	159804263	159825137	C1orf204	-	20874	2231	0.272518	0.247718	0.160422	0.226886	9.48208	11.3685	8.53887	0.751098	-0.412926	0.740269	1
chr1	159824105	159832447	VSIG8	-	8342	1548	0.0654595	0.0326271	0.0773151	0.0584672	1.69251	1.89475	1.59139	0.839895	-0.251719	0.950736	1
chr1	159842153	159869906	CCDC19	-	27753	1795	0.566147	0.366869	0.682148	0.538388	17.8663	18.9475	17.3257	0.914404	-0.129096	0.849344	1
chr1	159887902	159895284	TAGLN2	-	7382	1360	75.8536	88.1724	76.7383	80.2548	2039.3	1928.86	2094.52	1.08588	0.11887	0.469158	1
chr1	159896828	159915386	IGSF9	-	18558	4044	0	0	0	0	0	0	0	NA	NA	NA	NA
chr1	159921281	159924044	SLAMF9	-	2763	1156	0	0	0	0	0	0	0	NA	NA	NA	NA
chr1	159931013	159948876	LOC100505633	+	17863	1138	0.356173	0.266292	0.21034	0.277602	5.90309	7.57901	5.06513	0.668311	-0.581409	0.703226	1
chr1	159997461	160001783	PIGM	-	4322	4322	6.78204	6.64931	6.79512	6.74216	544.791	548.531	542.922	0.989775	-0.0148281	0.918712	1
chr1	160007256	160040051	KCNJ10	-	32795	5306	0	0	0	0	0	0	0	NA	NA	NA	NA
chr1	160051359	160059212	KCNJ9	+	7853	3029	0	0	0	0	0	0	0	NA	NA	NA	NA
chr1	160061128	160068618	IGSF8	-	7490	2334	12.6388	12.4943	11.2763	12.1365	529.195	551.373	518.106	0.939665	-0.0897812	0.607552	1
chr1	160085519	160113374	ATP1A2	+	27855	5457	0.00928452	0	0.00168709	0.0036572	0.315792	0.947376	0	0	#NAME?	0.678772	1
chr1	160121351	160156767	ATP1A4	+	35416	3955	0	0	0	0	0	0	0	NA	NA	NA	NA
chr1	160160284	160171676	CASQ1	+	11392	1958	0	0	0	0	0	0	0	NA	NA	NA	NA
chr1	160175124	160185162	PEA15	+	10038	2469	234.415	247.703	251.953	244.691	11289.8	10821.9	11523.7	1.06485	0.0906565	0.289499	1
chr1	160185504	160232350	DCAF8	-	46846	4690	20.3871	20.9538	18.8342	20.0584	1757.84	1787.7	1742.92	0.97495	-0.0365999	0.808431	1
chr1	160246598	160254941	PEX19	-	8343	3669	22.5941	24.7083	25.3004	24.2009	1659.23	1549.91	1713.89	1.1058	0.145091	0.208755	1
chr1	160258376	160313354	COPA	-	54978	5666	64.8827	68.1063	70.6727	67.8872	7188.01	6874.16	7344.94	1.06849	0.0955671	0.289265	1
chr1	160287054	160288260	SUMO1P3	+	1206	1206	0.546146	0.753831	0.39696	0.565646	12.7412	12.3159	12.9538	1.05179	0.0728529	1	1
chr1	160313062	160328742	NCSTN	+	15680	2935	30.5188	33.8453	32.7703	32.3781	1775.79	1674.96	1826.21	1.0903	0.124727	0.258433	1
chr1	160336860	160342638	NHLH1	+	5778	2559	0.138593	0.0789476	0	0.0725135	3.46544	6.63163	1.88235	0.283844	-1.81683	0.370153	1
chr1	160370363	160398468	VANGL2	+	28105	5352	0.00946667	0.00943699	0.0111812	0.0100283	1.00312	0.947376	1.03099	1.08826	0.122021	1	1
chr1	160454819	160493052	SLAMF6	-	38233	2746	0	0	0	0	0	0	0	NA	NA	NA	NA
chr1	160510883	160549306	CD84	-	38423	8279	0	0	0	0	0	0	0	NA	NA	NA	NA
chr1	160579890	160617081	SLAMF1	-	37191	2001	0	0	0	0	0	0	0	NA	NA	NA	NA
chr1	160648535	160681585	CD48	-	33050	1070	0	0	0	0	0	0	0	NA	NA	NA	NA
chr1	160709076	160724601	SLAMF7	+	15525	2657	0.0190687	0.0190089	0.0446116	0.0275631	1.37672	0.947376	1.59139	1.67979	0.748281	1	1
chr1	160765927	160798045	LY9	+	32118	3361	0	0	0	0	0	0	0	NA	NA	NA	NA
chr1	160799949	160832692	CD244	-	32743	2525	0	0	0	0	0	0	0	NA	NA	NA	NA
chr1	160846329	160854960	ITLN1	-	8631	1182	0	0	0	0	0	0	0	NA	NA	NA	NA
chr1	160914815	160924589	ITLN2	-	9774	1150	0	0	0	0	0	0	0	NA	NA	NA	NA
chr1	160965000	160991133	F11R	-	26133	4830	0.0377228	0.0627413	0.0619482	0.0541374	5.01352	3.7895	5.62554	1.4845	0.569981	0.910297	1
chr1	161007421	161008774	TSTD1	-	1353	672	0	0	0.0890505	0.0296835	0.373602	0	0.560403	Inf	Inf	1	1
chr1	161009040	161015757	USF1	-	6717	1797	16.0936	14.7325	13.4216	14.7492	495.27	540.952	472.43	0.873331	-0.1954	0.253136	1
chr1	161016731	161039760	ARHGAP30	-	23029	4425	0.0343496	0.0684837	0.0540943	0.0523092	4.32413	2.84213	5.06513	1.78216	0.833628	0.831795	1
chr1	161040780	161059385	PVRL4	-	18605	3502	0	0	0.0170879	0.00569597	0.373602	0	0.560403	Inf	Inf	1	1
chr1	161068150	161070138	KLHDC9	+	1988	1368	0.259254	0.330151	0.0437441	0.21105	5.40766	6.63163	4.79568	0.723153	-0.467628	0.819621	1
chr1	161070345	161087866	PFDN2	-	17521	642	36.7319	32.8617	33.6798	34.4245	412.85	440.53	399.011	0.905752	-0.142812	0.419553	1
chr1	161087861	161095235	NIT1	+	7374	3196	3.26842	3.47972	3.46429	3.40414	203.189	195.159	207.204	1.06171	0.086396	0.753348	1
chr1	161090768	161102478	DEDD	-	11710	2436	22.067	19.8212	19.2968	20.395	928.627	1005.17	890.358	0.885782	-0.174977	0.188439	1
chr1	161123533	161128646	UFC1	+	5113	1122	13.0302	12.9089	13.9214	13.2869	278.813	273.792	281.324	1.02751	0.039152	0.898487	1
chr1	161129253	161135516	USP21	+	6263	2354	8.03973	8.35369	7.0598	7.81774	344.006	354.319	338.85	0.956343	-0.0643993	0.785937	1
chr1	161136180	161141010	PPOX	+	4830	1768	1.48245	1.92883	1.70863	1.70664	56.4345	49.2635	60.02	1.21835	0.284924	0.566201	1
chr1	161141099	161147758	B4GALT3	-	6659	2415	19.8043	20.917	18.6397	19.787	892.781	894.323	892.01	0.997414	-0.00373631	0.994474	1
chr1	161159537	161168845	ADAMTS4	-	9308	4332	2.19901	2.08135	1.76579	2.01538	163.347	178.107	155.967	0.875692	-0.191504	0.501749	1
chr1	161169104	161184184	NDUFS2	+	15080	2275	42.9227	42.6621	41.8938	42.4929	1806.66	1825.59	1797.19	0.984441	-0.0226228	0.840442	1
chr1	161185086	161189038	FCER1G	+	3952	591	0.342915	0.17092	0.405021	0.306285	3.38503	3.7895	3.18279	0.839895	-0.251719	0.904376	1
chr1	161192082	161193418	APOA2	-	1336	473	0	0	0	0	0	0	0	NA	NA	NA	NA
chr1	161195832	161200407	TOMM40L	+	4575	2678	9.52144	8.07202	7.67017	8.42121	421.263	476.53	393.629	0.826032	-0.27573	0.122457	1
chr1	161199455	161208000	NR1I3	-	8545	1408	0	0	0	0	0	0	0	NA	NA	NA	NA
chr1	161228516	161255240	PCP4L1	+	26724	1424	0	0	0	0	0	0	0	NA	NA	NA	NA
chr1	161274524	161279762	MPZ	-	5238	1955	0.0777477	0	0.091829	0.0565256	2.06818	2.84213	1.68121	0.591532	-0.757472	0.751751	1
chr1	161284165	161334535	SDHC	+	50370	2852	2.62477	2.64174	2.6801	2.64887	141.303	140.212	141.849	1.01168	0.0167499	0.99368	1
chr1	161334520	161337664	C1orf192	-	3144	774	0	0	0	0	0	0	0	NA	NA	NA	NA
chr1	161475204	161489360	FCGR2A	+	14156	2429	0.0208586	0.0415864	0.0246364	0.0290271	1.31684	0.947376	1.50158	1.58498	0.664469	1	1
chr1	161494035	161496687	HSPA6	+	2652	2652	0	0	0.0225648	0.00752161	0.373602	0	0.560403	Inf	Inf	1	1
chr1	161511550	161520413	FCGR3A	-	8863	2401	0	0	0	0	0	0	0	NA	NA	NA	NA
chr1	161551128	161570032	FCGR2C	+	18904	1510	0	0	0	0	0	0	0	NA	NA	NA	NA
chr1	161575848	161578341	HSPA7	+	2493	2493	0	0	0	0	0	0	0	NA	NA	NA	NA
chr1	161592987	161601753	FCGR3B	-	8766	2465	0	0	0	0	0	0	0	NA	NA	NA	NA
chr1	161632904	161648444	FCGR2B	+	15540	2161	0	0	0	0	0	0	0	NA	NA	NA	NA
chr1	161653494	161655042	RPL31P11	-	1548	1548	0	0	0	0	0	0	0	NA	NA	NA	NA
chr1	161676761	161684142	FCRLA	+	7381	2363	3.19226	2.83863	2.70583	2.91224	128.754	141.159	122.551	0.868178	-0.203937	0.504751	1
chr1	161692456	161697933	FCRLB	+	5477	1768	3.07401	2.96384	3.53182	3.18989	105.272	101.369	107.223	1.05775	0.0809938	0.875368	1
chr1	161719580	161726952	DUSP12	+	7372	1249	27.3314	26.5038	24.8091	26.2147	611.859	638.531	598.523	0.937343	-0.0933507	0.560578	1
chr1	161736033	161933860	ATF6	+	197827	7546	16.0522	17.269	17.8364	17.0525	2404.7	2265.18	2474.46	1.09239	0.127491	0.229563	1
chr1	161952981	161993644	OLFML2B	-	40663	3160	4.36232	3.96443	2.91743	3.74806	221.234	257.686	203.008	0.787809	-0.344082	0.333869	1
chr1	162039580	162339813	NOS1AP	+	300233	6885	0.0367941	0.0560057	0.0260749	0.0396249	5.20956	4.73688	5.4459	1.14968	0.201234	1	1
chr1	162126896	162126972	MIR4654	+	76	76	0	0	0	0	0	0	0	NA	NA	NA	NA
chr1	162312335	162312430	MIR556	+	95	95	0	0	0	0	0	0	0	NA	NA	NA	NA
chr1	162343514	162346644	C1orf111	-	3130	1173	0	0	0	0	0	0	0	NA	NA	NA	NA
chr1	162348695	162356608	C1orf226	+	7913	4252	0.0595786	0	0.0281477	0.0292421	2.32616	4.73688	1.12081	0.236613	-2.0794	0.371017	1
chr1	162365055	162381928	SH2D1B	-	16873	2535	0	0	0	0	0	0	0	NA	NA	NA	NA
chr1	162466963	162499419	UHMK1	+	32456	8658	44.1821	45.4127	52.88	47.4916	7685	7152.69	7951.16	1.11163	0.15268	0.497066	1
chr1	162531295	162569633	UAP1	+	38338	2327	72.4736	71.3394	71.7836	71.8655	3125.21	3153.81	3110.9	0.986394	-0.0197642	0.830239	1
chr1	162602227	162750247	DDR2	+	148020	3244	147.662	150.18	143.924	147.256	8926.53	8956.49	8911.54	0.994981	-0.00725844	0.95095	1
chr1	162760495	162782608	HSD17B7	+	22113	1519	0.233482	0.1995	0.393956	0.275646	7.82891	6.63163	8.42755	1.27081	0.34575	0.961266	1
chr1	162824086	162838605	C1orf110	-	14519	1552	0	0	0	0	0	0	0	NA	NA	NA	NA
chr1	163038395	163046592	RGS4	+	8197	3978	1.48012	1.65006	1.33682	1.489	110.667	109.896	111.052	1.01052	0.0151034	0.970762	1
chr1	163112088	163172963	RGS5	-	60875	5927	0.376124	0.358393	0.29707	0.343862	37.9057	41.6845	36.0163	0.864021	-0.210861	0.723721	1
chr1	163291722	163325553	NUF2	+	33831	1989	21.2752	22.338	19.452	21.0218	781.484	791.059	776.697	0.981845	-0.0264332	0.911172	1
chr1	164528596	164821060	PBX1	+	292464	6903	23.4771	27.1846	26.7494	25.8037	3328.64	3030.66	3477.63	1.14749	0.198476	0.0410726	1
chr1	164738352	164743878	LOC100505795	-	5526	1963	0	0	0	0	0	0	0	NA	NA	NA	NA
chr1	165171103	165325952	LMX1A	-	154849	3717	0	0	0	0	0	0	0	NA	NA	NA	NA
chr1	165370158	165414592	RXRG	-	44434	2469	0	0	0	0	0	0	0	NA	NA	NA	NA
chr1	165446078	165551341	LOC400794	-	105263	1752	0	0	0	0	0	0	0	NA	NA	NA	NA
chr1	165513477	165533185	LRRC52	+	19708	1122	0	0	0	0	0	0	0	NA	NA	NA	NA
chr1	165600109	165625372	MGST3	+	25263	1518	13.5643	18.0551	15.8505	15.8233	448.752	384.635	480.811	1.25004	0.32198	0.0654684	1
chr1	165631448	165667900	ALDH9A1	-	36452	2500	29.5115	33.3154	31.0966	31.3078	1462.43	1379.38	1503.96	1.09032	0.124748	0.274829	1
chr1	165667986	165679199	LOC440700	+	11213	1210	0	0	0	0	0	0	0	NA	NA	NA	NA
chr1	165693527	165738135	TMCO1	-	44608	4446	15.4279	17.539	18.4419	17.1363	1423.81	1282.75	1494.34	1.16495	0.22027	0.0683471	1
chr1	165796731	165880855	UCK2	+	84124	4864	32.086	28.8829	25.7949	28.9213	2628.86	2917.92	2484.34	0.851408	-0.232078	0.0740371	1
chr1	166039255	166135958	FAM78B	-	96703	1481	0	0	0.0404064	0.0134688	0.373602	0	0.560403	Inf	Inf	1	1
chr1	166123979	166124035	MIR921	-	56	56	0	0	0	0	0	0	0	NA	NA	NA	NA
chr1	166573152	166594473	FMO9P	+	21321	1362	0	0	0	0	0	0	0	NA	NA	NA	NA
chr1	166808723	166823709	POGK	+	14986	3852	18.1861	18.0789	16.3795	17.5482	1263.14	1310.22	1239.6	0.946103	-0.079931	0.538834	1
chr1	166825748	166845654	TADA1	-	19906	2247	0.766635	0.884831	0.984867	0.878778	36.7955	32.2108	39.0878	1.2135	0.279174	0.693829	1
chr1	166882440	166944561	ILDR2	-	62121	8127	0.0249369	0.0289222	0.02209	0.0253164	3.9526	3.7895	4.03414	1.06456	0.090253	1	1
chr1	166958518	166991447	MAEL	+	32929	1731	0	0	0	0	0	0	0	NA	NA	NA	NA
chr1	167022081	167059868	GPA33	-	37787	2793	0	0.0180833	0	0.00602778	0.313724	0	0.470586	Inf	Inf	1	1
chr1	167064086	167098402	DUSP27	+	34316	4034	0	0	0	0	0	0	0	NA	NA	NA	NA
chr1	167190065	167396582	POU2F1	+	206517	14269	1.20302	1.13499	1.08354	1.14052	304.148	321.16	295.642	0.920544	-0.119441	0.568477	1
chr1	167399876	167487847	CD247	-	87971	1681	0	0	0	0	0	0	0	NA	NA	NA	NA
chr1	167510250	167523056	CREG1	-	12806	2025	1.95156	2.00732	2.37151	2.11013	79.6179	73.8953	82.4792	1.11616	0.158547	0.7453	1
chr1	167599473	167675486	RCSD1	+	76013	2991	0	0	0	0	0	0	0	NA	NA	NA	NA
chr1	167691186	167761156	MPZL1	+	69970	5010	41.6577	46.6093	47.8305	45.3658	4247	3902.24	4419.38	1.13252	0.17954	0.0579122	1
chr1	167778624	167883453	ADCY10	-	104829	5421	0.112154	0.0279506	0.128646	0.0895835	9.2139	11.3685	8.1366	0.715714	-0.482546	0.679944	1
chr1	167885912	167906307	BRP44	-	20395	2523	15.5071	16.6723	17.4281	16.5359	779.721	731.374	803.895	1.09916	0.136397	0.358863	1
chr1	167905796	168045083	DCAF6	+	139287	3619	11.1323	11.8948	12.628	11.885	803.78	753.164	829.088	1.10081	0.138561	0.349488	1
chr1	168053996	168105624	GPR161	-	51628	2676	13.6731	11.1737	10.5353	11.794	589.693	684.005	542.537	0.793177	-0.334286	0.0320211	0.964718
chr1	168148170	168171351	TIPRL	+	23181	3219	18.8435	17.236	19.441	18.5069	1113.57	1134.01	1103.36	0.97297	-0.0395332	0.753753	1
chr1	168195254	168212088	SFT2D2	+	16834	856	53.6773	45.0795	46.578	48.445	774.928	859.27	732.757	0.852767	-0.229777	0.0975486	1
chr1	168214818	168216668	ANKRD36BP1	-	1850	1850	0	0	0	0	0	0	0	NA	NA	NA	NA
chr1	168250277	168283664	TBX19	+	33387	2822	0.815861	1.0735	0.587228	0.825531	43.495	42.6319	43.9265	1.03037	0.043157	0.980135	1
chr1	168344761	168344859	MIR557	+	98	98	0	0	0.610632	0.203544	0.373602	0	0.560403	Inf	Inf	1	1
chr1	168369426	168391894	LOC100505918	-	22468	2441	0	0	0	0	0	0	0	NA	NA	NA	NA
chr1	168510002	168513235	XCL2	-	3233	565	0	0	0	0	0	0	0	NA	NA	NA	NA
chr1	168545710	168551315	XCL1	+	5605	1367	0	0	0	0	0	0	0	NA	NA	NA	NA
chr1	168664694	168698442	DPT	-	33748	1728	0.0112771	0.0292284	0.0692615	0.036589	1.06093	0	1.59139	Inf	Inf	0.922149	1
chr1	168756178	168762126	MGC4473	+	5948	955	0	0	0	0	0	0	0	NA	NA	NA	NA
chr1	169075946	169101960	ATP1B1	+	26014	2200	32.8932	35.3582	33.6935	33.9816	1396.98	1352.85	1419.04	1.04893	0.0689132	0.552217	1
chr1	169101768	169337186	NME7	-	235418	1623	3.0851	3.68166	4.47133	3.74603	113.489	93.7902	123.338	1.31504	0.395108	0.263509	1
chr1	169337193	169365780	BLZF1	+	28587	2316	9.67606	9.68598	10.8521	10.0714	435.787	418.74	444.31	1.06106	0.0855106	0.678769	1
chr1	169364113	169396670	C1orf114	-	32557	1866	0	0	0	0	0	0	0	NA	NA	NA	NA
chr1	169433148	169455208	SLC19A2	-	22060	3636	1.11449	1.01669	0.807083	0.979421	66.4717	75.7901	61.8126	0.815576	-0.294109	0.499249	1
chr1	169481191	169555769	F5	-	74578	9179	0.00551973	0	0	0.00183991	0.315792	0.947376	0	0	#NAME?	0.678772	1
chr1	169558087	169599377	SELP	-	41290	3171	0	0	0	0	0	0	0	NA	NA	NA	NA
chr1	169659805	169680843	SELL	-	21038	2495	0.0070293	0	0.0239847	0.010338	0.373602	0	0.560403	Inf	Inf	1	1
chr1	169691780	169703220	SELE	-	11440	3875	0	0	0	0	0	0	0	NA	NA	NA	NA
chr1	169761672	169764031	METTL18	-	2359	1442	0.210814	0.175127	0.0829985	0.156313	4.21058	5.68426	3.47374	0.611116	-0.710482	0.709584	1
chr1	169764549	169822229	C1orf112	+	57680	3363	3.68904	3.66072	4.38729	3.91235	246.198	232.107	253.243	1.09106	0.12573	0.662127	1
chr1	169821803	169863076	SCYL3	-	41273	3477	0.742593	1.17381	0.88834	0.934913	60.9444	48.3162	67.2585	1.39205	0.47721	0.295244	1
chr1	169890469	170043879	KIFAP3	-	153410	4573	8.01906	9.97364	10.5986	9.53042	814.544	685.9	878.866	1.28133	0.357645	0.0132665	0.666655
chr1	170115187	170136923	METTL11B	+	21736	938	0	0	0	0	0	0	0	NA	NA	NA	NA
chr1	170120518	170120603	MIR3119-2	+	85	85	0	0	0	0	0	0	0	NA	NA	NA	NA
chr1	170120518	170120603	MIR3119-1	-	85	85	0	0	0	0	0	0	0	NA	NA	NA	NA
chr1	170240545	170253349	LOC284688	-	12804	1725	0	0	0	0	0	0	0	NA	NA	NA	NA
chr1	170501262	170522974	GORAB	+	21712	3530	1.54873	1.4594	1.30533	1.43782	94.8728	102.317	91.1509	0.890871	-0.166712	0.649682	1
chr1	170633312	170708541	PRRX1	+	75229	4071	153.448	151.847	134.235	146.51	11145.1	11681.1	10877.1	0.931168	-0.102886	0.501382	1
chr1	170904611	171033906	C1orf129	+	129295	3696	0	0	0.032382	0.010794	0.747204	0	1.12081	Inf	Inf	1	1
chr1	171060017	171086959	FMO3	+	26942	2087	0	0	0	0	0	0	0	NA	NA	NA	NA
chr1	171070868	171070947	MIR1295A	-	79	79	0	0	0	0	0	0	0	NA	NA	NA	NA
chr1	171106878	171130702	FMO6P	+	23824	2125	0	0	0	0	0	0	0	NA	NA	NA	NA
chr1	171154387	171181822	FMO2	+	27435	5181	0	0	0.0115503	0.00385009	0.373602	0	0.560403	Inf	Inf	1	1
chr1	171217662	171255113	FMO1	+	37451	2126	0	0.0237567	0	0.0079189	0.313724	0	0.470586	Inf	Inf	1	1
chr1	171283485	171311223	FMO4	+	27738	2139	0.595808	0.919517	0.857589	0.790971	31.7117	23.6844	35.7254	1.50839	0.593012	0.384449	1
chr1	171308034	171310463	TOP1P1	+	2429	2429	4.10915	4.20022	3.91719	4.07552	184.986	186.633	184.163	0.986763	-0.0192245	0.957213	1
chr1	171454665	171562650	PRRC2C	+	107985	10384	93.5223	93.4745	96.3211	94.4393	18326.6	18159.3	18410.3	1.01382	0.0198053	0.834578	1
chr1	171604556	171621773	MYOC	-	17217	2045	0	0.0246977	0.0292626	0.0179867	0.687326	0	1.03099	Inf	Inf	1	1
chr1	171669295	171711379	VAMP4	-	42084	5155	3.01506	4.02927	3.65601	3.56678	343.574	290.844	369.938	1.27194	0.347036	0.0789703	1
chr1	171750760	171766856	METTL13	+	16096	3407	14.1306	11.6628	12.2214	12.6716	806.931	900.007	760.392	0.844874	-0.243193	0.0742196	1
chr1	171810620	172381857	DNM3	+	571237	7644	0.234407	0.212325	0.226427	0.224387	31.9264	33.1582	31.3105	0.944276	-0.082719	0.895046	1
chr1	172107723	172113975	DNM3OS	-	6252	6032	0.134876	0.153293	0.157205	0.148458	16.6773	15.158	17.437	1.15035	0.202072	0.915264	1
chr1	172107947	172108028	MIR3120	+	81	81	0	0	0	0	0	0	0	NA	NA	NA	NA
chr1	172389827	172437969	C1orf105	+	48142	985	0	0	0	0	0	0	0	NA	NA	NA	NA
chr1	172410596	172413230	PIGC	-	2634	1500	17.3939	13.6368	15.6786	15.5697	436.517	487.899	410.826	0.842032	-0.248054	0.139506	1
chr1	172502259	172580973	C1orf9	+	78714	5655	14.155	15.288	15.237	14.8934	1574.03	1496.85	1612.62	1.07734	0.107477	0.353923	1
chr1	172628184	172636012	FASLG	+	7828	1859	0	0	0	0	0	0	0	NA	NA	NA	NA
chr1	173010359	173020103	TNFSF18	-	9744	748	0	0.0675224	0	0.0225075	0.313724	0	0.470586	Inf	Inf	1	1
chr1	173152869	173176471	TNFSF4	-	23602	3493	0.441841	0.47716	0.479694	0.466232	30.2875	28.4213	31.2206	1.0985	0.135529	0.902774	1
chr1	173204198	173446294	LOC100506023	-	242096	5619	0.613145	0.440439	0.452212	0.501932	52.5376	64.4216	46.5957	0.723293	-0.467348	0.308171	1
chr1	173446485	173457946	PRDX6	+	11461	1670	50.4841	65.9786	66.3049	60.9225	1901.19	1576.43	2063.57	1.30901	0.388475	0.000453911	0.0744641
chr1	173469603	173572233	SLC9A11	-	102630	4427	0	0	0	0	0	0	0	NA	NA	NA	NA
chr1	173577474	173639001	ANKRD45	-	61527	2671	0.0569063	0.0567279	0.0448086	0.0528143	2.63575	2.84213	2.53257	0.891081	-0.166372	0.978172	1
chr1	173604660	173606272	LOC730159	+	1612	631	0	0	0	0	0	0	0	NA	NA	NA	NA
chr1	173684079	173755840	KLHL20	+	71761	3464	9.704	8.05682	8.00945	8.59009	556.211	628.11	520.261	0.828296	-0.271781	0.0857375	1
chr1	173768687	173793777	CENPL	-	25090	2787	6.55921	5.76148	5.67102	5.99724	312.396	342.003	297.593	0.870148	-0.200667	0.319778	1
chr1	173793796	173827682	DARS2	+	33886	3348	9.20644	8.79898	9.46011	9.15518	572.538	576.005	570.805	0.990973	-0.0130816	0.909338	1
chr1	173832385	173833079	LOC100506046	+	694	694	0.610716	0.82573	0.603593	0.680013	8.59252	7.57901	9.09927	1.20059	0.263743	0.955011	1
chr1	173833038	173837125	GAS5	-	4087	632	5.37889	4.05111	3.91492	4.44831	52.4757	63.4742	46.9764	0.740087	-0.434232	0.349471	1
chr1	173833312	173833355	SNORD81	-	43	43	8.6784	6.32462	11.1869	8.72997	6.76798	6.63163	6.83616	1.03084	0.043822	1	1
chr1	173833506	173833583	SNORD47	-	77	77	3.85939	5.80247	6.09776	5.25321	7.70709	5.68426	8.7185	1.5338	0.617109	0.777992	1
chr1	173833970	173834041	SNORD80	-	71	71	4.43256	3.76201	2.23677	3.47711	4.58418	5.68426	4.03414	0.709705	-0.494709	0.790192	1
chr1	173834487	173834568	SNORD79	-	81	81	0	0.971282	0	0.323761	0.627449	0	0.941173	Inf	Inf	1	1
chr1	173834770	173834824	SNORD78	-	54	54	0	0	0	0	0	0	0	NA	NA	NA	NA
chr1	173835105	173835166	SNORD44	-	61	61	0.990312	0.827979	0.56597	0.794754	1.00312	0.947376	1.03099	1.08826	0.122021	1	1
chr1	173835448	173835509	SNORD77	-	61	61	0	0	0	0	0	0	0	NA	NA	NA	NA
chr1	173835772	173835853	SNORD76	-	81	81	3.06736	1.01925	2.61417	2.23359	3.70082	4.73688	3.18279	0.671916	-0.573647	0.752622	1
chr1	173836016	173836076	SNORD75	-	60	60	0	0	0	0	0	0	0	NA	NA	NA	NA
chr1	173836811	173836883	SNORD74	-	72	72	4.99348	8.2424	7.81587	7.01725	9.33766	6.63163	10.6907	1.61207	0.688916	0.675191	1
chr1	173837492	173855774	ZBTB37	+	18282	2374	0.582797	0.397269	0.680594	0.553553	24.5744	25.5791	24.072	0.94108	-0.0876104	0.872212	1
chr1	173872941	173886516	SERPINC1	-	13575	1599	0.285172	0.221105	0.149698	0.218659	6.53261	8.52638	5.53572	0.649246	-0.623163	0.666803	1
chr1	173900351	173962210	RC3H1	-	61859	10996	12.5183	11.8185	11.8054	12.0474	2475.56	2574.02	2426.33	0.942624	-0.0852455	0.397875	1
chr1	174128551	174964445	RABGAP1L	+	835894	10393	5.39415	5.97844	6.59423	5.98894	1162.92	1047.8	1220.48	1.16481	0.220092	0.12163	1
chr1	174417211	174418683	GPR52	+	1472	1472	0.413035	0.480362	0.325227	0.406208	11.1705	11.3685	11.0714	0.973869	-0.0382008	1	1
chr1	174968570	174981163	CACYBP	+	12593	3315	6.1952	6.39962	5.91961	6.17148	382.201	383.687	381.459	0.994191	-0.00840435	0.985988	1
chr1	174982093	174992591	MRPS14	-	10498	2237	7.74069	8.96732	8.02991	8.24597	344.63	324.003	354.944	1.0955	0.131585	0.496186	1
chr1	175036993	175117202	TNN	+	80209	5008	0.0101169	0.00892154	0	0.00634616	0.629516	0.947376	0.470586	0.496726	-1.00948	0.876156	1
chr1	175126122	175162229	KIAA0040	-	36107	4818	0.893851	0.566077	0.857013	0.772314	69.562	80.527	64.0795	0.795752	-0.329609	0.448396	1
chr1	175291934	175712752	TNR	-	420818	5190	0	0	0	0	0	0	0	NA	NA	NA	NA
chr1	175913966	176176370	RFWD2	-	262404	2774	14.9505	13.9316	15.6325	14.8382	769.494	775.901	766.291	0.987615	-0.01798	0.862072	1
chr1	175937532	175937676	SCARNA3	-	144	144	0.622494	0.269801	1.2467	0.713	2.06611	1.89475	2.1518	1.13566	0.183533	1	1
chr1	176432306	176811970	PAPPA2	+	379664	7695	0.00658423	0.00656358	0.00777673	0.00697485	1.00312	0.947376	1.03099	1.08826	0.122021	1	1
chr1	176830202	177134024	ASTN1	-	303822	7340	0	0	0.00815285	0.00271762	0.373602	0	0.560403	Inf	Inf	1	1
chr1	176998498	176998581	MIR488	-	83	83	0	0	0	0	0	0	0	NA	NA	NA	NA
chr1	177140632	177251558	FAM5B	+	110926	3558	0	0	0.000970326	0.000323442	0	0	0	NA	NA	NA	NA
chr1	177898241	177939050	SEC16B	-	40809	4024	1.2402	1.50737	1.3387	1.36209	102.535	93.7902	106.907	1.13985	0.188843	0.599019	1
chr1	177975274	178007142	LOC730102	-	31868	2974	0.803976	0.544754	1.00531	0.78468	43.5615	44.5267	43.0789	0.967486	-0.0476872	0.890522	1
chr1	178060642	178063128	LOC100302401	-	2486	2338	0.87307	1.40998	1.01298	1.09868	47.9678	37.895	53.0043	1.39871	0.484099	0.350969	1
chr1	178062863	178448648	RASAL2	+	385785	11040	16.7985	14.5492	14.9195	15.4224	3181.6	3467.4	3038.69	0.876362	-0.190401	0.0452163	1
chr1	178482211	178492635	C1orf49	+	10424	1391	0	0	0	0	0	0	0	NA	NA	NA	NA
chr1	178511930	178518024	C1orf220	+	6094	2577	0.216268	0.235188	0.139329	0.196928	9.48002	10.4211	9.00946	0.864537	-0.21	0.891852	1
chr1	178646883	178646969	MIR4424	+	86	86	0.022659	0	0	0.00755302	0	0	0	NA	NA	NA	NA
chr1	178694299	178889237	RALGPS2	+	194938	5833	30.5275	29.3856	32.7073	30.8735	3365.83	3330.03	3383.74	1.01613	0.0230835	0.921318	1
chr1	178818669	178840215	ANGPTL1	-	21546	3546	0	0	0	0	0	0	0	NA	NA	NA	NA
chr1	178995073	179045702	FAM20B	+	50629	5946	32.4509	33.7513	33.6567	33.2863	3698.29	3607.61	3743.63	1.0377	0.0533949	0.580631	1
chr1	179051111	179065129	TOR3A	+	14018	2122	25.3305	26.5633	22.426	24.7733	982.185	1005.17	970.695	0.965706	-0.0503434	0.837407	1
chr1	179068461	179198819	ABL2	-	130358	12649	8.78668	8.41896	8.79457	8.66673	2048.7	2078.54	2033.79	0.978467	-0.0314046	0.742264	1
chr1	179263016	179324453	SOAT1	+	61437	3393	43.9847	43.1383	43.0346	43.3859	2751.09	2790.97	2731.14	0.978564	-0.0312612	0.749646	1
chr1	179334854	179523870	AXDND1	+	189016	3642	0.0695574	0.11601	0	0.0618558	4.08875	4.73688	3.76469	0.794762	-0.331405	0.877183	1
chr1	179519673	179545084	NPHS2	-	25411	1871	0	0	0	0	0	0	0	NA	NA	NA	NA
chr1	179560747	179660407	TDRD5	+	99660	4290	0	0	0	0	0	0	0	NA	NA	NA	NA
chr1	179712297	179785333	FAM163A	+	73036	2909	0	0	0	0	0	0	0	NA	NA	NA	NA
chr1	179809101	179846941	TOR1AIP2	-	37840	14737	18.4339	18.8697	18.8643	18.7226	5156.4	5079.83	5194.68	1.02261	0.0322555	0.729573	1
chr1	179851419	179889211	TOR1AIP1	+	37792	3807	29.3773	34.2084	33.0686	32.2181	2291.79	2090.86	2392.26	1.14415	0.194279	0.0621433	1
chr1	179923907	180084015	CEP350	+	160108	13456	10.8732	11.0688	10.82	10.9207	2746.15	2736.02	2751.22	1.00556	0.00799221	0.9357	1
chr1	180123967	180167143	QSOX1	+	43202	3290	66.9485	69.795	70.7591	69.1675	4252.25	4118.24	4319.25	1.04881	0.0687534	0.472092	1
chr1	180167169	180169859	FLJ23867	+	2716	2690	6.19519	6.51156	6.34996	6.35224	319.235	311.687	323.008	1.03632	0.0514754	0.815302	1
chr1	180199432	180244188	LHX4	+	44756	1879	0.160748	0.107518	0.0955432	0.12127	4.27046	5.68426	3.56356	0.626917	-0.673654	0.708517	1
chr1	180238797	180243816	LOC100527964	-	5019	2657	0.286031	0.516896	0.486396	0.429774	21.4267	14.2106	25.0347	1.76169	0.816958	0.341055	1
chr1	180257351	180472022	ACBD6	-	214671	1616	18.0771	18.5547	20.32	18.9839	573.672	546.636	587.19	1.07419	0.103247	0.556292	1
chr1	180407448	180407525	MIR3121	-	77	77	0	0.466721	0	0.155574	0.313724	0	0.470586	Inf	Inf	1	1
chr1	180601145	180859415	XPR1	+	258270	8496	12.2328	13.1656	13.8431	13.0805	2076.72	1943.07	2143.54	1.10317	0.14166	0.199556	1
chr1	180882312	180915239	KIAA1614	+	32927	4155	1.25714	1.418	1.22309	1.29941	100.989	97.5797	102.693	1.0524	0.0736831	0.848054	1
chr1	180942175	180992046	STX6	-	49871	4535	14.5616	14.0107	14.6509	14.4077	1220.84	1234.43	1214.05	0.983486	-0.0240236	0.821954	1
chr1	181002560	181031074	MR1	+	28514	7860	1.48208	1.53539	1.56032	1.52593	224.201	217.896	227.353	1.0434	0.0612902	0.826025	1
chr1	181057637	181059979	IER5	+	2342	2342	3.11522	3.40737	4.34377	3.62212	158.555	136.422	169.621	1.24336	0.314239	0.397951	1
chr1	181452685	181775921	CACNA1E	+	323236	15088	0	0	0	0	0	0	0	NA	NA	NA	NA
chr1	182023704	182030847	ZNF648	-	7143	3649	0	0.0138413	0	0.00461375	0.313724	0	0.470586	Inf	Inf	1	1
chr1	182350838	182361341	GLUL	-	10503	4950	65.6349	68.0135	58.5666	64.0717	5926.25	6074.57	5852.08	0.963373	-0.053833	0.793391	1
chr1	182367251	182369751	TEDDM1	-	2500	2500	0	0	0	0	0	0	0	NA	NA	NA	NA
chr1	182376755	182383948	LINC00272	+	7193	738	0	0	0	0	0	0	0	NA	NA	NA	NA
chr1	182419255	182529732	RGSL1	+	110477	3760	0	0	0	0	0	0	0	NA	NA	NA	NA
chr1	182542768	182558394	RNASEL	-	15626	4241	1.65483	1.44032	1.55132	1.54882	122.952	131.685	118.585	0.900521	-0.151168	0.614216	1
chr1	182567757	182573548	RGS16	-	5791	2432	0	0	0	0	0	0	0	NA	NA	NA	NA
chr1	182584274	182585764	LOC284648	+	1490	1490	0.0340038	0.0338972	0.0803247	0.0494086	1.37672	0.947376	1.59139	1.67979	0.748281	1	1
chr1	182615791	182642067	RGS8	-	26276	912	0	0	0	0	0	0	0	NA	NA	NA	NA
chr1	182758583	182799519	NPL	+	40936	3166	0	0.0788439	0.0189014	0.0325818	1.94222	0	2.91334	Inf	Inf	0.537725	1
chr1	182808438	182857117	DHX9	+	48679	4673	27.8284	29.1054	28.7359	28.5565	2493.86	2431.91	2524.83	1.03821	0.0540965	0.600196	1
chr1	182868999	182922553	SHCBP1L	-	53554	2365	0	0	0	0	0	0	0	NA	NA	NA	NA
chr1	182992594	183114727	LAMC1	+	122133	7889	123.955	131.959	137.02	130.978	19310	18285.3	19822.3	1.08406	0.116439	0.164094	1
chr1	183155173	183214262	LAMC2	+	59089	6503	1.80993	1.75243	1.82079	1.79439	218.139	219.791	217.312	0.988722	-0.0163633	0.93923	1
chr1	183217371	183387634	NMNAT2	-	170263	5765	5.06334	4.8276	5.28352	5.05815	544.922	545.689	544.538	0.997892	-0.0030439	0.954998	1
chr1	183430010	183441117	DKFZP564C196	-	11107	2454	0	0.0205814	0.00140685	0.00732942	0.313724	0	0.470586	Inf	Inf	1	1
chr1	183441505	183523328	SMG7	+	81823	6076	34.7347	34.4781	32.9652	34.0593	3867.36	3946.77	3827.66	0.969822	-0.0442081	0.653945	1
chr1	183524696	183560056	NCF2	-	35360	2494	0.223074	0.242237	0.311004	0.258772	12.0952	10.4211	12.9323	1.24097	0.311464	0.886812	1
chr1	183595331	183604985	ARPC5	-	9654	1982	112.495	111.552	113.26	112.436	4164.67	4169.4	4162.3	0.998297	-0.00245924	0.964274	1
chr1	183605207	183897666	RGL1	+	292459	5113	10.6137	10.5741	9.46032	10.216	975.769	1014.64	956.333	0.942535	-0.0853819	0.546746	1
chr1	183615410	183622448	APOBEC4	-	7038	2778	0	0	0	0	0	0	0	NA	NA	NA	NA
chr1	183904965	184006863	GLT25D2	-	101898	5182	0.757735	0.760982	0.802143	0.77362	74.8808	73.8953	75.3736	1.02	0.0285757	0.997887	1
chr1	184020810	184043344	TSEN15	+	22534	2075	12.8885	13.7187	14.4319	13.6797	530.48	500.214	545.612	1.09076	0.12533	0.471428	1
chr1	184356149	184598155	C1orf21	+	242006	10308	4.96697	4.99134	4.47271	4.81034	926.624	957.797	911.038	0.951181	-0.0722085	0.621936	1
chr1	184659624	184724041	EDEM3	-	64417	6632	10.8295	10.0526	10.2604	10.3808	1286.69	1343.38	1258.35	0.936707	-0.0943301	0.42158	1
chr1	184760165	184943682	FAM129A	-	183517	6926	60.0259	63.9894	65.1482	63.0545	8161.28	7774.17	8354.84	1.07469	0.103924	0.23619	1
chr1	185014550	185071740	RNF2	+	57190	3551	6.29437	6.36626	6.19671	6.28578	417.298	417.793	417.051	0.998225	-0.00256324	0.996574	1
chr1	185087217	185126230	TRMT1L	-	39013	4521	3.5549	3.59059	3.31241	3.48597	294.212	300.318	291.159	0.969502	-0.0446842	0.850095	1
chr1	185126191	185260913	SWT1	+	134722	3945	0.976808	0.718675	0.870178	0.85522	62.8641	72.0006	58.2958	0.809658	-0.304616	0.455773	1
chr1	185265521	185286461	IVNS1ABP	-	20940	4197	19.9731	20.8915	20.2472	20.3706	1597.78	1567.91	1612.71	1.02858	0.0406476	0.718821	1
chr1	185292978	185304171	LOC100288079	-	11193	666	0	0	0	0	0	0	0	NA	NA	NA	NA
chr1	185703682	186160085	HMCN1	+	456403	18212	0.778475	0.79086	0.879659	0.816332	277.959	265.265	284.305	1.07178	0.100005	0.68817	1
chr1	186029866	186446655	MIR548F1	-	416789	82	0	0	0	0	0	0	0	NA	NA	NA	NA
chr1	186265404	186283688	PRG4	+	18284	5044	0	0.010976	0.011864	0.00761334	0.687326	0	1.03099	Inf	Inf	1	1
chr1	186280785	186344457	TPR	-	63672	9706	16.6604	17.5278	17.7749	17.321	3141.73	3024.02	3200.58	1.05838	0.0818629	0.414486	1
chr1	186344889	186390503	C1orf27	+	45614	3896	6.81436	7.93978	7.00437	7.25284	527.837	496.425	543.543	1.09491	0.130818	0.411747	1
chr1	186369703	186370587	OCLM	+	884	884	0.682257	0.852619	0.74594	0.760272	12.605	11.3685	13.2232	1.16315	0.218032	0.932605	1
chr1	186412697	186430239	PDC	-	17542	1324	0.0382671	0	0	0.0127557	0.315792	0.947376	0	0	#NAME?	0.678772	1
chr1	186640943	186649559	PTGS2	-	8616	4493	0.551467	0.516879	0.426205	0.498184	41.8604	46.4214	39.5799	0.852621	-0.230023	0.680779	1
chr1	186798031	186958113	PLA2G4A	+	160082	2928	0	0.0172496	0.0204378	0.0125625	0.687326	0	1.03099	Inf	Inf	1	1
chr1	190066796	190446759	FAM5C	-	379963	2884	0	0	0	0	0	0	0	NA	NA	NA	NA
chr1	190594019	190770788	LOC440704	+	176769	2216	0.0457271	0	0	0.0152424	0.631584	1.89475	0	0	#NAME?	0.491062	1
chr1	192127591	192154945	RGS18	+	27354	2145	0.0236203	0	0	0.00787345	0.315792	0.947376	0	0	#NAME?	0.678772	1
chr1	192286121	192336414	RGS21	+	50293	1793	0	0	0	0	0	0	0	NA	NA	NA	NA
chr1	192544856	192549159	RGS1	+	4303	1403	0	0	0	0	0	0	0	NA	NA	NA	NA
chr1	192605267	192629440	RGS13	+	24173	1562	0	0	0	0	0	0	0	NA	NA	NA	NA
chr1	192778168	192781407	RGS2	+	3239	1350	0.122695	0.0848974	0.354619	0.187403	4.56364	2.84213	5.4244	1.90857	0.932492	0.910918	1
chr1	192981495	193029237	UCHL5	-	47742	6569	3.22811	3.04943	2.96066	3.0794	378.286	396.951	368.954	0.929471	-0.105519	0.577263	1
chr1	193028551	193060906	TROVE2	+	32355	3722	25.794	27.6638	29.1272	27.5283	1915.08	1795.28	1974.98	1.1001	0.137629	0.2226	1
chr1	193065594	193075244	GLRX2	-	9650	1349	7.10205	6.58081	7.7161	7.13299	179.907	179.054	180.333	1.00714	0.0102714	1	1
chr1	193091087	193223942	CDC73	+	132855	5939	15.8831	14.1004	15.8233	15.2689	1694.71	1764.01	1660.07	0.941073	-0.0876218	0.510208	1
chr1	193105632	193105713	MIR1278	+	81	81	0	0	0	0	0	0	0	NA	NA	NA	NA
chr1	193147859	193155743	B3GALT2	-	7884	3548	0.0571202	0.0427058	0.0674655	0.0557639	3.69875	3.7895	3.65337	0.964077	-0.0527801	0.997793	1
chr1	196194912	196577499	KCNT2	-	382587	5909	0	0	0.0101273	0.00337575	0.373602	0	0.560403	Inf	Inf	1	1
chr1	196551542	196551611	MIR4735	-	69	69	0	0	0	0	0	0	0	NA	NA	NA	NA
chr1	196621007	196716634	CFH	+	95627	4375	0.114694	0.148967	0.109425	0.124362	10.2252	9.47376	10.6009	1.11897	0.162171	0.996988	1
chr1	196743929	196763203	CFHR3	+	19274	1640	0	0	0	0	0	0	0	NA	NA	NA	NA
chr1	196788860	196801319	CFHR1	+	12459	1297	0	0	0	0	0	0	0	NA	NA	NA	NA
chr1	196857143	196887843	CFHR4	+	30700	2181	0	0	0	0	0	0	0	NA	NA	NA	NA
chr1	196912933	196928356	CFHR2	+	15423	1036	0	0	0	0	0	0	0	NA	NA	NA	NA
chr1	196946666	196978803	CFHR5	+	32137	2828	0	0	0	0	0	0	0	NA	NA	NA	NA
chr1	197008320	197036397	F13B	-	28077	2217	0.0369168	0	0	0.0123056	0.631584	1.89475	0	0	#NAME?	0.491062	1
chr1	197053256	197115824	ASPM	-	62568	10888	46.6658	42.8923	41.6658	43.7413	8900.05	9500.29	8599.93	0.905229	-0.143646	0.0914073	1
chr1	197122813	197169672	ZBTB41	-	46859	8474	2.08907	1.96549	1.9257	1.99342	315.734	330.634	308.284	0.932401	-0.100978	0.61965	1
chr1	197237333	197447585	CRB1	+	210252	5006	0.0303629	0.0504462	0.0478161	0.0428751	4.01041	2.84213	4.59455	1.61659	0.692951	0.91427	1
chr1	197473878	197744623	DENND1B	-	270745	10932	2.51873	2.54024	2.46299	2.50732	512.144	514.425	511.004	0.99335	-0.00962642	0.962643	1
chr1	197871681	197876497	C1orf53	+	4816	683	1.78034	2.65929	2.36058	2.26674	28.9603	22.737	32.072	1.41056	0.496271	0.494142	1
chr1	197881634	197899273	LHX9	+	17639	2570	0.131176	0.0982621	0	0.0764792	3.77917	6.63163	2.35293	0.354804	-1.4949	0.445757	1
chr1	198126107	198291548	NEK7	+	165441	4132	92.505	95.9362	106.058	98.1662	7580.65	7147	7797.47	1.09101	0.125667	0.389327	1
chr1	198492351	198510075	ATP6V1G3	-	17724	678	0	0	0.0882624	0.0294208	0.373602	0	0.560403	Inf	Inf	1	1
chr1	198608136	198726545	PTPRC	+	118409	6162	0.073526	0.0766056	0.0672331	0.0724549	8.28086	8.52638	8.1581	0.956807	-0.0637005	0.984917	1
chr1	198777131	198906558	LOC100131234	-	129427	604	0.125825	0	0.0171478	0.0476577	0.631584	1.89475	0	0	#NAME?	0.491062	1
chr1	198828001	198828111	MIR181B1	-	110	110	0	0	0	0	0	0	0	NA	NA	NA	NA
chr1	198828172	198828282	MIR181A1	-	110	110	0	0	0	0	0	0	0	NA	NA	NA	NA
chr1	199996769	200146550	NR5A2	+	149781	5044	0.0100447	0.0100132	0	0.00668599	0.629516	0.947376	0.470586	0.496726	-1.00948	0.876156	1
chr1	200182655	200183643	FAM58BP	+	988	988	0	0	0	0	0	0	0	NA	NA	NA	NA
chr1	200311671	200342920	C1orf98	-	31249	1417	0.107267	0.163823	0.0844628	0.118517	3.2632	2.84213	3.47374	1.22223	0.289518	1	1
chr1	200375419	200379166	ZNF281	-	3747	3521	0.777035	0.915836	0.793895	0.828922	54.6904	51.1583	56.4565	1.10356	0.142171	0.797368	1
chr1	200520624	200589862	KIF14	-	69238	7277	10.1179	8.52171	8.13438	8.92466	1213.59	1376.54	1132.12	0.82244	-0.282018	0.0207839	0.81794
chr1	200613164	200639126	DDX59	-	25962	2320	6.16982	6.0927	5.55858	5.94037	257.536	268.107	252.251	0.940858	-0.0879514	0.710216	1
chr1	200708685	200829831	CAMSAP2	+	121146	7351	20.7938	18.4505	18.0677	19.104	2624.12	2858.23	2507.06	0.877136	-0.189127	0.0592535	1
chr1	200842165	200843251	GPR25	+	1086	1086	0	0	0	0	0	0	0	NA	NA	NA	NA
chr1	200860626	200884864	C1orf106	+	24238	4408	0	0	0	0	0	0	0	NA	NA	NA	NA
chr1	200938513	200992828	KIF21B	-	54315	9940	0.00509715	0.0150481	0	0.00671507	1.25696	0.947376	1.41176	1.49018	0.575485	1	1
chr1	201008639	201081694	CACNA1S	-	73055	6168	0	0	0.009702	0.003234	0.373602	0	0.560403	Inf	Inf	1	1
chr1	201103899	201123632	TMEM9	-	19733	1539	27.4207	29.384	25.7611	27.5219	791.536	789.164	792.722	1.00451	0.0064901	0.941017	1
chr1	201159952	201198080	IGFN1	+	38128	11810	0	0.00427661	0.00506705	0.00311456	0.687326	0	1.03099	Inf	Inf	1	1
chr1	201252579	201302121	PKP1	+	49542	5447	0	0	0	0	0	0	0	NA	NA	NA	NA
chr1	201328141	201346805	TNNT2	-	18664	1176	0	0	0	0	0	0	0	NA	NA	NA	NA
chr1	201349965	201368669	LAD1	-	18704	2839	0	0.0177903	0	0.00593011	0.313724	0	0.470586	Inf	Inf	1	1
chr1	201372894	201390874	TNNI1	-	17980	6143	0	0	0	0	0	0	0	NA	NA	NA	NA
chr1	201434621	201438299	PHLDA3	-	3678	1516	76.2991	72.8756	81.1476	76.7741	2175.19	2162.86	2181.36	1.00855	0.0122893	0.98357	1
chr1	201452657	201476387	CSRP1	-	23730	2324	186.945	187.973	210.531	195.15	8475.89	8123.75	8651.96	1.06502	0.0908813	0.592437	1
chr1	201489031	201489720	RPS10P7	+	689	689	0.14707	0.0733044	0.26056	0.160311	2.06611	1.89475	2.1518	1.13566	0.183533	1	1
chr1	201617449	201796102	NAV1	+	178653	13265	45.8526	41.5639	43.2436	43.5534	10797	11373.2	10508.9	0.924006	-0.114026	0.158418	1
chr1	201777738	201777830	MIR1231	+	92	92	1.21792	0.876265	1.01321	1.0358	2.00624	1.89475	2.06198	1.08826	0.122021	1	1
chr1	201798287	201853422	IPO9	+	55135	11416	10.3662	9.49774	9.50301	9.78897	2088.6	2213.07	2026.36	0.915633	-0.127158	0.224532	1
chr1	201857796	201861715	SHISA4	+	3919	1661	6.97757	7.31941	7.10921	7.1354	221.524	216.949	223.811	1.03163	0.0449231	0.871092	1
chr1	201865583	201915716	LMOD1	-	50133	3967	25.938	24.416	24.4326	24.9289	1848.33	1924.12	1810.44	0.940917	-0.0878602	0.414802	1
chr1	201924618	201939789	TIMM17A	+	15171	1659	36.8633	38.993	40.4162	38.7575	1201.48	1143.48	1230.47	1.07607	0.105778	0.411532	1
chr1	201951765	201975275	RNPEP	+	23510	2413	15.7541	17.8518	18.1897	17.2652	778.301	710.532	812.186	1.14307	0.19291	0.185951	1
chr1	201979689	201986315	ELF3	+	6626	3247	0	0.0311098	0	0.0103699	0.627449	0	0.941173	Inf	Inf	1	1
chr1	202092028	202098634	GPR37L1	+	6606	2459	0	0	0	0	0	0	0	NA	NA	NA	NA
chr1	202101976	202113866	ARL8A	-	11890	2345	19.3854	20.3754	17.4932	19.0847	835.966	849.796	829.051	0.975588	-0.035656	0.882023	1
chr1	202116140	202130716	PTPN7	-	14576	4309	0	0	0	0	0	0	0	NA	NA	NA	NA
chr1	202137178	202158577	PTPRVP	+	21399	4095	0	0	0	0	0	0	0	NA	NA	NA	NA
chr1	202163117	202288889	LGR6	+	125772	3640	0.00294443	0	0	0.000981477	0	0	0	NA	NA	NA	NA
chr1	202300784	202311094	UBE2T	-	10310	908	33.355	28.8165	28.7181	30.2965	514.243	566.531	488.1	0.861559	-0.214979	0.188026	1
chr1	202317829	202557697	PPP1R12B	+	239868	11990	1.54789	1.60314	1.68858	1.6132	361.386	346.74	368.71	1.06336	0.088633	0.67645	1
chr1	202559724	202679551	SYT2	-	119827	7779	0	0	0	0	0	0	0	NA	NA	NA	NA
chr1	202696531	202777549	KDM5B	-	81018	6383	9.62141	9.95964	10.1122	9.89776	1180.84	1148.22	1197.14	1.04261	0.0601975	0.645291	1
chr1	202794328	202795421	LOC641515	+	1093	1093	0	0	0	0	0	0	0	NA	NA	NA	NA
chr1	202830881	202844369	LOC148709	+	13488	2321	0.0654877	0.130565	0.154697	0.116916	5.07133	2.84213	6.18594	2.17652	1.12202	0.679707	1
chr1	202847409	202858385	RABIF	-	10976	3227	7.48009	7.71157	7.96612	7.71926	465.632	450.951	472.973	1.04883	0.0687859	0.718265	1
chr1	202860229	202896371	KLHL12	-	36142	3338	4.60577	3.81762	3.76994	4.06444	253.2	287.055	236.272	0.823092	-0.280875	0.201282	1
chr1	202909960	202927700	ADIPOR1	-	17740	2300	51.115	57.8901	57.2045	55.4032	2381.17	2197.91	2472.79	1.12506	0.170008	0.10203	1
chr1	202931000	202936404	CYB5R1	-	5404	1643	20.9408	21.4149	20.7229	21.0262	645.668	643.268	646.868	1.0056	0.00805139	0.964668	1
chr1	202955579	202976393	LOC401980	-	20814	1873	0	0	0	0	0	0	0	NA	NA	NA	NA
chr1	202976533	202993197	TMEM183A	+	16664	531	1.57619	2.5096	2.02854	2.03811	20.2501	16.1054	22.3225	1.38603	0.470955	0.610628	1
chr1	202976901	202990076	TMEM183	+	13175	836	0.4895	0.285808	0.286325	0.353878	5.58937	7.57901	4.59455	0.60622	-0.722087	0.632787	1
chr1	203020310	203047864	PPFIA4	+	27554	5045	0.0301282	0.0500562	0.0828033	0.0543292	5.13121	2.84213	6.27576	2.20812	1.14282	0.67796	1
chr1	203052256	203055377	MYOG	-	3121	1744	0	0	0	0	0	0	0	NA	NA	NA	NA
chr1	203096835	203136533	ADORA1	+	39698	2919	0.621186	0.346055	0.417112	0.461451	25.115	34.1055	20.6198	0.604588	-0.725976	0.264682	1
chr1	203136938	203144942	MYBPH	-	8004	1806	0	0	0	0	0	0	0	NA	NA	NA	NA
chr1	203148058	203155922	CHI3L1	-	7864	1837	0.0275806	0	0	0.00919355	0.315792	0.947376	0	0	#NAME?	0.678772	1
chr1	203185206	203198860	CHIT1	-	13654	2307	0	0	0	0	0	0	0	NA	NA	NA	NA
chr1	203267885	203274453	LOC730227	-	6568	2741	0	0	0	0	0	0	0	NA	NA	NA	NA
chr1	203274663	203278729	BTG2	+	4066	2711	0.280333	0.362932	0.750082	0.464449	23.4001	14.2106	27.9949	1.96999	0.97819	0.504345	1
chr1	203309751	203320289	FMOD	-	10538	2986	0	0.0422863	0.0200408	0.0207757	1.31478	0	1.97216	Inf	Inf	0.777427	1
chr1	203444882	203460479	PRELP	+	15597	5819	0.278621	0.381569	0.339368	0.333186	36.2381	30.316	39.1991	1.29302	0.37074	0.565629	1
chr1	203463270	203478077	OPTC	+	14807	1444	0	0	0	0	0	0	0	NA	NA	NA	NA
chr1	203595914	203713209	ATP2B4	+	117295	8920	196.437	202.739	210.999	203.391	33904.7	32764	34475.1	1.05222	0.0734395	0.379447	1
chr1	203698708	203698833	SNORA77	+	125	125	5.34716	5.851	4.41909	5.20575	11.8599	12.3159	11.6318	0.944458	-0.0824412	0.967439	1
chr1	203734283	203745480	LAX1	+	11197	3278	0	0.00711129	0	0.00237043	0	0	0	NA	NA	NA	NA
chr1	203764750	203823256	ZC3H11A	+	58506	4778	16.0134	16.6586	17.1799	16.6173	1483.86	1430.54	1510.52	1.05591	0.0784855	0.520155	1
chr1	203766650	203769590	ZBED6	+	2940	2940	41.929	41.9485	48.106	43.9945	2417.26	2304.97	2473.41	1.07308	0.101753	0.62296	1
chr1	203830739	203840280	SNRPE	+	9541	1547	2.31712	2.45426	2.20044	2.32394	67.2459	67.2637	67.237	0.999603	-0.00057317	1	1
chr1	204001574	204010392	LINC00303	-	8818	1514	0.0334648	0	0	0.0111549	0.315792	0.947376	0	0	#NAME?	0.678772	1
chr1	204042245	204096871	SOX13	+	54626	4073	5.25874	4.229	3.80249	4.43008	337.323	400.74	305.614	0.762625	-0.390954	0.046128	1
chr1	204100189	204121307	ETNK2	-	21118	2610	11.9724	14.1219	13.1381	13.0775	637.936	584.531	664.639	1.13705	0.185292	0.223617	1
chr1	204123943	204135465	REN	-	11522	1465	0.034584	0.0344756	0.0408477	0.0366358	1.00312	0.947376	1.03099	1.08826	0.122021	1	1
chr1	204159468	204165619	KISS1	-	6151	714	0.893825	0.495164	0.754309	0.714433	9.66379	12.3159	8.33773	0.67699	-0.562793	0.597664	1
chr1	204167287	204183220	GOLT1A	-	15933	883	0	0.171597	0	0.057199	0.941173	0	1.41176	Inf	Inf	0.9924	1
chr1	204187980	204329044	PLEKHA6	-	141064	7399	3.74078	3.34258	3.19267	3.42534	473.72	517.267	451.947	0.87372	-0.194757	0.255593	1
chr1	204337557	204338847	LOC127841	-	1290	1290	0	0	0	0	0	0	0	NA	NA	NA	NA
chr1	204372491	204380944	PPP1R15B	-	8453	5275	2.32917	1.90537	2.07952	2.10469	207.222	229.265	196.201	0.855781	-0.224687	0.338387	1
chr1	204391757	204459474	PIK3C2B	-	67717	7606	2.35514	2.16016	2.49361	2.33631	332.183	335.371	330.588	0.985739	-0.020722	0.879185	1
chr1	204485506	204527248	MDM4	+	41742	10077	5.81073	5.7448	5.79285	5.78279	1088.85	1095.17	1085.69	0.991343	-0.0125443	0.914635	1
chr1	204586302	204654597	LRRN2	-	68295	3322	0	0	0.00866049	0.00288683	0	0	0	NA	NA	NA	NA
chr1	204797781	204991950	NFASC	+	194169	11057	1.80063	1.71066	1.77174	1.76101	363.921	372.319	359.722	0.966166	-0.0496566	0.784753	1
chr1	205012339	205047171	CNTN2	+	34832	7670	0.00660569	0	0	0.0022019	0.315792	0.947376	0	0	#NAME?	0.678772	1
chr1	205052256	205053588	TMEM81	-	1332	1332	1.55953	1.00264	1.40049	1.32088	32.686	38.8424	29.6077	0.762253	-0.391658	0.481999	1
chr1	205055269	205091150	RBBP5	-	35881	4411	9.2329	9.13019	7.69742	8.68684	715.767	761.69	692.806	0.909564	-0.136753	0.522474	1
chr1	205111630	205180727	DSTYK	-	69097	7909	6.21388	5.4352	5.18218	5.61042	829.215	918.955	784.345	0.853519	-0.228505	0.099104	1
chr1	205197037	205242471	TMCC2	+	45434	4202	1.4687	1.51725	1.35292	1.44629	113.548	115.58	112.532	0.973632	-0.0385521	0.927335	1
chr1	205271190	205290883	NUAK2	-	19693	3401	0.660349	0.91902	1.11121	0.896861	56.8827	41.6845	64.4818	1.5469	0.629379	0.207739	1
chr1	205305647	205326039	KLHDC8A	-	20392	2500	0	0	0	0	0	0	0	NA	NA	NA	NA
chr1	205342379	205356568	LOC284576	+	14189	2781	0	0	0	0	0	0	0	NA	NA	NA	NA
chr1	205350505	205391214	LEMD1	-	40709	961	0	0	0	0	0	0	0	NA	NA	NA	NA
chr1	205417429	205417526	MIR135B	-	97	97	0	0	0	0	0	0	0	NA	NA	NA	NA
chr1	205473683	205501921	CDK18	+	28238	3274	0.0464254	0.0308532	0.0731117	0.0501301	3.06923	2.84213	3.18279	1.11986	0.163319	1	1
chr1	205523400	205525763	LOC284578	-	2363	2363	0	0	0	0	0	0	0	NA	NA	NA	NA
chr1	205538111	205572046	MFSD4	+	33935	4088	0.0247874	0.135904	0.0292769	0.0633226	4.82976	1.89475	6.29726	3.32353	1.73271	0.67545	1
chr1	205577070	205602000	ELK4	-	24930	11847	16.323	15.9708	18.5229	16.9389	3750.59	3616.13	3817.82	1.05577	0.0782994	0.739668	1
chr1	205626980	205649630	SLC45A3	-	22650	3382	1.18378	1.13297	0.75949	1.02541	64.8555	74.8427	59.8619	0.799836	-0.322223	0.506674	1
chr1	205681946	205719372	NUCKS1	-	37426	6464	120.476	127.72	119.55	122.582	14806.9	14562.1	14929.3	1.02521	0.0359222	0.631666	1
chr1	205737113	205744610	RAB7L1	-	7497	3494	10.9578	10.4912	9.69884	10.3826	677.961	716.216	658.834	0.919882	-0.12048	0.433651	1
chr1	205758220	205782161	SLC41A1	-	23941	4854	47.1679	50.1285	49.3328	48.8764	4433.74	4281.19	4510.02	1.05345	0.0751212	0.415779	1
chr1	205797149	205819276	PM20D1	-	22127	2183	0	0	0	0	0	0	0	NA	NA	NA	NA
chr1	205882176	205912588	SLC26A9	-	30412	4798	0	0	0	0	0	0	0	NA	NA	NA	NA
chr1	206138910	206155074	FAM72A	+	16164	1867	0	0	0	0	0	0	0	NA	NA	NA	NA
chr1	206224282	206231482	AVPR1B	+	7200	1773	0	0	0	0	0	0	0	NA	NA	NA	NA
chr1	206238871	206288647	C1orf186	-	49776	1665	0	0	0	0	0	0	0	NA	NA	NA	NA
chr1	206317458	206332104	CTSE	+	14646	2228	0	0	0	0	0	0	0	NA	NA	NA	NA
chr1	206516199	206637783	SRGAP2	+	121584	7109	21.5353	19.2181	18.7459	19.8331	2634.96	2862.97	2520.95	0.880538	-0.183542	0.067392	1
chr1	206643585	206670223	IKBKE	+	26638	3474	4.74492	5.22183	5.72089	5.22921	339.295	307.897	354.994	1.15296	0.205348	0.327007	1
chr1	206680878	206762616	RASSF5	+	81738	4150	0.329631	0.352704	0.31252	0.331619	25.8436	25.5791	25.9759	1.01551	0.0222043	1	1
chr1	206764973	206785904	EIF2D	-	20931	2097	7.8184	8.73413	8.83491	8.46248	332.015	306.95	344.548	1.12249	0.166702	0.421219	1
chr1	206808880	206822542	DYRK3	+	13662	2261	8.95218	7.24488	7.6632	7.95342	336.308	378.95	314.987	0.831209	-0.266717	0.162763	1
chr1	206858364	206907630	MAPKAPK2	+	49266	3517	118.853	120.534	114.613	118	7754.96	7815.85	7724.51	0.988313	-0.0169598	0.866781	1
chr1	206940947	206945839	IL10	-	4892	1629	0	0	0	0	0	0	0	NA	NA	NA	NA
chr1	206972214	207016326	IL19	+	44112	1969	0.0257317	0.025651	0	0.0171275	0.629516	0.947376	0.470586	0.496726	-1.00948	0.876156	1
chr1	207039153	207042568	IL20	+	3415	1234	0	0	0	0	0	0	0	NA	NA	NA	NA
chr1	207070787	207077484	IL24	+	6697	1979	0.0512033	0.102085	0.0604769	0.0712552	2.63369	1.89475	3.00315	1.58498	0.664469	1	1
chr1	207076630	207095378	FAIM3	-	18748	3085	1.10888	1.04779	0.968392	1.04169	60.2323	64.4216	58.1377	0.902457	-0.14807	0.74762	1
chr1	207101866	207119811	PIGR	-	17945	4275	0	0	0	0	0	0	0	NA	NA	NA	NA
chr1	207131311	207143970	FCAMR	-	12659	2783	0	0	0	0	0	0	0	NA	NA	NA	NA
[truncated: 20,978 more rows]

## Sheet: RPKM>0.5, 300 bp
chr	start	end	gene	strand	gene length	exon Length	RPKM.nf6h3b	RPKM.irpost6h2a	RPKM.irpost6h2b	Mean RPKM	baseMean	baseMeanA	baseMeanB	foldChange	log2FoldChange	pval	padj
chr6	150263135	150270368	ULBP2	+	7233	1346	0.263491	0.955407	0.933639	0.717513	17.8993	6.63163	23.5331	3.54862	1.82726	0.0631245	1
chr19	48551099	48614109	PLA2G4C	-	63010	2567	0.21711	0.525181	0.763916	0.502069	24.2731	10.4211	31.1991	2.99383	1.58199	0.0549692	1
chr1	85527992	85598821	WDR63	+	70829	3007	0.268615	0.529732	0.970166	0.589504	33.3984	15.158	42.5185	2.80502	1.48801	0.19593	1
chr19	6375304	6375860	PSPN	-	556	471	0.322711	0.482548	1.2803	0.695186	6.25202	2.84213	7.95696	2.79965	1.48525	0.489145	1
chr5	27472398	27496508	LOC643401	+	24110	1106	0.244025	0.701677	0.615982	0.520561	10.3944	4.73688	13.2232	2.79155	1.48107	0.276242	1
chr11	67202980	67205153	PTPRCAP	-	2173	907	0.279303	0.682147	0.758744	0.573398	9.82688	4.73688	12.3719	2.61182	1.38506	0.336626	1
chr9	33504534	33511164	SUGT1P1	-	6630	769	0.328158	0.940969	0.77668	0.681936	9.70712	4.73688	12.1922	2.5739	1.36395	0.33878	1
chr17	33254877	33288528	CCT6B	-	33651	1898	0.478956	1.10536	1.35271	0.979008	34.9256	17.0528	43.862	2.57213	1.36296	0.0386914	1
chr17	29036625	29097068	SUZ12P	+	60443	728	0.278382	0.551016	0.739803	0.523067	7.13538	3.7895	8.80832	2.3244	1.21686	0.521739	1
chr19	40928408	40931932	SERTAD1	-	3524	1204	0.673297	0.922879	2.13721	1.24446	28.0195	15.158	34.4502	2.27274	1.18443	0.479904	1
chr1	32826870	32827844	LOC100128071	-	974	699	0.788949	1.74108	1.85545	1.46183	19.2223	10.4211	23.6229	2.26683	1.18068	0.199052	1
chr2	47055002	47086145	LOC100134259	+	31143	1210	0.905088	1.46094	2.4709	1.61231	36.6079	20.8423	44.4907	2.13464	1.09399	0.251418	1
chr12	53900473	53901422	NPFF	-	949	592	0.711003	1.77193	1.12748	1.20347	13.2242	7.57901	16.0468	2.11726	1.0822	0.337749	1
chr9	127420714	127460907	MIR181A2HG	+	40193	617	0.41058	1.14602	0.58193	0.712843	8.21271	4.73688	9.95063	2.10067	1.07085	0.501334	1
chr10	135168657	135171529	C10orf125	-	2872	768	0.952771	1.37725	2.51289	1.6143	22.9646	13.2633	27.8152	2.09716	1.06844	0.335287	1
chr4	37962055	37962631	PTTG2	+	576	576	1.75922	4.55963	2.80509	3.04131	32.7168	18.9475	39.6014	2.09006	1.06354	0.185586	1
chr14	105953256	105955124	CRIP1	+	1868	478	0.752156	0.950963	2.12827	1.27713	11.3853	6.63163	13.7621	2.07523	1.05327	0.539903	1
chr7	116593952	116599867	ST7-OT4	+	5915	1572	0.327259	0.606743	0.710834	0.548279	16.2171	9.47376	19.5888	2.06769	1.04802	0.309912	1
chr20	44517266	44519901	NEURL2	-	2635	1259	0.380758	0.92268	0.570375	0.624604	14.541	8.52638	17.5483	2.05812	1.04133	0.325402	1
chr5	140753650	140756107	PCDHGA6	+	2457	2457	0.438194	0.896173	0.876804	0.737057	33.8852	19.8949	40.8803	2.05481	1.03901	0.111448	1
chr20	48599512	48605420	SNAI1	+	5908	1706	0.53343	1.24456	0.947086	0.90836	28.9479	17.0528	34.8955	2.04633	1.03304	0.14129	1
chr7	86954663	86974808	TP53TG1	-	20145	709	1.14199	2.16997	2.54346	1.95181	25.6725	15.158	30.9297	2.04048	1.02891	0.185152	1
chr8	131307600	131308779	ASAP1-IT1	-	1179	1179	0.38676	0.685417	0.862859	0.645012	14.213	8.52638	17.0562	2.00041	1.00029	0.378782	1
chr17	62179	202633	RPH3AL	-	140454	2754	0.311689	0.638352	0.602982	0.517674	26.8097	16.1054	32.1618	1.99696	0.997805	0.180351	1
chr2	113670547	113676458	IL37	+	5911	838	0.302301	0.448552	0.819845	0.523566	7.88465	4.73688	9.45854	1.99679	0.997681	0.593978	1
chrX	23851464	23926057	APOO	-	74593	1129	0.60238	0.886112	1.42704	0.971844	20.467	12.3159	24.5426	1.99276	0.994769	0.275275	1
chr17	72858618	72869156	FDXR	-	10538	1901	8.36567	16.6406	16.4388	13.815	490.57	297.476	587.118	1.97366	0.980876	3.95279e-08	4.63182e-05
chr6	79577188	79608320	IRAK1BP1	+	31132	1157	0.744438	1.46994	1.42831	1.21423	26.496	16.1054	31.6912	1.96774	0.97654	0.193756	1
chr1	149858524	149858961	HIST2H2AC	+	437	437	6.37667	12.7134	12.3244	10.4715	85.5024	52.1057	102.201	1.96141	0.971894	0.0145611	0.694886
chr15	85070426	85114026	UBE2Q2P1	-	43600	2150	0.427802	0.863763	0.774518	0.688694	27.7529	17.0528	33.103	1.94121	0.956956	0.187809	1
chr17	32582295	32584220	CCL2	+	1925	747	0.746079	1.69032	1.20164	1.21268	16.9209	10.4211	20.1707	1.93556	0.95275	0.32537	1
chr19	47724078	47736023	BBC3	-	11945	2095	0.705988	1.13633	1.57762	1.13998	44.4511	27.4739	52.9397	1.92691	0.946289	0.0999497	1
chr19	11998669	12025365	ZNF69	+	26696	1659	0.335938	0.598928	0.701304	0.54539	16.8466	10.4211	20.0594	1.92488	0.944765	0.348686	1
chr4	100081750	100082804	PCNAP1	-	1054	1054	0.624907	1.19798	1.19229	1.00506	19.794	12.3159	23.5331	1.91079	0.934173	0.299106	1
chr6	26199011	26199471	HIST1H2AD	-	460	82	7.41447	16.8671	11.1572	11.8129	17.8641	11.3685	21.1119	1.85705	0.893012	0.337316	1
chr2	87754973	87821030	LINC00152	+	66057	952	1.43694	2.44045	2.8891	2.2555	40.1434	25.5791	47.4255	1.85407	0.890696	0.138419	1
chr13	43462121	43566377	EPSTI1	-	104256	1573	0.889478	1.66347	1.68048	1.41114	41.5943	26.5265	49.1282	1.85204	0.889117	0.126328	1
chr8	80523048	80578410	STMN2	+	55362	2305	1.14215	1.86082	2.35803	1.787	77.0855	49.2635	90.9965	1.84714	0.885291	0.0378704	1
chr16	84328400	84363450	WFDC1	+	35050	1378	0.403028	0.617448	0.868532	0.629669	16.2791	10.4211	19.208	1.84318	0.882198	0.403936	1
chr17	9153787	9479275	STX8	-	325488	968	2.0292	3.68245	3.76389	3.15851	57.38	36.9477	67.5962	1.82951	0.87146	0.0746553	1
chr8	95938199	95961615	TP53INP1	-	23416	5652	2.19536	3.8133	4.12881	3.37916	357.034	232.107	419.498	1.80735	0.853872	2.70872e-05	0.00888733
chr5	40831429	40835387	RPL37	-	3958	1570	2.12927	3.2108	4.44856	3.26288	95.9262	62.5268	112.626	1.80124	0.848991	0.115834	1
chr1	52497776	52499472	KTI12	-	1696	1696	0.507851	0.982736	0.846818	0.779135	24.6878	16.1054	28.979	1.79934	0.847466	0.275348	1
chr19	12382624	12405714	ZNF44	-	23090	2794	0.525878	0.935824	0.942391	0.801364	41.9101	27.4739	49.1282	1.78818	0.838491	0.147414	1
chr4	20393811	20396479	SLIT2-IT1	+	2668	601	0.554449	1.00037	1.05315	0.869323	10.0849	6.63163	11.8115	1.78108	0.832753	0.577217	1
chr2	219646471	219680016	CYP27A1	+	33545	2293	0.441065	0.85522	0.703632	0.666639	28.6383	18.9475	33.4838	1.76718	0.821453	0.245827	1
chr6	31644460	31648150	LY6G5C	-	3690	726	0.837447	1.39137	1.56611	1.26498	17.1624	11.3685	20.0594	1.76447	0.819235	0.415933	1
chr10	45455218	45490172	RASSF4	+	34954	2495	0.449875	0.725639	0.839465	0.67166	31.3176	20.8423	36.5552	1.7539	0.810565	0.241476	1
chr5	43065288	43067073	LOC100132356	-	1785	1785	0.429036	0.282951	1.194	0.635329	21.3238	14.2106	24.8804	1.75083	0.808037	0.853017	1
chr4	159045731	159094202	FAM198B	-	48471	5123	1.48271	2.21501	2.96675	2.22149	212.852	142.106	248.224	1.74675	0.804673	0.0870733	1
chr16	30317244	30346695	LOC595101	-	67782	430	1.2961	1.87932	2.64417	1.93986	15.5917	10.4211	18.177	1.74425	0.802605	0.467018	1
chr6	84222193	84235421	PRSS35	+	13228	2606	0.349954	0.523285	0.688893	0.520711	25.3629	17.0528	29.5179	1.73098	0.791586	0.320201	1
chr11	47459307	47470730	RAPSN	-	11423	1671	0.418656	0.569633	0.882903	0.623731	19.7219	13.2633	22.9512	1.73044	0.791135	0.405295	1
chr3	101280711	101285089	RG9MTD1	+	4378	1612	0.736193	1.15927	1.34427	1.07991	32.3207	21.7896	37.5862	1.72496	0.786561	0.247413	1
chr22	46449725	46454402	LOC150381	+	4677	1635	0.617379	1.11207	1.02481	0.918089	28.0708	18.9475	32.6324	1.72225	0.784296	0.278821	1
chr19	52467592	52490079	ZNF350	-	22487	2341	0.973921	1.99526	1.35481	1.44133	62.8742	42.6319	72.9953	1.71222	0.77587	0.180429	1
chr5	140805852	140807825	PCDHGB8P	+	1973	1973	0.466181	0.791105	0.802588	0.686625	25.1234	17.0528	29.1587	1.70991	0.773919	0.321528	1
chr2	54342409	54532435	ACYP2	+	190026	1222	0.735138	1.0301	1.49548	1.08691	25.109	17.0528	29.1372	1.70865	0.772855	0.340815	1
chr13	76099349	76111991	COMMD6	-	12642	1722	1.1124	1.90647	1.90865	1.6425	52.9403	36.0003	61.4103	1.70583	0.770472	0.129926	1
chr14	45366506	45376460	C14orf28	+	9954	2906	0.433523	0.674149	0.802712	0.636795	34.7005	23.6844	40.2086	1.69768	0.763567	0.243545	1
chr8	128748314	128753680	MYC	+	5366	2366	0.524643	0.853874	0.961111	0.779876	34.6407	23.6844	40.1188	1.69389	0.760341	0.243769	1
chr6	31623670	31625987	APOM	+	2317	761	0.729793	1.42821	1.01924	1.05908	15.2325	10.4211	17.6381	1.69254	0.759186	0.470314	1
chr15	65107832	65117838	PIF1	-	10006	2656	2.64788	4.55069	4.43034	3.8763	192.475	131.685	222.87	1.69244	0.759106	0.00414815	0.334472
chr17	33901813	33905656	PEX12	-	3843	2683	0.358795	0.545917	0.669122	0.524611	26.3061	18.0001	30.4591	1.69216	0.758865	0.327738	1
chr14	75745480	75748937	FOS	+	3457	2158	0.621716	1.12926	0.935362	0.895447	35.9718	24.6318	41.6419	1.69058	0.757514	0.222474	1
chr4	52917592	52963458	SPATA18	+	45866	4300	5.37562	8.6993	9.46041	7.84511	630.52	432.003	729.779	1.68929	0.756417	2.61288e-06	0.00147808
chr1	6640062	6649340	ZBTB48	+	9278	2338	0.895157	1.39004	1.62383	1.30301	56.5628	38.8424	65.4229	1.68432	0.752164	0.130752	1
chr8	99114566	99129418	HRSP12	-	14852	1011	0.546439	0.846389	1.00624	0.79969	15.1583	10.4211	17.5268	1.68185	0.750052	0.501968	1
chr2	101618690	101636155	RPL31	+	17465	1481	1.68026	2.75514	2.86963	2.43501	67.4112	46.4214	77.9061	1.67824	0.746946	0.0957616	1
chr1	55681080	55683128	LOC100507634	+	2048	2048	0.508578	0.885916	0.84737	0.747288	28.7602	19.8949	33.1928	1.66841	0.738472	0.30326	1
chr2	96808907	96811179	DUSP2	-	2272	1685	0.618719	1.06639	1.01284	0.899319	28.7602	19.8949	33.1928	1.66841	0.738472	0.30326	1
chr17	59667793	59668563	NACA2	-	770	770	1.95374	3.50418	3.10867	2.85553	41.0452	28.4213	47.3572	1.66626	0.736613	0.203586	1
chr8	74207264	74237516	RDH10	+	30252	3531	22.1683	33.5787	40.2524	31.9998	2111.83	1463.7	2435.89	1.66421	0.734836	0.00975911	0.540878
chr12	108296926	108297548	LOC728739	-	622	622	0.488735	0.568403	1.0583	0.705145	8.20045	5.68426	9.45854	1.66399	0.734646	0.717743	1
chr6	36644236	36655116	CDKN1A	+	10880	2397	163.859	268.096	276.569	236.175	10578.6	7344.06	12195.9	1.66065	0.731746	3.83773e-17	3.1479e-13
chr2	239146907	239148681	HES6	-	1774	1370	0.765246	1.19886	1.34232	1.10214	28.5662	19.8949	32.9019	1.65378	0.725771	0.321497	1
chr12	4382901	4414522	CCND2	+	31621	6522	0.551557	0.804934	1.02164	0.792712	96.5184	67.2637	111.146	1.65239	0.724553	0.0561087	1
chr6	25081294	25138620	CMAHP	-	57326	3390	0.403531	0.654971	0.670115	0.576206	36.5271	25.5791	42.0011	1.64201	0.71546	0.254396	1
chr4	130014828	130033843	C4orf33	+	19015	1944	1.52917	2.03899	3.02974	2.1993	79.7152	55.8952	91.6253	1.63923	0.713022	0.278033	1
chr15	25361691	25367623	IPW	+	5932	4498	0.540673	0.88102	0.89291	0.771535	64.6599	45.474	74.2528	1.63286	0.707401	0.121906	1
chr7	128312345	128323379	FAM71F2	+	11034	1202	0.584441	0.88078	1.06655	0.843925	18.8549	13.2633	21.6508	1.63239	0.706984	0.463904	1
chr4	128703452	128754526	HSPA4L	+	51074	3270	3.15691	5.21255	5.10155	4.49034	274.382	193.265	314.94	1.62958	0.7045	0.00170567	0.180526
chr16	2014996	2015505	SNHG9	+	509	233	1.52214	2.38444	2.52881	2.14513	9.39753	6.63163	10.7805	1.62562	0.700986	0.67446	1
chr8	6261076	6264069	LOC100287015	-	2993	2408	0.363354	0.69216	0.478387	0.5113	22.8198	16.1054	26.177	1.62536	0.700757	0.382482	1
chr7	2552162	2568810	LFNG	+	16648	3148	0.570118	0.805288	1.03346	0.802955	46.9135	33.1582	53.7911	1.62226	0.698004	0.210519	1
chr6	35436177	35438558	RPL10A	+	2381	719	1.41475	1.80748	2.72256	1.9816	26.8015	18.9475	30.7286	1.62177	0.697571	0.376389	1
chr2	71205574	71212629	ANKRD53	+	7055	2120	0.416392	0.677149	0.649228	0.580923	22.7456	16.1054	26.0657	1.61845	0.694609	0.405431	1
chr19	9473695	9490815	ZNF177	+	19598	792	0.402284	0.640163	0.571043	0.53783	8.02081	5.68426	9.18909	1.61659	0.692951	0.72015	1
chrX	103366999	103369317	LOC286437	-	2318	2318	0.546436	0.947398	0.838528	0.777454	33.3402	23.6844	38.1681	1.61153	0.688431	0.291628	1
chr7	64126510	64171401	ZNF107	+	44891	5505	0.365487	0.651227	0.532652	0.516455	53.2126	37.895	60.8714	1.60632	0.683756	0.168884	1
chr18	649619	658340	C18orf56	-	8721	844	0.894682	1.60998	1.27079	1.25849	19.9323	14.2106	22.7931	1.60395	0.681625	0.444549	1
chr11	75297962	75379479	MAP6	-	81517	5596	0.570395	0.909666	0.919656	0.799906	83.7108	59.6847	95.7239	1.60383	0.681519	0.0875661	1
chr4	666224	668127	ATP5I	-	1903	365	6.76431	10.5697	11.3126	9.54885	65.0954	46.4214	74.4324	1.60341	0.68114	0.137139	1
chr2	11295539	11318998	PQLC3	+	23459	1786	5.00262	7.4842	8.50474	6.99719	233.611	166.738	267.048	1.6016	0.679514	0.00548645	0.391327
chr13	21303072	21348057	N6AMT2	-	44985	872	1.59894	2.60085	2.60911	2.26963	37.1567	26.5265	42.4717	1.6011	0.679067	0.27418	1
chr12	10998447	11002075	PRR4	-	3628	564	1.24211	2.31799	1.69764	1.75258	18.5556	13.2633	21.2017	1.59853	0.676744	0.466031	1
chr13	114545292	114548719	FLJ41484	+	3427	3427	0.369606	0.498254	0.67329	0.513716	33.1319	23.6844	37.8557	1.59834	0.676572	0.324686	1
chr5	57749809	57755966	PLK2	-	6157	2838	3.94404	5.63022	6.97376	5.51601	292.589	209.37	334.199	1.59621	0.674651	0.0462794	1
chr12	54393876	54397120	HOXC9	+	3244	1541	0.837134	1.16163	1.47416	1.15764	33.072	23.6844	37.7659	1.59455	0.673145	0.324918	1
chr13	33078642	33083532	CG030	-	4890	4890	0.39372	0.553373	0.697543	0.548212	50.2365	36.0003	57.3547	1.59317	0.671902	0.210054	1
chr15	78396990	78423878	CIB2	-	26888	1547	0.425761	0.424426	0.91499	0.588392	17.1502	12.3159	19.5673	1.58879	0.667924	0.68529	1
chr5	140552242	140555957	PCDHB7	+	3715	3715	0.368229	0.652576	0.515461	0.512089	35.5404	25.5791	40.5211	1.58414	0.663703	0.285938	1
chr16	67241041	67260901	LRRC29	-	19860	1493	0.610837	1.00576	0.928043	0.848214	23.6888	17.0528	27.0069	1.58372	0.663321	0.41271	1
chr1	57463578	58716211	DAB1	-	1252633	2580	0.796087	1.15086	1.39301	1.11332	53.8733	38.8424	61.3888	1.58046	0.660343	0.198882	1
chr1	948846	949919	ISG15	+	1073	666	3.11612	4.09514	5.74884	4.32003	53.7991	38.8424	61.2775	1.57759	0.657724	0.237961	1
chr2	192699031	192712006	SDPR	-	12975	3250	0.826238	1.52237	1.08636	1.14499	69.5245	50.2109	79.1813	1.57697	0.657158	0.185686	1
chr12	4430358	4469190	C12orf5	+	38832	8225	3.59539	5.32959	6.00727	4.97742	765.331	553.268	871.362	1.57494	0.655295	0.00046133	0.0749318
chr3	169484710	169487683	ARPM1	-	2973	2003	0.505897	0.756466	0.828487	0.69695	26.1884	18.9475	29.8089	1.57323	0.653734	0.400571	1
chr22	39410264	39414825	APOBEC3C	+	4561	1109	21.7447	33.6805	34.7244	30.0498	623.073	450.951	709.134	1.57253	0.653087	4.51139e-05	0.0132581
chr12	102406716	102455899	CCDC53	-	49183	913	5.13849	7.53515	8.68586	7.11983	121.724	88.106	138.533	1.57235	0.652922	0.0510068	1
chr12	111051831	111086935	TCTN1	+	35104	2229	1.1199	1.62055	1.85554	1.53199	63.8405	46.4214	72.5501	1.56286	0.644186	0.166798	1
chr1	70385004	70386000	PIN1P1	+	996	996	1.11912	1.5681	1.92263	1.53661	28.6281	20.8423	32.5211	1.56034	0.641863	0.389131	1
chr16	21458003	21513602	LOC100271836	-	55599	5052	0.579357	0.938791	0.871531	0.79656	75.4526	54.9478	85.705	1.55975	0.641317	0.124443	1
chr12	56473808	56497291	ERBB3	+	23483	6193	0.653544	0.830444	1.20599	0.896661	103.964	75.7901	118.05	1.55759	0.63932	0.290507	1
chr12	15094949	15114562	ARHGDIB	-	19613	1216	1.99996	3.28127	2.95272	2.74465	62.3584	45.474	70.8005	1.55694	0.638717	0.16513	1
chr13	113777112	113803843	F10	+	26731	1536	1.68226	2.46235	2.75039	2.29833	66.1605	48.3162	75.0826	1.55399	0.635973	0.163646	1
chr3	132297725	132340136	NPHP3-ACAD11	-	103295	771	1.61758	2.63418	2.48221	2.24466	32.399	23.6844	36.7564	1.55192	0.634057	0.344825	1
chr5	36606456	36688436	SLC1A3	+	81980	4863	0.509308	0.74439	0.835593	0.696431	63.4669	46.4214	71.9896	1.55079	0.632999	0.175089	1
chr2	64681326	64688517	LGALSL	+	7191	3827	0.805541	1.16265	1.34476	1.10432	79.0008	57.7899	89.6063	1.55055	0.632782	0.129268	1
chr1	205271190	205290883	NUAK2	-	19693	3401	0.660349	0.91902	1.11121	0.896861	56.8827	41.6845	64.4818	1.5469	0.629379	0.207739	1
chr14	35409127	35409702	IGBP1P1	+	575	575	1.2336	1.93243	1.87331	1.67978	18.0479	13.2633	20.4402	1.54111	0.623971	0.527657	1
chr14	54416454	54423554	BMP4	-	7100	2073	0.635458	0.964254	0.981487	0.8604	33.462	24.6318	37.8772	1.53774	0.620808	0.349531	1
chr20	57603732	57607422	ATP5E	-	3690	439	4.73408	6.92066	7.65193	6.43556	52.6927	38.8424	59.6178	1.53486	0.61811	0.231302	1
chr1	228645807	228646259	HIST3H2BB	+	452	452	0.896735	1.56437	1.19154	1.21755	10.2809	7.57901	11.6318	1.53474	0.617999	0.683771	1
chr9	3224646	3525983	RFX3	-	301337	3952	0.483224	0.675375	0.812727	0.657109	48.802	36.0003	55.2029	1.5334	0.616735	0.257401	1
chr6	52284993	52360583	EFHC1	+	75590	7029	0.943842	1.45105	1.44174	1.27888	167.88	124.106	189.767	1.52907	0.612651	0.0292608	0.930429
chr19	35067637	35068596	LOC643719	-	959	602	0.42081	0.587287	0.695836	0.567978	6.39025	4.73688	7.21693	1.52356	0.607448	0.837428	1
chr19	36230150	36233351	IGFLR1	-	3201	1196	0.953157	1.50727	1.45101	1.30382	29.3918	21.7896	33.1928	1.52333	0.607228	0.395548	1
chr10	81967465	81979413	LOC439990	+	11948	2161	0.497314	0.578904	0.910099	0.662106	26.8036	19.8949	30.258	1.52089	0.604917	0.453336	1
chr8	182199	197339	ZNF596	+	15140	3059	0.380944	0.511836	0.645188	0.512656	29.3175	21.7896	33.0815	1.51822	0.602381	0.416676	1
chr7	112756772	112758637	LOC401397	-	1865	1127	2.49939	3.71966	3.92928	3.38277	71.37	53.0531	80.5285	1.51789	0.602064	0.16715	1
chr11	5710816	5732093	TRIM22	+	21277	3091	34.2046	51.3771	52.291	45.9576	2654.51	1977.17	2993.17	1.51386	0.598236	8.287e-09	1.51054e-05
chr20	54933982	54943718	FAM210B	+	9736	3033	6.49301	10.2415	9.40222	8.71226	493.992	368.529	556.723	1.51066	0.595181	0.000564489	0.0849583
chrX	106045918	106119377	TBC1D8B	+	73459	6299	0.9004	1.21306	1.51437	1.20928	142.144	106.106	160.163	1.50946	0.59403	0.085306	1
chr1	171283485	171311223	FMO4	+	27738	2139	0.595808	0.919517	0.857589	0.790971	31.7117	23.6844	35.7254	1.50839	0.593012	0.384449	1
chr7	27240039	27246130	HOTTIP	+	6091	3763	0.872062	1.23482	1.39515	1.16734	82.2661	61.5794	92.6094	1.5039	0.588711	0.148837	1
chr11	111783459	111784817	HSPB2	+	1358	841	0.662689	0.780722	1.20964	0.884352	13.9034	10.4211	15.6445	1.50123	0.586141	0.655271	1
chr22	43035808	43036607	ATP5L2	-	799	799	0.454854	0.884973	0.417689	0.585839	8.8443	6.63163	9.95063	1.50048	0.585424	0.729333	1
chr20	25654850	25677469	ZNF337	-	22619	3197	1.14409	1.41819	2.00932	1.52387	90.9476	68.2111	102.316	1.49999	0.584953	0.288027	1
chr4	120375937	120420747	LOC645513	+	44810	1048	0.364447	0.821141	0.350292	0.51196	10.1013	7.57901	11.3624	1.49919	0.584186	0.726451	1
chr1	116519118	116612675	SLC22A15	+	93557	4720	1.82853	2.62966	2.8419	2.43337	214.548	161.054	241.295	1.49822	0.583252	0.0208871	0.818618
chr6	30710975	30712327	IER3	-	1352	1240	1.54401	2.02638	2.60602	2.0588	47.8608	36.0003	53.7911	1.49419	0.579359	0.297755	1
chr1	27992571	27998724	IFI6	-	6153	860	8.46314	12.6346	12.7084	11.2687	181.294	136.422	203.73	1.49338	0.57858	0.0328504	0.978059
chr11	58939811	58976060	DTX4	+	36249	5795	0.41092	0.617129	0.609261	0.54577	59.1592	44.5267	66.4754	1.49294	0.578152	0.227025	1
chr13	77454303	77460540	KCTD12	-	6237	6237	0.565201	0.785498	0.906879	0.752526	88.0289	66.3163	98.8852	1.49111	0.576391	0.144394	1
chr17	8280833	8286565	RPL26	-	5732	582	1.17523	1.25332	2.15528	1.52794	16.3431	12.3159	18.3567	1.49049	0.575785	0.625724	1
chr14	78870092	80330760	NRXN3	+	1460668	7457	0.406878	0.507849	0.705576	0.540101	75.3538	56.8426	84.6095	1.48849	0.573848	0.278774	1
chr6	37179953	37225931	TMEM217	-	45978	2897	0.383749	0.49922	0.630023	0.50433	27.6271	20.8423	31.0195	1.4883	0.573663	0.459174	1
chr5	43014830	43018913	LOC648987	-	4083	3186	0.397564	0.507287	0.676179	0.52701	31.3837	23.6844	35.2333	1.48762	0.573002	0.425985	1
chr4	8442531	8478282	METTL19	+	35751	2846	0.990086	1.35761	1.60692	1.31821	70.2349	53.0531	78.8258	1.48579	0.571232	0.199703	1
chr6	150385742	150390202	ULBP3	-	4460	735	5.9998	9.27013	8.57388	7.94794	109.055	82.4217	122.372	1.4847	0.570172	0.0976218	1
chr4	85504056	85572493	CDS1	+	68437	4538	0.423401	0.611921	0.643365	0.559562	47.5614	36.0003	53.342	1.48171	0.567264	0.298474	1
chr12	10741076	10752434	KLRAP1	-	11358	2208	0.413035	0.713945	0.526931	0.551304	22.5082	17.0528	25.2358	1.47987	0.565468	0.49311	1
chr9	27546543	27573842	C9orf72	-	27299	4375	0.583489	0.864275	0.853305	0.767023	62.4823	47.3688	70.039	1.47859	0.564221	0.224361	1
chr11	67085309	67159158	LOC100130987	+	73849	850	0.849394	1.48321	1.00052	1.11104	17.4946	13.2633	19.6103	1.47854	0.564176	0.562579	1
chr14	24612573	24615855	PSME2	-	3282	829	1.67365	2.13354	2.71112	2.17277	33.7036	25.5791	37.7659	1.47643	0.562114	0.413105	1
chr17	73975297	73987704	TEN1	+	21370	551	6.99189	10.0019	10.6643	9.21935	94.8092	72.0006	106.213	1.47518	0.560886	0.13597	1
chr6	109307639	109415708	SESN1	-	108069	3631	0.763692	1.20668	1.04748	1.00595	68.5731	52.1057	76.8068	1.47406	0.559794	0.198501	1
chrX	119004494	119005791	RNF113A	-	1297	1297	0.74221	0.895647	1.29188	0.97658	23.6766	18.0001	26.5148	1.47303	0.558788	0.524444	1
chr12	26348268	26387708	SSPN	+	39440	4727	1.06091	1.31319	1.81032	1.39481	123.277	93.7902	138.02	1.47158	0.557366	0.272084	1
chr19	14583277	14586174	PTGER1	-	2897	1421	0.463513	0.814073	0.547463	0.60835	16.1778	12.3159	18.1087	1.47036	0.556165	0.591646	1
chr8	67834164	67837777	SNHG6	-	3613	472	4.55792	6.3833	6.84631	5.92918	52.2612	39.7898	58.497	1.47015	0.555964	0.28346	1
chr16	58059281	58080804	MMP15	+	21523	4437	0.410201	0.535004	0.67435	0.539852	44.7937	34.1055	50.1377	1.47008	0.555891	0.33662	1
chr1	10509775	10512060	CORT	+	2285	1231	0.516059	0.717219	0.89372	0.708999	16.1634	12.3159	18.0872	1.46861	0.554451	0.626824	1
chr2	99215864	99224955	COA5	-	9091	1662	1.25339	1.77484	1.891	1.63974	50.9444	38.8424	56.9954	1.46735	0.553212	0.293834	1
chr8	108261709	108510254	ANGPT1	-	248545	4338	2.02616	2.89459	3.03008	2.65028	214.942	163.896	240.465	1.46718	0.553044	0.0276972	0.920286
chr5	172195092	172198203	DUSP1	-	3111	2024	3.96667	4.60015	7.00035	5.18906	196.164	149.685	219.403	1.46576	0.551653	0.420671	1
chr3	169482397	169482848	TERC	-	451	451	3.40694	5.3539	4.48839	4.41641	37.235	28.4213	41.6419	1.46517	0.551063	0.367808	1
chr7	140396480	140406446	NDUFB2	+	9966	495	8.77298	10.5997	15.0813	11.4847	106.486	81.4743	118.991	1.46048	0.54644	0.334496	1
chr8	145747760	145750417	LRRC24	-	4656	1699	0.94337	1.31257	1.47796	1.24463	39.6005	30.316	44.2427	1.45938	0.54536	0.374322	1
chr6	26020717	26021186	HIST1H3A	+	469	469	10.0488	14.65	14.6758	13.1249	114.999	88.106	128.446	1.45786	0.543852	0.107972	1
chr4	2043719	2045697	C4orf48	+	1978	540	1.68885	2.14761	2.7598	2.19876	22.24	17.0528	24.8336	1.45628	0.542286	0.549745	1
chr2	128458596	128461407	SFT2D3	+	2811	2811	0.576769	0.826506	0.851538	0.751604	39.4807	30.316	44.0631	1.45346	0.53949	0.374666	1
chr19	32836513	32878573	ZNF507	+	42060	7718	0.951488	1.51116	1.25756	1.24007	178.784	137.37	199.491	1.45222	0.53826	0.0432247	1
chr15	44092618	44094769	C15orf63	+	2151	1043	4.31399	6.18715	6.37521	5.62545	109.732	84.3165	122.44	1.45215	0.538187	0.121518	1
chr10	102106771	102124588	SCD	+	17817	5468	43.2575	53.6427	71.8205	56.2402	5748.49	4423.3	6411.09	1.44939	0.535448	0.234414	1
chr7	40174574	40900366	C7orf10	+	725792	1728	1.77444	2.49566	2.69853	2.32288	75.0708	57.7899	83.7113	1.44854	0.534604	0.2102	1
chr10	102732285	102745373	SEMA4G	+	13088	4401	0.824678	1.13305	1.2622	1.07331	88.5407	68.2111	98.7056	1.44706	0.533126	0.174097	1
chr11	126211611	126225482	FLJ39051	-	13871	752	0.538995	0.592844	0.954923	0.695587	9.83308	7.57901	10.9601	1.44612	0.532182	0.784168	1
chrX	154292308	154299547	MTCP1	-	7239	2320	0.964678	1.29323	1.48513	1.24768	54.0735	41.6845	60.268	1.44581	0.53188	0.302199	1
chr16	18794276	18801656	RPS15A	-	7380	543	1.67593	2.34324	2.51778	2.17899	22.1202	17.0528	24.6539	1.44574	0.531812	0.550309	1
chr12	69201970	69239212	MDM2	+	37242	7364	29.2219	42.7049	41.8282	37.9183	5217.35	4023.51	5814.27	1.44507	0.531144	7.74093e-09	1.51054e-05
chr14	53019865	53104431	GPR137C	+	84566	3888	0.664094	0.844377	1.07977	0.862746	62.6496	48.3162	69.8163	1.44499	0.531059	0.269466	1
chr12	58138783	58142026	TSPAN31	+	3243	1740	3.41186	4.77045	5.07941	4.42057	143.692	110.843	160.116	1.44453	0.530599	0.0822385	1
chr3	178735010	178789656	ZMAT3	-	54646	9116	47.4586	67.3181	69.7932	61.5233	10480.4	8089.64	11675.8	1.44331	0.529378	8.57096e-10	2.34344e-06
chr1	24171571	24194859	FUCA1	-	23288	2117	0.981241	1.19105	1.6395	1.2706	50.3026	38.8424	56.0327	1.44257	0.528637	0.336225	1
chr10	100143321	100174978	PYROXD2	-	31657	1989	0.732345	0.848713	1.28388	0.954979	35.5758	27.4739	39.6267	1.44234	0.528411	0.478442	1
chr17	58677543	58743640	PPM1D	+	66097	4777	0.805659	1.30514	1.02722	1.04601	93.2237	72.0006	103.835	1.44214	0.528215	0.148454	1
chr9	136218665	136223361	SURF1	-	4696	1037	3.31575	4.05372	5.55649	4.30865	83.3788	64.4216	92.8574	1.4414	0.527473	0.293279	1
chr19	8376183	8386280	NDUFA7	-	10097	585	5.7411	7.19745	9.33627	7.42494	80.8792	62.5268	90.0554	1.44027	0.526337	0.210263	1
chr4	170907747	170947429	MFAP3L	-	39682	6303	0.868139	1.3123	1.1844	1.12161	132.257	102.317	147.227	1.43893	0.524998	0.0916855	1
chr19	5678432	5680911	C19orf70	-	2479	900	3.58123	4.3535	5.95477	4.62984	78.3054	60.6321	87.142	1.43723	0.523288	0.29386	1
chr3	190231839	190374986	IL1RAP	+	143147	7043	0.753822	1.16435	1.00718	0.975118	128.44	99.4745	142.923	1.43678	0.52284	0.0962664	1
chr2	191069359	191184771	HIBCH	-	115412	1939	0.833137	1.22926	1.15733	1.07324	39.0473	30.316	43.4129	1.43201	0.518043	0.393477	1
chr14	20811229	20811570	RPPH1	-	341	341	638.157	720.446	1104.7	821.102	5234.11	4068.98	5816.67	1.42952	0.515527	0.452143	1
chr1	117057155	117113715	CD58	-	56560	1719	2.65548	3.58453	4.01543	3.41848	109.66	85.2638	121.858	1.42919	0.515194	0.14288	1
chr16	19870292	19896151	GPRC5B	-	25859	2845	0.622618	1.04741	0.739832	0.803288	42.6385	33.1582	47.3787	1.42887	0.514875	0.351722	1
chr15	83657714	83680393	C15orf40	-	22679	2656	0.724884	1.10183	0.977491	0.934736	46.261	36.0003	51.3914	1.42753	0.513517	0.344375	1
chr19	5690271	5691678	RPL36	+	1407	604	9.30621	13.1107	13.4419	11.9529	135.118	105.159	150.097	1.42734	0.513326	0.101069	1
chr1	28585962	28609002	SESN2	+	23040	3528	4.93714	7.16926	6.93092	6.34577	418.612	325.897	464.969	1.42673	0.512716	0.00556804	0.395427
chr2	160625138	160654766	CD302	-	29628	3979	1.29414	1.8254	1.87993	1.66649	124.087	96.6323	137.815	1.42618	0.512153	0.117	1
chr14	39734475	39820397	CTAGE5	+	85922	4075	1.09198	1.54809	1.57611	1.40539	106.981	83.3691	118.786	1.42483	0.510786	0.146248	1
chr10	73975757	73995618	ANAPC16	+	19861	3569	1.78078	2.67245	2.37932	2.27752	151.819	118.422	168.518	1.42303	0.508967	0.0793813	1
chr2	113587336	113594356	IL1B	-	7020	1498	0.913198	1.48351	1.11854	1.17175	32.7911	25.5791	36.3971	1.42292	0.508855	0.436491	1
chr11	134118172	134123260	THYN1	-	5088	1321	3.39727	5.5255	4.1537	4.35882	107.967	84.3165	119.792	1.42074	0.506647	0.204812	1
chr19	53268747	53290034	ZNF600	-	21287	2547	0.390959	0.612819	0.515987	0.506589	24.2605	18.9475	26.9171	1.42061	0.506512	0.530932	1
chr17	41158741	41166476	IFI35	+	7735	1250	6.28954	8.53718	9.32335	8.05003	187.996	146.843	208.572	1.42037	0.506271	0.0597886	1
chr8	22993103	23021540	TNFRSF10D	-	28437	3532	59.1449	84.581	83.5825	75.7695	5000.67	3906.03	5547.99	1.42036	0.506261	4.41764e-08	4.83142e-05
chr14	24867991	24888494	NYNRIN	+	20503	7857	7.05982	9.92285	10.1359	9.03953	1327.45	1037.38	1472.48	1.41943	0.50531	3.98037e-05	0.0123204
chr3	49052434	49058467	DALRD3	-	6033	2427	4.31165	5.58437	6.69003	5.52868	250.693	196.107	277.986	1.41753	0.503375	0.0673383	1
chr11	124735304	124751370	ROBO3	+	16066	4554	2.42793	3.37304	3.50851	3.10316	263.967	206.528	292.686	1.41717	0.503017	0.0274835	0.920136
chr5	162864576	162872022	CCNG1	+	7446	2468	76.735	107.488	110.124	98.1155	4525.01	3541.29	5016.87	1.41668	0.502513	9.66888e-08	9.91362e-05
chr12	52400747	52409671	GRASP	+	8924	1932	0.675783	0.951676	1.00368	0.877046	31.4599	24.6318	34.874	1.41581	0.501632	0.476913	1
chr7	110303105	111202573	IMMP2L	-	899468	1577	1.03921	1.28416	1.63025	1.31787	38.7192	30.316	42.9208	1.41578	0.501596	0.431575	1
chr7	109599283	109600270	EIF3IP1	-	987	987	3.54197	5.06603	4.97166	4.52655	83.4837	65.3689	92.5411	1.41567	0.501489	0.207886	1
chr16	3160460	3165599	MGC3771	-	5139	1219	0.415632	0.538628	0.624021	0.526094	12.0932	9.47376	13.4029	1.41474	0.500533	0.740672	1
chr8	9911829	10286401	MSRA	+	374572	2047	1.95772	2.16985	3.36302	2.49686	95.5196	74.8427	105.858	1.41441	0.500197	0.488068	1
chr7	89840999	89866992	STEAP2	+	25993	7135	1.09464	1.46693	1.62661	1.39606	186.052	145.896	206.13	1.41285	0.498613	0.0656015	1
chr14	74486058	74532796	C14orf45	+	46738	3107	0.603042	0.874998	0.828194	0.768745	44.6903	35.0529	49.509	1.41241	0.498157	0.37399	1
chr19	13209841	13213974	LYL1	-	4133	1788	0.424502	0.555174	0.635903	0.538526	18.1098	14.2106	20.0594	1.41158	0.497306	0.636441	1
chr5	156277548	156279539	PPP1R2P3	+	1991	1991	0.687077	1.04007	0.901684	0.876276	32.5971	25.5791	36.1061	1.41155	0.497276	0.458202	1
chr9	124101352	124132545	STOM	-	31193	3074	126.794	179.156	178.909	161.62	9283.64	7288.16	10281.4	1.4107	0.496407	9.93618e-09	1.63003e-05
chr1	763063	789740	LOC643837	+	26677	1543	0.539264	0.785587	0.695107	0.673319	19.3069	15.158	21.3813	1.41056	0.496271	0.60626	1
chr1	197871681	197876497	C1orf53	+	4816	683	1.78034	2.65929	2.36058	2.26674	28.9603	22.737	32.072	1.41056	0.496271	0.494142	1
chr7	99933687	99965454	PILRB	+	31767	4061	11.4277	17.3807	14.8794	14.5626	1104.88	867.796	1223.42	1.4098	0.495487	0.0180364	0.780846
chr2	183007182	183387465	PDE1A	-	380283	2845	0.604124	0.675972	1.02622	0.768771	40.965	32.2108	45.342	1.40767	0.493306	0.493566	1
chr12	6619387	6619717	SCARNA10	+	330	330	8.19034	10.4074	12.5473	10.3817	63.8488	50.2109	70.6677	1.40742	0.49305	0.298244	1
chr16	8889036	8891505	TMEM186	-	2469	1448	0.668848	0.837128	1.03795	0.847975	22.8695	18.0001	25.3042	1.40578	0.491366	0.584984	1
chr1	32712817	32714461	FAM167B	+	1644	956	1.00695	1.24153	1.5649	1.27113	22.8695	18.0001	25.3042	1.40578	0.491366	0.584984	1
chr5	131746464	131811736	C5orf56	+	65272	805	0.619703	0.877171	0.854884	0.783919	12.0333	9.47376	13.313	1.40526	0.490832	0.741064	1
chr1	33087306	33116185	ZBTB8OS	-	28879	715	1.72247	1.76597	3.03072	2.17305	28.8718	22.737	31.9392	1.40472	0.490284	0.617311	1
chr17	27030533	27038872	PROCA1	-	8339	1247	0.427396	0.717363	0.527875	0.557545	13.2304	10.4211	14.635	1.40436	0.48991	0.700401	1
chr5	145138581	145214899	PRELID2	-	76318	2375	0.527578	0.611397	0.873159	0.670711	30.0689	23.6844	33.2611	1.40435	0.4899	0.52163	1
chr19	56732678	56739659	ZSCAN5A	-	6981	1922	0.527217	0.57812	0.90292	0.669419	24.0522	18.9475	26.6046	1.40412	0.489667	0.58796	1
chr12	89741836	89746296	DUSP6	-	4460	2820	0.485096	0.561415	0.80842	0.61831	32.4487	25.5791	35.8835	1.40284	0.488352	0.503332	1
chr7	99756864	99766373	GAL3ST4	-	9509	2540	1.85354	2.66261	2.54355	2.35324	111.757	88.106	123.582	1.40265	0.488159	0.152312	1
chr6	26055967	26056699	HIST1H1C	-	732	732	50.0679	70.5467	69.9994	63.538	868.747	684.953	960.645	1.4025	0.487998	0.000499361	0.0787695
chr22	37154245	37172172	IFT27	-	17927	1458	1.529	2.33028	1.96773	1.94234	52.8473	41.6845	58.4287	1.40169	0.487164	0.331298	1
chr12	8798539	8815433	MFAP5	-	16894	2882	4.67966	5.81253	7.28457	5.92558	319.292	252.002	352.936	1.40053	0.485972	0.15689	1
chr6	83903031	83906256	RWDD2A	+	3225	1415	0.716121	0.827821	1.18415	0.909364	23.9924	18.9475	26.5148	1.39938	0.484788	0.588184	1
chr1	178060642	178063128	LOC100302401	-	2486	2338	0.87307	1.40998	1.01298	1.09868	47.9678	37.895	53.0043	1.39871	0.484099	0.350969	1
chr6	116956780	116989973	ZUFSP	-	33193	2211	1.31013	2.04756	1.60363	1.65377	68.2779	54.0004	75.4166	1.39659	0.481911	0.261943	1
chr9	77676115	77703133	C9orf95	-	27018	1450	2.31422	2.65126	3.78258	2.91602	79.0567	62.5268	87.3217	1.39655	0.481865	0.407939	1
chr15	91474154	91475774	HDDC3	-	1620	1045	1.37619	1.77526	1.99987	1.71711	33.5261	26.5265	37.0258	1.3958	0.481096	0.483756	1
chr14	24422964	24438488	DHRS4	+	15524	1278	0.395681	0.363281	0.747392	0.502118	11.9591	9.47376	13.2017	1.3935	0.478718	0.797568	1
chr2	39103102	39109850	MORN2	+	6748	741	1.97629	2.86273	2.6526	2.4972	34.6633	27.4739	38.2579	1.39252	0.477697	0.465047	1
chr8	54958937	55014577	LYPLA1	-	55640	2574	1.27338	1.96596	1.61533	1.61822	77.6775	61.5794	85.7265	1.39213	0.477292	0.236851	1
chr1	169821803	169863076	SCYL3	-	41273	3477	0.742593	1.17381	0.88834	0.934913	60.9444	48.3162	67.2585	1.39205	0.47721	0.295244	1
chr12	25348149	25357949	LYRM5	+	9800	1135	1.87485	2.26946	2.95255	2.36562	50.1849	39.7898	55.3825	1.39188	0.477032	0.38678	1
chr5	89770680	89810369	POLR3G	+	39689	3285	0.586086	0.91954	0.704496	0.736707	45.394	36.0003	50.0909	1.3914	0.476541	0.37765	1
chr22	24577443	24585074	SUSD2	+	7631	3183	1.31779	1.75765	1.91511	1.66352	99.1416	78.6322	109.396	1.39124	0.476371	0.197463	1
chr2	74729743	74732192	LOC151534	+	2449	2449	0.467475	0.62941	0.684186	0.59369	27.4495	21.7896	30.2795	1.38963	0.474697	0.541998	1
chr21	35747748	35761452	FAM165B	+	13704	900	1.80144	2.07531	2.89491	2.25722	38.1516	30.316	42.0694	1.3877	0.472692	0.473036	1
chr1	45266035	45271667	PLK3	+	5632	2358	11.8863	16.5303	16.467	14.9612	659.296	523.899	726.994	1.38766	0.472656	0.00226085	0.220769
chr10	103348088	103369410	DPCD	+	21322	799	1.39505	2.11883	1.72261	1.74549	26.2069	20.8423	28.8892	1.38609	0.471019	0.539248	1
chr1	202976533	202993197	TMEM183A	+	16664	531	1.57619	2.5096	2.02854	2.03811	20.2501	16.1054	22.3225	1.38603	0.470955	0.610628	1
chrX	15756411	15805748	CA5B	+	49337	6032	1.52741	2.22532	2.01314	1.92196	216.766	172.422	238.938	1.38577	0.470688	0.0545137	1
chr16	56651372	56652730	MT1L	+	1358	426	3.33013	4.74241	4.51947	4.19734	33.3464	26.5265	36.7564	1.38565	0.470558	0.48429	1
chr16	29912146	29917377	ASPHD1	+	5231	1478	0.958516	1.16186	1.49729	1.20589	33.3321	26.5265	36.7349	1.38483	0.469714	0.506859	1
chr4	15683351	15692070	FAM200B	+	8719	4385	1.51183	2.04977	2.14861	1.9034	155.867	124.106	171.748	1.38388	0.468715	0.109136	1
chr9	124906337	124922098	NDUFA8	-	15761	843	7.75193	10.1714	11.2705	9.73128	153.473	122.211	169.104	1.3837	0.468529	0.115065	1
chr19	2511217	2702746	GNG7	-	191529	4246	0.513099	0.703642	0.718779	0.645173	51.1425	40.7372	56.3452	1.38314	0.467946	0.37376	1
chr17	26205339	26220409	C17orf108	-	15070	1481	1.77894	2.66004	2.25809	2.23236	61.8134	49.2635	68.0883	1.38212	0.466887	0.309729	1
chr14	75519927	75530736	ACYP1	-	10809	686	1.6007	2.59528	1.89732	2.0311	26.147	20.8423	28.7994	1.38178	0.466526	0.539473	1
chr5	53751430	53752214	HSPB3	+	784	784	11.4385	15.3968	16.2169	14.3508	210.079	167.686	231.276	1.37922	0.463855	0.0675557	1
chr13	28519342	28519710	ATP5EP2	+	368	368	7.15926	6.72507	13.0091	8.96448	61.6818	49.2635	67.891	1.37812	0.4627	0.71106	1
chr19	12035899	12061578	ZNF700	+	25679	2865	0.634935	1.00722	0.750333	0.797495	42.7005	34.1055	46.9979	1.37802	0.462592	0.407151	1
chr15	76196199	76227608	FBXO22	+	31409	4300	3.64855	4.76832	5.30253	4.57313	367.61	293.687	404.572	1.37756	0.462118	0.0201554	0.814373
chr10	72643266	72648541	PCBD1	-	5275	1006	3.42277	4.91627	4.53115	4.29006	80.6126	64.4216	88.7081	1.37699	0.461523	0.251246	1
chr3	174577110	175523428	NAALADL2	+	946318	4912	1.70628	2.12765	2.55487	2.1296	195.503	156.317	215.096	1.37602	0.460506	0.0990777	1
chr10	101542462	101611662	ABCC2	+	69200	5051	0.484565	0.710146	0.615843	0.603518	56.8598	45.474	62.5526	1.37557	0.460027	0.34109	1
chr17	41476352	41478504	ARL4D	+	2152	1585	0.703244	0.76477	1.17041	0.879474	26.0585	20.8423	28.6666	1.37541	0.459857	0.594426	1
chr17	72199794	72206019	RPL38	+	6225	392	12.7509	16.9008	18.3688	16.0068	117.194	93.7902	128.895	1.37429	0.458689	0.176401	1
chr11	10874250	10879620	ZBED5	-	5370	2741	0.673256	0.847259	0.991682	0.837399	42.6119	34.1055	46.8651	1.37412	0.458509	0.44363	1
chr8	103216728	103251346	RRM2B	-	34618	5200	12.8461	17.0727	18.2385	16.0524	1559.9	1248.64	1715.53	1.37392	0.458295	0.000103155	0.0235036
chrX	134654554	134716460	DDX26B	+	61906	3848	1.7337	2.33027	2.43709	2.16702	156.183	125.054	171.748	1.37339	0.457744	0.117361	1
chr12	14927269	14930936	H2AFJ	+	3667	3667	2.54226	3.49815	3.48348	3.17463	217.369	174.317	238.895	1.37046	0.454661	0.0663894	1
chr21	26957967	26979801	MRPL39	-	21834	1171	10.3233	14.0873	14.2499	12.8869	282.297	226.423	310.234	1.37015	0.454339	0.0391256	1
chr17	11880761	11900689	ZNF18	-	19928	2767	1.30534	1.66245	1.90484	1.62421	83.8471	67.2637	92.1389	1.36982	0.453982	0.265257	1
chr2	160797259	160919126	PLA2R1	-	121867	6619	1.09048	1.44482	1.53244	1.35591	167.649	134.527	184.209	1.36931	0.453447	0.109384	1
chr2	74153952	74186088	DGUOK	+	32136	1144	9.67439	12.8058	13.6648	12.0483	257.333	206.528	282.735	1.36899	0.453115	0.050304	1
chr7	76940067	77045717	PION	-	105650	3251	0.72888	0.895695	1.09877	0.907781	55.4544	44.5267	60.9182	1.36813	0.452204	0.382565	1
chr3	120315127	120321258	NDUFB4	+	6131	1560	0.948106	1.19542	1.38097	1.17483	34.2154	27.4739	37.5862	1.36807	0.452142	0.510156	1
chr5	43039181	43040447	C5orf39	-	1266	1266	0.440222	0.398947	0.803563	0.547578	12.9622	10.4211	14.2327	1.36576	0.449699	0.791587	1
chr17	49254785	49337427	MBTD1	-	82642	5382	0.900837	1.32428	1.14289	1.12267	113.032	90.9481	124.074	1.36423	0.448088	0.179926	1
chr5	72848024	72861511	ANKRA2	-	13487	2198	3.84327	5.15734	5.36082	4.78714	196.611	158.212	215.811	1.36406	0.44791	0.086737	1
chr19	5891286	5904024	NDUFA11	-	12738	2938	5.12837	6.6631	7.31845	6.36998	349.638	281.371	383.772	1.36394	0.447779	0.0272586	0.918801
chr8	49830238	49833999	SNAI2	-	3761	2109	3.46908	4.47785	4.96499	4.30397	169.521	136.422	186.07	1.36393	0.44777	0.114171	1
chr11	33037409	33055128	DEPDC7	+	17719	2159	1.19682	1.55477	1.70515	1.48558	59.9745	48.3162	65.8037	1.36194	0.445663	0.361215	1
chr14	23299091	23304246	MRPL52	+	5155	1301	3.98198	5.11771	5.71156	4.93708	119.949	96.6323	131.607	1.36194	0.445663	0.185787	1
chr1	245133170	245288530	EFCAB2	+	155360	4946	0.480274	0.693605	0.613096	0.595658	55.2292	44.5267	60.5804	1.36054	0.444183	0.368124	1
chr19	12636183	12662356	ZNF564	-	26173	2948	0.483203	0.59239	0.71047	0.595354	32.8986	26.5265	36.0846	1.36032	0.443949	0.531395	1
chr21	40714240	40721047	HMGN1	-	6807	1304	5.43208	7.51477	7.30549	6.75078	164.476	132.633	180.398	1.36013	0.443747	0.11547	1
chr11	47236492	47260769	DDB2	+	24277	1848	20.528	28.225	27.6666	25.4732	879.662	709.585	964.7	1.35953	0.443106	0.00143691	0.159527
chr2	39664556	39828484	LOC728730	+	163928	2517	1.19963	1.39808	1.87229	1.49	70.4228	56.8426	77.2129	1.35836	0.441871	0.337476	1
chr5	10277706	10308168	CMBL	-	30462	4047	5.16011	6.87386	7.14369	6.39255	483.418	390.319	529.968	1.35778	0.441252	0.0119724	0.627497
chr22	51205919	51222087	RABL2B	-	16168	2616	0.730008	1.05853	0.936128	0.908224	44.5726	36.0003	48.8588	1.35718	0.44061	0.430595	1
chr10	114133915	114188138	ACSL5	+	54223	3744	0.438764	0.471632	0.6962	0.535532	37.5242	30.316	41.1283	1.35665	0.44005	0.517344	1
chr6	116892582	116914436	RWDD1	+	21854	1309	9.11069	12.7625	11.9283	11.2671	275.564	222.633	302.029	1.35662	0.440019	0.0454577	1
chr6	26123694	26124132	HIST1H2BC	-	438	438	8.09723	10.4934	11.4765	10.0224	82.0369	66.3163	89.8972	1.35558	0.438913	0.284239	1
chr2	158114339	158167913	GALNT5	+	53574	3131	44.8961	59.1837	62.5871	55.5556	3250.61	2628.02	3561.9	1.35536	0.438671	1.08279e-05	0.00413096
chr4	88896801	88904563	SPP1	+	7762	1814	0.809979	0.970747	1.21678	0.999169	33.9616	27.4739	37.2054	1.35421	0.437452	0.533921	1
chr22	19711376	19712297	GP1BB	+	1232	921	7.39481	10.0503	9.91491	9.12	156.889	126.948	171.859	1.35377	0.436984	0.130997	1
chr11	93454679	93455032	SCARNA9	+	353	353	1.27796	2.14618	1.33011	1.58475	10.5368	8.52638	11.542	1.35368	0.43689	0.788472	1
chr17	19286754	19290532	MFAP4	-	3778	1961	3.33938	4.62808	4.39841	4.12195	151.006	122.211	165.404	1.35342	0.436611	0.135992	1
chr6	26158348	26171576	HIST1H2BD	+	13228	861	7.12024	9.2097	10.0886	8.80617	141.638	114.632	155.141	1.35337	0.43656	0.15787	1
chr6	26234439	26235216	HIST1H1D	-	777	777	14.9323	22.8158	17.6368	18.4616	267.988	216.949	293.508	1.35289	0.436044	0.211664	1
chr5	176946789	176981548	FAM193B	-	34759	4611	1.84154	2.5231	2.47232	2.27899	196.568	159.159	215.272	1.35256	0.43569	0.0928293	1
chr19	52516576	52531680	ZNF614	-	15104	4676	1.00351	1.37841	1.344	1.24197	108.754	88.106	119.077	1.35153	0.434588	0.210268	1
chr15	81605006	81616524	STARD5	-	11518	1316	1.18979	1.96397	1.25574	1.46983	36.2504	29.3687	39.6912	1.35148	0.434542	0.488548	1
chr3	100468178	100712334	ABI3BP	-	244156	4473	2.47473	3.1944	3.47685	3.04866	254.763	206.528	278.881	1.35033	0.433312	0.0632857	1
chr11	103777913	104035027	PDGFD	-	257114	3993	0.5073	0.606656	0.762592	0.625516	46.7442	37.895	51.1687	1.35027	0.433253	0.453129	1
chr14	50779046	50792946	ATP5S	+	13900	2187	1.901	2.42576	2.71573	2.3475	95.8226	77.6848	104.892	1.35022	0.433193	0.252881	1
chr19	9405985	9415795	ZNF699	-	9810	2094	0.643975	1.1044	0.657289	0.80189	31.5506	25.5791	34.5363	1.35017	0.433143	0.580458	1
chr17	73754017	73761280	GALK1	-	7263	1361	4.46864	5.80842	6.22669	5.50125	140.201	113.685	153.459	1.34986	0.432813	0.162279	1
chr4	76831807	76862166	NAAA	-	30359	2562	1.4809	1.95166	2.04468	1.82575	87.6201	71.0532	95.9035	1.34974	0.432685	0.271511	1
chr9	131683173	131704320	PHYHD1	+	21147	2137	2.43425	3.12065	3.46211	3.00567	120.265	97.5797	131.607	1.34872	0.431588	0.199863	1
chr17	36351795	36413256	LOC440434	-	61461	1652	0.710111	1.06241	0.8227	0.865075	26.8364	21.7896	29.3598	1.34742	0.430199	0.570509	1
chr11	61567096	61584529	FADS1	-	17433	4420	15.5786	20.0647	21.883	19.1754	1583.8	1287.48	1731.96	1.34523	0.427853	0.000998034	0.127912
chr19	14640452	14676792	TECR	+	36414	1157	5.18412	6.71503	7.17935	6.3595	137.508	111.79	150.366	1.34507	0.427686	0.171394	1
chr15	55611132	55647846	PIGB	+	36714	2197	3.8601	4.86614	5.48426	4.73683	194.341	158.212	212.405	1.34254	0.424963	0.110373	1
chr22	19420035	19423596	MRPL40	+	3561	774	5.23675	5.96573	8.0928	6.43176	93.0405	75.7901	101.666	1.34141	0.423752	0.391792	1
chr17	26655352	26662495	IFT20	-	7143	974	3.72729	4.16136	5.92416	4.60427	83.7008	68.2111	91.4456	1.34063	0.422908	0.455486	1
chr6	33043702	33057473	HLA-DPB1	+	13771	4055	0.59902	0.873555	0.736742	0.736439	55.7988	45.474	60.9612	1.34057	0.422848	0.3858	1
chr17	19552063	19580908	ALDH3A2	+	28845	3827	4.46459	5.94774	6.01804	5.47679	391.748	319.266	427.99	1.34054	0.422819	0.0266404	0.916749
chr2	165754708	165812035	SLC38A11	-	57327	1790	10.5196	12.9788	15.2433	12.9139	432.15	352.424	472.014	1.33934	0.421517	0.0796788	1
chr1	2487804	2495267	TNFRSF14	+	7463	1706	6.25552	8.00141	8.78686	7.68126	245.112	199.896	267.72	1.33929	0.421471	0.0765693	1
chr6	112391859	112408751	TUBE1	-	16892	2297	0.616331	0.762395	0.888279	0.755669	32.525	26.5265	35.5242	1.3392	0.421368	0.556497	1
chr10	76993728	76995770	COMTD1	-	2042	975	2.53927	2.95868	3.88205	3.12666	56.893	46.4214	62.1288	1.33837	0.420472	0.418466	1
chr9	4679565	4706594	CDC37L1	+	27029	1698	0.907775	0.949546	1.43139	1.09624	34.8306	28.4213	38.0353	1.33827	0.420368	0.562342	1
chr6	26273203	26273640	HIST1H2BI	+	437	437	9.73669	11.6732	14.3785	11.9294	97.4409	79.5796	106.372	1.33667	0.418643	0.273517	1
chr19	58488440	58514714	ZNF606	-	26274	4225	0.431015	0.571965	0.57799	0.52699	41.745	34.1055	45.5647	1.33599	0.41791	0.484287	1
chr14	23742843	23755309	HOMEZ	-	12466	3741	0.622993	0.769549	0.903479	0.76534	53.3304	43.5793	58.206	1.33563	0.417525	0.429824	1
chr10	135340866	135352620	CYP2E1	+	11754	1667	0.729438	0.726568	1.20258	0.886196	27.8109	22.737	30.3478	1.33473	0.416548	0.668974	1
chr17	17408876	17494994	PEMT	-	86118	1210	6.77769	8.49109	9.63252	8.30043	187.697	153.475	204.808	1.33447	0.416267	0.125001	1
chr6	26045638	26046097	HIST1H3C	+	459	459	36.3158	51.387	45.631	44.4446	381.166	311.687	415.905	1.33437	0.416158	0.0276972	0.920286
chr4	166248817	166264314	MSMO1	+	15497	2228	18.5378	20.873	28.6084	22.6731	944.197	772.111	1030.24	1.33431	0.416099	0.391677	1
chr3	159706622	159713806	IL12A	+	7184	1443	2.83726	3.79157	3.80092	3.47658	93.8328	76.7374	102.38	1.33417	0.415937	0.270221	1
chr5	151122382	151138210	ATOX1	-	15828	489	7.5297	9.30961	10.9503	9.2632	84.5386	69.1584	92.2287	1.33359	0.41531	0.309993	1
chr7	152456850	152552463	ACTR3B	+	95613	2199	2.99036	4.02868	3.96004	3.65969	150.501	123.159	164.172	1.33301	0.414683	0.160212	1
chr7	140705960	140714781	MRPS33	-	8821	817	4.52703	6.37931	5.72162	5.54266	84.5074	69.1584	92.1819	1.33291	0.414578	0.289292	1
chr2	130939500	130948300	MZT2B	+	8800	933	2.00298	2.58592	2.75058	2.44649	42.808	35.0529	46.6855	1.33186	0.41344	0.486405	1
chr1	212606228	212619721	NENF	+	13493	949	3.62014	4.94955	4.72327	4.43099	78.6704	64.4216	85.7948	1.33177	0.413346	0.314458	1
chr15	63445538	63449741	RPS27L	-	4203	1084	15.2748	19.8315	20.8482	18.6515	378.132	309.792	412.302	1.3309	0.412403	0.0342588	0.987725
chr1	93297593	93307481	RPL5	+	9888	1031	12.2175	15.8552	16.7263	14.933	287.876	235.897	313.866	1.33052	0.411995	0.0606628	1
chr2	219524378	219528166	BCS1L	+	3788	1663	4.08659	5.47259	5.3921	4.98376	154.827	126.948	168.766	1.32941	0.410783	0.158256	1
chr9	21967750	21994490	CDKN2A	-	26740	2078	2.07809	2.56609	2.93073	2.52497	98.2045	80.527	107.043	1.32929	0.410651	0.274938	1
chr6	43418089	43423786	DLK2	-	5697	1610	0.493826	0.596042	0.729081	0.606316	18.4855	15.158	20.1492	1.32928	0.410642	0.713184	1
chr16	684428	686347	C16orf13	-	1919	840	4.388	6.02195	5.66497	5.35831	84.3134	69.1584	91.8909	1.3287	0.410017	0.299704	1
chr2	54080049	54087170	GPR75	-	7121	2159	1.47843	1.8157	2.11878	1.8043	72.7592	59.6847	79.2964	1.32859	0.409895	0.355069	1
chrX	47511194	47518560	UXT	-	7366	754	8.73673	10.0336	13.2068	10.659	150.13	123.159	163.615	1.32849	0.409784	0.327447	1
chrX	151995870	151999301	CETN2	-	3431	1080	8.29811	10.7336	11.2811	10.1043	204.267	167.686	222.557	1.32723	0.408418	0.112383	1
chr2	28004265	28081438	RBKS	-	108958	1096	0.462277	0.735551	0.491402	0.563077	11.5399	9.47376	12.573	1.32714	0.408322	0.789868	1
chr11	47269850	47290584	NR1H3	+	20734	2315	0.652785	1.05645	0.709373	0.806204	34.6198	28.4213	37.719	1.32714	0.408322	0.514465	1
chr7	100860984	100867471	ZNHIT1	+	6487	1189	6.81627	9.32153	8.82412	8.32064	184.613	151.58	201.129	1.32688	0.40804	0.124182	1
chr8	96257140	96281462	C8orf37	-	24322	3373	1.24674	1.57052	1.73593	1.51773	95.7648	78.6322	104.331	1.32682	0.407977	0.282077	1
chr6	167343003	167370077	RNASET2	-	27074	1250	2.22929	2.94182	2.96908	2.71339	63.4338	52.1057	69.0978	1.32611	0.4072	0.383601	1
chr1	155108287	155111334	SLC50A1	+	3047	1343	5.38026	6.91831	7.38811	6.56223	164.901	135.475	179.615	1.32582	0.406883	0.154886	1
chr16	318309	325914	RGS11	-	7605	2376	0.537608	0.649566	0.763813	0.650329	28.8283	23.6844	31.4003	1.32578	0.40684	0.602832	1
chr9	74526422	74588371	C9orf85	+	61949	1315	1.19366	1.81552	1.36346	1.45755	35.7427	29.3687	38.9297	1.32555	0.406593	0.516712	1
chr1	107682628	108024475	NTNG1	+	341847	3477	0.469375	0.842504	0.387904	0.566595	36.8942	30.316	40.1833	1.32548	0.406515	0.732432	1
chr14	73704204	73741347	PAPLN	+	37143	5833	0.439479	0.577141	0.595033	0.537218	58.7938	48.3162	64.0327	1.32528	0.406302	0.406741	1
chr3	101399933	101405563	RPL24	-	5630	562	1.57766	2.05145	2.27294	1.96735	20.7456	17.0528	22.592	1.32483	0.405803	0.681169	1
chr2	56093096	56151298	EFEMP1	-	58202	3094	3.24611	3.83051	4.75609	3.94423	228.158	187.58	248.447	1.32448	0.405429	0.213312	1
chr14	78174424	78183941	SLIRP	+	9517	397	9.92254	11.4132	14.8822	12.0726	89.8536	73.8953	97.8327	1.32394	0.404834	0.327411	1
chr2	61167547	61245365	PUS10	-	77818	3810	0.63268	0.879762	0.823384	0.778609	55.2911	45.474	60.1997	1.32383	0.404712	0.417503	1
chr17	67240575	67323323	ABCA5	-	82748	9093	3.39213	4.54814	4.44325	4.12784	701.439	576.952	763.683	1.32365	0.404522	0.0071382	0.459224
chr6	27861202	27861669	HIST1H2BO	+	467	467	5.20759	6.48492	7.30403	6.33218	55.2768	45.474	60.1782	1.32335	0.404197	0.433679	1
chrX	65815481	65859140	EDA2R	-	43659	3585	14.3631	18.8681	19.1631	17.4647	1169.82	962.534	1273.46	1.32303	0.403842	0.001496	0.16471
chr17	58160926	58165828	LOC645638	-	4902	621	6.03274	7.39801	8.58192	7.33756	85.1681	70.1058	92.6993	1.32228	0.403024	0.322515	1
chr19	54976209	54984422	CDC42EP5	-	8213	875	4.79708	5.92538	6.74437	5.82228	95.511	78.6322	103.95	1.32198	0.402702	0.291784	1
chr16	2009516	2011976	NDUFB10	+	2460	697	11.7899	14.9524	16.2087	14.317	186.396	153.475	202.857	1.32176	0.402461	0.136563	1
chr1	31838099	31845923	FABP3	-	7824	1097	2.03128	2.20376	3.15973	2.46492	50.6225	41.6845	55.0915	1.32163	0.402318	0.498107	1
chr1	151336779	151345164	SELENBP1	-	8385	1705	1.74066	2.25588	2.39138	2.12931	67.8797	55.8952	73.872	1.32162	0.402304	0.37589	1
chr17	6544221	6547861	TXNDC17	+	3640	2075	1.38332	1.77358	1.89009	1.68233	65.5598	54.0004	71.3394	1.32109	0.401729	0.386805	1
chr11	66045695	66051683	CNIH2	+	5988	1330	0.571416	0.832528	0.674908	0.692951	17.2428	14.2106	18.759	1.32006	0.400608	0.712126	1
chr3	101293041	101313281	PCNP	+	20240	2239	8.79254	11.1231	12.1382	10.6846	447.125	368.529	486.422	1.3199	0.40043	0.0283706	0.927132
chr16	20911556	20936328	LYRM1	+	24772	1929	2.7831	4.16559	3.19111	3.37993	121.837	100.422	132.545	1.31988	0.400407	0.265226	1
chr19	36486089	36487220	SDHAF1	+	1131	1131	1.07513	1.49772	1.32276	1.29854	27.5857	22.737	30.01	1.31987	0.400401	0.601174	1
chr1	11714431	11723384	FBXO44	+	8953	3527	1.77602	2.0943	2.60505	2.15846	142.497	117.475	155.008	1.3195	0.399991	0.239581	1
chr12	10310898	10324790	OLR1	-	13892	2516	1.76628	2.2321	2.44386	2.14741	101.094	83.3691	109.957	1.31891	0.39935	0.278567	1
chr15	25230006	25233379	PAR5	+	3373	3237	1.97817	2.54538	2.65357	2.39237	144.726	119.369	157.404	1.31863	0.399037	0.189464	1
chr11	66824288	66839488	RHOD	+	15200	1133	5.78927	7.34248	7.84436	6.99204	148.168	122.211	161.147	1.31859	0.398996	0.186005	1
chr13	100741268	101182691	PCCA	+	441423	2564	2.9975	3.48321	4.44298	3.64123	174.514	144.001	189.77	1.31784	0.398175	0.278122	1
chr16	67428321	67450339	ZDHHC1	-	22018	2009	1.06212	1.33195	1.45784	1.28397	48.1972	39.7898	52.4008	1.31694	0.397192	0.476643	1
chr3	27257096	27410912	NEK10	-	153816	2639	4.43196	5.8299	5.85388	5.37192	265.023	218.844	288.113	1.31652	0.396733	0.0793461	1
chr19	57874878	57876721	TRAPPC2P1	+	1843	551	0.91952	1.0083	1.41188	1.11323	11.4657	9.47376	12.4617	1.31539	0.395491	0.838236	1
chr3	106959538	107045811	LOC344595	+	86273	4014	1.4399	1.60937	2.16944	1.73957	130.703	108.001	142.054	1.3153	0.395396	0.401185	1
chr1	169101768	169337186	NME7	-	235418	1623	3.0851	3.68166	4.47133	3.74603	113.489	93.7902	123.338	1.31504	0.395108	0.263509	1
chr20	33814538	33864804	MMP24	+	50266	4333	0.486382	0.625405	0.664508	0.592098	48.1373	39.7898	52.311	1.31468	0.394717	0.476743	1
chrX	101860409	101860581	ARMCX5-GPRASP2	+	5948	172	1.99966	2.6428	2.94392	2.52879	8.02288	6.63163	8.7185	1.31468	0.394717	0.899582	1
chr21	45646721	45660834	ICOSLG	-	14113	3238	0.515755	0.654821	0.702282	0.624286	37.7944	31.2634	41.06	1.31336	0.393257	0.543454	1
chr2	24272583	24286550	FKBP1B	+	13967	996	1.65618	2.1298	2.28312	2.02303	37.7944	31.2634	41.06	1.31336	0.393257	0.543454	1
chr4	47452810	47465676	COMMD8	-	12866	1411	9.68192	12.1889	13.2942	11.7217	309.181	255.791	335.876	1.31309	0.392961	0.06622	1
chr4	24797084	24802467	SOD3	+	5383	1529	0.662728	1.15614	0.587068	0.801978	22.9002	18.9475	24.8766	1.31292	0.392779	0.718547	1
chr12	54356095	54362515	HOTAIR	-	6420	2333	4.88965	5.90388	6.91765	5.90373	257.573	213.16	279.779	1.31253	0.392354	0.0978764	1
chr6	26251878	26252303	HIST1H2BH	+	425	425	8.70256	11.8839	10.9827	10.5231	83.5662	69.1584	90.7701	1.31249	0.392312	0.321746	1
chr7	64434829	64450732	ZNF117	-	16585	5722	1.82131	2.31363	2.4798	2.20491	235.793	195.159	256.109	1.31231	0.392106	0.104289	1
chr14	70791797	70826448	COX16	-	34651	1717	4.26961	5.39381	5.84383	5.16908	165.967	137.37	180.265	1.31226	0.392058	0.170718	1
chr1	146626684	146644129	PRKAB2	-	17445	5423	2.6589	3.33438	3.64722	3.2135	325.976	270.002	353.963	1.31097	0.39063	0.0619246	1
chr19	44669214	44681838	ZNF226	+	12624	3299	0.942736	1.12938	1.32906	1.13373	69.7519	57.7899	75.7328	1.31048	0.390101	0.392741	1
chr3	56591183	56655848	CCDC66	+	64665	3136	1.59386	2.07079	2.11923	1.92796	113.204	93.7902	122.91	1.31048	0.390098	0.255565	1
chr17	73034954	73043074	ATP5H	-	8120	622	9.88749	13.1357	12.6551	11.8928	138.35	114.632	150.208	1.31035	0.389948	0.203758	1
chr12	105197274	105322472	SLC41A2	-	125198	3544	2.62884	3.33316	3.56866	3.17689	210.347	174.317	228.362	1.31004	0.38961	0.12587	1
chr6	108616097	108844251	LACE1	+	228154	2255	1.4453	1.85513	1.9112	1.73721	73.1492	60.6321	79.4077	1.30967	0.389198	0.369997	1
chr4	140187316	140201492	C4orf49	-	14176	1339	2.11458	2.83551	2.72618	2.55875	64.0034	53.0531	69.4786	1.30961	0.389133	0.400123	1
chr1	68150859	68154021	GADD45A	+	3162	1380	16.2086	20.0858	22.3473	19.5472	503.904	417.793	546.96	1.30916	0.388647	0.0259771	0.911131
chr1	173446485	173457946	PRDX6	+	11461	1670	50.4841	65.9786	66.3049	60.9225	1901.19	1576.43	2063.57	1.30901	0.388475	0.000453911	0.0744641
chr10	7797366	7829944	KIN	-	32578	1906	2.75125	3.81175	3.35943	3.30748	117.678	97.5797	127.728	1.30896	0.388417	0.236146	1
chr1	109656584	109749403	KIAA1324	+	92819	7032	0.506429	0.632052	0.685377	0.607952	79.975	66.3163	86.8043	1.30894	0.388402	0.352632	1
chr17	58029722	58042117	RNFT1	-	12395	2016	1.08066	1.22759	1.60291	1.30372	49.1261	40.7372	53.3205	1.30889	0.388345	0.497304	1
chr14	31915242	31926680	C14orf126	-	11438	2680	2.71106	3.26431	3.80968	3.26168	163.319	135.475	177.24	1.30829	0.387684	0.184832	1
chr6	126661252	126669754	CENPW	+	8502	550	6.35445	7.69079	8.9428	7.66268	78.7779	65.3689	85.4823	1.30769	0.387021	0.363649	1
chr6	75947390	75953644	COX7A2	-	6254	754	8.68892	12.0534	10.6213	10.4545	147.27	122.211	159.8	1.30757	0.386884	0.186402	1
chr11	61731756	61735132	FTH1	-	3376	1229	5.33626	6.11773	7.77846	6.41082	147.258	122.211	159.782	1.30742	0.386724	0.29412	1
chr16	30581018	30583728	ZNF688	-	2710	1827	1.09806	1.65868	1.23773	1.33149	45.652	37.895	49.5305	1.30704	0.386309	0.473702	1
chr10	71962585	71993190	PPA1	-	30605	1302	3.35555	4.10445	4.66155	4.04052	98.1467	81.4743	106.483	1.30695	0.386204	0.305293	1
chr13	96453835	96705736	UGGT2	-	251901	4929	3.80168	4.72281	5.21913	4.5812	422.119	350.529	457.914	1.30635	0.385542	0.0398163	1
chr5	139937852	139944189	APBB3	-	6337	2158	2.99616	4.14168	3.71905	3.61896	146.013	121.264	158.388	1.30614	0.385309	0.191348	1
chr10	76969911	76991207	VDAC2	+	21296	2108	2.97894	4.08372	3.73029	3.59765	141.433	117.475	153.413	1.30592	0.385067	0.200108	1
chr7	154720226	154741196	LOC100132707	+	20970	1769	0.99692	1.21177	1.41427	1.20765	39.9204	33.1582	43.3016	1.30591	0.385055	0.54699	1
chr1	236305831	236372209	GPR137B	+	66378	2042	7.32471	9.69665	9.43806	8.81981	336.438	279.476	364.92	1.30573	0.384855	0.0569854	1
chr11	93469095	93474703	TAF1D	-	5608	1311	10.2131	14.7448	11.9101	12.2893	301.036	250.107	326.5	1.30544	0.384536	0.176756	1
chr3	158384202	158390482	LXN	-	6280	1116	2.62967	3.10184	3.73496	3.15549	66.1151	54.9478	71.6987	1.30485	0.383885	0.417621	1
chr8	99204386	99306621	NIPAL2	-	102235	2255	5.07044	6.35361	6.90431	6.10946	257.603	214.107	279.351	1.30473	0.383749	0.0984904	1
chr6	88224095	88299735	RARS2	-	75640	1832	14.5789	17.7397	20.3219	17.5468	600.528	499.267	651.158	1.30423	0.383196	0.0580657	1
chr3	39183341	39195102	CSRNP1	-	11761	3188	2.82674	3.84308	3.53363	3.40115	202.683	168.633	219.708	1.30288	0.381703	0.130264	1
chr1	19629201	19638640	AKR7A2	-	9439	2619	3.9565	5.46981	4.86422	4.76351	233.412	194.212	253.012	1.30276	0.381576	0.104139	1
chr1	86046443	86049648	CYR61	+	3205	2293	14.7816	17.1603	21.3383	17.7601	761.263	633.794	824.997	1.30168	0.380373	0.245111	1
chr11	34460471	34493607	CAT	+	33136	2300	9.87809	12.9303	12.7629	11.8571	509.697	424.424	552.333	1.30137	0.380032	0.0255733	0.909028
chr19	1397087	1401552	GAMT	-	4465	1367	3.18744	4.80454	3.52313	3.83837	97.8304	81.4743	106.009	1.30113	0.379763	0.378292	1
chr15	56922373	57025787	ZNF280D	-	103414	6052	3.62575	4.83057	4.60588	4.35407	492.483	410.214	533.617	1.30083	0.37943	0.0269738	0.918801
chr8	37701397	37707431	BRF2	-	6034	2000	1.10636	1.6201	1.282	1.33615	50.0381	41.6845	54.2149	1.3006	0.379176	0.462452	1
chr16	28565248	28603111	CCDC101	+	37863	1151	1.28924	1.69447	1.63172	1.53848	32.9749	27.4739	35.7254	1.30034	0.378887	0.584734	1
chr11	102654406	102707497	LOC100288077	+	53091	2642	0.463566	0.630855	0.566255	0.553559	27.272	22.737	29.5394	1.29918	0.377599	0.629956	1
chr6	27106071	27114637	HIST1H2BK	-	8566	839	7.60541	9.52644	10.301	9.14428	143.157	119.369	155.051	1.29892	0.377308	0.220357	1
chr3	197677051	197682721	RPL35A	+	5670	483	26.6884	33.5143	35.7726	31.9918	288.574	240.633	312.544	1.29884	0.377223	0.0865295	1
chr14	93170151	93215047	LGMN	-	44896	2175	5.45539	6.84051	7.308	6.53463	265.822	221.686	287.89	1.29864	0.377002	0.0987797	1
chr6	89790428	89794879	PNRC1	+	4451	2133	8.36112	11.0766	10.6324	10.0234	399.577	333.476	432.627	1.29733	0.37554	0.044881	1
chr2	112124590	112252692	LOC541471	-	128102	1105	0.812095	1.0038	1.14039	0.98543	20.4318	17.0528	22.1214	1.29723	0.375435	0.716476	1
chr6	27100816	27101314	HIST1H2AG	+	498	498	15.159	16.6307	22.711	18.1669	169.115	141.159	183.092	1.29706	0.375251	0.4409	1
chr6	86386724	86388451	SNHG5	-	1727	507	3.90888	5.3296	4.86652	4.70166	44.261	36.9477	47.9176	1.29691	0.375073	0.511366	1
chr14	92582467	92588153	NDUFB1	-	5686	419	5.14841	5.03027	8.37698	6.18522	48.798	40.7372	52.8284	1.29681	0.374969	0.685128	1
chr4	122800182	122872909	TRPC3	-	72727	3619	0.800955	1.31696	0.760631	0.959516	64.6759	54.0004	70.0137	1.29654	0.374666	0.631267	1
chr6	27777841	27778314	HIST1H3H	+	473	473	16.2053	18.6844	23.2618	19.3838	171.329	143.054	185.467	1.29648	0.374604	0.261209	1
chr2	132241532	132250064	MZT2A	-	8532	693	2.02882	2.11356	3.15516	2.43251	31.7635	26.5265	34.3819	1.29613	0.374215	0.635429	1
chr7	536896	559481	PDGFA	-	22585	2807	2.33987	2.82492	3.26341	2.8094	147.469	123.159	159.624	1.29608	0.374155	0.223219	1
chr12	91497231	91505542	LUM	-	8311	2116	38.1833	48.7541	50.2449	45.7275	1808.52	1511.06	1957.24	1.29528	0.373259	0.000919454	0.119711
chr18	71920526	71959251	CYB5A	-	38725	862	3.29828	4.15105	4.36425	3.93786	63.4957	53.0531	68.717	1.29525	0.373232	0.430467	1
chr12	108956293	108963160	ISCU	+	6867	1173	31.7469	43.5603	38.7035	38.0036	833.16	696.321	901.58	1.29478	0.372702	0.0152222	0.70741
chr7	130628918	130793562	FLJ43663	-	164644	3236	0.908097	1.07633	1.27421	1.08621	65.7415	54.9478	71.1383	1.29465	0.372565	0.432969	1
chr13	103436630	103451404	KDELC1	-	14774	2107	2.13318	2.86775	2.67793	2.55962	100.871	84.3165	109.148	1.29451	0.372403	0.299132	1
chr8	71485452	71520694	TRAM1	-	35242	3099	119.543	149.013	160.556	143.037	8283.95	6927.21	8962.33	1.29379	0.371598	0.000860248	0.112899
chr19	4324039	4338847	STAP2	-	14808	1537	0.494459	0.654684	0.621449	0.590197	16.989	14.2106	18.3782	1.29327	0.371023	0.751056	1
chr2	46769866	46811827	RHOQ	+	41961	4542	4.28884	5.20049	5.87361	5.12098	434.714	363.792	470.174	1.29242	0.370081	0.0467051	1
chr16	28548661	28550495	NUPR1	-	1834	912	5.41227	6.59024	7.34269	6.4484	109.808	91.8955	118.765	1.29239	0.370044	0.297289	1
chr5	52856464	52979171	NDUFS4	+	122707	676	8.60329	10.5821	11.6544	10.2799	130.18	108.948	140.797	1.29232	0.369969	0.254109	1
chr1	231359508	231376924	C1orf131	-	17416	1435	0.703424	0.948946	0.894179	0.84885	22.632	18.9475	24.4743	1.29169	0.369259	0.685173	1
chr20	3208062	3219887	SLC4A11	-	11825	3538	1.9663	2.56849	2.49937	2.34472	155.027	129.791	167.645	1.29166	0.369227	0.203662	1
chr10	22605311	22609246	COMMD3	+	3935	942	9.06899	11.3821	12.1433	10.8648	191.236	160.107	206.801	1.29165	0.369214	0.166051	1
chr19	40899670	40919271	PRX	-	19601	5506	0.837371	1.16356	0.9999	1.00028	102.951	86.2112	111.322	1.29127	0.368786	0.291844	1
chr1	85623355	85666728	SYDE2	-	43373	4711	1.07527	1.31353	1.46031	1.28303	113.132	94.7376	122.329	1.29124	0.368752	0.290935	1
chr6	32812985	32821748	TAP1	-	8763	2952	12.435	16.9129	15.2365	14.8615	820.171	686.848	886.833	1.29116	0.368673	0.0084054	0.499603
chr2	242089901	242122439	PPP1R7	+	32538	1293	11.7893	14.6316	15.83	14.0836	340.472	285.16	368.128	1.29095	0.368434	0.0721646	1
chr19	35645624	35660788	FXYD5	+	15164	1636	19.9602	24.9838	26.619	23.8543	729.471	611.057	788.678	1.29068	0.368128	0.0143372	0.694886
chrX	154006958	154033802	MPP1	-	26844	2197	3.52438	4.47533	4.6205	4.20674	173.005	144.949	187.033	1.29034	0.367752	0.186164	1
chr6	46188466	46459804	RCAN2	-	271338	3994	4.00444	5.12148	5.22242	4.78278	357.236	299.371	386.168	1.28993	0.367296	0.0643879	1
chr3	52009041	52015216	ABHD14A	+	6175	1108	1.64266	2.14243	2.12296	1.96935	40.684	34.1055	43.9733	1.28933	0.366622	0.549124	1
chr15	25207260	25223729	SN	+	23595	1251	6.60307	7.8083	9.22575	7.87904	184.128	154.422	198.981	1.28855	0.36575	0.186626	1
chr6	88032305	88052043	C6orf162	+	19738	2434	0.54121	0.43576	0.956955	0.644642	29.3693	24.6318	31.738	1.2885	0.365693	0.853079	1
chr19	53569866	53606687	ZNF160	-	36821	4336	1.53251	2.01693	1.92659	1.82535	147.947	124.106	159.868	1.28815	0.365305	0.217855	1
chr1	111682248	111727724	CEPT1	+	45476	2348	8.53417	10.8806	11.1341	10.1829	447.062	375.161	483.013	1.28748	0.364553	0.0435852	1
chr2	85569077	85581821	RETSAT	-	12744	3311	6.85891	8.58665	9.07193	8.1725	505.65	424.424	546.263	1.28707	0.364087	0.0351084	0.989656
chr19	37407230	37488834	ZNF568	+	81604	5991	0.496846	0.670057	0.617374	0.594759	66.5793	55.8952	71.9213	1.28672	0.363696	0.419631	1
chr19	8367010	8373240	CD320	-	6230	1251	3.23689	4.01867	4.31529	3.85695	90.26	75.7901	97.4949	1.28638	0.363318	0.352788	1
chr9	5357966	5437937	C9orf46	-	79971	997	1.7972	2.1754	2.38587	2.11949	39.487	33.1582	42.6513	1.2863	0.363228	0.570175	1
chr13	36047925	36050832	MAB21L1	-	2907	2888	1.59646	1.76566	2.33867	1.90026	102.64	86.2112	110.855	1.28585	0.362724	0.410919	1
chr12	113860215	113876081	SDSL	+	15866	1397	0.435209	0.431758	0.685375	0.517448	13.5318	11.3685	14.6135	1.28544	0.362257	0.836252	1
chr19	52494586	52511483	ZNF615	-	16897	4092	0.58146	0.841446	0.658085	0.693664	52.9876	44.5267	57.218	1.28503	0.3618	0.467666	1
chr14	45553301	45584804	PRPF39	+	31503	2868	7.474	9.48084	9.74051	8.89845	476.836	400.74	514.884	1.28483	0.36158	0.0400221	1
chr20	23614293	23618574	CST3	-	4281	775	19.9833	23.4912	27.9192	23.7979	344.817	289.897	372.277	1.28417	0.360836	0.166413	1
chr4	174447651	174451378	HAND2	-	3727	2368	0.704831	0.981127	0.832487	0.839482	37.1813	31.2634	40.1403	1.28394	0.360576	0.567502	1
chr4	57897243	57976539	IGFBP7	-	79296	1110	75.7824	86.858	107.764	90.1348	1869.95	1572.64	2018.6	1.28357	0.36016	0.262857	1
chr12	112451151	112461024	ERP29	+	9873	1472	4.23162	4.7515	6.13006	5.03773	138.55	116.527	149.562	1.28349	0.360075	0.368172	1
chrX	142967172	142968357	UBE2NL	+	1185	1185	1.36818	1.74749	1.76748	1.62772	36.0441	30.316	38.9082	1.28342	0.359992	0.58978	1
chr1	236378421	236445339	ERO1LB	-	66918	5054	1.06919	1.30645	1.4409	1.27218	120.467	101.369	130.016	1.2826	0.35907	0.288252	1
chr3	52728503	52740048	GLT8D1	-	11545	2427	12.0273	14.995	15.8557	14.2927	648.318	545.689	699.632	1.28211	0.358519	0.0222386	0.850405
chr10	99195665	99205768	EXOSC1	-	10103	1150	5.55203	7.11401	7.10797	6.59133	141.797	119.369	153.01	1.28182	0.358196	0.240876	1
chr7	99055783	99063824	ATP5J2	-	8041	511	2.37006	2.42535	3.61907	2.80483	27.0038	22.737	29.1372	1.28149	0.357817	0.689308	1
chr12	95365109	95397511	NDUFA12	-	32402	599	10.0638	12.7013	13.1007	11.9553	133.894	112.738	144.471	1.28148	0.357813	0.257439	1
chr16	88718347	88729495	MVD	-	11148	1795	9.36124	10.498	13.5263	11.1285	373.545	314.529	403.052	1.28145	0.357776	0.354082	1
chr1	1647915	1653150	CDK11	-	9448	148	6.26077	8.52497	7.41802	7.40126	20.2522	17.0528	21.8519	1.28143	0.357754	0.716987	1
chr14	76424441	76448092	TGFB3	-	23651	3183	0.687516	0.785143	0.977623	0.816761	48.3789	40.7372	52.1997	1.28138	0.357696	0.537392	1
chr1	169890469	170043879	KIFAP3	-	153410	4573	8.01906	9.97364	10.5986	9.53042	814.544	685.9	878.866	1.28133	0.357645	0.0132665	0.666655
chr13	115047058	115071291	UPF3A	+	24233	2386	1.58728	2.05125	2.03296	1.8905	84.3774	71.0532	91.0396	1.28129	0.357594	0.371327	1
chr19	54659378	54663446	LENG1	-	4068	888	1.08406	1.3563	1.41129	1.28388	21.3751	18.0001	23.0625	1.28124	0.357543	0.717811	1
chr1	100598705	100616054	CCDC76	+	17349	3143	2.07423	2.78529	2.54327	2.46759	145.074	122.211	156.505	1.28061	0.356833	0.229542	1
chr10	102033712	102046439	BLOC1S2	-	12727	2102	12.3628	15.6759	16.0286	14.6891	576.888	486.004	622.329	1.2805	0.356711	0.0286583	0.930429
chr6	138725335	138734582	HEBP2	+	9247	1282	9.03656	11.4387	11.7809	10.7521	257.444	216.949	277.692	1.27999	0.356128	0.122011	1
chr6	80340999	80413369	SH3BGRL2	+	72370	4646	0.740086	1.07623	0.821614	0.87931	76.4431	64.4216	82.4539	1.27991	0.356044	0.376164	1
chr2	27994583	28002608	MRPL33	+	8025	518	14.0828	16.0862	19.968	16.7123	161.872	136.422	174.597	1.27983	0.355947	0.279306	1
chr3	15451376	15469042	METTL6	-	17666	2499	3.94258	4.95047	5.13418	4.67574	218.077	183.791	235.22	1.27982	0.355945	0.152988	1
chr2	201735678	201753849	PPIL3	-	18171	1272	7.77479	9.6777	10.227	9.22648	219.2	184.738	236.431	1.27981	0.355934	0.153415	1
chr1	153533584	153538306	S100A2	-	4722	962	0.632003	0.990466	0.622056	0.748175	13.4863	11.3685	14.5452	1.27943	0.355497	0.791671	1
chr8	144648362	144654928	C8orf73	-	6566	3250	1.21657	1.68256	1.4362	1.44511	87.655	73.8953	94.5348	1.27931	0.355362	0.351063	1
chr19	43671894	43690688	PSG5	-	18794	1640	16.7212	19.6092	23.1529	19.8278	607.923	512.53	655.62	1.27918	0.355222	0.149498	1
chr6	138188580	138204449	TNFAIP3	+	15869	4432	2.16786	2.93116	2.63189	2.57697	213.48	180.001	230.219	1.27899	0.355001	0.14742	1
chr20	23355155	23402156	NAPB	-	47001	3871	0.850249	1.09272	1.08154	1.00817	73.0315	61.5794	78.7575	1.27896	0.354969	0.412627	1
chr17	6915735	6917061	RNASEK	+	2117	639	6.14336	7.64713	7.9926	7.26103	86.5034	72.9479	93.2812	1.27874	0.354718	0.373417	1
chr17	6546632	6554954	MED31	-	8322	1656	2.01928	2.33905	2.8103	2.38954	74.14	62.5268	79.9466	1.2786	0.354562	0.427708	1
chr1	48761043	48937876	SPATA6	-	176833	5004	0.495931	0.634905	0.637726	0.589521	55.0394	46.4214	59.3483	1.27847	0.354417	0.488107	1
chrX	11155662	11683821	ARHGAP6	-	528159	5991	0.421709	0.521227	0.557442	0.500126	56.1622	47.3688	60.5589	1.27846	0.354403	0.489293	1
chr4	77870894	77959768	42624	+	88874	5555	146.946	179.072	196.9	174.306	18095.2	15263.2	19511.3	1.27832	0.354251	0.011432	0.603031
chr1	151104162	151119140	SEMA6C	-	14978	4022	0.921769	1.11425	1.2335	1.08984	81.9833	69.1584	88.3957	1.27816	0.35407	0.39428	1
chr14	74526871	74551196	ALDH6A1	-	24325	2180	1.94733	2.37519	2.60356	2.30869	94.3323	79.5796	101.709	1.27808	0.353973	0.356881	1
chr1	151955385	151966714	S100A10	-	11329	1055	33.0231	39.6909	44.8192	39.1777	772.488	651.795	832.835	1.27776	0.353613	0.0482502	1
chr7	81331443	81399452	HGF	-	68009	4284	0.662295	1.10709	0.586416	0.785267	62.8657	53.0531	67.7721	1.27744	0.353255	0.70463	1
chr1	20208887	20239437	OTUD3	+	30550	6514	1.994	2.57224	2.51785	2.36136	287.366	242.528	309.785	1.27732	0.353116	0.103551	1
chr5	170288895	170727019	RANBP17	+	438124	4566	3.21109	4.06934	4.12535	3.80193	324.399	273.792	349.703	1.27726	0.353051	0.0879356	1
chr3	138213186	138313129	CEP70	-	99943	2662	1.40807	1.80355	1.79321	1.66828	83.0606	70.1058	89.538	1.27718	0.352966	0.382715	1
chr4	156263811	156298122	MAP9	-	34311	7331	2.05048	2.75128	2.50066	2.43414	333.288	281.371	359.247	1.27678	0.352506	0.0784098	1
chr2	175296374	175351811	GPR155	-	55437	7473	0.561812	0.668317	0.766587	0.665572	93.1352	78.6322	100.387	1.27666	0.352377	0.367347	1
chr7	121713597	121784344	AASS	-	70747	5871	4.78805	5.92745	6.31031	5.67527	622.68	525.794	671.124	1.2764	0.352082	0.0272503	0.918801
chr8	52730139	52811735	PCMTD1	-	81596	4186	4.16642	5.17151	5.45986	4.9326	385.936	325.897	415.956	1.27634	0.352012	0.0685823	1
chr16	66968346	66978994	CES2	+	10648	4203	12.4536	16.4434	15.3567	14.7512	1158.5	978.639	1248.44	1.27569	0.351274	0.00509159	0.37967
chr8	97657498	98155722	PGCP	+	498224	1896	3.85881	4.90354	4.92187	4.56141	161.481	136.422	174.011	1.27553	0.351099	0.220326	1
chr1	111659953	111682838	DRAM2	-	22885	1886	9.12395	11.3613	11.9529	10.8127	381.236	322.108	410.801	1.27535	0.350895	0.0708642	1
chr14	50044041	50053094	RPS29	-	9053	826	3.19078	4.18616	3.96512	3.78068	58.3026	49.2635	62.8221	1.27522	0.350751	0.474531	1
chr9	15553096	15971897	C9orf93	+	418801	4359	0.835306	0.99401	1.13628	0.988534	80.7263	68.2111	86.9839	1.27522	0.350743	0.406383	1
chr9	130628758	130640022	AK1	-	11264	2266	4.39785	5.61809	5.61639	5.21078	220.847	186.633	237.954	1.27498	0.350476	0.154381	1
chr1	43916673	43919660	HYI	-	2987	1367	6.48252	7.79655	8.74089	7.67332	196.18	165.791	211.374	1.27495	0.350437	0.188095	1
chr14	52897307	53019301	TXNDC16	-	121994	4641	0.851312	1.01126	1.15676	1.00644	87.4323	73.8953	94.2008	1.27479	0.350257	0.386613	1
chr11	10879763	10900823	LOC729013	+	21060	1113	3.32045	4.44713	4.05004	3.93921	81.818	69.1584	88.1477	1.27458	0.350018	0.381808	1
chr5	9546311	9550409	LOC100505806	+	4098	1487	9.21132	11.5182	11.9716	10.9004	302.576	255.791	325.969	1.27435	0.349765	0.102763	1
chr12	106696580	106740792	TCP11L2	+	44212	2218	5.50206	7.23382	6.79535	6.51041	270.018	228.318	290.868	1.27396	0.349323	0.114648	1
chr12	96394610	96429365	LTA4H	-	34755	2060	8.5387	10.67	11.0919	10.1002	388.766	328.739	418.779	1.27389	0.349245	0.0691787	1
chr2	224839764	224904036	SERPINE2	-	64272	2410	36.0133	46.7042	45.1235	42.6136	1919.08	1622.85	2067.19	1.2738	0.349137	0.00143919	0.159527
chr3	130745693	131069309	NEK11	+	323616	3324	1.28006	1.62669	1.63342	1.51339	94.0928	79.5796	101.349	1.27356	0.348868	0.35705	1
chr19	51834794	51845378	VSIG10L	-	10584	3674	1.42093	1.91639	1.70898	1.6821	115.362	97.5797	124.254	1.27336	0.348637	0.294081	1
chr5	33987090	34008220	AMACR	-	21130	3352	3.21921	3.90367	4.29835	3.80708	238.556	201.791	256.939	1.27329	0.348564	0.14947	1
chr7	102715327	102740210	ARMC10	+	24883	2634	1.14819	1.30131	1.63315	1.36088	67.1801	56.8426	72.3489	1.27279	0.348	0.466824	1
chr2	85048795	85108252	C2orf89	-	59457	1705	1.6818	2.10606	2.21792	2.00193	63.8115	54.0004	68.717	1.27253	0.347697	0.463795	1
chr22	41220600	41252687	ST13	-	32087	3194	2.0225	2.54802	2.58372	2.38475	142.172	120.317	153.1	1.27248	0.347638	0.255917	1
chr14	77253585	77279283	ANGEL1	-	25698	4111	6.8763	8.95418	8.55531	8.12859	624.595	528.636	672.575	1.27228	0.34742	0.0259885	0.911131
chr19	39306061	39322497	ECH1	-	16436	1263	5.28287	6.51213	6.94947	6.24816	147.741	125.054	159.085	1.27213	0.34725	0.252052	1
chr1	171669295	171711379	VAMP4	-	42084	5155	3.01506	4.02927	3.65601	3.56678	343.574	290.844	369.938	1.27194	0.347036	0.0789703	1
chr12	52626953	52642709	KRT7	+	15756	1702	11.4287	12.597	16.4933	13.5063	429.503	363.792	462.358	1.27094	0.345894	0.401587	1
chr15	40327890	40331389	SRP14	-	3499	1126	9.23025	11.0766	12.3798	10.8956	229.277	194.212	246.809	1.27082	0.345761	0.16169	1
chr13	29233140	29253093	POMP	+	19953	1461	23.8483	27.1713	33.5175	28.179	769.459	651.795	828.291	1.27078	0.34572	0.268448	1
chrX	69506210	69509798	PDZD11	-	3588	1246	6.1596	8.02126	7.59937	7.26008	168.831	143.054	181.72	1.27029	0.345158	0.212758	1
chr6	36098261	36107842	MAPK13	+	9581	1888	2.88637	3.85272	3.5158	3.4183	120.752	102.317	129.969	1.27027	0.34513	0.289463	1
chr15	35080296	35087927	ACTC1	-	7631	3693	1.66294	1.72111	2.48827	1.95744	135.275	114.632	145.596	1.27011	0.344955	0.564947	1
chr22	51007289	51017096	CPT1B	-	9807	2772	0.643935	0.778217	0.849403	0.757185	39.1133	33.1582	42.0909	1.2694	0.344146	0.593828	1
chr3	126423117	126679244	CHCHD6	+	256127	946	1.22874	1.54317	1.56563	1.44584	25.7013	21.7896	27.6571	1.26928	0.344007	0.688908	1
chr19	12902309	12904125	JUNB	+	1816	1816	1.22758	0.973422	2.14192	1.44764	49.1593	41.6845	52.8967	1.26898	0.343666	0.857806	1
chrY	14813159	14972768	USP9Y	+	159609	10040	9.13868	11.0189	12.1905	10.7827	2022.97	1715.7	2176.61	1.26864	0.343287	0.021086	0.822686
chr3	101548456	101579869	NFKBIZ	+	33036	4002	8.6159	11.379	10.5186	10.1711	760.676	645.163	818.432	1.26857	0.3432	0.0172037	0.756021
chr1	27425299	27481451	SLC9A1	-	56152	4572	65.3782	82.7466	83.2581	77.1276	6589.45	5589.52	7089.42	1.26834	0.342943	0.000117727	0.0253083
chr5	61684350	61699728	DIMT1	-	15378	1557	20.6407	25.2565	27.0657	24.3209	707.619	600.636	761.111	1.26717	0.341615	0.0247761	0.893301
chr1	112264685	112298419	FAM212B	-	33734	6077	0.541602	0.66441	0.709003	0.638338	72.5238	61.5794	77.996	1.26659	0.340951	0.441546	1
chr11	319672	320914	IFITM3	-	1242	668	16.0926	20.3577	20.4595	18.9699	236.521	200.844	254.36	1.26646	0.340797	0.152946	1
chr19	52359055	52391229	ZNF577	-	32174	3387	0.4876	0.685948	0.565379	0.579643	36.8077	31.2634	39.5799	1.26601	0.340292	0.591674	1
chr8	63927638	63951610	GGH	-	23972	1492	6.27769	8.24939	7.65609	7.39439	206.328	175.265	221.86	1.26586	0.340116	0.174394	1
chrX	51232862	51239459	NUDT11	-	6597	2396	3.01898	3.81419	3.8453	3.55949	159.477	135.475	171.478	1.26576	0.340002	0.238742	1
chr12	56229213	56236735	MMP19	-	7522	3254	1.95466	2.66341	2.2956	2.30456	140.451	119.369	150.991	1.26491	0.339033	0.255512	1
chr9	32455299	32526322	DDX58	-	71023	4756	3.14734	3.46504	4.48683	3.69974	328.809	279.476	353.475	1.26478	0.338885	0.392846	1
chr15	30938317	31065209	LOC100288637	+	126892	5878	0.560269	0.858588	0.564047	0.660968	72.447	61.5794	77.8808	1.26472	0.33882	0.567825	1
chr16	85741123	85784689	C16orf74	-	43566	897	2.9317	4.52507	2.92897	3.46191	57.9576	49.2635	62.3047	1.26472	0.33882	0.571694	1
chr2	85132762	85133799	TMSB10	+	1037	482	159.341	188.076	215.155	187.524	1689.33	1436.22	1815.88	1.26435	0.338391	0.0865471	1
chr11	114310107	114321000	REXO2	+	10893	1160	14.8889	16.6173	21.0349	17.5137	379.957	323.055	408.409	1.26421	0.338232	0.340811	1
chr6	64281919	64293489	PTP4A1	+	11570	5082	60.5813	76.2961	76.9852	71.2875	6770.14	5757.2	7276.61	1.26391	0.337898	0.000142427	0.0295762
chr3	186838740	186857263	RPL39L	-	18523	703	6.84115	8.96536	8.33064	8.04572	105.829	90.0007	113.743	1.2638	0.337767	0.334996	1
chr3	160473995	160788817	PPM1L	+	314822	3056	0.507893	0.586711	0.697788	0.597464	34.5333	29.3687	37.1156	1.26378	0.33775	0.639357	1
chr11	289137	295688	ATHL1	+	6551	3268	2.73757	3.37541	3.5739	3.22896	197.14	167.686	211.866	1.26348	0.337397	0.199246	1
chr13	50592958	50595058	KCNRG	+	5669	807	0.472077	0.777507	0.519074	0.589553	8.90624	7.57901	9.56986	1.26268	0.336489	0.896803	1
chr12	56324945	56347807	DGKA	+	22862	3055	13	15.8616	16.995	15.2855	872.729	742.743	937.722	1.26251	0.336298	0.0172644	0.756021
chr19	23540497	23578269	ZNF91	-	37772	5396	0.497642	0.635402	0.620829	0.584624	58.992	50.2109	63.3825	1.26232	0.336082	0.493158	1
chr9	35829221	35854844	TMEM8B	+	25623	4121	3.28759	4.22452	4.07096	3.86102	297.16	252.949	319.265	1.26217	0.335907	0.114657	1
chr12	10223079	10251605	CLEC1A	-	28526	1779	2.251	2.3848	3.31075	2.64885	87.9134	74.8427	94.4488	1.26196	0.335671	0.518779	1
chr15	79724857	79764642	KIAA1024	+	39785	6742	0.542953	0.674222	0.694375	0.637183	80.1132	68.2111	86.0642	1.26173	0.335408	0.420164	1
chr11	67119018	67121052	POLD4	-	2034	953	10.2873	12.0518	13.8483	12.0625	214.729	182.844	230.672	1.26158	0.335235	0.191674	1
chr4	141178439	141303710	SCOC	+	125271	2350	13.9824	17.1491	18.1803	16.4372	722.053	614.847	775.656	1.26154	0.335189	0.026196	0.915312
chr18	77724581	77730822	HSBP1L1	+	6241	750	11.2179	13.8492	14.4495	13.1722	184.671	157.264	198.374	1.2614	0.335029	0.215232	1
chr7	4897368	4901625	PAPOLB	-	4257	4257	0.714103	0.818642	0.984009	0.838918	66.7466	56.8426	71.6987	1.26136	0.334975	0.483134	1
chr19	8645125	8675588	ADAMTS10	-	30463	4237	0.608243	0.757632	0.781689	0.715855	56.7319	48.3162	60.9397	1.26127	0.334877	0.508726	1
chr8	91013579	91064227	DECR1	+	50648	1251	7.13268	8.28424	9.68938	8.36877	195.734	166.738	210.232	1.26085	0.334399	0.214499	1
chr1	207925382	207968861	CD46	+	43479	3393	35.9282	42.5286	48.1259	42.1942	2675.67	2279.39	2873.81	1.26078	0.334317	0.0654848	1
chr12	44187525	44200178	TWF1	-	12653	3066	2.85183	3.63993	3.56877	3.35351	192.334	163.896	206.553	1.26027	0.333734	0.202574	1
chr12	121163570	121177811	ACADS	+	14241	1917	1.47955	1.93496	1.80275	1.73909	62.2552	53.0531	66.8562	1.26018	0.333626	0.479438	1
chr20	34287231	34288902	ROMO1	+	1671	461	5.36203	6.55247	7.03214	6.31554	54.4718	46.4214	58.497	1.26013	0.333571	0.52506	1
chrX	140269930	140271310	LDOC1	-	1380	1380	30.1423	37.4887	38.5503	35.3938	912.651	777.796	980.079	1.26007	0.333507	0.0156189	0.713728
chr12	6571403	6579843	VAMP1	-	8440	3138	0.829957	1.13935	0.932966	0.967425	56.6863	48.3162	60.8714	1.25986	0.333258	0.491124	1
chr12	10365488	10375724	GABARAPL1	+	10236	1867	40.2688	48.1183	53.403	47.2633	1649.17	1405.91	1770.81	1.25955	0.332906	0.0293376	0.930429
chr17	41605210	41623762	ETV4	-	18552	2469	2.75806	3.54642	3.39601	3.2335	148.895	126.948	159.868	1.25931	0.332639	0.260724	1
chr19	57702867	57734214	ZNF264	+	31347	12163	1.24013	1.49474	1.6358	1.45689	331.083	282.318	355.465	1.25909	0.332386	0.110371	1
chr4	164047859	164088073	NAF1	-	40214	2313	4.81145	5.95367	6.17942	5.64818	244.412	208.423	262.406	1.25901	0.332291	0.159863	1
chr7	121958477	122526813	CADPS2	-	568336	6090	2.12674	2.44272	2.91632	2.49526	284.351	242.528	305.263	1.25867	0.331899	0.206032	1
chrX	63404996	63425624	FAM123B	-	20628	8443	0.516077	0.598208	0.701414	0.605233	95.5172	81.4743	102.539	1.25854	0.331749	0.393766	1
chr10	90750287	90775542	FAS	+	25255	2689	24.2686	29.8396	31.2883	28.4655	1430.53	1220.22	1535.69	1.25853	0.331744	0.00582052	0.4046
chr5	53180613	53606403	ARL15	-	425790	2486	5.77822	6.43054	8.12831	6.77902	315.413	269.055	338.592	1.25845	0.331649	0.347337	1
chr17	53046125	53241449	STXBP4	+	195324	6046	2.42086	2.83352	3.26626	2.84021	320.905	273.792	344.462	1.25812	0.331266	0.120716	1
chr3	41288089	42003660	ULK4	-	715571	4359	1.33868	1.62215	1.74561	1.56881	127.685	108.948	137.053	1.25797	0.331095	0.312057	1
chr7	75625654	75677321	STYXL1	-	51667	1416	2.2996	3.10797	2.65433	2.6873	71.0416	60.6321	76.2464	1.25753	0.330589	0.44091	1
chr6	133090506	133119747	C6orf192	-	29241	2425	1.26563	1.59891	1.6154	1.49331	67.7042	57.7899	72.6614	1.25734	0.33037	0.468301	1
chr5	94890824	94940806	ARSK	+	49982	3345	3.4881	4.082	4.68338	4.08449	255.221	217.896	273.884	1.25695	0.329922	0.163424	1
chr19	55912649	55919325	UBE2S	-	6676	1191	3.27806	4.09064	4.17904	3.84925	85.4425	72.9479	91.6898	1.25692	0.329893	0.411467	1
chr12	102139274	102224645	GNPTAB	-	85371	5630	13.2453	15.1223	18.1974	15.5217	1633.39	1394.54	1752.82	1.25692	0.329891	0.227303	1
chr15	34651088	34659395	LPCAT4	-	8307	1908	13.8915	17.6119	17.3037	16.269	580.014	495.478	622.283	1.25592	0.32875	0.0415997	1
chr2	20191812	20212455	MATN3	-	20643	2583	0.450014	0.508015	0.625525	0.527851	25.5073	21.7896	27.3661	1.25592	0.328749	0.720522	1
chr3	42824399	42846027	HIGD1A	-	21628	3055	2.28866	2.99238	2.76193	2.68099	153.041	130.738	164.193	1.25589	0.328716	0.256176	1
chr11	71145456	71159477	DHCR7	-	14021	2665	23.3874	27.2717	31.4988	27.386	1364.04	1165.27	1463.42	1.25586	0.328676	0.120747	1
chr8	86019322	86058314	LRRCC1	+	38992	3875	1.86771	2.55616	2.14451	2.18946	158.579	135.475	170.131	1.25581	0.328622	0.239046	1
chr5	56215428	56247954	MIER3	-	32526	5201	2.42058	3.2429	2.83464	2.8327	275.006	234.949	295.035	1.25574	0.328538	0.128762	1
chr17	26900132	26903951	ALDOC	-	3819	1651	3.06701	4.52284	3.19451	3.59479	110.887	94.7376	118.962	1.2557	0.328495	0.486575	1
chr12	59265936	59314262	LRIG3	-	48326	4143	2.60317	3.57309	2.97631	3.05086	236.147	201.791	253.325	1.25538	0.328127	0.169939	1
chr7	75931874	75933614	HSPB1	+	1740	897	37.8753	44.522	50.6354	44.3442	743.616	635.689	797.58	1.25467	0.327308	0.0825035	1
chr14	34902143	34931468	SPTSSA	-	29325	2534	10.417	12.4373	13.7206	12.1917	577.354	493.583	619.24	1.25458	0.327207	0.0479836	1
chr10	90973325	91011660	LIPA	-	38335	2657	49.6974	55.0816	69.6117	58.1303	2886.93	2468.86	3095.97	1.25401	0.326544	0.351232	1
chr7	100054237	100061894	C7orf61	-	7657	1004	0.461937	0.595926	0.536431	0.531431	9.96924	8.52638	10.6907	1.25383	0.326346	0.893282	1
chr15	57976599	57977562	MYZAP	+	93461	963	0.801324	1.04289	0.90941	0.917876	16.6154	14.2106	17.8178	1.25383	0.326346	0.79159	1
chr5	95149552	95158577	GLRX	-	9025	1658	9.77922	10.5898	13.945	11.438	354.44	303.16	380.08	1.25373	0.326221	0.435197	1
chr16	90071278	90085937	DBNDD1	-	14659	2294	1.56769	1.87101	2.06081	1.83317	78.6024	67.2637	84.2717	1.25286	0.32522	0.447223	1
chr22	31500762	31503551	SELM	-	2789	691	36.0843	45.4029	45.0162	42.1678	544.466	466.109	583.644	1.25216	0.324421	0.0502261	1
chr19	1438362	1440492	RPS15	+	2130	531	1.03489	1.58588	1.00343	1.20807	12.1694	10.4211	13.0436	1.25165	0.32383	0.838473	1
chr19	37128282	37157739	ZNF461	-	29457	3192	0.716712	0.862957	0.911414	0.830361	49.772	42.6319	53.342	1.25122	0.323338	0.560487	1
chr8	56980738	56987140	RPS20	-	6402	1321	6.34536	7.86143	7.97374	7.39351	182.487	156.317	195.572	1.25112	0.323223	0.232167	1
chr4	119199916	119200978	SNHG8	+	1062	619	21.0923	28.7603	24.1743	24.6756	285.306	244.423	305.747	1.25089	0.32296	0.150802	1
chr3	120405527	120461384	RABL3	-	55857	3883	9.86959	12.1341	12.5625	11.5221	835.929	716.216	895.786	1.25072	0.322759	0.0233764	0.871886
chr19	44037339	44040284	ZNF575	+	2945	1711	1.03413	1.48559	1.11717	1.2123	38.6942	33.1582	41.4622	1.25044	0.322434	0.594466	1
chr19	18496967	18499986	GDF15	+	3019	1200	34.7757	47.0918	39.9856	40.6177	910.899	780.638	976.03	1.2503	0.322272	0.1272	1
chr17	7306292	7307450	C17orf61	-	1158	481	4.0513	5.04017	4.97645	4.68931	42.0029	36.0003	45.0043	1.25011	0.322054	0.597303	1
chr1	165600109	165625372	MGST3	+	25263	1518	13.5643	18.0551	15.8505	15.8233	448.752	384.635	480.811	1.25004	0.32198	0.0654684	1
chr8	73921096	73959987	TERF1	+	38891	2960	0.509552	0.598848	0.678819	0.59574	33.1566	28.4213	35.5242	1.24992	0.321832	0.665444	1
chr19	9868150	9879410	ZNF846	-	11260	2133	0.954696	1.25634	1.11034	1.10712	44.2032	37.895	47.3572	1.24969	0.321575	0.576981	1
chr8	146155743	146176274	ZNF16	-	20531	2616	0.6179	0.771531	0.767643	0.719025	35.3568	30.316	37.8772	1.24941	0.321248	0.640559	1
chr14	89290977	89344335	TTC8	+	53358	2203	21.5694	26.874	27.0948	25.1794	1036.38	888.639	1110.25	1.24938	0.321215	0.0146983	0.694886
chr3	38048986	38071154	PLCD1	-	22168	3200	5.67308	7.0852	7.09471	6.61766	395.511	339.161	423.686	1.24922	0.321028	0.0899123	1
chr22	51039130	51049979	MAPK8IP2	+	10849	3453	0.438494	0.423055	0.674885	0.512145	33.1422	28.4213	35.5027	1.24916	0.320959	0.716235	1
chr10	74033676	74035797	DDIT4	+	2121	1752	1.02161	1.10489	1.44704	1.19118	38.6655	33.1582	41.4192	1.24914	0.320937	0.642476	1
chr2	99935486	99952860	TXNDC9	-	17374	1530	14.8106	17.3834	19.593	17.2623	493.666	423.477	528.761	1.24862	0.320332	0.0702677	1
chr12	29493578	29534143	ERGIC2	-	40565	1777	17.4805	21.131	22.555	20.3888	676.991	580.741	725.116	1.2486	0.320316	0.038388	1
chr2	46808412	46844251	PIGF	-	35839	1133	0.558976	0.730391	0.742487	0.677285	14.3553	12.3159	15.375	1.24839	0.320069	0.835598	1
chr11	100558406	100861656	ARHGAP42	+	303250	4752	0.518745	0.632805	0.66985	0.607133	54.0982	46.4214	57.9366	1.24806	0.319683	0.544288	1
chr14	35030617	35099366	SNX6	-	68749	3130	16.3505	19.2826	21.5524	19.0618	1114.9	956.85	1193.93	1.24777	0.319348	0.0497868	1
chr6	30594612	30614598	ATAT1	+	19986	3795	1.34687	1.8256	1.5429	1.57179	111.488	95.685	119.39	1.24774	0.319316	0.340092	1
chr17	37356535	37360980	RPL19	+	4445	732	5.79811	7.27931	7.28843	6.78861	92.7182	79.5796	99.2875	1.24765	0.319213	0.404683	1
chr2	203776977	203851060	ALS2CR8	+	74083	5999	0.716907	0.887253	0.902765	0.835642	93.7812	80.527	100.408	1.24689	0.318335	0.40543	1
chr4	76649828	76735366	USO1	+	85538	3831	23.2689	27.812	30.2075	27.0961	1939.98	1666.43	2076.76	1.24623	0.317568	0.00900924	0.516519
chr13	48807273	48836232	ITM2B	+	28959	1896	37.4817	47.5139	45.9848	43.6601	1547.08	1329.17	1656.03	1.24592	0.317208	0.00613265	0.419192
chr5	140797213	140892548	PCDHGB7	+	95335	2785	11.6613	14.3631	14.7125	13.579	706.81	607.268	756.581	1.24588	0.317161	0.0355849	0.990919
chr12	56146246	56211540	SARNP	-	65294	1308	9.10871	11.6339	11.0822	10.6083	259.054	222.633	277.264	1.24538	0.316591	0.16157	1
chr11	28129797	28355054	METTL15	+	225257	4416	0.583146	0.615849	0.838868	0.679288	56.2098	48.3162	60.1567	1.24506	0.316219	0.564949	1
chr17	1606083	1613662	TLCD2	-	7579	5901	1.30919	1.39462	1.85404	1.51928	167.507	144.001	179.259	1.24485	0.315968	0.476589	1
chr4	26585545	26756918	TBC1D19	+	171373	2200	3.1542	3.8401	4.02677	3.67369	150.949	129.791	161.528	1.24453	0.315596	0.292435	1
chr16	30103634	30107537	YPEL3	-	3903	1604	6.22993	7.611	7.86766	7.2362	216.962	186.633	232.127	1.24376	0.31471	0.208203	1
chr19	7069470	7087978	ZNF557	+	18508	6001	1.56469	1.94758	1.94626	1.81951	203.744	175.265	217.984	1.24374	0.314689	0.218816	1
chr1	155158299	155162706	MUC1	-	4407	1838	2.60071	2.62743	3.80617	3.01144	103.513	89.0533	110.743	1.24356	0.31448	0.602518	1
chr20	60718821	60757566	SS18L1	+	38745	4548	2.17448	2.49441	2.90434	2.52441	214.733	184.738	229.731	1.24355	0.314463	0.222802	1
chr9	139886869	139888428	C9orf142	+	1559	812	3.68736	5.05617	4.11285	4.28546	64.9651	55.8952	69.5001	1.2434	0.314291	0.482854	1
chr1	181057637	181059979	IER5	+	2342	2342	3.11522	3.40737	4.34377	3.62212	158.555	136.422	169.621	1.24336	0.314239	0.397951	1
chr8	144391527	144417050	TOP1MT	-	25523	1908	5.37979	6.18556	7.21424	6.25986	223.446	192.317	239.01	1.24279	0.313582	0.215497	1
chr16	47189297	47495015	ITFG1	-	305718	2230	19.8035	23.5908	25.6604	23.0182	959.435	826.112	1026.1	1.24208	0.312758	0.0226524	0.860215
chr4	48833059	48863834	OCIAD1	+	30775	2332	15.9191	19.0391	20.5566	18.5049	806.495	694.427	862.529	1.24207	0.31275	0.0315699	0.960888
chr5	86690078	86708850	CCNH	-	18772	1638	19.8109	22.5666	26.6238	23.0004	704.109	606.321	753.003	1.24192	0.312575	0.199932	1
chr7	123181082	123197958	NDUFA5	-	16876	1550	1.89587	2.89818	1.81456	2.20287	63.7967	54.9478	68.2212	1.24156	0.312157	0.63366	1
chr20	35169896	35178226	MYL9	+	8330	1187	78.4994	85.0195	109.986	91.1682	2022.76	1742.22	2163.03	1.24153	0.312124	0.422563	1
chr5	114546526	114598569	PGGT1B	-	52043	2727	1.63426	1.5294	2.52063	1.89476	96.7931	83.3691	103.505	1.24153	0.312117	0.726168	1
chr9	139746818	139755251	MAMDC4	+	8433	3660	1.30604	1.70319	1.53661	1.51528	103.391	89.0533	110.56	1.2415	0.312089	0.377151	1
chr4	120217573	120225600	C4orf3	-	8027	3040	15.0045	18.1639	19.1105	17.4263	989.881	852.638	1058.5	1.24144	0.312019	0.020695	0.81794
chr2	241375114	241407495	GPC1	+	32381	3686	67.7976	83.5229	84.931	78.7505	5424.26	4672.46	5800.16	1.24135	0.311912	0.000629428	0.0905768
chrX	23801274	23804327	SAT1	+	3053	1174	21.3358	25.0622	27.8889	24.7623	543.263	468.004	580.893	1.24121	0.311751	0.0665127	1
chr4	142557748	142655140	IL15	+	97392	2811	0.896696	1.13645	1.107	1.04671	54.9815	47.3688	58.7879	1.24107	0.311583	0.545291	1
chr4	118004709	118006736	TRAM1L1	-	2027	2027	0.599888	0.722592	0.767582	0.696687	26.3907	22.737	28.2175	1.24104	0.311546	0.721116	1
chr3	49842637	49851391	UBA7	-	8754	3313	6.16277	7.86319	7.4415	7.15582	443.07	381.792	473.709	1.24075	0.311212	0.0809597	1
chr15	57592562	57599967	LOC283663	+	7405	2516	0.606057	0.756257	0.736405	0.699573	32.977	28.4213	35.2548	1.24044	0.310848	0.665696	1
chr11	31391376	31454382	DNAJC24	+	63006	3000	3.4917	4.30602	4.37574	4.05782	227.501	196.107	243.198	1.24013	0.310494	0.202348	1
chr1	23685940	23696357	ZNF436	-	10417	4814	0.852293	1.06329	1.05781	0.99113	89.0215	76.7374	95.1635	1.24012	0.310478	0.427922	1
chr18	3262110	3278282	MYL12B	+	16172	1178	41.5574	48.499	54.6007	48.219	1061.5	915.165	1134.67	1.23985	0.310165	0.074604	1
chr9	80912058	80945009	PSAT1	+	32951	2188	4.14049	5.16138	5.10341	4.80176	196.665	169.58	210.207	1.23957	0.309841	0.232915	1
chr2	219472487	219501909	PLCD4	+	29422	3237	1.19437	1.43547	1.52374	1.38453	83.4982	72.0006	89.247	1.23953	0.309796	0.451269	1
chr7	142960521	142966222	GSTK1	+	5701	1226	8.13564	10.3601	9.84848	9.44807	216.423	186.633	231.319	1.23943	0.309677	0.208296	1
chr1	156252703	156262234	TMEM79	+	9531	2354	0.451987	0.546295	0.584691	0.527658	23.0676	19.8949	24.6539	1.23921	0.30942	0.753543	1
chr2	85811530	85820511	VAMP5	+	8981	665	9.59832	10.9324	12.8509	11.1272	138.391	119.369	147.902	1.23903	0.30921	0.336552	1
chr1	234509213	234519795	C1orf31	+	10582	856	3.91442	5.06859	4.61397	4.53233	72.4803	62.5268	77.4571	1.23878	0.308922	0.473103	1
chrX	107327434	107334874	PSMD10	-	7440	1574	16.9178	21.7144	20.2546	19.6289	577.628	498.32	617.282	1.23873	0.308858	0.0531489	1
chr3	101043117	101232085	SENP7	-	188968	4933	4.0603	4.72055	5.33434	4.70506	433.75	374.213	463.518	1.23865	0.308763	0.0987111	1
chr8	121408082	121457647	MRPL13	-	49565	1110	9.0192	10.9519	11.4521	10.4744	217.338	187.58	232.217	1.23796	0.307963	0.218836	1
chr17	73126319	73127890	NT5C	-	1571	1037	13.528	15.3635	18.1532	15.6816	303.982	262.423	324.762	1.23755	0.307487	0.221502	1
chr12	58003962	58011026	ARHGEF25	+	7064	2803	2.50797	3.17512	3.05499	2.91269	152.536	131.685	162.961	1.2375	0.307432	0.293655	1
chr8	8175257	8239257	SGK223	-	64000	4627	2.7655	3.39707	3.46211	3.20823	277.589	239.686	296.54	1.2372	0.307083	0.16736	1
chr17	34900736	34946276	GGNBP2	+	45540	2845	8.58479	11.074	10.1712	9.94331	528.799	456.635	564.881	1.23705	0.306905	0.062655	1
chr5	118172568	118324240	DTWD2	-	151672	4974	1.75357	2.10874	2.22618	2.0295	188.687	162.949	201.557	1.23693	0.306767	0.253782	1
chr6	33665345	33679504	C6orf125	-	14159	506	3.59311	4.21145	4.70783	4.1708	39.489	34.1055	42.1808	1.23677	0.306579	0.643296	1
chr2	61293005	61365169	KIAA1841	+	72164	5518	1.14261	1.53103	1.29429	1.32264	136.009	117.475	145.276	1.23666	0.306447	0.309617	1
chr2	176999568	177001826	LOC100506783	-	2258	692	0.571649	0.575471	0.871418	0.672846	8.77215	7.57901	9.36872	1.23614	0.305844	0.954611	1
chr17	7608519	7614693	EFNB3	+	6174	3219	0.920158	0.86296	1.39426	1.05913	63.5909	54.9478	67.9125	1.23595	0.305615	0.727111	1
chrX	135228860	135293518	FHL1	+	64658	4137	39.388	45.123	52.2836	45.5982	3525.31	3046.76	3764.59	1.2356	0.305215	0.156337	1
chrX	110924345	111003875	ALG13	+	79530	7005	3.93796	4.81634	4.9101	4.5548	596.18	515.372	636.584	1.23519	0.304735	0.058069	1
chr6	147829827	147891157	SAMD5	+	61330	6324	1.95438	2.323	2.51142	2.26293	267.352	231.16	285.448	1.23485	0.304336	0.184052	1
chr5	137801180	137805004	EGR1	+	3824	3136	1.56714	1.56223	2.30895	1.81277	106.269	91.8955	113.456	1.23462	0.304063	0.641566	1
chr22	38864082	38879445	KDELR3	+	15363	1873	21.065	23.0826	28.9649	24.3708	853.407	738.006	911.108	1.23455	0.30399	0.372138	1
chr2	46844324	46852881	CRIPT	+	8557	1918	4.78634	6.29156	5.53682	5.53824	198.266	171.475	211.662	1.23436	0.303761	0.228251	1
chr11	9595227	9611313	WEE1	+	16086	4047	6.07763	8.19242	6.82066	7.03024	531.193	459.477	567.051	1.23412	0.303484	0.199201	1
chr12	101786902	101801572	ARL1	-	14670	3210	17.9797	22.089	22.3235	20.7974	1247.36	1079.06	1331.51	1.23395	0.303282	0.0146346	0.694886
chr1	54317391	54355487	YIPF1	-	38096	1903	9.42286	11.7161	11.5788	10.9059	387.628	335.371	413.757	1.23373	0.303026	0.111606	1
chr8	117778741	117786921	UTP23	+	8180	3691	1.26181	1.46311	1.65153	1.45882	100.729	87.1586	107.514	1.23354	0.302808	0.422377	1
chr5	52145198	52249485	ITGA1	+	165350	4683	5.00401	6.15539	6.20741	5.78894	506.919	438.635	541.061	1.23351	0.30277	0.0767055	1
chr17	48503518	48552200	ACSF2	+	48682	2239	0.970421	1.16259	1.21711	1.11671	47.0784	40.7372	50.249	1.23349	0.302751	0.601293	1
chr1	40420783	40435628	MFSD2A	+	14845	2201	2.26209	2.95092	2.60852	2.60718	107.284	92.8428	114.504	1.23331	0.30254	0.380026	1
chr1	40306705	40349177	TRIT1	-	42472	2128	4.99119	6.40645	5.92653	5.77472	229.852	198.949	245.303	1.233	0.302169	0.203577	1
chr17	62473901	62493184	POLG2	-	19283	1594	1.12043	1.4094	1.33418	1.288	38.3063	33.1582	40.8803	1.23289	0.302043	0.642893	1
chr9	118916070	119164600	PAPPA	+	248530	10970	6.1163	7.30392	7.78172	7.06731	1448.81	1254.33	1546.05	1.23257	0.301671	0.0121603	0.631548
chr17	46103532	46115152	COPZ2	-	11620	903	9.71209	10.3689	13.6121	11.231	189.259	163.896	201.941	1.23213	0.301154	0.474419	1
chr2	181845111	181928150	UBE2E3	+	83039	1705	7.59926	8.6521	10.1237	8.79169	280.048	242.528	298.807	1.23205	0.301063	0.191582	1
chr16	2012061	2014827	RPS2	-	2766	942	1.5608	1.87554	1.98886	1.8084	31.72	27.4739	33.843	1.23182	0.300797	0.692938	1
chr19	52772823	52795976	ZNF766	+	23153	2975	1.13383	1.75157	1.05951	1.31497	73.2726	63.4742	78.1718	1.23155	0.300478	0.662948	1
chr8	16884746	16980148	EFHA2	+	95402	3987	1.7456	2.03587	2.25687	2.01278	149.813	129.791	159.825	1.23141	0.300308	0.324784	1
chr7	106842188	107204959	COG5	-	362771	7553	6.24644	7.31271	8.0733	7.21082	1017.92	882.007	1085.87	1.23114	0.299993	0.037747	1
chr16	67973786	67977115	LCAT	-	4229	1189	7.03998	9.73896	7.61234	8.13043	180.362	156.317	192.385	1.23074	0.299523	0.354382	1
chr5	168093070	168728133	SLIT3	-	635063	5380	1.18478	1.39807	1.52514	1.36933	137.718	119.369	146.893	1.23057	0.299329	0.345737	1
chr9	102741462	102861330	ERP44	-	119868	4860	5.92521	6.54316	8.0329	6.83376	620.605	538.11	661.852	1.22996	0.29861	0.325104	1
chr8	143783669	143808391	LOC100288181	-	24722	5684	0.520081	0.577575	0.694654	0.597436	63.3658	54.9478	67.5747	1.2298	0.298422	0.550574	1
chr17	4634722	4636896	MED11	+	2174	830	3.31862	4.06066	4.05832	3.81253	58.994	51.1583	62.9119	1.22975	0.298364	0.548367	1
chr2	163027199	163100045	FAP	-	72846	2780	10.7675	13.3426	13.1751	12.4284	645.551	559.899	688.377	1.22947	0.298032	0.0542888	1
chrX	51486480	51489326	GSPT2	+	2846	2846	2.74157	3.42508	3.32221	3.16295	168.21	145.896	179.367	1.22942	0.297974	0.286162	1
chr1	155112366	155112996	DPM3	-	630	547	5.74271	7.57138	6.564	6.62603	67.7206	58.7373	72.2123	1.22941	0.297967	0.501868	1
chr6	99817347	99842082	COQ3	-	24735	1265	4.62059	5.23878	6.09426	5.31788	125.609	108.948	133.939	1.22938	0.297932	0.378863	1
chr7	56032269	56067875	GBAS	+	35606	2004	18.2207	20.6848	24.1652	21.0236	787.498	683.058	839.718	1.22935	0.297896	0.19024	1
chr11	67758574	67771593	UNC93B1	-	13019	2315	4.92093	6.04125	6.06919	5.67712	245.751	213.16	262.047	1.22935	0.297893	0.204084	1
chr19	47549166	47551882	TMEM160	-	2716	655	3.9866	4.79858	5.07232	4.61917	56.7938	49.2635	60.5589	1.22929	0.29782	0.565925	1
chr17	66417421	66453653	WIPI1	-	36232	1924	65.9982	79.0934	83.2736	76.1217	2736.76	2374.12	2918.08	1.22912	0.297622	0.00378973	0.313992
chr5	56110899	56191978	MAP3K1	+	81079	7511	1.02882	1.3075	1.23461	1.19031	167.087	144.949	178.156	1.2291	0.297603	0.285725	1
chr20	33432522	33460661	GGT7	-	28139	2640	4.65357	5.38767	6.01905	5.35343	264.27	229.265	281.773	1.22903	0.297516	0.20038	1
chr5	138282409	138534065	SIL1	-	251656	1988	5.5353	6.37587	7.22552	6.3789	236.936	205.581	252.614	1.22878	0.297231	0.225598	1
chr5	178029664	178054054	CLK4	-	24390	2507	2.36686	3.14437	2.66333	2.72485	127.732	110.843	136.177	1.22855	0.296962	0.341168	1
chr13	21714652	21723224	SAP18	+	8572	2301	12.5457	14.7039	16.1378	14.4625	622.204	540.004	663.303	1.22833	0.296698	0.0650799	1
chr7	152161208	152162630	LOC100128822	+	1422	1422	1.74517	2.27247	2.01998	2.01254	53.4851	46.4214	57.0169	1.22825	0.296599	0.564151	1
chr1	149784779	149785236	HIST2H3D	-	457	457	1.33038	1.43673	1.83323	1.53345	13.0984	11.3685	13.9633	1.22824	0.296594	0.883897	1
chr4	76871067	76912113	SDAD1	-	41046	3018	4.36386	5.04146	5.68805	5.03112	283.761	246.318	302.482	1.22802	0.29633	0.188749	1
chr11	14899555	14913751	CYP2R1	-	14196	1618	0.631694	0.874034	0.665731	0.72382	21.825	18.9475	23.2637	1.2278	0.29607	0.753924	1
chr15	93426072	93441977	LOC100507217	+	15905	2035	3.26056	3.89181	4.11914	3.75717	142.928	124.106	152.339	1.22748	0.295705	0.339226	1
chr6	56954827	57035098	ZNF451	+	80271	5241	5.85383	6.9476	7.44608	6.74917	661.154	574.11	704.676	1.22742	0.295633	0.0585503	1
chr12	57106210	57119326	NACA	-	13116	3472	6.16033	6.76597	8.35692	7.09441	460.343	399.793	490.618	1.22718	0.295349	0.35065	1
chr16	67968406	67970780	PSMB10	-	2374	1006	6.59954	8.5301	7.64953	7.59306	142.897	124.106	152.292	1.22711	0.295262	0.322034	1
chr4	147175136	147443123	SLC10A7	-	267987	4898	1.52158	1.74644	1.99335	1.75379	160.338	139.264	170.875	1.22698	0.295115	0.321039	1
chr3	51976360	51982883	PARP3	+	6523	2360	6.22998	7.82088	7.48852	7.17979	316.302	274.739	337.083	1.22692	0.295042	0.15352	1
chr11	67351065	67354124	GSTP1	+	3059	958	45.504	56.1204	55.6026	52.409	937.89	814.743	999.463	1.22672	0.294807	0.0295896	0.930429
chr8	17354596	17428077	SLC7A2	+	73481	7854	0.477369	0.622788	0.548588	0.549582	80.6992	70.1058	85.9959	1.22666	0.294734	0.464353	1
chr14	57046510	57116232	C14orf101	+	69722	4263	2.04033	2.46158	2.54888	2.35026	187.566	162.949	199.875	1.22662	0.294683	0.273125	1
chr5	128430441	128449719	ISOC1	+	19278	1940	3.81297	5.0772	4.28645	4.39221	159.213	138.317	169.66	1.22661	0.294673	0.289845	1
chr5	133492081	133512724	SKP1	-	20643	2699	7.76979	9.64085	9.45501	8.95522	451.46	392.214	481.084	1.22659	0.294649	0.0982746	1
chr13	44453419	44468068	LACC1	+	14649	4550	1.76773	2.02667	2.30844	2.03428	173.376	150.633	184.748	1.22648	0.294525	0.302821	1
chr6	110012423	110146634	FIG4	+	134211	3105	2.85743	3.17254	3.8286	3.28619	190.787	165.791	203.285	1.22615	0.294137	0.301796	1
chr21	34804792	34852316	TMEM50B	-	47524	3127	10.356	12.5425	12.8561	11.9182	696.616	605.373	742.237	1.22608	0.294054	0.0526145	1
chrX	24073064	24096927	EIF2S3	+	23863	3465	10.8802	13.0886	13.6021	12.5236	811.072	704.848	864.184	1.22606	0.294028	0.0412238	1
chr7	30052883	30066268	FKBP14	-	13385	2247	8.56784	10.2899	10.7403	9.86602	414.248	360.003	441.371	1.22602	0.293984	0.116666	1
chr3	45865445	45883621	LZTFL1	-	18176	3398	2.11183	2.65545	2.5424	2.43656	154.798	134.527	164.933	1.22602	0.293981	0.310955	1
chr15	34633916	34635362	NOP10	-	1446	535	32.419	38.9874	40.4868	37.2978	372.813	324.003	397.218	1.22597	0.293926	0.133443	1
chr11	61595712	61634825	FADS2	+	39113	3149	15.1819	16.1648	21.1011	17.4826	1029.04	894.323	1096.4	1.22595	0.293905	0.467276	1
chr4	103552642	103682151	MANBA	-	129509	3311	5.42198	6.31847	6.96739	6.23594	385.883	335.371	411.138	1.22592	0.293866	0.133278	1
chr11	111955538	111957522	TIMM8B	-	1984	1140	1.42219	2.1266	1.36481	1.63787	34.8778	30.316	37.1586	1.22571	0.293617	0.64772	1
chr7	12250847	12276890	TMEM106B	+	26043	6514	7.74429	9.40611	9.60146	8.91729	1085.49	943.586	1156.44	1.22558	0.293467	0.0239864	0.884262
chr10	16478966	16555736	PTER	+	76770	3872	5.57879	6.63216	7.04303	6.41799	464.262	403.582	494.602	1.22553	0.293405	0.102087	1
chr18	56807124	56826063	SEC11C	+	18939	781	2.59366	2.09553	4.28789	2.99236	43.5926	37.895	46.4413	1.22553	0.293401	0.874228	1
chr1	232533711	232651243	SIPA1L2	-	117532	6488	0.678642	0.667832	0.999149	0.781875	94.8032	82.4217	100.994	1.22533	0.293173	0.663576	1
chr6	24804512	24911195	FAM65B	-	106683	6109	3.82701	4.5591	4.81853	4.40155	502.254	436.74	535.012	1.22501	0.292794	0.091639	1
chr1	153591275	153606568	S100A13	-	15293	1402	8.54457	8.81775	12.0744	9.81224	257.119	223.581	273.888	1.22501	0.292789	0.552849	1
chrY	14774297	14804153	TTTY15	+	29856	5242	6.92501	7.89459	9.07405	7.96455	780.061	678.321	830.931	1.22498	0.29276	0.15293	1
chr19	49316273	49339934	HSD17B14	-	23661	1237	5.59397	7.45147	6.28709	6.44418	149.243	129.791	158.97	1.22482	0.292567	0.30863	1
chr6	170104001	170124106	PHF10	-	20105	1673	3.66672	4.81113	4.17743	4.21843	131.804	114.632	140.39	1.2247	0.292429	0.343407	1
chr3	57557089	57583215	ARF4	-	26126	1740	173.319	206.107	218.587	199.338	6481.97	5638.78	6903.56	1.2243	0.291957	0.00119999	0.141624
chrX	153705240	153707596	LAGE3	-	2356	1816	0.446393	0.500617	0.593147	0.513385	17.4245	15.158	18.5578	1.22429	0.291946	0.831474	1
chr15	41523436	41574083	CHP	+	50647	3228	29.1	35.0603	36.2411	33.4671	2018.93	1756.43	2150.17	1.22417	0.291802	0.00771638	0.477687
chr22	29168661	29185283	CCDC117	+	16622	3985	0.989986	1.15262	1.27874	1.14045	84.9369	73.8953	90.4576	1.22413	0.291759	0.480934	1
chr14	60611499	60632211	DHRS7	-	20712	1388	23.8355	29.1189	29.2883	27.4142	710.867	618.636	756.983	1.22363	0.291169	0.052163	1
chr6	32861952	32871535	LOC100294145	+	9583	3690	3.48543	4.40473	4.13946	4.00987	276.499	240.633	294.432	1.22357	0.291096	0.183149	1
chr1	66999824	67210768	SGIP1	+	210944	4694	10.7028	12.4237	13.791	12.3058	1079.85	939.797	1149.88	1.22354	0.291067	0.0562331	1
chr11	125439297	125454575	EI24	+	15278	2261	47.4185	60.9923	55.1602	54.5237	2303.27	2004.65	2452.58	1.22345	0.290953	0.0214656	0.830234
chr22	30877276	30877743	SDC4P	-	467	467	1.51888	2.05488	1.66583	1.74653	15.2387	13.2633	16.2264	1.22341	0.290906	0.834576	1
chr16	75572014	75590170	TMEM231	-	18156	3111	1.45603	1.81331	1.72935	1.66623	96.8668	84.3165	103.142	1.22327	0.290745	0.433294	1
chr12	102271104	102317401	DRAM1	+	46297	3543	96.3621	109.193	126.726	110.761	7334.39	6384.37	7809.4	1.22321	0.290668	0.181447	1
chr12	34175215	34181236	ALG10	+	6021	3127	0.486078	0.500706	0.688938	0.558574	32.6489	28.4213	34.7627	1.22312	0.290569	0.721334	1
chr4	4237268	4249934	TMEM128	-	12666	1732	4.4059	4.70051	6.1188	5.07507	164.322	143.054	174.956	1.22301	0.290433	0.477884	1
chr16	74366303	74402153	LOC283922	-	35850	2317	1.56979	2.32571	1.52729	1.8076	78.3481	68.2111	83.4165	1.22292	0.290328	0.617912	1
chr6	111303290	111346794	RPF2	+	43504	949	5.153	7.105	5.57213	5.94338	105.548	91.8955	112.374	1.22285	0.290244	0.390722	1
chr2	170655388	170668575	SSB	+	13187	1643	9.10587	10.9631	11.2874	10.4521	320.975	279.476	341.724	1.22273	0.290109	0.16467	1
chr1	16340522	16345285	HSPB7	-	4763	2892	20.763	26.0251	24.7992	23.8624	1289.24	1122.64	1372.54	1.2226	0.289949	0.0168838	0.752662
chr22	19701986	19709862	42618	+	8859	1178	6.42831	7.25741	8.44737	7.3777	162.09	141.159	172.556	1.22242	0.289744	0.329956	1
chr9	134361051	134365958	SNORD62	+	4907	172	0.980003	1.33834	0.789505	1.03595	3.2632	2.84213	3.47374	1.22223	0.289518	1	1
chr14	58666832	58702353	ACTR10	+	35521	2441	9.3546	10.2233	12.6739	10.7506	490.554	427.267	522.198	1.22218	0.289461	0.368391	1
chr15	91427664	91439006	FES	+	11342	2806	0.685439	0.957091	0.719355	0.787295	41.33	36.0003	43.9948	1.22207	0.289325	0.621006	1
chr10	62538088	62554610	CDK1	+	16522	3318	21.7984	28.3396	24.9941	25.044	1552.92	1352.85	1652.95	1.22183	0.289039	0.0699503	1
chr6	101846860	102517958	GRIK2	+	671098	4811	17.356	19.6501	22.7869	19.931	1792.16	1561.28	1907.6	1.22182	0.289031	0.181763	1
chr5	179382473	179499109	RNF130	-	116636	1847	7.4766	9.41413	8.89864	8.59646	296.873	258.634	315.993	1.22178	0.288981	0.173173	1
chr1	228327784	228336655	GUK1	+	8871	1280	29.8726	37.3352	35.7505	34.3194	821.012	715.269	873.883	1.22176	0.288955	0.0401206	1
chr10	59951277	60027694	IPMK	-	76417	6133	0.461194	0.633004	0.49725	0.530483	60.8948	53.0531	64.8157	1.22172	0.288908	0.531866	1
chr19	13858752	13874106	CCDC130	+	15354	1632	7.80963	10.1758	8.96104	8.98217	273.954	238.739	291.561	1.22126	0.288367	0.18261	1
chr6	137143701	137235072	PEX7	+	91371	1482	2.15446	2.96693	2.30006	2.47381	68.4842	59.6847	72.884	1.22115	0.288242	0.502785	1
chr22	39417117	39429256	APOBEC3D	+	12139	2503	0.958767	1.1331	1.19448	1.09545	51.0909	44.5267	54.373	1.22113	0.288221	0.603536	1
chr4	87744620	87770416	SLC10A6	-	25796	1502	0.600042	0.799271	0.6842	0.694504	19.5649	17.0528	20.8209	1.22097	0.288029	0.790594	1
chr11	93517404	93546496	MED17	+	29092	3497	1.52406	2.01311	1.70827	1.74848	114.126	99.4745	121.452	1.22093	0.287986	0.384433	1
chr7	96318078	96339203	SHFM1	-	21125	498	5.7482	6.58444	7.32078	6.55114	60.8662	53.0531	64.7727	1.2209	0.287951	0.568049	1
chr3	40498800	40503859	RPL14	+	5059	946	9.34787	11.2642	11.6333	10.7485	190.202	165.791	202.408	1.22086	0.287902	0.28096	1
chr2	239079042	239112324	ILKAP	-	33282	1443	13.9378	17.6258	16.4119	15.9918	431.433	376.108	459.095	1.22065	0.287646	0.109043	1
chr9	34610491	34612101	C9orf23	-	1610	1083	3.78939	4.61695	4.62447	4.34361	88.0204	76.7374	93.6619	1.22055	0.287532	0.468496	1
chr6	121400626	121655644	C6orf170	-	255018	5132	0.994652	1.26823	1.1683	1.14373	109.726	95.685	116.746	1.22011	0.287009	0.404196	1
chr10	64893006	64914786	NRBF2	+	21780	1896	0.548836	0.616785	0.772665	0.646095	22.8137	19.8949	24.2732	1.22007	0.286964	0.78829	1
chr19	44100543	44104587	ZNF576	+	4044	2057	1.27085	1.49777	1.62411	1.46424	56.4801	49.2635	60.0884	1.21973	0.286565	0.585437	1
chr6	27839622	27840099	HIST1H3I	-	477	477	18.0569	21.4945	22.5818	20.7111	184.619	161.054	196.402	1.21948	0.286263	0.292763	1
chr20	62152132	62153524	PPDPF	+	1392	777	57.1712	66.996	72.551	65.5727	952.333	830.849	1013.07	1.21932	0.286083	0.0375792	1
chr1	100652477	100715409	DBT	-	62932	10815	1.50669	1.75684	1.92365	1.72906	349.659	305.055	371.961	1.21932	0.286081	0.161039	1
chr11	86511490	86522273	PRSS23	+	10783	3804	49.6121	57.7418	63.3311	56.895	4044.83	3528.98	4302.76	1.21927	0.286014	0.0341298	0.987279
chr11	61640997	61659006	FADS3	-	18009	1779	46.5617	54.554	59.074	53.3965	1775.34	1548.96	1888.54	1.21923	0.285968	0.0140004	0.693888
chr4	1160720	1202750	SPON2	-	42030	2477	1.09549	1.49712	1.20237	1.26499	58.6348	51.1583	62.373	1.21922	0.285953	0.54865	1
chr14	24734743	24740803	RABGGTA	-	6060	2263	12.0718	14.9066	14.5389	13.8391	585.261	510.636	622.574	1.21921	0.28595	0.0744763	1
chr1	149900542	149908791	MTMR11	-	8249	3003	4.44665	5.66242	5.19682	5.10196	286.604	250.107	304.853	1.21889	0.285566	0.182075	1
chr20	47240792	47444420	PREX1	-	203628	6633	1.55677	1.89043	1.91037	1.78586	221.429	193.265	235.511	1.21859	0.285216	0.248204	1
chr1	161136180	161141010	PPOX	+	4830	1768	1.48245	1.92883	1.70863	1.70664	56.4345	49.2635	60.02	1.21835	0.284924	0.566201	1
chr2	44544747	44589001	PREPL	-	44254	7373	3.16868	3.91464	3.81328	3.6322	500.31	436.74	532.094	1.21833	0.284907	0.0949783	1
chr9	139743255	139745490	PHPT1	+	2235	1251	8.65689	10.8945	10.2349	9.92876	232.236	202.738	246.985	1.21824	0.284802	0.229913	1
chr17	63524682	63557740	AXIN2	-	33058	4232	0.7768	0.97266	0.923744	0.891068	70.536	61.5794	75.0143	1.21817	0.284717	0.520265	1
chr6	52535883	52551385	TMEM14A	+	15502	1014	6.80595	8.09115	8.51187	7.80299	147.57	128.843	156.933	1.21802	0.284534	0.350368	1
chr7	141356527	141401953	KIAA1147	-	45426	7296	3.17034	3.71752	4.01977	3.63588	495.852	432.951	527.303	1.21793	0.284428	0.104993	1
chr1	89401455	89435150	CCBL2	-	57188	1676	4.61706	4.71269	6.55464	5.2948	166	144.949	176.526	1.21785	0.284338	0.597156	1
chr17	80036213	80056106	FASN	-	19893	8458	87.2836	96.6435	116.093	100.007	15808.8	13804.2	16811.1	1.21782	0.284303	0.291863	1
chr21	35467161	35478561	SLC5A3	+	32692	11400	9.12894	10.8315	11.4127	10.4577	2227.9	1945.91	2368.9	1.21737	0.283773	0.00829529	0.499603
chr9	114423850	114432526	GNG10	+	8676	1255	1.37184	1.77075	1.57353	1.57204	36.8697	32.2108	39.1991	1.21696	0.283277	0.667918	1
chr8	146052902	146068606	ZNF7	+	15704	2251	1.12324	1.27893	1.46113	1.28777	54.22	47.3688	57.6456	1.21695	0.283274	0.604677	1
chr5	43444353	43483992	C5orf28	-	39639	2761	7.65989	9.6108	9.03929	8.77	452.183	395.056	480.746	1.21691	0.283219	0.108387	1
chrX	84258897	84348323	APOOL	+	89426	6467	7.99764	8.81784	10.6564	9.15728	1107.01	967.271	1176.88	1.2167	0.282971	0.313047	1
chr1	156561557	156564091	APOA1BP	+	2534	1121	7.46268	9.44769	8.69519	8.53519	178.885	156.317	190.169	1.21656	0.282806	0.290961	1
chr5	150632612	150649953	GM2A	+	17341	3688	17.6179	21.3276	21.5676	20.171	1389.83	1214.54	1477.48	1.2165	0.282733	0.0187683	0.797825
chr19	36803962	36822620	LOC100506930	-	18658	2125	0.975713	1.13126	1.25262	1.11986	44.4447	38.8424	47.2459	1.21635	0.282556	0.645471	1
chr19	51009258	51014345	JOSD2	-	5087	769	3.33353	3.75124	4.46554	3.8501	55.283	48.3162	58.7664	1.21629	0.282486	0.604976	1
chr2	209100952	209119806	IDH1	-	18854	2329	11.8117	13.5137	15.2411	13.5222	588.471	514.425	625.495	1.21591	0.282036	0.108789	1
chr14	23033806	23058143	DAD1	-	24337	697	46.1196	53.4122	58.7224	52.7514	686.971	600.636	730.138	1.21561	0.281678	0.069387	1
chr2	218135	264068	SH3YL1	-	45933	1788	2.16338	2.80683	2.4593	2.4765	82.3319	72.0006	87.4975	1.21523	0.281233	0.480134	1
chr19	30156326	30166383	PLEKHF1	+	10057	1739	0.815777	0.813219	1.17	0.932997	30.3289	26.5265	32.2301	1.21502	0.280974	0.751351	1
chr12	99007181	99038589	IKBIP	-	31408	3859	14.5638	16.7877	18.6115	16.6543	1201.04	1050.64	1276.25	1.21473	0.280639	0.0611944	1
chr6	88299784	88377172	ORC3	+	77388	2572	4.58871	5.34243	5.80861	5.24658	252.313	220.739	268.1	1.21456	0.280434	0.235581	1
chr4	83956238	83996971	COPS4	+	40733	1748	27.9882	31.4961	36.5492	32.0112	1046.02	915.165	1111.45	1.21448	0.280339	0.199291	1
chr1	63833260	63904233	ALG6	+	70973	3371	1.35529	1.80311	1.48809	1.54883	97.4508	85.2638	103.544	1.2144	0.280242	0.434055	1
chr4	84011210	84035911	PLAC8	-	24701	2049	9.76525	10.6263	13.1155	11.169	427.7	374.213	454.444	1.2144	0.28024	0.373482	1
chr17	38544772	38574202	TOP2A	-	29430	5753	136.383	172.543	158.991	155.972	16766.8	14671.1	17814.7	1.21427	0.280092	0.00587818	0.406884
chr20	34146506	34195484	FER1L4	-	48978	6579	1.22907	1.4663	1.53161	1.40899	173.213	151.58	184.03	1.21408	0.279858	0.3184	1
chr19	42363987	42375484	RPS19	+	11497	849	9.55401	10.9976	12.2278	10.9265	173.199	151.58	184.008	1.21393	0.27969	0.326088	1
chr19	28281400	28284848	LOC148189	-	3448	2051	1.21044	1.4529	1.49812	1.38715	53.0373	46.4214	56.3452	1.21378	0.279501	0.604428	1
chr6	29855382	29858856	HLA-H	+	3474	1839	0.830227	0.920051	1.08197	0.944082	32.4693	28.4213	34.4932	1.21364	0.279343	0.721492	1
chr4	13335036	13339925	HSP90AB2P	+	4889	4889	0.487069	0.681825	0.501844	0.556912	50.8657	44.5267	54.0352	1.21355	0.279231	0.583196	1
chr6	26124372	26124918	HIST1H2AC	+	546	546	43.4472	54.205	51.2761	49.6428	506.479	443.372	538.032	1.2135	0.279176	0.0976877	1
chr1	166825748	166845654	TADA1	-	19906	2247	0.766635	0.884831	0.984867	0.878778	36.7955	32.2108	39.0878	1.2135	0.279174	0.693829	1
chr12	54058943	54070512	ATP5G2	-	11569	1287	11.0054	12.681	14.111	12.5991	302.956	265.265	321.802	1.21313	0.278736	0.202045	1
chrX	128580477	128657460	SMARCA1	-	76983	4086	20.5901	23.9497	26.05	23.5299	1797.17	1573.59	1908.95	1.21312	0.278721	0.0233849	0.871886
chr7	128864854	129070052	AHCYL2	+	205198	5778	2.95168	3.32519	3.85354	3.3768	364.617	319.266	387.293	1.21307	0.278667	0.201811	1
chr19	11925106	11946016	ZNF440	+	20910	4181	0.569548	0.726662	0.656187	0.650799	50.8514	44.5267	54.0137	1.21306	0.278657	0.603718	1
chr6	32116139	32119720	PRRT1	-	3581	1896	1.65576	1.97125	2.05093	1.89265	67.0788	58.7373	71.2496	1.21302	0.278605	0.552688	1
chr2	200793633	200820459	TYW5	-	26826	5370	1.02804	1.20262	1.28967	1.17344	117.916	103.264	125.242	1.21283	0.27838	0.419101	1
chr11	31453948	31531169	IMMP1L	-	77221	795	0.507391	0.635304	0.602182	0.581626	8.6524	7.57901	9.18909	1.21244	0.277913	0.954877	1
chr4	154228620	154229963	ANXA2P1	-	1343	1343	0.905416	1.12822	1.0694	1.03435	25.9572	22.737	27.5673	1.21244	0.277913	0.753263	1
chr3	179322574	179342288	NDUFB5	+	19714	1059	6.30605	7.88766	7.4373	7.21034	142.765	125.054	151.62	1.21244	0.277913	0.357838	1
chr12	100594573	100618201	ACTR6	+	23628	1755	6.47282	8.06801	7.63006	7.3903	242.267	212.212	257.295	1.21244	0.277913	0.233062	1
chr20	6055491	6104191	FERMT1	-	48700	5151	2.70473	3.39185	3.17538	3.09065	297.385	260.528	315.813	1.2122	0.27763	0.188884	1
chr1	149856009	149858232	HIST2H2BE	-	2223	2223	8.60511	10.4058	10.4986	9.83649	408.76	358.108	434.086	1.21216	0.277585	0.137895	1
chr18	33048290	33077955	INO80C	-	29665	1088	3.99048	4.86802	4.83803	4.56551	92.9762	81.4743	98.7271	1.21176	0.2771	0.471002	1
chr14	58711522	58738727	PSMA3	+	27205	998	23.4866	28.5779	28.4011	26.8219	500.553	438.635	531.513	1.21174	0.277083	0.105867	1
chr2	178977181	178994382	RBM45	+	17201	1784	2.07702	2.37594	2.65511	2.36936	78.9202	69.1584	83.8011	1.21173	0.277064	0.523826	1
chr10	73079009	73123147	SLC29A3	+	44138	2273	1.58217	1.46611	2.36844	1.80557	76.7512	67.2637	81.495	1.21157	0.276884	0.755182	1
chr14	24549315	24553832	NRL	-	4517	1974	0.846499	1.02295	1.03013	0.966524	35.6726	31.2634	37.8772	1.21155	0.276854	0.693871	1
chr2	32248971	32264844	DPY30	-	15873	800	8.33059	9.69097	10.5255	9.5157	142.676	125.054	151.487	1.21138	0.276649	0.376368	1
chr15	44957929	44969086	PATL2	-	11157	1951	0.543851	0.64022	0.674793	0.619621	22.694	19.8949	24.0935	1.21104	0.276248	0.78843	1
chr1	1550794	1565990	MIB2	+	15196	3574	2.33743	2.48256	3.18355	2.66784	178.306	156.317	189.3	1.211	0.276198	0.465207	1
chr12	123237370	123255953	DENR	+	18583	3061	10.0572	11.6627	12.7291	11.483	657.02	576.005	697.527	1.21098	0.276169	0.0795279	1
chr5	122359077	122372425	PPIC	-	13348	1236	8.11475	9.34898	10.2902	9.25131	213.947	187.58	227.13	1.21084	0.27601	0.282096	1
chr1	32666201	32670991	CCDC28B	+	4790	877	1.95756	2.27592	2.46563	2.23304	36.7356	32.2108	38.998	1.21071	0.275856	0.693878	1
chr1	53361581	53387446	ECHDC2	-	25865	1590	2.97387	4.10565	3.07026	3.38326	100.474	88.106	106.659	1.21057	0.27569	0.462751	1
chr8	117657054	117768062	EIF3H	-	111008	1275	27.7629	32.6252	34.6342	31.6741	754.966	662.216	801.341	1.21009	0.275115	0.0640879	1
chrX	53111541	53117728	TSPYL2	+	6187	2828	6.29013	7.47008	7.75776	7.17265	379.092	332.529	402.373	1.21004	0.275054	0.157753	1
chr1	25664788	25688852	TMEM50A	+	24064	2302	63.9736	76.7224	78.2312	72.9757	3139.27	2754.02	3331.89	1.20983	0.274803	0.00567349	0.400258
chr20	44441254	44445596	UBE2C	+	4342	1601	24.7583	30.8711	29.054	28.2278	844.374	740.848	896.137	1.20961	0.274543	0.0477407	1
chr3	16216183	16271253	GALNTL2	+	55070	4641	0.924582	1.09832	1.14609	1.05633	91.7791	80.527	97.4051	1.2096	0.274526	0.484263	1
chr17	76183397	76203782	AFMID	+	20385	2160	3.17246	3.7871	3.86478	3.60812	145.76	127.896	154.691	1.20951	0.274425	0.368157	1
chr1	75171171	75199092	CRYZ	-	27921	2303	7.82135	9.35096	9.61719	8.92983	384.301	337.266	407.819	1.20919	0.274043	0.155755	1
chr6	49398072	49431041	MUT	-	32969	3886	7.80498	9.37515	9.5387	8.90628	646.614	567.478	686.182	1.20918	0.274027	0.0785842	1
chr5	140729827	140732260	PCDHGB1	+	2433	2433	1.14534	1.37009	1.40197	1.3058	59.3697	52.1057	63.0017	1.20911	0.27395	0.586705	1
chr11	85358962	85367597	TMEM126A	+	8635	818	11.3311	13.1182	14.3724	12.9406	197.526	173.37	209.603	1.209	0.273809	0.304091	1
chr12	95611521	95696566	VEZT	+	85045	4647	18.1667	21.5724	22.3777	20.7056	1798.17	1578.33	1908.1	1.20893	0.273736	0.0152571	0.70741
chr10	118644305	118765088	KIAA1598	-	120783	3943	5.34835	6.15285	6.78254	6.09458	448.957	394.108	476.382	1.20876	0.273526	0.136855	1
chr4	153242409	153456172	FBXW7	-	213763	4709	2.44422	2.81855	3.08999	2.78426	244.98	215.054	259.942	1.20873	0.27349	0.254995	1
chr9	139619045	139622636	SNHG7	-	3591	2409	3.97743	4.95761	4.68252	4.53919	203.961	179.054	216.414	1.20865	0.2734	0.279409	1
chr2	132285491	132291239	CCDC74A	+	5748	1457	0.799799	0.864622	1.0655	0.909974	24.82	21.7896	26.3351	1.20861	0.273347	0.78669	1
chr5	158690088	158713048	UBLCP1	+	22960	2392	19.1992	22.4256	23.9898	21.8715	977.567	858.323	1037.19	1.20839	0.273088	0.0447636	1
chr7	136912091	137028546	PTN	-	116455	1545	5.36043	6.53054	6.38342	6.09146	175.863	154.422	186.584	1.20827	0.272943	0.319523	1
chr4	71570653	71674336	RUFY3	+	103683	7414	6.26604	7.34763	7.80759	7.14042	989.363	868.744	1049.67	1.20827	0.272937	0.0436419	1
chr1	43124047	43142429	PPIH	+	18382	800	4.48195	5.1138	5.77272	5.12283	76.6003	67.2637	81.2686	1.20821	0.272869	0.539078	1
chr2	85771977	85788657	GGCX	-	16680	7462	1.50864	1.62913	2.01152	1.71643	239.488	210.317	254.073	1.20804	0.272672	0.389316	1
chrX	119005733	119010629	NDUFA1	+	4896	486	8.338	8.86545	11.3281	9.51051	86.3013	75.7901	91.557	1.20803	0.272661	0.525902	1
chr4	52886860	52904485	SGCB	-	17625	4279	30.7621	36.4373	37.9357	35.045	2802.48	2461.28	2973.07	1.20794	0.272545	0.00758065	0.475276
chr3	58490862	58522929	ACOX2	-	32067	2309	1.48324	1.78272	1.8077	1.69122	73.3514	64.4216	77.8163	1.20792	0.272529	0.538124	1
chrX	119658445	119709684	CUL4B	-	51239	5686	34.5545	39.428	44.0935	39.3587	4182.66	3673.92	4437.02	1.20771	0.27227	0.0942877	1
chr16	30389453	30394171	42614	-	4718	1592	1.41254	1.60396	1.75801	1.5915	47.4541	41.6845	50.3389	1.20761	0.27216	0.646135	1
chr10	17631957	17659373	PTPLA	-	27416	1307	14.3251	17.6666	16.9662	16.3193	398.821	350.529	422.968	1.20665	0.271013	0.147049	1
chr16	742499	755825	FBXL16	-	13326	3543	0.72931	0.797751	0.962739	0.829933	54.9693	48.3162	58.2958	1.20655	0.270887	0.625468	1
chr11	46958250	47185931	C11orf49	+	227681	2272	5.54669	6.52666	6.88456	6.3193	268.377	235.897	284.618	1.20654	0.270871	0.23483	1
chr3	42977833	42984283	KRBOX1	+	6450	691	1.53976	1.86947	1.81864	1.74262	22.6341	19.8949	24.0037	1.20653	0.27086	0.7885	1
chr19	11309970	11373157	DOCK6	-	63187	6387	4.21511	5.18245	4.99439	4.79732	572.305	503.057	606.929	1.20648	0.270807	0.0929844	1
chr8	57430877	57472382	LOC100507632	-	41505	2520	2.81939	3.18018	3.60403	3.2012	150.881	132.633	160.005	1.20637	0.270677	0.379038	1
chr9	113006091	113018920	TXN	-	12829	868	8.13145	9.65239	9.89851	9.22745	149.772	131.685	158.815	1.20602	0.270257	0.369581	1
chr1	145586492	145589435	NUDT17	-	2943	1091	2.4095	3.74536	2.08115	2.74534	56.0297	49.2635	59.4128	1.20602	0.270254	0.750665	1
chr10	93170095	93274520	HECTD2	+	104425	5836	2.51832	3.22657	2.85157	2.86549	312.46	274.739	331.321	1.20595	0.270167	0.184923	1
chr8	42195972	42229331	POLB	+	33359	1334	2.92813	3.77592	3.254	3.31935	82.9614	72.9479	87.9681	1.2059	0.270113	0.495332	1
chr4	57204456	57253638	AASDH	-	49182	3561	2.3974	2.61436	3.18935	2.73371	182.079	160.107	193.065	1.20585	0.270051	0.37501	1
chr6	38643701	38670952	GLO1	-	27251	2046	36.5858	44.1302	44.1473	41.6211	1591.13	1399.27	1687.06	1.20567	0.26983	0.0194672	0.808506
chr5	180256958	180262726	LOC729678	+	5768	2892	0.876971	1.09689	1.01511	0.996324	53.8607	47.3688	57.1067	1.20558	0.269723	0.604906	1
chr7	128281294	128301052	FLJ45340	+	19758	10263	1.5957	1.86373	1.97979	1.81307	347.927	306.002	368.889	1.20551	0.269645	0.184739	1
chr9	72658496	72841888	MAMDC2	+	183392	3618	8.54956	10.1067	10.543	9.73307	658.07	578.847	697.681	1.2053	0.269387	0.0836105	1
chr20	13765671	13799067	C20orf7	+	33396	2410	2.90603	3.77913	3.22512	3.30343	148.618	130.738	157.558	1.20514	0.269206	0.351398	1
chr19	54606159	54610281	NDUFA3	+	4122	354	2.41107	2.96872	2.851	2.7436	18.3079	16.1054	19.4092	1.20514	0.269195	0.830191	1
chr14	68056022	68067017	PIGH	-	10995	1438	1.12476	1.05369	1.66458	1.28101	34.4612	30.316	36.5337	1.2051	0.269148	0.766554	1
chr12	6548166	6560683	LOC678655	-	12517	2364	1.54064	1.64017	2.07573	1.75218	77.5292	68.2111	82.1882	1.20491	0.268926	0.555561	1
chr19	53341784	53360902	ZNF468	-	19118	4031	0.821335	1.06501	0.910138	0.932162	69.9828	61.5794	74.1844	1.2047	0.268668	0.537056	1
chr4	106967232	107237861	TBCK	-	270629	3698	5.87237	6.35457	7.81881	6.68192	461.806	406.424	489.497	1.2044	0.268315	0.387053	1
chr7	56131916	56148365	SUMF2	+	16449	2054	10.9312	13.3587	12.9989	12.4296	476.875	419.688	505.468	1.20439	0.268305	0.122805	1
chr12	7085346	7125842	LPCAT3	-	40496	2297	13.1007	15.4581	16.1283	14.8957	639.388	562.741	677.712	1.2043	0.2682	0.0885068	1
chr1	152004981	152009511	S100A11	-	4530	594	85.8549	97.1217	109.873	97.6164	1083.88	954.008	1148.81	1.20419	0.268067	0.137726	1
chr3	185361526	185542827	IGF2BP2	-	181301	3671	11.1482	13.5165	13.3711	12.6786	869.591	765.48	921.647	1.20401	0.267849	0.0538341	1
chr5	77656338	77776562	SCAMP1	+	120224	6244	5.7396	6.46484	7.36209	6.52218	760.857	669.795	806.388	1.20393	0.267756	0.158442	1
chr9	101984569	101992901	SEC61B	+	8332	562	15.5357	16.8177	20.5138	17.6224	185.088	162.949	196.158	1.2038	0.267595	0.378041	1
chr3	14693252	14714166	C3orf19	+	20914	2960	1.16229	1.45003	1.35064	1.32099	73.1718	64.4216	77.5469	1.20374	0.267525	0.538207	1
chr2	237994083	238007489	COPS8	+	13406	2323	6.38206	7.3003	8.09923	7.26053	315.25	277.581	334.084	1.20355	0.2673	0.21318	1
chrX	74273104	74376132	ABCB7	-	103028	2387	5.10599	6.55727	5.7627	5.80865	259.289	228.318	274.775	1.20348	0.267206	0.227982	1
chr15	42787503	42825259	SNAP23	+	37756	2641	11.8666	13.3354	15.2755	13.4925	665.949	586.426	705.711	1.20341	0.267128	0.17927	1
chr7	27778991	27869386	TAX1BP1	+	90395	3668	37.3651	45.5396	44.4682	42.4576	2910.14	2562.65	3083.89	1.2034	0.267113	0.00739861	0.468626
chr12	50523580	50561097	CERS5	-	37517	1943	28.8495	35.2101	34.2629	32.7742	1189.81	1047.8	1260.81	1.2033	0.266994	0.0323961	0.971586
chr6	32158542	32162606	GPSM3	-	4758	1358	4.85016	5.25408	6.45315	5.51913	139.834	123.159	148.172	1.20309	0.266748	0.415119	1
chr7	135347220	135361160	C7orf73	+	13940	2498	9.02569	10.7152	11.0312	10.2574	478.658	421.582	507.196	1.20308	0.26673	0.129653	1
chr16	3072625	3074287	HCFC1R1	-	1662	1000	3.10132	3.13141	4.33623	3.52299	65.6136	57.7899	69.5254	1.20307	0.266722	0.616279	1
chr3	186263855	186288332	TBCCD1	-	24477	3150	0.51377	0.596337	0.644816	0.584974	34.4156	30.316	36.4654	1.20284	0.266448	0.721155	1
chr6	117002366	117063030	KPNA5	+	60664	2158	2.70855	3.10018	3.41455	3.07443	123.681	108.948	131.047	1.20284	0.266442	0.432395	1
chr13	80910111	80915086	SPRY2	-	4975	2110	1.06762	1.12503	1.40551	1.19938	47.32	41.6845	50.1377	1.20279	0.266384	0.668824	1
chr17	7760002	7761172	LSMD1	-	1170	999	5.22865	5.86075	6.70439	5.93126	110.762	97.5797	117.353	1.20264	0.266204	0.464058	1
chr13	47345390	47371367	ESD	-	25977	1192	42.8324	51.6108	51.4917	48.645	1083.75	954.955	1148.15	1.20231	0.265804	0.0398704	1
chr14	24805226	24809242	RIPK3	-	4016	1921	3.47231	3.90181	4.49718	3.9571	141.914	125.054	150.345	1.20224	0.265729	0.405573	1
chr7	150773707	150777951	FASTK	-	4244	1852	21.5627	25.9734	25.9099	24.482	847.139	746.532	897.442	1.20215	0.265614	0.0586703	1
chr18	33552587	33559250	C18orf21	+	6663	1127	3.11494	3.83945	3.60354	3.51931	74.1749	65.3689	78.5779	1.20207	0.265518	0.538576	1
chr1	99729847	99775138	LPPR4	+	45291	5022	14.579	16.8564	18.2231	16.5529	1553.36	1368.96	1645.56	1.20205	0.2655	0.0250887	0.900614
chr2	95831182	95850064	ZNF2	+	18882	3953	0.525497	0.613286	0.65648	0.598421	44.0711	38.8424	46.6855	1.20192	0.265341	0.669036	1
chr4	3505323	3534224	LRPAP1	-	28901	10536	4.98599	6.0648	5.92824	5.65967	1114.38	982.429	1180.35	1.20146	0.264793	0.0378845	1
chr1	37940118	37949978	ZC3H12A	+	9860	2716	2.26795	2.70142	2.78379	2.58439	131.091	115.58	138.846	1.2013	0.264594	0.412953	1
chr4	108910869	108956331	HADH	+	45462	2033	7.49181	8.635	9.37852	8.50177	323.409	285.16	342.533	1.20119	0.264469	0.21069	1
chrX	128937263	128977910	ZDHHC9	-	40647	4878	11.6523	13.6788	14.3367	13.2226	1205.49	1062.96	1276.76	1.20114	0.264401	0.0368134	1
chr10	43084554	43133992	ZNF33B	-	49438	5958	0.696329	0.873143	0.803516	0.790996	88.0967	77.6848	93.3027	1.20104	0.264286	0.497364	1
chr10	93388196	93392858	PPP1R3C	-	4662	2573	2.9836	3.7296	3.46538	3.39286	163.275	144.001	172.912	1.20076	0.263954	0.347786	1
chr2	135676391	135716915	CCNT2	+	40524	7010	2.43765	3.0531	2.79772	2.76282	361.983	319.266	383.341	1.2007	0.263871	0.170605	1
chr1	173832385	173833079	LOC100506046	+	694	694	0.610716	0.82573	0.603593	0.680013	8.59252	7.57901	9.09927	1.20059	0.263743	0.955011	1
chr1	20808883	20812728	CAMK2N1	-	3845	2351	85.2833	98.4569	106.437	96.7257	4249.79	3748.77	4500.3	1.20048	0.263607	0.0209083	0.818618
chr12	89813497	89920039	POC1B	-	106542	3622	3.96514	4.41609	5.08457	4.4886	303.889	268.107	321.78	1.20019	0.263264	0.232897	1
chr3	179065479	179111008	MFN1	+	45529	3513	7.83214	8.91241	9.89993	8.88149	583.047	514.425	617.358	1.20009	0.263146	0.112582	1
chr20	23345020	23353683	GZF1	+	8663	4741	0.811777	1.05507	0.896176	0.921009	81.5847	72.0006	86.3767	1.19967	0.262634	0.509861	1
chr5	75911306	75919240	F2RL2	-	7934	3410	40.7382	44.6434	53.1773	46.1863	2943.48	2597.7	3116.37	1.19966	0.262629	0.306556	1
chr12	7013896	7023406	LRRC23	+	9510	1800	0.673376	0.751664	0.879726	0.768255	25.7632	22.737	27.2763	1.19964	0.262606	0.785863	1
chr9	110247132	110252047	KLF4	-	4915	2933	1.53011	1.77831	1.91238	1.74027	95.5377	84.3165	101.148	1.19963	0.262586	0.499462	1
chr6	134490383	134639196	SGK1	-	148813	3965	1.69876	2.09199	1.9954	1.92872	142.767	126.001	151.149	1.19959	0.26254	0.386392	1
chr9	26947036	27062931	IFT74	+	115895	2772	4.02389	4.8876	4.76056	4.55735	236.118	208.423	249.966	1.19932	0.262221	0.270085	1
chr1	150521897	150533412	ADAMTSL4	+	11515	4299	4.24865	5.28252	4.89794	4.8097	386.369	341.055	409.026	1.19929	0.262186	0.162444	1
chrX	68048839	68062006	EFNB1	+	13167	3330	7.83186	9.35902	9.44731	8.8794	552.716	487.899	585.124	1.19927	0.262161	0.112805	1
chr12	31824070	31882108	AMN1	-	58038	2110	1.14889	1.16001	1.6144	1.30777	51.5121	45.474	54.5311	1.19917	0.262037	0.668227	1
chr5	179264265	179285840	C5orf45	-	21575	1201	2.01114	2.02829	2.83724	2.29223	51.5121	45.474	54.5311	1.19917	0.262037	0.668227	1
chr17	15339331	15370925	CDRT4	-	31594	2498	2.96124	3.53752	3.56851	3.35575	156.674	138.317	165.853	1.19908	0.261925	0.371825	1
chr21	38437663	38445458	PIGP	-	7795	1236	3.23833	4.04544	3.72615	3.66997	84.7736	74.8427	89.7391	1.19904	0.261875	0.510901	1
chrX	117861558	117928496	IL13RA1	+	66938	4006	18.3906	21.3803	22.7501	20.8403	1560.23	1377.48	1651.61	1.199	0.261836	0.0263964	0.915502
chr4	48887404	48908815	OCIAD2	-	21411	764	5.58459	6.07687	7.2573	6.30625	90.1342	79.5796	95.4115	1.19894	0.261764	0.526842	1
chr7	112063198	112117258	IFRD1	+	54060	4044	3.94	4.33931	5.10292	4.46074	336.914	297.476	356.633	1.19886	0.261665	0.279804	1
chr22	50713407	50746001	PLXNB2	-	32594	6335	66.452	78.7228	80.7494	75.308	8915.18	7871.75	9436.9	1.19883	0.261629	0.00254226	0.238319
chrX	54834170	54842445	MAGED2	+	8275	2289	30.3994	35.0659	37.8624	34.4426	1473.07	1300.75	1559.23	1.19872	0.261489	0.0297074	0.930429
chr14	35870715	35873960	NFKBIA	-	3245	1567	10.6058	13.3413	12.0919	12.013	351.894	310.739	372.471	1.19866	0.261422	0.178815	1
chr10	104433483	104474190	ARL3	-	40707	3874	2.31311	2.70776	2.84047	2.62045	189.893	167.686	200.996	1.19865	0.26141	0.331285	1
chr10	124768428	124817806	ACADSB	+	49378	5941	3.25217	3.98191	3.82084	3.68497	408.735	360.95	432.627	1.19858	0.261325	0.15735	1
chr5	34017962	34043371	C1QTNF3	-	25409	3670	0.440709	0.364165	0.708356	0.50441	34.3271	30.316	36.3326	1.19846	0.261183	0.884202	1
chr3	146232966	146262628	PLSCR1	-	29662	2210	10.604	13.1101	12.3391	12.0177	496.652	438.635	525.661	1.1984	0.26111	0.123572	1
chr2	230787206	230877825	FBXO36	+	90619	2815	1.34988	1.68655	1.55185	1.52943	80.4474	71.0532	85.1446	1.19832	0.261015	0.524728	1
chr14	55595934	55612148	LGALS3	+	16214	2040	19.119	23.9807	21.8771	21.6589	825.866	729.479	874.059	1.1982	0.260864	0.0598007	1
chr4	140211070	140223705	NDUFC1	-	12635	1453	6.78549	8.02762	8.29007	7.70106	209.144	184.738	221.347	1.19816	0.260824	0.307459	1
chr1	113066140	113162040	ST7L	-	95900	4687	1.41546	1.6597	1.73198	1.60238	140.492	124.106	148.685	1.19805	0.260685	0.405361	1
chr1	38273472	38275126	C1orf122	+	1654	1318	6.53945	7.58013	8.09492	7.40483	182.303	161.054	192.928	1.19791	0.260518	0.344823	1
chr12	91539034	91576806	DCN	-	37772	2509	17.6025	20.2556	21.9561	19.9381	935.065	826.112	989.541	1.19783	0.260423	0.0604456	1
chr10	120068571	120101839	FAM204A	-	33268	2766	5.2405	6.4854	6.08104	5.93565	306.671	270.95	324.532	1.19776	0.260335	0.211742	1
chr2	55746739	55772216	CCDC104	+	25477	1299	3.76384	4.29114	4.70598	4.25365	102.933	90.9481	108.926	1.19767	0.260228	0.487736	1
chr22	50171537	50173958	LOC90834	-	2421	2421	1.27135	1.63405	1.43316	1.44618	65.4027	57.7899	69.2091	1.1976	0.260144	0.570252	1
chrX	102470019	102472128	BEX4	+	2109	1282	10.6752	13.1062	12.447	12.0761	289.486	255.791	306.333	1.19759	0.260132	0.225675	1
chr11	85339621	85347583	TMEM126B	+	7962	1336	5.36396	6.26026	6.55683	6.06035	151.151	133.58	159.936	1.19731	0.259793	0.388725	1
chr7	92759367	92777680	SAMD9L	-	18313	7133	2.78724	3.08324	3.58987	3.15345	420.162	371.371	444.558	1.19707	0.259508	0.250032	1
chr1	211499956	211548286	TRAF5	+	48330	4119	2.54856	2.91762	3.17666	2.88094	221.854	196.107	234.728	1.19694	0.25935	0.303695	1
chr1	222841354	222885864	AIDA	-	44510	3006	2.81637	3.25312	3.475	3.1815	178.98	158.212	189.364	1.1969	0.259308	0.352025	1
chr12	122356462	122441832	WDR66	+	85370	4295	0.8718	0.975805	1.12106	0.989556	79.2959	70.1058	83.8909	1.19663	0.258981	0.555999	1
chr13	40229763	40365802	COG6	+	136039	7005	4.327	5.05802	5.29633	4.89378	640.711	566.531	677.802	1.19641	0.258709	0.100504	1
chr13	22066827	22178355	EFHA1	-	111528	1933	17.1772	19.6487	21.4646	19.4302	701.671	620.531	742.24	1.19614	0.258383	0.0931958	1
chr16	2273566	2285743	E4F1	+	12177	2573	5.07542	6.64836	5.51966	5.74781	276.371	244.423	292.344	1.19606	0.258289	0.283802	1
chr11	394216	404908	PKP3	+	10692	2809	1.03781	1.20503	1.29993	1.18092	62.1252	54.9478	65.7139	1.19593	0.258137	0.606517	1
chr19	17622431	17632097	PGLS	+	9666	1034	17.4815	21.1014	20.7868	19.7899	382.39	338.213	404.478	1.19593	0.258129	0.177521	1
chr3	39149151	39180394	TTC21A	+	31243	4258	0.744597	0.934329	0.850536	0.843154	67.4688	59.6847	71.3609	1.19563	0.257774	0.570795	1
chr11	10326641	10328923	ADM	+	2282	1449	16.5483	20.2354	19.3389	18.7075	506.489	448.109	535.679	1.19542	0.257521	0.12705	1
chr14	23815526	23822080	SLC22A17	-	6554	2410	1.40693	1.77088	1.58868	1.58883	71.7352	63.4742	75.8657	1.19522	0.257277	0.554623	1
chrX	38008587	38080177	SRPX	-	71590	1903	3.56404	4.50271	4.03417	4.03364	143.47	126.948	151.731	1.19522	0.257277	0.386768	1
chr10	16632616	16859453	RSU1	-	226837	3753	23.4326	27.0854	28.9765	26.4982	1858.58	1644.64	1965.54	1.19512	0.257152	0.0226108	0.860215
chr9	33673501	33677418	PTENP1	-	3917	3917	4.08739	4.55389	5.22489	4.62206	338.307	299.371	357.775	1.19509	0.257119	0.221644	1
chr19	9523270	9546234	ZNF266	-	22964	3601	5.221	6.52709	5.97038	5.90616	397.164	351.476	420.007	1.19498	0.256987	0.164383	1
chr14	68143518	68162510	RDH11	-	18992	2566	27.3642	30.4743	34.9757	30.9381	1483.74	1313.06	1569.07	1.19497	0.256976	0.201757	1
chr4	108852716	108874613	CYP2U1	+	21897	4752	16.3407	19.3147	19.7882	18.4812	1641.08	1452.33	1735.45	1.19494	0.256943	0.0257305	0.909028
chr16	88709696	88717457	CYBA	-	7761	688	12.4341	14.0243	15.7784	14.0789	180.912	160.107	191.315	1.19492	0.256918	0.360584	1
chr9	2621792	2654485	VLDLR	+	32693	3636	1.50063	1.79992	1.78666	1.69574	115.612	102.317	122.26	1.19492	0.256915	0.453463	1
chr3	49057907	49060926	NDUFAF3	+	3019	1691	13.0726	15.5463	15.6662	14.7617	466.641	413.056	493.434	1.19459	0.256521	0.147237	1
chr16	8768443	8878432	ABAT	+	109989	5930	0.623708	0.770802	0.716294	0.703601	78.1275	69.1584	82.612	1.19453	0.256446	0.539856	1
chr5	110834021	110848157	STARD4	-	14136	2264	13.8817	15.0339	18.1292	15.6816	663.532	587.373	701.612	1.19449	0.256396	0.35518	1
chr20	17550598	17588652	DSTN	+	38054	1746	54.8023	61.1897	69.8412	61.9444	2021.46	1789.59	2137.39	1.19435	0.25622	0.184031	1
chr12	93861265	93897548	MRPL42	+	36283	3247	9.58404	11.5812	11.3149	10.8267	657.013	581.689	694.675	1.19424	0.25609	0.0947364	1
chrX	154299694	154351349	BRCC3	+	51655	2932	2.82531	3.75726	3.02498	3.20252	175.475	155.37	185.528	1.1941	0.255929	0.362363	1
chr3	156527059	156529810	PA2G4P4	-	2751	2751	1.63913	1.87266	2.04476	1.85218	95.224	84.3165	100.678	1.19405	0.255858	0.513449	1
chr9	108320410	108403399	FKTN	+	82989	7456	5.70646	6.82842	6.81268	6.44919	898.688	795.796	950.134	1.19394	0.255732	0.0631243	1
chr2	8822112	8824583	ID2	+	2471	1364	2.28155	2.50725	2.90485	2.56455	65.2543	57.7899	68.9865	1.19375	0.255496	0.606704	1
chr2	24290453	24299314	SF3B14	-	8861	771	13.9781	16.445	17.0068	15.81	227.827	201.791	240.846	1.19354	0.255246	0.298649	1
chr13	114567149	114569805	LOC100506394	+	2656	1942	4.82653	5.79969	5.7315	5.45257	197.872	175.265	209.176	1.19349	0.255182	0.32598	1
chr3	187439164	187463513	BCL6	-	24349	3975	7.42188	9.33702	8.3822	8.38036	622.475	551.373	658.026	1.19343	0.255116	0.0957514	1
chr17	37885408	37886788	MIEN1	-	1380	754	22.6941	29.3291	24.8888	25.6373	361.46	320.213	382.084	1.19322	0.254856	0.219367	1
chr16	87425800	87438380	MAP1LC3B	+	12580	2288	31.7034	37.2589	38.476	35.8128	1531.35	1356.64	1618.7	1.19317	0.254798	0.0303227	0.940349
chr6	31367560	31383090	MICA	+	15530	2370	8.03109	9.52389	9.67501	9.07666	402.062	356.213	424.987	1.19307	0.254676	0.177482	1
chr5	131528303	131563556	P4HA2	-	35253	2705	25.2863	30.4354	29.946	28.5559	1443.55	1278.96	1525.84	1.19304	0.254637	0.031125	0.95444
chr13	21750371	21753220	MRP63	+	2849	2655	4.6937	5.45857	5.74665	5.29964	262.992	233.054	277.961	1.19269	0.254216	0.270345	1
chr2	44001177	44037149	DYNC2LI1	+	35972	1936	1.53096	1.79206	1.90037	1.74113	63.0684	55.8952	66.6551	1.1925	0.253991	0.606636	1
chr14	61201458	61435398	MNAT1	+	233940	1383	10.3577	11.5198	13.2546	11.7107	302.515	268.107	319.718	1.1925	0.25399	0.251594	1
chr11	18553243	18610281	UEVLD	-	57038	2119	7.97495	9.17103	9.88747	9.01115	357.019	316.424	377.317	1.19244	0.25392	0.208805	1
chr12	12870301	12875305	CDKN1B	+	5004	2413	2.42191	3.02494	2.73656	2.7278	122.902	108.948	129.879	1.19212	0.25353	0.432555	1
chr17	7293046	7298162	PLSCR3	-	5116	2069	24.8732	29.6685	29.699	28.0802	1085.71	962.534	1147.3	1.19195	0.253329	0.0501809	1
chr12	105413561	105478341	ALDH1L2	-	64780	7539	3.79086	4.0789	4.96423	4.27799	602.666	534.32	636.839	1.19187	0.253225	0.383653	1
chr2	178487976	178973066	PDE11A	-	485090	9790	1.14831	1.44224	1.29374	1.29476	237.152	210.317	250.57	1.19139	0.252643	0.276434	1
chr9	140201347	140317714	EXD3	-	116367	2881	0.486324	0.613921	0.556828	0.552357	29.9098	26.5265	31.6014	1.19131	0.252553	0.751669	1
chr16	58497548	58547523	NDRG4	+	49975	4311	3.63585	4.51418	4.15688	4.1023	330.071	292.739	348.736	1.19129	0.252521	0.208252	1
chr19	47123724	47128354	PTGIR	-	4630	2086	8.80594	10.1207	10.91	9.94555	387.738	343.897	409.658	1.19122	0.252443	0.195268	1
chr22	38507501	38577836	PLA2G6	-	70335	3269	2.17818	2.52165	2.68674	2.46219	150.583	133.58	159.085	1.19093	0.252093	0.407811	1
chr9	131182758	131199630	CERCAM	+	16872	2689	13.5712	15.2837	17.0434	15.2994	768.921	682.111	812.326	1.1909	0.252054	0.11172	1
chr19	44395955	44405955	LOC100505715	-	10000	2191	0.554986	0.530194	0.792064	0.625748	25.6291	22.737	27.0752	1.1908	0.251928	0.819246	1
chr13	38923941	38937143	UFM1	+	13202	2601	23.4399	27.5451	28.2878	26.4243	1284.6	1139.69	1357.06	1.19072	0.251837	0.0415811	1
chr17	39981333	39992523	NT5C3L	-	11190	1646	9.40301	10.9237	11.4605	10.5957	325.687	288.95	344.056	1.19071	0.251824	0.22815	1
chr16	23568861	23585710	UBFD1	+	16849	4931	21.047	25.7345	24.4355	23.739	2186.88	1940.23	2310.21	1.19069	0.251796	0.0166318	0.747603
chr8	126010719	126034525	SQLE	+	23806	2989	39.0957	43.0006	50.1383	44.0782	2462.14	2184.65	2600.89	1.19053	0.251605	0.261294	1
chr2	120060019	120124258	C2orf76	-	64239	950	1.30664	1.21155	1.92972	1.48263	26.6921	23.6844	28.196	1.19049	0.251553	0.817675	1
chr6	158530535	158589312	SERAC1	-	58777	3969	3.28658	3.71113	4.09581	3.69784	274.386	243.476	289.841	1.19043	0.251484	0.272432	1
chr19	44979858	45004574	ZNF180	-	24716	3121	0.820117	0.739432	1.21865	0.926067	54.4472	48.3162	57.5128	1.19034	0.251377	0.802139	1
chr1	229406878	229440128	RAB4A	+	33640	1453	12.4739	14.4656	15.3002	14.0799	382.169	339.161	403.674	1.19021	0.251221	0.197983	1
chr5	74063102	74072734	NSA2	+	9632	1104	3.72437	4.55904	4.26235	4.18192	86.4662	76.7374	91.3305	1.19017	0.251166	0.52639	1
chr12	105501491	105562906	KIAA1033	+	61415	5806	24.5249	28.1831	30.2337	27.6472	2999.62	2662.13	3168.36	1.19016	0.251159	0.0144649	0.694886
chr12	56735381	56754037	STAT2	-	18656	4550	51.5983	64.022	58.9088	58.1764	4946.31	4390.14	5224.39	1.19003	0.250995	0.0145968	0.694886
chr8	101162838	101166230	POLR2K	+	3392	971	17.6755	20.798	21.3545	19.9427	361.81	321.16	382.134	1.18985	0.250785	0.205844	1
chr11	73685715	73693889	UCP2	-	8174	1646	3.37881	3.58891	4.46618	3.8113	117.396	104.211	123.988	1.18978	0.250691	0.490096	1
chr16	3550962	3587669	CLUAP1	+	36707	2821	3.65247	4.09653	4.58363	4.11088	216.647	192.317	228.811	1.18976	0.25067	0.329807	1
chr3	122399671	122449687	PARP14	+	50016	7708	7.76727	9.39062	9.11372	8.7572	1261.44	1119.8	1332.26	1.18974	0.250641	0.0406555	1
chr3	180701497	180707562	DNAJC19	-	6065	2564	0.494009	0.343586	0.840213	0.559269	26.6778	23.6844	28.1745	1.18958	0.250452	0.966566	1
chr9	75766780	75785307	ANXA1	+	18527	1399	160.778	180.604	202.101	181.161	4736.63	4205.4	5002.25	1.18948	0.250333	0.124951	1
chr1	219347191	219386207	LYPLAL1	+	39016	1892	1.46975	1.7326	1.76939	1.65725	58.6824	52.1057	61.9707	1.18933	0.250146	0.625889	1
chr11	60704554	60719257	SLC15A3	-	14703	2116	3.51332	4.52546	3.85976	3.96618	156.839	139.264	165.626	1.18929	0.250107	0.372236	1
chr18	32820993	32838397	ZNF397	+	17404	3321	0.682711	0.717129	0.916901	0.772247	48.0094	42.6319	50.6981	1.18921	0.249999	0.69172	1
chr21	42792519	42831141	MX1	+	38622	3605	3.86492	5.0054	4.19844	4.35625	293.364	260.528	309.781	1.18905	0.24981	0.2616	1
chrX	80369199	80457441	HMGN5	-	88242	2126	2.33044	2.96547	2.5912	2.62904	104.535	92.8428	110.38	1.1889	0.249622	0.475442	1
chr4	6784458	6885899	KIAA0232	+	101441	7857	1.32479	1.52275	1.62551	1.49102	218.667	194.212	230.895	1.18888	0.249603	0.323293	1
chr17	38974368	38978863	KRT10	-	4495	2140	4.10041	4.30995	5.41201	4.60746	184.522	163.896	194.836	1.18878	0.249476	0.474657	1
chr7	30634180	30673648	GARS	+	39468	2749	59.1131	67.8721	72.7271	66.5708	3419.85	3038.23	3610.65	1.18841	0.249027	0.0140618	0.694829
chr16	30759619	30772497	PHKG2	+	12878	5510	3.87808	4.66004	4.57586	4.37132	449.923	399.793	474.988	1.18809	0.248638	0.163664	1
chr6	26250369	26250835	HIST1H3F	-	466	466	27.9422	36.4168	30.0493	31.4694	273.993	243.476	289.251	1.18801	0.248547	0.310818	1
chr1	120161999	120190390	ZNF697	-	28391	5080	1.506	1.90891	1.67524	1.69672	160.971	143.054	169.93	1.18787	0.248382	0.373312	1
chr16	70010201	70099851	PDXDC2P	-	89650	4182	0.881843	1.08694	1.01927	0.996019	77.8138	69.1584	82.1414	1.18773	0.248204	0.555971	1
chr8	54764367	54871863	RGS20	+	107496	2307	0.965891	1.18095	1.11489	1.08724	46.9009	41.6845	49.509	1.18771	0.248179	0.669024	1
chr2	61372242	61391964	C2orf74	+	19722	976	0.571026	0.596104	0.707462	0.624864	11.7216	10.4211	12.3719	1.18719	0.247552	0.937495	1
chr9	32553523	32573182	NDUFB6	-	19659	861	6.23191	6.68165	8.11177	7.00844	112.95	100.422	119.214	1.18713	0.247481	0.502298	1
chr3	195241220	195270224	PPP1R2	-	29004	3467	6.22373	7.27691	7.50595	7.0022	453.906	403.582	479.069	1.18704	0.24737	0.169833	1
chrX	105855159	105922673	CXorf57	+	67514	3904	1.3467	1.71417	1.48508	1.51532	110.807	98.5271	116.947	1.18695	0.247264	0.464543	1
chr4	186990308	187006252	TLR3	+	15944	3041	1.26622	1.29675	1.71694	1.42663	80.9741	72.0006	85.4608	1.18695	0.247255	0.588769	1
chr10	12171639	12211957	SEC61A2	+	40318	3503	3.96271	4.79097	4.63311	4.46227	291.93	259.581	308.104	1.18693	0.247233	0.24999	1
chr21	34001068	34100351	SYNJ1	-	99283	7211	4.43877	5.19571	5.34978	4.99475	673.337	598.742	710.635	1.18688	0.247176	0.108493	1
chr11	16760147	16779901	C11orf58	+	19754	3980	7.27987	8.82354	8.47952	8.19431	609.383	541.899	643.125	1.1868	0.247075	0.115721	1
chr3	44790235	44803173	KIAA1143	-	12938	5141	0.895686	1.07519	1.05589	1.00892	96.9308	86.2112	102.291	1.18651	0.246727	0.51388	1
chr1	86194915	86622121	COL24A1	-	427206	6500	0.764181	0.894177	0.916926	0.858428	104.386	92.8428	110.158	1.1865	0.246709	0.501403	1
chr12	14923653	14924065	HIST4H4	-	412	412	6.74468	8.949	7.11711	7.6036	58.5769	52.1057	61.8126	1.18629	0.24646	0.606328	1
chr1	101337940	101360418	EXTL2	-	22478	2887	5.39142	6.368	6.43526	6.06489	326.96	290.844	345.018	1.18626	0.246426	0.232801	1
chr2	28113481	28561767	BRE	+	448286	2103	9.47697	10.4753	11.9951	10.6491	418.55	372.319	441.666	1.18626	0.246417	0.219563	1
chr6	83920109	84140938	ME1	-	220829	3517	9.75944	10.9766	12.1857	10.9739	720.976	641.373	760.777	1.18617	0.246309	0.108016	1
chr6	111279762	111289091	GTF3C6	+	9329	950	3.78248	4.19083	4.76191	4.24507	75.5992	67.2637	79.767	1.18588	0.245964	0.589025	1
chr7	6061877	6098860	EIF2AK1	-	36983	4465	20.6577	24.1246	24.888	23.2234	1937.69	1724.22	2044.43	1.18571	0.245751	0.0262793	0.915312
chr5	112849390	112930984	YTHDC2	+	81594	6308	8.54105	10.0543	10.21	9.6018	1131.72	1007.06	1194.05	1.18568	0.245713	0.0551103	1
chr2	9614669	9628591	IAH1	+	13922	906	31.3971	34.5974	39.8514	35.2819	597.264	531.478	630.157	1.18567	0.245702	0.230823	1
chr5	140787769	140790232	PCDHGB6	+	2463	2463	1.0491	1.24772	1.23911	1.17865	54.2963	48.3162	57.2863	1.18566	0.245685	0.646482	1
chr10	7830092	7849762	ATP5C1	+	19670	1146	34.5133	38.4165	43.4875	38.8058	831.412	739.901	877.167	1.18552	0.245521	0.17346	1
chr12	56498102	56507694	PA2G4	+	9592	2626	11.5195	13.8657	13.4643	12.9499	635.522	565.583	670.491	1.18549	0.245479	0.113157	1
chr5	138745891	138775214	DNAJC18	-	29323	5102	2.97247	3.32924	3.72083	3.34085	318.265	283.265	335.765	1.18534	0.245297	0.254149	1
chr8	95835533	95892721	INTS8	+	57188	3373	11.7637	13.5683	14.3276	13.2198	833.37	741.795	879.157	1.18517	0.2451	0.0875914	1
chr14	68117866	68141602	VTI1B	-	23736	1330	10.8371	12.7837	12.8769	12.1659	302.26	269.055	318.863	1.18512	0.245037	0.251759	1
chr19	3750770	3761673	APBA3	-	10903	2158	2.15321	2.29768	2.82688	2.42592	97.9053	87.1586	103.279	1.18495	0.244827	0.542196	1
chr19	36525886	36545664	THAP8	-	19778	1825	1.02719	1.19002	1.24728	1.15483	39.3713	35.0529	41.5305	1.1848	0.244639	0.719442	1
chr19	42460832	42463528	RABAC1	-	2696	807	40.4537	42.2297	53.5958	45.4264	685.248	610.11	722.817	1.18473	0.244562	0.4981	1
chr6	132778662	132834337	STX7	-	55675	4270	13.9511	15.4882	17.6041	15.6811	1251.28	1114.11	1319.86	1.18468	0.244493	0.190249	1
chr12	77252495	77272799	CSRP2	-	20304	901	3.87897	4.14385	5.07708	4.36663	73.399	65.3689	77.414	1.18426	0.24399	0.606445	1
chr6	56819772	56892142	BEND6	+	72370	2698	0.732739	0.691562	1.03862	0.820975	41.483	36.9477	43.7507	1.18413	0.243822	0.754793	1
chr15	44580908	44707959	CASC4	+	127051	3985	12.63	15.1464	14.7823	14.1862	1056.11	940.744	1113.79	1.18394	0.2436	0.0601243	1
chr3	156865585	156878482	CCNL1	-	12897	2624	5.2987	6.67127	5.85489	5.94162	291.405	259.581	307.317	1.1839	0.243543	0.245172	1
chr6	138409641	138428660	PERP	-	19019	4302	18.2753	21.6689	21.6392	20.5278	1650.57	1470.33	1740.69	1.18388	0.243522	0.0330487	0.978843
chr3	100211462	100296285	TMEM45A	+	84823	1564	5.38128	6.18478	6.5509	6.03899	176.543	157.264	186.182	1.18388	0.243518	0.385142	1
chr3	107761940	107809935	CD47	-	47995	5346	27.3412	32.0848	32.7105	30.7122	3068.13	2733.18	3235.61	1.18383	0.243458	0.0146614	0.694886
chr2	207024317	207027653	EEF1B2	+	3336	1110	1.14112	1.40355	1.29388	1.27951	26.5867	23.6844	28.0379	1.18381	0.243439	0.785063	1
chr3	194406621	194409766	FAM43A	+	3145	3145	2.15872	2.08772	3.02539	2.42394	142.503	126.948	150.28	1.18379	0.243415	0.69804	1
chr7	34968492	35077653	DPY19L1	-	109161	4865	4.39423	5.41343	5.00038	4.93601	448.771	399.793	473.26	1.18376	0.24338	0.166431	1
chr6	26156558	26157343	HIST1H1E	+	785	785	15.8128	17.9508	19.5153	17.7596	260.54	232.107	274.757	1.18375	0.243365	0.298523	1
chr1	36921361	36930040	MRPS15	-	8679	965	17.2998	20.7854	20.1313	19.4055	349.865	311.687	368.954	1.18373	0.243344	0.219698	1
chrX	55744109	55785207	RRAGB	+	41098	2207	5.25091	5.66706	6.77864	5.89887	243.521	216.949	256.806	1.18372	0.243324	0.358643	1
chr12	28410132	28703099	CCDC91	+	292967	2335	9.32944	9.9362	12.1734	10.4797	457.251	407.372	482.191	1.18366	0.243258	0.425133	1
chr3	187896330	187898596	FLJ42393	+	2266	2266	0.715489	0.701244	1.00353	0.806753	34.0277	30.316	35.8835	1.18365	0.24324	0.777701	1
chr12	109991520	110011358	MMAB	-	19838	4225	1.33871	1.41589	1.7672	1.50726	119.088	106.106	125.58	1.18353	0.243095	0.502664	1
chr8	26240522	26270644	BNIP3L	+	30122	3500	27.2461	30.6656	33.8675	30.5931	2001.09	1782.96	2110.16	1.18351	0.243074	0.0922677	1
chr3	179306254	179322434	MRPL47	-	16180	1180	13.9826	15.9891	17.1645	15.7121	346.559	308.845	365.416	1.18317	0.242658	0.235739	1
chr3	186501360	186507685	EIF4A2	+	6325	1890	15.0692	18.2632	17.4222	16.9182	597.23	532.425	629.632	1.18257	0.241931	0.125603	1
chr10	97423152	97453900	TCTN3	-	30748	2739	9.88353	11.7972	11.5816	11.0874	567.426	505.899	598.189	1.18243	0.241753	0.136558	1
chr6	143743968	143771841	ADAT2	-	27873	6253	0.734376	0.915519	0.828366	0.826087	96.6913	86.2112	101.931	1.18234	0.241651	0.513928	1
chr19	58281019	58291984	ZNF586	+	10965	2270	0.943004	0.982835	1.22837	1.0514	44.6264	39.7898	47.0448	1.18233	0.241636	0.716868	1
chr12	121647663	121671909	P2RX4	+	24246	2028	2.98547	3.27592	3.80934	3.35691	127.501	113.685	134.409	1.1823	0.241591	0.479051	1
chr4	39046450	39127853	KLHL5	+	81403	7984	15.7234	18.839	18.3797	17.6474	2632.88	2347.6	2775.52	1.18228	0.241571	0.0174286	0.758398
chr6	56911383	56920023	KIAA1586	+	8640	2896	0.577336	0.767367	0.599245	0.647982	35.0595	31.2634	36.9575	1.18213	0.241392	0.721123	1
chr19	44270684	44285409	KCNN4	-	14725	2240	0.668552	0.991662	0.61342	0.757878	31.8705	28.4213	33.5951	1.18204	0.241279	0.734396	1
chr16	11641577	11681322	LITAF	-	39745	2926	79.943	95.6832	93.4307	89.6856	4903.6	4374.03	5168.38	1.18161	0.240748	0.00840206	0.499603
chr4	190861973	190884359	FRG1	+	22386	1043	2.61754	2.75274	3.4149	2.92839	57.3512	51.1583	60.4476	1.18158	0.240717	0.666753	1
chr13	32605436	32870776	FRY	+	265340	10717	9.8902	10.741	12.6415	11.0909	2221.45	1981.91	2341.22	1.18129	0.240368	0.313965	1
chr2	65313987	65357435	RAB1A	-	43448	2643	54.9714	61.8376	68.1404	61.6498	3045.45	2717.07	3209.63	1.18128	0.240354	0.0884136	1
chr7	23349827	23509995	IGF2BP3	-	160168	4159	6.61327	7.85596	7.78086	7.4167	576.573	514.425	607.648	1.18122	0.240274	0.13753	1
chr1	222791443	222841351	MIA3	+	49908	8123	10.2468	12.401	11.8332	11.4937	1744.42	1556.54	1838.36	1.18105	0.240076	0.0308573	0.954127
chr5	56205086	56221359	C5orf35	+	16273	1922	1.70991	2.49592	1.54478	1.91687	69.0104	61.5794	72.7259	1.18101	0.24002	0.712571	1
chr1	26606212	26608013	SH3BGRL3	+	1801	1115	105.013	114.892	133.325	117.743	2453.43	2189.39	2585.45	1.1809	0.239889	0.269354	1
chr4	88343727	88380606	NUDT9	+	36879	2816	2.24831	2.52064	2.77403	2.51433	132.651	118.422	139.766	1.18023	0.239072	0.468031	1
chr2	176981491	176984670	HOXD10	+	3179	1804	8.5584	10.4009	9.86732	9.60887	323.668	288.95	341.027	1.18023	0.239069	0.241278	1
chr1	150039341	150117505	VPS45	+	78164	2817	7.76392	8.96772	9.38577	8.7058	458.416	409.266	482.991	1.18014	0.238958	0.185219	1
chr1	100435539	100489006	SLC35A3	+	53467	2149	8.93181	9.81497	11.289	10.0119	402.131	359.055	423.668	1.17995	0.238729	0.238082	1
chr6	27100094	27100575	HIST1H2BJ	-	481	481	5.79336	6.14068	7.58909	6.50771	58.3543	52.1057	61.4786	1.17988	0.238644	0.66643	1
chr1	79115476	79129763	IFI44	+	14287	1726	4.36815	5.26383	5.0506	4.89419	158.069	141.159	166.524	1.17969	0.238413	0.409372	1
chr4	122745483	122791652	BBS7	-	46169	4282	4.42957	5.1708	5.28693	4.96243	396.739	354.319	417.949	1.17959	0.238281	0.210964	1
chr2	71336805	71357394	MCEE	-	20589	870	2.85022	3.36041	3.36643	3.19235	51.9763	46.4214	54.7538	1.17949	0.238168	0.668194	1
chr11	5684424	5706339	TRIM5	-	21915	3659	10.4392	11.9474	12.6975	11.6947	799.708	714.321	842.401	1.1793	0.237933	0.102844	1
chr9	116918230	117072975	COL27A1	+	154745	5583	7.46661	8.81965	8.80985	8.36537	872.879	779.69	919.473	1.17928	0.237906	0.0870414	1
chr19	50380681	50392007	TBC1D17	+	11326	2365	15.3134	17.2896	18.8566	17.1532	758.242	677.374	798.675	1.17908	0.237657	0.112639	1
chr10	100007442	100028007	LOXL4	-	20565	3657	2.23296	2.67322	2.58734	2.49784	170.734	152.528	179.837	1.17905	0.237624	0.39306	1
chr3	49394608	49395791	GPX1	-	1183	1183	18.7587	22.0948	22.1649	21.0061	464.464	414.951	489.22	1.17898	0.237545	0.179978	1
chr11	111957570	111966518	SDHD	+	8948	1365	4.08294	5.03217	4.60322	4.57278	116.632	104.211	122.842	1.17878	0.237293	0.477963	1
chr2	201838440	201936392	FAM126B	-	97952	9333	1.36969	1.54564	1.68114	1.53216	267.189	238.739	281.413	1.17875	0.237258	0.305417	1
chr7	93551015	93555826	GNG11	+	4811	954	20.4509	23.7934	24.4769	22.907	408.147	364.74	429.851	1.17851	0.236968	0.208802	1
chr19	19375173	19384074	TM6SF2	-	8901	1483	1.77391	2.21961	1.96017	1.98456	55.1198	49.2635	58.0479	1.17831	0.236723	0.646462	1
chr8	145153535	145159140	SHARPIN	-	5605	1816	7.79255	8.90788	9.45421	8.71821	295.722	264.318	311.423	1.17822	0.236603	0.281157	1
chr1	156707093	156710923	MRPL24	-	3830	927	6.76886	6.80421	9.16919	7.58075	131.425	117.475	138.401	1.17813	0.236501	0.622152	1
chr1	35451766	35497569	ZMYM6	-	45803	5144	4.87358	5.52804	5.97192	5.45785	524.602	468.951	552.427	1.17801	0.236347	0.169829	1
chr13	20397623	20437776	ZMYM5	-	40153	3471	0.90781	1.04124	1.08284	1.01063	65.7042	58.7373	69.1876	1.17792	0.236237	0.62548	1
chr2	84650646	84686586	SUCLG1	-	35940	1457	21.2047	25.4147	24.5847	23.7347	646.381	577.899	680.621	1.17775	0.236034	0.124842	1
chr1	53662100	53679869	CPT2	+	17769	3094	0.524014	0.536811	0.69331	0.584711	33.9079	30.316	35.7039	1.17772	0.236	0.777724	1
chrX	153059629	153063967	SSR4	+	4338	1194	6.42622	7.50751	7.62769	7.18714	160.001	143.054	168.475	1.1777	0.235978	0.419151	1
chr11	121959810	122073770	MIR100HG	-	113960	3082	26.083	30.4145	31.0848	29.1941	1681.57	1503.49	1770.61	1.17767	0.235939	0.0391812	1
chr12	90102731	90105729	LOC338758	+	2998	2998	1.50376	1.76891	1.77649	1.68305	94.2971	84.3165	99.2875	1.17756	0.235797	0.54218	1
chr3	45017740	45054158	EXOSC7	+	36418	1520	10.2632	12.2279	11.9706	11.4873	326.29	291.792	343.538	1.17734	0.235532	0.250778	1
chr11	124492741	124505822	TBRG1	+	13081	5162	7.47571	8.89583	8.73113	8.36756	807.131	721.9	849.747	1.1771	0.235233	0.0981099	1
chr3	122785855	122880953	PDIA5	+	95098	1862	7.36771	8.76188	8.60693	8.24551	287.038	256.739	302.188	1.17702	0.235142	0.280032	1
chr14	76117232	76127538	C14orf1	-	10306	1540	13.1232	16.2229	14.675	14.6737	422.516	378.003	444.773	1.17664	0.234671	0.190343	1
chrX	148560294	148586884	IDS	-	26590	6035	13.4636	15.5814	16.1282	15.0577	1698.54	1519.59	1788.01	1.17664	0.23467	0.0404491	1
chr5	64961754	65017941	SGTB	-	56187	5453	9.14694	10.1565	11.3698	10.2244	1041.95	932.218	1096.81	1.17656	0.234576	0.150851	1
chr2	70485230	70508317	PCYOX1	+	23087	5377	13.2656	14.872	16.3717	14.8364	1490.83	1333.91	1569.29	1.17646	0.234457	0.0933265	1
chr10	115881973	115934364	C10orf118	-	52391	6202	2.17286	2.54316	2.57753	2.43118	281.634	252.002	296.451	1.17638	0.234357	0.290171	1
chr12	123942650	123950941	SNRNP35	+	8291	1032	4.97554	5.25452	6.43982	5.55663	106.933	95.685	112.558	1.17633	0.234298	0.541979	1
chr11	66247879	66277130	DPP3	+	29251	2687	11.5042	12.7973	14.2666	12.856	645.758	577.899	679.688	1.17614	0.234054	0.144026	1
chr19	34895302	34917072	PDCD2L	+	21770	1157	1.97057	2.04918	2.57812	2.19929	47.6358	42.6319	50.1377	1.17606	0.233963	0.715127	1
chr8	145597730	145618453	ADCK5	+	20723	1961	3.71997	4.3096	4.44594	4.15851	152.412	136.422	160.407	1.17581	0.233658	0.437945	1
chr14	31494682	31562638	AP4S1	+	67956	2308	0.721466	0.885011	0.826704	0.81106	34.9254	31.2634	36.7564	1.1757	0.233519	0.748577	1
chr9	22002901	22009312	CDKN2B	-	6411	3984	0.98681	1.0315	1.30679	1.10837	82.5468	73.8953	86.8726	1.17562	0.233418	0.605074	1
chr7	66452689	66460588	SBDS	-	7899	1605	52.145	60.0143	62.6647	58.2747	1747.99	1565.07	1839.45	1.17532	0.233049	0.0408435	1
chr11	86013252	86056985	C11orf73	+	43733	1347	3.2543	4.0005	3.68394	3.64625	92.0514	82.4217	96.8662	1.17525	0.232969	0.54211	1
chr20	5525079	5591672	GPCPD1	-	66593	5459	2.02203	2.19646	2.56955	2.26268	230.618	206.528	242.663	1.17497	0.232619	0.360077	1
chr16	21964608	21994668	UQCRC2	+	30060	1674	33.305	37.8765	40.4472	37.2096	1163.64	1042.11	1224.4	1.17492	0.232565	0.0711304	1
chr7	64451414	64467124	ERV3-1	-	16392	2584	6.25514	6.75537	7.95364	6.98805	337.432	302.213	355.041	1.1748	0.232421	0.32854	1
chr19	10713120	10755235	SLC44A2	+	42115	3551	60.6866	71.2244	71.4753	67.7954	4498.64	4029.19	4733.37	1.17477	0.232377	0.0126014	0.646017
chr17	73937588	73975515	ACOX1	-	37927	7919	11.8869	13.3885	14.5607	13.2787	1965.18	1760.22	2067.66	1.17466	0.232238	0.0575795	1
chrX	47441689	47446190	TIMP1	+	4501	916	29.9258	33.9609	36.4023	33.4297	572.194	512.53	602.026	1.17462	0.232188	0.161901	1
chr11	77300679	77321401	AQP11	+	20722	2153	1.40878	1.7355	1.58002	1.57477	63.4584	56.8426	66.7664	1.17458	0.232151	0.625754	1
chr8	30436030	30515738	GTF2E2	-	79708	1536	18.3976	22.1605	21.1198	20.5593	590.154	528.636	620.914	1.17456	0.232119	0.143231	1
chrX	119759528	119764005	C1GALT1C1	-	4477	1904	4.14707	5.17218	4.58871	4.63599	164.986	147.791	173.583	1.17452	0.232073	0.401254	1
chr3	32433162	32496333	CMTM7	+	63171	1351	9.96695	12.3477	11.0975	11.1374	281.304	252.002	295.955	1.17441	0.231942	0.279279	1
chr4	159630278	159644552	PPID	-	14274	1834	12.0358	14.1662	14.1667	13.4562	461.083	413.056	485.096	1.17441	0.231935	0.191738	1
chr22	46663860	46689905	TTC38	+	26045	2610	11.567	13.7345	13.4578	12.9198	630.261	564.636	663.073	1.17434	0.231847	0.136687	1
chrX	40440215	40465888	ATP6AP2	+	25673	2036	15.4119	18.6399	17.5842	17.212	654.496	586.426	688.532	1.17412	0.231575	0.127452	1
chr3	48894355	48936426	SLC25A20	-	42071	1892	3.25414	3.96573	3.68659	3.63549	128.983	115.58	135.685	1.17395	0.231367	0.467771	1
chr8	143293440	143484543	TSNARE1	-	191103	1905	0.972803	1.09671	1.21967	1.09639	39.1175	35.0529	41.1498	1.17393	0.23135	0.745563	1
chr12	12482217	12503169	MANSC1	-	20952	2297	3.89947	4.34603	4.81113	4.35221	187.129	167.686	196.851	1.17393	0.231344	0.403679	1
chr3	119187784	119213554	POGLUT1	+	25770	3675	1.92985	2.154	2.37457	2.15281	148.012	132.633	155.701	1.17393	0.231342	0.458205	1
chr16	2089815	2097867	NTHL1	-	8052	1067	1.37978	1.6185	1.64909	1.54912	30.6591	27.4739	32.2516	1.1739	0.23131	0.780996	1
chr12	95414057	95467404	NR2C1	-	53347	4480	3.74098	4.37446	4.427	4.18081	349.914	313.581	368.081	1.1738	0.231183	0.249312	1
chr15	60639349	60690185	ANXA2	-	50836	1812	128.565	139.712	162.331	143.536	4860.65	4356.03	5112.96	1.17377	0.231144	0.290784	1
chr6	151773421	151791232	C6orf211	+	17811	2572	13.4475	15.2939	16.3086	15.0167	721.972	647.058	759.43	1.17367	0.231022	0.127703	1
chr2	172378865	172414643	CYBRD1	+	35778	4357	57.3578	64.1728	70.543	64.0245	5213.08	4672.46	5483.4	1.17356	0.230888	0.0922894	1
chr4	169277885	169401638	DDX60L	-	123753	6754	5.31702	5.86134	6.62675	5.93504	749.311	671.69	788.121	1.17334	0.230623	0.196348	1
chr5	54273694	54281414	ESM1	-	7720	2089	0.533577	0.515166	0.744801	0.597848	23.2493	20.8423	24.4528	1.17323	0.230487	0.85802	1
chr18	56995055	57026508	LMAN1	-	31453	4834	31.6579	36.5581	37.7706	35.3289	3191.27	2861.08	3356.37	1.17312	0.230345	0.0204858	0.815704
chr8	54879115	54935008	TCEA1	-	55893	2777	0.792241	0.75688	1.06917	0.872762	45.4356	40.7372	47.7848	1.173	0.230206	0.740634	1
chrX	106183963	106243474	MORC4	-	59511	3834	10.0374	11.7532	11.8304	11.207	803.034	720.006	844.549	1.17298	0.230172	0.108729	1
chr19	5904851	5910263	VMAC	+	5412	1670	2.24506	2.5201	2.77571	2.51362	78.1751	70.1058	82.2097	1.17265	0.229775	0.605826	1
chr6	88182642	88222057	SLC35A1	+	39415	1906	4.09876	4.58429	5.02285	4.56863	162.683	145.896	171.076	1.17259	0.229698	0.438704	1
chr19	41284123	41302849	RAB4B	+	18726	1189	7.32351	8.51281	8.68378	8.17337	181.694	162.949	191.067	1.17256	0.229662	0.40324	1
chr3	145787227	145879282	PLOD2	-	92055	4059	35.3008	39.0434	43.766	39.3701	2986.75	2679.18	3140.54	1.1722	0.229221	0.166316	1
chr5	121398889	121414055	LOX	-	15166	5399	54.058	60.4861	66.3003	60.2815	6082.39	5456.89	6395.14	1.17194	0.228899	0.0854838	1
chr19	49118587	49122433	RPL18	-	3846	641	71.8867	89.6004	78.9531	80.1467	959.827	861.165	1009.16	1.17185	0.228791	0.145123	1
chr11	47586981	47595013	PTPMT1	+	8032	2740	6.543	8.01556	7.34625	7.3016	373.791	335.371	393.001	1.17184	0.228773	0.227193	1
chr3	121488609	121553926	IQCB1	-	65317	2594	3.47403	4.29626	3.8477	3.87266	187.936	168.633	197.587	1.1717	0.228602	0.378617	1
chr11	64888098	64889672	FAU	-	1574	575	25.9309	29.9898	30.8195	28.9134	310.409	278.529	326.349	1.17169	0.228592	0.282965	1
chr5	98190907	98262238	CHD1	-	71331	6457	7.79108	10.0308	8.25257	8.69149	1048.28	940.744	1102.05	1.17147	0.228316	0.35176	1
chr4	83739813	83812419	SEC31A	-	72606	4259	91.0272	101.63	111.795	101.484	8077.81	7249.32	8492.05	1.17143	0.228268	0.0986189	1
chr4	6576901	6624188	MAN2B2	+	47287	4242	10.9054	12.2667	13.308	12.16	963.761	864.954	1013.16	1.17135	0.228173	0.0974853	1
chr9	100818958	100845365	NANS	+	26407	1240	19.7123	22.7805	23.4012	21.9647	508.781	456.635	534.853	1.17129	0.228102	0.184745	1
chr19	13261281	13265718	IER2	+	4437	2046	2.83396	2.82223	3.81464	3.15694	120.333	108.001	126.499	1.17128	0.228086	0.642584	1
chr19	46969747	46974820	PNMAL1	-	5073	3696	5.38627	6.3814	6.25438	6.00735	414.826	372.319	436.08	1.17125	0.228053	0.216829	1
chr14	21927178	21945132	RAB2B	-	17954	3002	15.0584	18.069	17.2295	16.7856	941.419	845.059	989.598	1.17104	0.22779	0.0883121	1
chr2	105954012	105961984	C2orf49	+	7972	887	3.30198	4.35599	3.43036	3.69611	61.2127	54.9478	64.3451	1.17102	0.227769	0.625974	1
chr3	52739856	52742197	SPCS1	+	2341	1084	21.7419	25.1592	25.7827	24.228	490.727	440.53	515.825	1.17092	0.227642	0.191764	1
chr6	26271145	26271612	HIST1H3G	-	467	467	32.4223	39.8559	36.1481	36.1421	315.542	283.265	331.68	1.17092	0.227638	0.263621	1
chr22	22652462	22677324	LOC96610	+	24862	2011	1.09498	1.07609	1.45353	1.2082	45.3757	40.7372	47.695	1.1708	0.227492	0.740635	1
chr8	146220250	146224283	TMED10P1	+	4033	4033	2.31082	2.6417	2.77129	2.5746	194.165	174.317	204.089	1.17079	0.227485	0.395774	1
chr9	124584203	124855885	TTLL11	-	271682	3537	1.31785	1.69185	1.40101	1.47024	97.0813	87.1586	102.043	1.17077	0.227458	0.528116	1
chr17	80005777	80009650	RFNG	-	3873	1828	19.9361	24.4871	22.2229	22.2154	758.69	681.163	797.453	1.17072	0.2274	0.109807	1
chr12	53689234	53693234	PFDN5	+	4000	687	26.6333	31.0004	31.3414	29.6584	380.889	342.003	400.333	1.17055	0.227192	0.240062	1
chr10	32557858	32636113	EPC1	-	78255	2913	1.99952	2.31834	2.3585	2.22545	121.319	108.948	127.505	1.17033	0.226911	0.502779	1
chr2	189157389	189460652	GULP1	+	303263	3450	31.869	35.9631	38.6794	35.5038	2289.22	2055.81	2405.93	1.17031	0.226891	0.0351044	0.989656
chr1	151843342	151882361	THEM4	-	39019	5171	1.35269	1.71116	1.45904	1.50763	145.555	130.738	152.963	1.17	0.22651	0.437306	1
chr6	119499266	119670926	MAN1A1	-	171660	4121	2.83577	3.53395	3.11647	3.16206	243.625	218.844	256.016	1.16986	0.22633	0.320962	1
chr4	25378847	25420120	ANAPC4	+	41273	2672	10.0628	12.1381	11.4516	11.2175	560.007	503.057	588.483	1.16981	0.226279	0.160837	1
chr19	44331472	44353050	ZNF283	+	21578	2565	0.458869	0.433196	0.638439	0.510168	24.2524	21.7896	25.4838	1.16954	0.225937	0.855707	1
chr12	7260903	7274447	MATL2963	+	13544	5272	4.69316	5.27812	5.70141	5.22423	514.517	462.319	540.616	1.16936	0.225713	0.193943	1
chr9	130922538	130926207	C9orf16	+	3669	713	4.83206	4.67523	6.63044	5.37924	71.6942	64.4216	75.3306	1.16934	0.225692	0.711996	1
chr15	52121824	52204331	TMOD3	+	82507	4666	45.229	53.3166	52.5335	50.3597	4390.95	3945.82	4613.52	1.16922	0.225543	0.0152672	0.70741
chr10	124134093	124191871	PLEKHA1	+	57778	4215	6.80904	7.80298	8.11406	7.57536	596.673	536.215	626.902	1.16913	0.22543	0.164095	1
chr1	150547026	150552214	MCL1	-	5188	4085	3.12766	3.16826	4.14458	3.48017	265.622	238.739	279.064	1.16891	0.225165	0.594472	1
chr11	113668596	113746256	USP28	-	77660	4632	4.12453	5.31416	4.33837	4.59235	397.368	357.161	417.471	1.16886	0.225103	0.375947	1
chr19	10381516	10397291	ICAM1	+	15775	3246	13.4192	15.7874	15.6075	14.938	906.452	814.743	952.307	1.16884	0.225081	0.0999407	1
chrX	46404927	46407670	LOC401588	+	2743	1905	1.71084	1.90891	2.07326	1.89767	67.4566	60.6321	70.8688	1.16883	0.225071	0.643889	1
chr19	50354415	50363999	PTOV1	+	9584	1875	5.80705	7.60915	5.99953	6.47191	226.603	203.686	238.061	1.16877	0.224987	0.453899	1
chr17	3566186	3571973	TAX1BP3	-	5787	1383	89.0409	105.721	102.637	99.133	2562.11	2303.07	2691.62	1.16871	0.224918	0.027384	0.918801
chr11	112097087	112104695	PTS	+	7608	934	13.6386	14.564	17.3027	15.1685	264.528	237.791	277.897	1.16866	0.224852	0.384322	1
chr6	159398265	159421198	RSPH3	-	22933	2177	4.37221	5.16024	5.09536	4.87594	198.132	178.107	208.145	1.16865	0.224846	0.387892	1
chr2	179328390	179343355	FKBP7	-	14965	2904	2.28553	2.62621	2.71176	2.54117	138.057	124.106	145.032	1.16861	0.224793	0.479585	1
chr5	140762466	140765187	PCDHGA7	+	2721	2721	5.61757	5.96619	7.19158	6.25845	318.243	286.108	334.31	1.16848	0.22463	0.424903	1
chr7	84624871	84751247	SEMA3D	-	126376	6258	17.2678	19.274	21.1098	19.2172	2247.67	2020.75	2361.13	1.16844	0.224585	0.0897005	1
chr5	175819455	175843540	CLTB	-	24085	1185	28.81	31.5638	35.8245	32.0661	710.197	638.531	746.03	1.16835	0.224477	0.219379	1
chr20	33134691	33148149	MAP1LC3A	+	13458	1121	2.55796	2.94417	3.089	2.86371	60.0611	54.0004	63.0915	1.16835	0.224475	0.665768	1
chr1	153747767	153752633	SLC27A3	+	4866	2413	2.13684	2.55762	2.46471	2.38639	107.472	96.6323	112.891	1.16826	0.224358	0.528409	1
chr9	107509968	107522403	NIPSNAP3A	+	12435	1633	10.2338	11.6209	12.3227	11.3925	347.702	312.634	365.236	1.16825	0.224354	0.271889	1
chr3	182660558	182698326	DCUN1D1	-	37768	3152	5.06705	5.59905	6.24581	5.6373	331.879	298.423	348.607	1.16816	0.224242	0.290076	1
chr8	133722191	133772914	TMEM71	-	50723	2138	0.696802	0.991272	0.623846	0.77064	30.5536	27.4739	32.0935	1.16815	0.22422	0.753936	1
chr13	103249285	103331523	TPP2	+	82238	4710	11.3336	12.4928	14.01	12.6121	1110.42	998.534	1166.36	1.16807	0.224127	0.179243	1
chr1	25568739	25573985	C1orf63	-	5246	1465	5.30532	5.78128	6.56705	5.88455	161.172	144.949	169.283	1.16789	0.2239	0.458478	1
chr10	25137553	25241533	PRTFDC1	-	103980	1926	3.27663	3.79183	3.8868	3.65175	131.664	118.422	138.285	1.16773	0.223712	0.490922	1
chr2	187454789	187545628	ITGAV	+	90839	7209	10.4765	11.9666	12.5265	11.6565	1570.45	1412.54	1649.41	1.16769	0.223661	0.0567457	1
chr7	150446823	150487837	LOC100128542	+	41014	486	1.4595	2.18239	1.17922	1.60704	14.7453	13.2633	15.4863	1.16761	0.223561	0.878693	1
chr2	120517206	120735037	PTPN4	+	217831	3943	3.10414	3.62747	3.64008	3.45723	254.87	229.265	267.673	1.16753	0.223454	0.335047	1
chr19	2269519	2273487	OAZ1	+	3968	1146	124.668	147.409	143.982	138.686	2969.96	2671.6	3119.14	1.16752	0.223446	0.0241753	0.885286
chr9	4709556	4742043	AK3	-	32487	4621	6.71072	7.78056	7.89475	7.46201	644.534	579.794	676.904	1.16749	0.22341	0.15233	1
chr11	121163387	121184119	SC5DL	+	20732	7157	8.37342	9.34939	10.2188	9.31387	1245.81	1120.75	1308.34	1.16738	0.223278	0.0830119	1
chr13	80055258	80130212	NDFIP2	+	74954	4655	21.2006	23.5418	25.9929	23.5784	2051.37	1845.49	2154.31	1.16734	0.223222	0.119678	1
chr9	37588411	37592636	TOMM5	-	4225	905	15.5076	18.5842	17.6321	17.2413	291.696	262.423	306.333	1.16732	0.223206	0.296988	1
chr9	140500095	140509812	ARRDC1	+	9717	1598	16.5778	18.7309	19.9986	18.4358	550.701	495.478	578.313	1.16718	0.223031	0.185677	1
chrX	153029650	153044801	PLXNB3	+	15151	6377	4.13585	4.84468	4.82302	4.60119	548.558	493.583	576.046	1.16707	0.222892	0.17746	1
chr12	7187514	7245043	C1R	-	57529	2266	18.9557	22.6948	21.5956	21.0821	892.77	803.375	937.467	1.16691	0.222695	0.101564	1
chr1	234527058	234614849	TARBP1	-	87791	5130	3.25653	3.80693	3.80147	3.62164	347.417	312.634	364.808	1.16689	0.222664	0.267199	1
chr22	41994031	42017061	PPPDE2	-	23030	3794	10.2293	11.4572	12.4247	11.3704	806.412	725.69	846.773	1.16685	0.222622	0.128748	1
chr15	45879416	45901909	PLDN	+	22493	3941	18.5962	21.1693	22.2414	20.669	1522.23	1369.91	1598.4	1.1668	0.222552	0.0604744	1
chr11	77327195	77348851	CLNS1A	-	21656	1373	13.144	15.5709	15.1105	14.6085	374.767	337.266	393.518	1.16679	0.222544	0.247765	1
chr11	102980159	103350591	DYNC2H1	+	370432	13699	4.16449	4.89966	4.82911	4.63109	1185.35	1066.75	1244.66	1.16678	0.22253	0.0754626	1
chr19	3762664	3767563	MRPL54	+	4899	623	6.34336	8.6745	6.14748	7.05511	82.1108	73.8953	86.2186	1.16677	0.222515	0.62668	1
chr1	28099693	28150963	STX12	+	51270	3079	25.6426	28.753	31.1248	28.5068	1640.1	1476.01	1722.14	1.16675	0.222501	0.0576153	1
chr13	60970590	61148013	TDRD3	+	177423	3137	4.65054	5.43138	5.43119	5.17104	303.15	272.844	318.303	1.16661	0.222321	0.298117	1
chr6	129204285	129837710	LAMA2	+	633425	9692	23.3175	25.0081	29.4298	25.9185	4694.58	4225.3	4929.23	1.1666	0.222309	0.350721	1
chr14	35452103	35498773	SRP54	+	46670	2281	36.1607	41.4896	42.9385	40.1963	1713.62	1542.33	1799.26	1.16659	0.222293	0.051775	1
chr15	76508628	76603810	ETFA	-	95182	1354	26.5417	31.1563	30.8201	29.5061	746.257	671.69	783.541	1.16652	0.222214	0.12959	1
chr19	44111375	44124014	ZNF428	-	12639	1395	4.86261	5.12586	6.21187	5.40011	141.037	126.948	148.082	1.16647	0.222152	0.502064	1
chr19	43979254	44008985	PHLDB3	-	29731	2489	0.943804	1.0505	1.13323	1.04251	48.3994	43.5793	50.8095	1.16591	0.221454	0.714535	1
chr8	22436253	22455538	PDLIM2	+	19285	5860	3.72576	4.22093	4.47125	4.13931	453.469	408.319	476.044	1.16586	0.221398	0.224104	1
chr1	46769379	46782447	UQCRH	+	13068	526	2.74889	2.32295	4.25316	3.10834	30.5106	27.4739	32.029	1.1658	0.221317	0.89654	1
chr10	95753745	96088148	PLCE1	+	334403	8295	0.96083	1.16226	1.07145	1.06485	165.167	148.738	173.382	1.16569	0.221182	0.42927	1
chr10	122610686	122669038	WDR11	+	58352	4734	11.3955	13.4028	13.191	12.6631	1120.4	1008.96	1176.12	1.16568	0.22117	0.0825656	1
chr20	19997933	20014273	NAA20	+	16340	1333	21.9953	25.069	26.2777	24.4473	609.086	548.531	639.364	1.16559	0.221066	0.169868	1
chr19	41903693	41930910	BCKDHA	+	27217	1774	4.58664	5.45539	5.27203	5.10468	169.36	152.528	177.776	1.16553	0.220987	0.42952	1
chrY	21729243	21769056	TXLNG2P	+	39813	4989	3.0066	3.20568	3.80349	3.33859	311.357	280.423	326.824	1.16547	0.220907	0.380898	1
chr17	27071022	27077976	TRAF4	+	6954	2902	5.00162	6.03487	5.61324	5.54991	300.799	270.95	315.723	1.16525	0.220636	0.292523	1
chr7	98444110	98467673	TMEM130	-	23563	3065	0.8564	1.09075	0.917264	0.954805	54.6863	49.2635	57.3977	1.16511	0.220471	0.667488	1
chr3	126325894	126373967	TXNRD3	-	48073	2539	4.01286	5.22212	4.13456	4.45651	211.364	190.423	221.835	1.16496	0.220281	0.466875	1
chr1	165693527	165738135	TMCO1	-	44608	4446	15.4279	17.539	18.4419	17.1363	1423.81	1282.75	1494.34	1.16495	0.22027	0.0683471	1
chrX	34645180	34675405	TMEM47	-	30225	4054	56.6844	64.9331	67.2482	62.9552	4769.7	4297.3	5005.89	1.16489	0.220198	0.018181	0.784891
chr8	100025493	100889808	VPS13B	+	864315	14671	15.8258	16.3421	20.5527	17.5736	4819.11	4341.82	5057.75	1.16489	0.220193	0.524278	1
chr8	30241943	30429734	RBPMS	+	187791	3461	41.4937	46.5446	50.1922	46.0768	2979.99	2684.86	3127.55	1.16488	0.220185	0.0455211	1
chr6	26225382	26225844	HIST1H3E	+	462	462	7.87906	7.65673	10.7857	8.77382	75.7067	68.2111	79.4545	1.16483	0.220124	0.709583	1
chr1	174128551	174964445	RABGAP1L	+	835894	10393	5.39415	5.97844	6.59423	5.98894	1162.92	1047.8	1220.48	1.16481	0.220092	0.12163	1
chr19	48885826	48894810	KDELR1	-	8984	1557	147.623	165.996	178.209	163.943	4770.47	4298.24	5006.58	1.1648	0.220078	0.0337976	0.984813
chr17	7826026	7832753	KCNAB3	-	6727	1608	0.535644	0.680744	0.54105	0.585813	17.8744	16.1054	18.759	1.16476	0.220036	0.870428	1
chr10	21823100	22032559	MLLT10	+	209459	5900	2.79172	3.26367	3.24195	3.09912	341.714	307.897	358.622	1.16475	0.220017	0.276124	1
chr4	148402068	148466106	EDNRA	+	64038	4150	7.53269	8.67039	8.8917	8.36492	648.728	584.531	680.826	1.16474	0.220008	0.159143	1
chr20	6021424	6034694	LRRN4	-	13270	2690	0.659217	0.712394	0.820964	0.730859	36.7975	33.1582	38.6172	1.16464	0.21988	0.774428	1
chr15	59930260	59949737	GTF2A2	-	19477	1582	12.4188	15.1715	13.7922	13.7942	407.911	367.582	428.076	1.16457	0.219801	0.227232	1
chr11	6411643	6416228	SMPD1	+	4585	2472	24.4526	29.2406	27.7757	27.1563	1254.2	1130.22	1316.19	1.16455	0.219767	0.0709346	1
chr2	202484906	202508224	TMEM237	-	23318	5478	6.83281	7.83781	8.09975	7.59012	776.875	700.111	815.257	1.16447	0.219672	0.133447	1
chr3	129158967	129239191	IFT122	+	80224	4171	3.5278	3.85835	4.34552	3.91056	304.859	274.739	319.919	1.16445	0.219646	0.320429	1
chr6	17393735	17558023	CAP2	+	164288	3027	22.844	24.0767	29.1605	25.3604	1434.82	1293.17	1505.65	1.16431	0.219478	0.440062	1
chr6	71998476	72011973	OGFRL1	+	13497	1740	19.1396	20.4522	24.1001	21.2306	690.546	622.426	724.606	1.16416	0.219295	0.363628	1
chr7	6369039	6388590	C7orf70	-	19551	2214	2.54014	2.77215	3.13534	2.81588	116.665	105.159	122.418	1.16413	0.219251	0.541009	1
chr1	93298285	93427079	FAM69A	-	128794	3099	8.90392	10.3174	10.4438	9.88836	572.813	516.32	601.059	1.16412	0.219242	0.179493	1
chr6	53132195	53213977	ELOVL5	-	81782	3483	67.5208	76.0026	81.2905	74.938	4877.65	4397.72	5117.61	1.1637	0.218715	0.0259926	0.911131
chr15	67835020	68099455	MAP2K5	+	264435	2571	6.80596	8.25798	7.58295	7.54896	362.507	326.845	380.338	1.16367	0.218676	0.255166	1
chr2	42577644	42588356	COX7A2L	-	10712	1114	25.4465	30.3591	28.8207	28.2088	587.347	529.583	616.229	1.16361	0.218611	0.168146	1
chr17	79213110	79215098	C17orf89	+	1988	560	9.48065	9.80822	12.3013	10.53	110.318	99.4745	115.74	1.16352	0.218493	0.56898	1
chr3	77089293	77699114	ROBO2	+	609821	8690	1.74024	2.09848	1.94683	1.92852	313.09	282.318	328.476	1.1635	0.218466	0.288476	1
chr12	113736570	113772925	SLC24A6	-	36355	2976	9.71194	11.2272	11.3596	10.7662	598.772	540.004	628.156	1.16324	0.218152	0.17394	1
chr1	186369703	186370587	OCLM	+	884	884	0.682257	0.852619	0.74594	0.760272	12.605	11.3685	13.2232	1.16315	0.218032	0.932605	1
chr7	107220421	107263762	BCAP29	+	43341	6098	10.3266	12.0359	12.0097	11.4574	1305.66	1177.59	1369.7	1.16314	0.21802	0.0739785	1
chr3	53919225	53925989	SELK	-	6764	818	5.32074	7.30242	5.10265	5.9086	90.3297	81.4743	94.7574	1.16303	0.217894	0.640332	1
chr22	37447778	37459430	KCTD17	+	11652	1691	3.2307	3.85296	3.68516	3.58961	113.431	102.317	118.988	1.16294	0.217771	0.528219	1
chr3	121382047	121468602	GOLGB1	-	86555	11185	23.9083	27.3598	28.2907	26.5196	5543.21	5000.25	5814.7	1.16288	0.217703	0.0171616	0.756021
chr6	132617193	132722664	MOXD1	-	105471	3039	43.8057	50.1804	51.8116	48.5992	2759.98	2489.7	2895.12	1.16284	0.21765	0.0332833	0.980691
chr2	74362527	74375039	BOLA3	-	12512	554	3.01447	2.93664	4.08598	3.34569	34.6572	31.2634	36.3541	1.16283	0.217643	0.805324	1
chr22	30687978	30722955	TBC1D10A	-	34977	2018	5.80547	6.5641	6.94873	6.43943	242.567	218.844	254.428	1.1626	0.217356	0.367932	1
chr2	201774893	201828424	ORC2	-	53531	3652	5.44957	6.27184	6.42711	6.04951	412.675	372.319	432.854	1.16259	0.217341	0.247023	1
chr3	124801479	124931609	SLC12A8	-	130130	3515	0.849046	0.990901	0.987433	0.94246	61.9476	55.8952	64.9739	1.16242	0.217135	0.665013	1
chr11	89933596	89956532	CHORDC1	-	22936	3385	2.1847	2.43151	2.65076	2.42232	153.283	138.317	160.766	1.1623	0.216986	0.479292	1
chrX	138528977	138531132	SRD5A1P1	+	2155	2155	0.940427	0.937478	1.2496	1.0425	41.9927	37.895	44.0416	1.1622	0.216858	0.768785	1
chr11	706119	727727	EPS8L2	+	21608	3141	23.5879	26.3922	28.4587	26.1463	1534.67	1385.06	1609.47	1.16202	0.216638	0.0693677	1
chr13	53226830	53262433	SUGT1	+	35603	1786	4.90333	5.14247	6.2753	5.44036	181.593	163.896	190.442	1.16197	0.216572	0.469152	1
chr20	33462765	33515769	ACSS2	+	53004	3193	6.44686	7.44629	7.53988	7.14434	426.164	384.635	446.928	1.16196	0.216555	0.240262	1
chr2	202509596	202563417	MPP4	-	53821	2458	0.711528	0.797811	0.880192	0.79651	36.7376	33.1582	38.5274	1.16193	0.216521	0.774431	1
chr20	21106623	21227258	PLK1S1	+	120635	2198	1.83741	1.69776	2.59533	2.0435	83.9712	75.7901	88.0617	1.16192	0.216506	0.782614	1
chr9	124030379	124095120	GSN	+	64741	3196	52.3545	56.906	64.8634	58.0413	3466.94	3129.18	3635.82	1.16191	0.216494	0.254442	1
chr15	42120282	42129785	JMJD7	+	9503	1422	2.8127	3.532	3.04615	3.13028	82.9056	74.8427	86.9371	1.1616	0.21611	0.588596	1
chr12	42719946	42842422	PPHLN1	+	122476	4585	10.5834	12.1469	12.4663	11.7322	1005.36	907.586	1054.24	1.16159	0.2161	0.105786	1
chr12	7074514	7079916	PHB2	-	5402	1443	44.7797	54.478	49.6592	49.639	1337.99	1207.9	1403.04	1.16155	0.216045	0.0668387	1
chr10	70042416	70092684	PBLD	-	50268	2854	1.66737	2.02833	1.85	1.84856	98.6397	89.0533	103.433	1.16147	0.215954	0.556574	1
chr2	223725731	223808119	ACSL3	+	82388	4361	38.7823	43.2765	46.8758	42.9782	3502.73	3162.34	3672.92	1.16146	0.215934	0.0624451	1
chr18	19109261	19180693	ESCO1	-	71432	4499	1.50255	1.67076	1.81049	1.66127	139.555	126.001	146.332	1.16136	0.215812	0.502116	1
chr6	31730455	31730772	MSH5-C6orf26	+	749	317	1.91794	1.43394	3.01678	2.12289	12.5907	11.3685	13.2017	1.16125	0.215684	0.983	1
chr4	109571740	109588980	OSTC	+	17240	1080	7.64133	9.63098	8.14514	8.47248	171.021	154.422	179.32	1.16123	0.215656	0.420359	1
chr15	41679550	41694642	NDUFAF1	-	15092	1457	4.61891	4.94374	5.77851	5.11372	139.541	126.001	146.311	1.16119	0.2156	0.513637	1
chr5	40825364	40829244	LOC100506548	-	3880	3880	1.58003	1.7443	1.92493	1.74975	126.95	114.632	133.109	1.16118	0.215592	0.527054	1
chr5	55230924	55290821	IL6ST	-	59897	9055	28.7558	32.6626	34.1681	31.8622	5391.55	4868.56	5653.04	1.16113	0.21553	0.0191464	0.801269
chr5	92745064	92917003	FLJ42709	-	171939	5849	1.49058	1.68966	1.77057	1.65027	180.439	162.949	189.185	1.16101	0.215378	0.439073	1
chr1	220921675	220957596	42431	+	35921	1573	1.31254	1.51589	1.57001	1.46615	43.0102	38.8424	45.0941	1.16095	0.215306	0.742338	1
chr3	25760434	25831530	NGLY1	-	71096	2860	2.2805	2.73012	2.58166	2.53076	135.318	122.211	141.871	1.16086	0.215195	0.490883	1
chr7	111846642	111983989	ZNF277	+	137347	2687	1.52261	1.76291	1.78167	1.68906	84.9574	76.7374	89.0674	1.16068	0.214967	0.604429	1
chr3	99536677	99897476	C3orf26	+	360799	1299	4.73443	4.52742	6.43795	5.23326	126.907	114.632	133.044	1.16062	0.214893	0.727371	1
chr6	76458908	76629254	MYO6	+	170346	8662	10.1511	11.9624	11.6162	11.2432	1819.69	1643.7	1907.68	1.1606	0.214876	0.0515311	1
chr19	49298318	49314320	BCAT2	-	16002	2193	9.52523	11.1779	10.9371	10.5468	432.077	390.319	452.956	1.16048	0.214718	0.23693	1
chr20	32319807	32380075	ZNF341	+	60268	3316	1.21851	1.43525	1.40658	1.35344	83.8944	75.7901	87.9466	1.1604	0.214619	0.604661	1
chr14	53196882	53241705	STYX	+	44823	4863	9.95315	11.1227	11.9816	11.0191	1001.47	904.744	1049.83	1.16036	0.214575	0.114257	1
chr9	21006364	21031635	PTPLAD2	-	25271	1416	3.99712	4.75764	4.5829	4.44589	117.443	106.106	123.112	1.16027	0.214459	0.527953	1
chr3	63989697	63997917	LOC100507062	+	8220	2549	0.492712	0.614244	0.540413	0.549123	26.2131	23.6844	27.4775	1.16015	0.214311	0.817804	1
chr6	160182988	160200087	ACAT2	+	17099	1551	21.0635	23.5988	25.3251	23.3292	676.219	611.057	708.8	1.15996	0.21407	0.169929	1
chr2	203879601	204082717	NBEAL1	+	203116	9058	6.41946	7.09064	7.81284	7.10765	1203.56	1087.59	1261.54	1.15995	0.214058	0.128369	1
chr7	75616154	75623992	TMEM120A	-	7838	1471	9.24196	9.96835	11.4728	10.2277	280.968	253.897	294.504	1.15994	0.214044	0.355624	1
chr14	23067146	23081265	ABHD4	+	14119	2509	19.2976	22.5396	22.2781	21.3718	1002.21	905.691	1050.47	1.15986	0.213948	0.105616	1
chr2	85825669	85829822	TMEM150A	-	4153	1554	3.99391	4.42577	4.82982	4.4165	127.893	115.58	134.05	1.15981	0.213883	0.526924	1
chr12	112204690	112247789	ALDH2	+	43099	2060	5.9567	6.82349	7.01097	6.59705	253.675	229.265	265.88	1.15971	0.213761	0.361445	1
chr10	96997329	97050781	PDLIM1	-	53452	1451	30.8484	33.1916	38.3747	34.1382	925.587	836.533	970.115	1.15968	0.213733	0.310312	1
chr2	166729871	166810348	TTC21B	-	80477	5477	3.4398	4.01175	3.97266	3.80807	389.936	352.424	408.692	1.15966	0.213702	0.261838	1
chr3	148847370	148891305	HPS3	+	43935	4451	11.0848	12.6559	13.0805	12.2738	1020.9	922.744	1069.98	1.15956	0.213576	0.109034	1
chr7	42971938	42977453	MRPL32	+	5515	892	14.0241	14.4233	18.1394	15.5289	258.873	234.002	271.308	1.15943	0.213414	0.53988	1
chr5	149372685	149380730	TIGD6	-	8045	4547	1.41169	1.59951	1.68154	1.56424	133.103	120.317	139.496	1.15941	0.213387	0.514284	1
chr3	69103880	69129524	UBA3	-	25644	2119	29.1377	33.7561	33.8865	32.2601	1277.51	1154.85	1338.83	1.15931	0.21327	0.0830492	1
chr15	89441913	89456663	MFGE8	-	14750	1989	35.4827	40.4007	41.941	39.2748	1459.84	1319.69	1529.91	1.15929	0.213238	0.0745244	1
chr22	24115035	24126503	MMP11	+	11468	2261	0.963564	0.942071	1.29485	1.06683	45.062	40.7372	47.2244	1.15925	0.213187	0.765378	1
chr16	27236314	27280113	NSMCE1	-	43799	1062	4.72856	5.02012	5.93715	5.22861	103.746	93.7902	108.725	1.15923	0.213168	0.584575	1
chr1	156005091	156023516	UBQLN4	-	18425	3507	1.3094	1.50276	1.5577	1.45662	95.3622	86.2112	99.9377	1.15922	0.213153	0.586504	1
[truncated: 10,016 more rows]

## Sheet: RPKM>0.5 and FDR<0.1, 300 bp
chr	start	end	gene	strand	gene length	exon Length	RPKM.nf6h3b	RPKM.irpost6h2a	RPKM.irpost6h2b	Mean RPKM	baseMean	baseMeanA	baseMeanB	foldChange	log2FoldChange	pval	padj
[truncated: 118 more rows]

[truncated: 6 more sheets: DAVID Chart UP signif, DAVID Chart DOWN signif, GSEA Hallmark UP, GSEA KEGG UP, GSEA Hallmark DOWN, GSEA KEGG DOWN]
